# Supplementary material for: miR-142 regulates the tumorigenicity of human breast cancer stem cells through the canonical WNT signaling pathway
Source: eLife. 2014 Nov 18;3:e01977. doi: 10.7554/eLife.01977 (PMC4235011; doi:10.7554/eLife.01977)
Supplement: Figure 1—source data 1. — The result of the Ago-IP microarray experiment using the miR-142-expressing cells. DOI: http://dx.doi.org/10.7554/eLife.01977.004 [file elife01977s001.xlsx]

## Sheet: mir142_IP
Figure 1-Source data 1. The result of the Ago-IP microarray experiment using the miR-142 expressing cells.
HSQ	gene_symbol	entrez_id	refseq	Score.d.	Ago_mock_mean	Ago_miR_mean	Total.num.conserved.sites	Number.of.conserved.8mer.sites	Number.of.conserved.7mer.m8.sites	Number.of.conserved.7mer.1a.sites	Total.num.nonconserved.sites	Number.of.nonconserved.8mer.sites	Number.of.nonconserved.7mer.m8.sites	Number.of.nonconserved.7mer.1a.sites	Total.context.score	Aggregate.PCT	X3UTR_3UTR_6mer2_7	X3UTR_3UTR_6mer3_8	X3UTR_3UTR_7mer8	X3UTR_3UTR_7merA1	X3UTR_3UTR_8mer	CDS_6mer2_7	CDS_6mer3_8	CDS_7mer8	CDS_7merA1	CDS_8mer
hSQ033406	BOD1	91272	NA	11.12	-1.32	5.12	NA	NA	NA	NA	NA	NA	NA	NA	NA	NA	NA	NA	NA	NA	NA	NA	NA	NA	NA	NA
hSQ025347	MTIF3	219402	NA	9.64	-1.09	4.23	NA	NA	NA	NA	NA	NA	NA	NA	NA	NA	NA	NA	NA	NA	NA	NA	NA	NA	NA	NA
hSQ004686	BOD1	91272	NA	8.47	-1.33	4.43	NA	NA	NA	NA	NA	NA	NA	NA	NA	NA	NA	NA	NA	NA	NA	NA	NA	NA	NA	NA
hSQ033728	DCTN6	10671	NM_006571	7.71	-2.64	3.68	NA	NA	NA	NA	NA	NA	NA	NA	NA	NA	0	0	0	0	0	1	1	1	1	1
hSQ004391	DCTN6	10671	NM_006571	7.65	-2.78	3.65	NA	NA	NA	NA	NA	NA	NA	NA	NA	NA	0	0	0	0	0	1	1	1	1	1
hSQ038341	PSIP1	11168	NM_033222	6.99	-2.88	2.09	NA	NA	NA	NA	NA	NA	NA	NA	NA	NA	0	1	0	0	0	0	1	0	0	0
hSQ031960	BOD1	91272	NA	6.4	-1.01	5.67	NA	NA	NA	NA	NA	NA	NA	NA	NA	NA	NA	NA	NA	NA	NA	NA	NA	NA	NA	NA
hSQ017526	GNB2	2783	NM_005273	6.4	-1.64	3.26	1	1	0	0	0	0	0	0	-0.135	0.789	1	1	1	1	1	0	0	0	0	0
hSQ034630	SKIV2L2	23517	NM_015360	6.33	-1.86	2.54	NA	NA	NA	NA	NA	NA	NA	NA	NA	NA	0	0	0	0	0	1	1	1	1	1
hSQ012804	STAT4	6775	NM_003151	6.23	-1.61	2.04	NA	NA	NA	NA	NA	NA	NA	NA	NA	NA	0	0	0	0	0	1	2	1	1	1
hSQ044324	PNO1	56902	NM_020143	5.87	-1.85	2.09	0	0	0	0	1	1	0	0	-0.377	0	1	1	1	1	1	0	0	0	0	0
hSQ017655				5.83	-0.47	2.98	NA	NA	NA	NA	NA	NA	NA	NA	NA	NA	NA	NA	NA	NA	NA	NA	NA	NA	NA	NA
hSQ008202	DCTN6	10671	NM_006571	5.83	-2.81	2.82	NA	NA	NA	NA	NA	NA	NA	NA	NA	NA	0	0	0	0	0	1	1	1	1	1
hSQ011736	MT-TK	4566::4519	NA	5.82	-1.94	2.8	NA	NA	NA	NA	NA	NA	NA	NA	NA	NA	NA	NA	NA	NA	NA	NA	NA	NA	NA	NA
hSQ026865	MT-TK	4566::4576	NA	5.68	-3.14	0.9	NA	NA	NA	NA	NA	NA	NA	NA	NA	NA	NA	NA	NA	NA	NA	NA	NA	NA	NA	NA
hSQ032206	SERAC1	84947	NM_032861	5.66	-0.1	3.85	NA	NA	NA	NA	NA	NA	NA	NA	NA	NA	0	1	0	0	0	2	2	2	1	1
hSQ042669	SLC35B1	10237	NM_005827	5.57	-1.23	2.34	NA	NA	NA	NA	NA	NA	NA	NA	NA	NA	0	0	0	0	0	2	0	0	2	0
hSQ024486	mtRNA_CYTB		NA	5.52	-2.29	2.34	NA	NA	NA	NA	NA	NA	NA	NA	NA	NA	NA	NA	NA	NA	NA	NA	NA	NA	NA	NA
hSQ039068	LRRC37B	114659	NM_052888	5.51	-1.14	2.27	NA	NA	NA	NA	NA	NA	NA	NA	NA	NA	0	0	0	0	0	2	0	0	1	0
hSQ000814	MELK	9833	NM_014791	5.49	-1.29	2.54	NA	NA	NA	NA	NA	NA	NA	NA	NA	NA	0	0	0	0	0	2	2	1	1	1
hSQ002960	OS9	10956	NM_001017956	5.45	-1.31	2.65	0	0	0	0	1	1	0	0	NULL	0	1	1	1	1	1	0	0	0	0	0
hSQ032966	LAMP2	3920	NM_013995	5.42	-1.41	2.88	NA	NA	NA	NA	NA	NA	NA	NA	NA	NA	0	1	0	0	0	1	1	1	0	0
hSQ045449	RC3H2	54542	NM_001100588	5.33	-0.33	2.61	NA	NA	NA	NA	NA	NA	NA	NA	NA	NA	0	1	0	0	0	0	2	0	0	0
hSQ033941	LOC440039	440039	NA	5.33	0.51	4.5	NA	NA	NA	NA	NA	NA	NA	NA	NA	NA	NA	NA	NA	NA	NA	NA	NA	NA	NA	NA
hSQ029521	ERI2	112479	NA	5.32	-0.94	3.01	NA	NA	NA	NA	NA	NA	NA	NA	NA	NA	NA	NA	NA	NA	NA	NA	NA	NA	NA	NA
hSQ015566	EIF2A	83939	NM_032025	5.26	-1.03	2.95	0	0	0	0	1	1	0	0	-0.182	0	2	2	1	1	1	2	2	2	1	1
hSQ016316	ZNF691	51058	NM_015911	5.22	0.02	3.71	NA	NA	NA	NA	NA	NA	NA	NA	NA	NA	0	0	0	0	0	1	1	1	1	1
hSQ001059	RHOBTB3	22836	NM_014899	5.21	-0.86	2.64	1	1	0	0	1	1	0	0	-0.957	0.7876	3	3	2	2	2	0	0	0	0	0
hSQ019226	ZNF576	79177	NM_024327	5.08	-0.41	3.63	NA	NA	NA	NA	NA	NA	NA	NA	NA	NA	0	0	0	0	0	2	1	1	1	1
hSQ045023	CXorf23	256643	NM_198279	5.05	-1.94	1.24	NA	NA	NA	NA	NA	NA	NA	NA	NA	NA	0	1	0	0	0	1	1	1	1	1
hSQ044498	LOC440248	440248	NA	5.05	-1.86	1.02	NA	NA	NA	NA	NA	NA	NA	NA	NA	NA	NA	NA	NA	NA	NA	NA	NA	NA	NA	NA
hSQ043922	MANBAL	63905	NM_001003897	5	-1.11	4.98	0	0	0	0	2	1	0	1	-0.472	0.027	2	1	1	2	1	0	0	0	0	0
hSQ004975	TMEM59	9528	NM_004872	4.97	0.78	5.06	1	1	0	0	0	0	0	0	-0.45	0.4865	1	1	1	1	1	0	0	0	0	0
hSQ031700	IKIP	121457	NM_153687	4.97	-3.17	0.17	NA	NA	NA	NA	NA	NA	NA	NA	NA	NA	0	0	0	0	0	0	1	0	0	0
hSQ020996	BHLHB9	80823	NM_030639	4.96	-1.01	2.73	0	0	0	0	1	1	0	0	-0.405	0	1	1	1	1	1	1	0	0	1	0
hSQ003421	RPE	6120	NM_199229	4.86	-2.97	1.4	0	0	0	0	1	1	0	0	-0.423	0	1	2	1	1	1	0	0	0	0	0
hSQ022142	PATZ1	23598	NM_032052	4.85	0.91	3.78	1	1	0	0	0	0	0	0	-0.363	0.4576	1	2	1	1	1	0	1	0	0	0
hSQ015556	ACTL6A	86	NM_004301	4.85	-2.09	2.01	NA	NA	NA	NA	NA	NA	NA	NA	NA	NA	0	0	0	0	0	1	2	1	1	1
hSQ044663	WIZ	58525	NM_021241	4.83	0.96	4.73	1	1	0	0	0	0	0	0	-0.094	0.8614	1	1	1	1	1	0	0	0	0	0
hSQ003213	LOC346887	346887	NA	4.75	-2.25	2.54	NA	NA	NA	NA	NA	NA	NA	NA	NA	NA	NA	NA	NA	NA	NA	NA	NA	NA	NA	NA
hSQ011062	ARF4	378	NM_001660	4.71	-1.3	1.9	0	0	0	0	1	0	1	0	-0.234	0	1	1	1	0	0	0	0	0	0	0
hSQ015994	OGFRL1	79627	NA	4.7	-1.37	1.94	NA	NA	NA	NA	NA	NA	NA	NA	NA	NA	NA	NA	NA	NA	NA	NA	NA	NA	NA	NA
hSQ001856	CLTA	1211	NM_001076677	4.66	-1.04	3.75	1	1	0	0	0	0	0	0	-0.391	0.4777	1	1	1	1	1	0	0	0	0	0
hSQ024680	SLC44A1	23446	NM_080546	4.63	-1.79	1.07	NA	NA	NA	NA	NA	NA	NA	NA	NA	NA	0	0	0	0	0	2	1	1	1	1
hSQ013058	PMS1	5378	NM_000534	4.63	-3.02	1.27	NA	NA	NA	NA	NA	NA	NA	NA	NA	NA	0	0	0	0	0	1	2	1	1	1
hSQ015491	ZNF529	57711	NM_020951	4.62	-1.58	1.52	0	0	0	0	1	0	0	1	-0.14	0	1	3	0	1	0	0	0	0	0	0
hSQ021117	STAM	8027	NM_003473	4.6	-1.21	2.73	1	1	0	0	0	0	0	0	-0.502	0.7314	1	1	1	1	1	0	0	0	0	0
hSQ017155	HMGA1	3159	NA	4.59	-0.12	2.82	0	0	0	0	1	1	0	0	-0.189	0	NA	NA	NA	NA	NA	NA	NA	NA	NA	NA
hSQ039053	LAMP2	3920	NM_013995	4.58	-1.09	2.38	NA	NA	NA	NA	NA	NA	NA	NA	NA	NA	0	1	0	0	0	1	1	1	0	0
hSQ028862	GFI1	2672	NM_005263	4.57	1.47	4.4	1	1	0	0	0	0	0	0	-0.312	0.7839	1	1	1	1	1	0	0	0	0	0
hSQ025585	ENG	2022	NM_000118	4.52	-0.7	2.47	NA	NA	NA	NA	NA	NA	NA	NA	NA	NA	0	0	0	0	0	0	0	0	0	0
hSQ029666	FKBP9	11328	NM_007270	4.51	0.35	3.98	NA	NA	NA	NA	NA	NA	NA	NA	NA	NA	0	0	0	0	0	4	0	0	3	0
hSQ015604	TUBG2	27175	NM_016437	4.5	-1.2	1.85	NA	NA	NA	NA	NA	NA	NA	NA	NA	NA	1	0	0	0	0	2	0	0	2	0
hSQ027174	DPM1	8813	NM_003859	4.48	-3.79	0.68	NA	NA	NA	NA	NA	NA	NA	NA	NA	NA	0	0	0	0	0	0	0	0	0	0
hSQ020926	VKORC1	79001	NM_206824	4.47	-0.45	4.55	NA	NA	NA	NA	NA	NA	NA	NA	NA	NA	0	0	0	0	0	0	0	0	0	0
hSQ034125	TRIP6	7205	NM_003302	4.46	1.05	4.72	NA	NA	NA	NA	NA	NA	NA	NA	NA	NA	0	0	0	0	0	1	1	1	0	0
hSQ026787	CLTA	1211	NM_001076677	4.46	-1.76	2.04	1	1	0	0	0	0	0	0	-0.391	0.4777	1	1	1	1	1	0	0	0	0	0
hSQ015039	FKBP9	11328	NM_007270	4.43	0.32	3.5	NA	NA	NA	NA	NA	NA	NA	NA	NA	NA	0	0	0	0	0	4	0	0	3	0
hSQ021162	SAP30L	79685	NM_024632	4.4	-0.89	3	NA	NA	NA	NA	NA	NA	NA	NA	NA	NA	1	0	0	0	0	1	1	1	1	1
hSQ029300	DPM1	8813	NM_003859	4.33	-3.25	0.37	NA	NA	NA	NA	NA	NA	NA	NA	NA	NA	0	0	0	0	0	0	0	0	0	0
hSQ003286	LOC440248	440248::400322	NA	4.32	-1.77	1.14	NA	NA	NA	NA	NA	NA	NA	NA	NA	NA	NA	NA	NA	NA	NA	NA	NA	NA	NA	NA
hSQ010258	COG4	25839	NM_015386	4.29	-0.14	3.69	1	1	0	0	0	0	0	0	-0.355	0.6527	1	1	1	1	1	0	0	0	0	0
hSQ033244	BBS7	55212	NM_176824	4.28	-1.06	2.56	NA	NA	NA	NA	NA	NA	NA	NA	NA	NA	0	1	0	0	0	2	2	1	2	1
hSQ039377	CITED2	10370	NM_006079	4.14	2.66	5.88	NA	NA	NA	NA	NA	NA	NA	NA	NA	NA	0	0	0	0	0	2	1	1	1	0
hSQ015095	PRDX4	10549	NM_006406	4.12	-2.07	1.43	NA	NA	NA	NA	NA	NA	NA	NA	NA	NA	0	0	0	0	0	1	1	1	0	0
hSQ008776	SOX9	6662	NM_000346	4.12	0.15	2.94	NA	NA	NA	NA	NA	NA	NA	NA	NA	NA	0	0	0	0	0	2	1	1	2	1
hSQ016633	CCDC94	55702	NM_018074	4.12	-1.26	1.96	0	0	0	0	1	0	1	0	-0.168	0	1	1	1	0	0	0	0	0	0	0
hSQ045167	NDUFV3	4731	NM_001001503	4.1	-0.31	2.24	NA	NA	NA	NA	NA	NA	NA	NA	NA	NA	0	0	0	0	0	1	1	1	0	0
hSQ016112	DPM1	8813	NM_003859	4.08	-3.3	0.39	NA	NA	NA	NA	NA	NA	NA	NA	NA	NA	0	0	0	0	0	0	0	0	0	0
hSQ003517	FAM127B	26071	NA	4.07	-0.69	4.1	0	0	0	0	1	0	1	0	-0.25	0	NA	NA	NA	NA	NA	NA	NA	NA	NA	NA
hSQ035746	MRFAP1	93621	NA	3.98	-2.06	2.26	0	0	0	0	1	0	1	0	-0.233	0.1334	NA	NA	NA	NA	NA	NA	NA	NA	NA	NA
hSQ013148	ARF2	376	NA	3.98	-0.9	2.95	NA	NA	NA	NA	NA	NA	NA	NA	NA	NA	NA	NA	NA	NA	NA	NA	NA	NA	NA	NA
hSQ010917	WDR5B	54554	NM_019069	3.95	-1.94	2.67	0	0	0	0	1	1	0	0	-0.52	0	2	1	1	1	1	0	0	0	0	0
hSQ014933	GPN2	54707	NM_018066	3.94	-0.99	1.48	NA	NA	NA	NA	NA	NA	NA	NA	NA	NA	0	0	0	0	0	3	0	0	0	0
hSQ040862	RARS2	57038	NA	3.94	0.26	3.79	NA	NA	NA	NA	NA	NA	NA	NA	NA	NA	NA	NA	NA	NA	NA	NA	NA	NA	NA	NA
hSQ033287	FKBP9L	360132	NM_182827	3.92	0.46	3.93	NA	NA	NA	NA	NA	NA	NA	NA	NA	NA	NA	NA	NA	NA	NA	NA	NA	NA	NA	NA
hSQ043839	DOLK	22845	NM_014908	3.92	0.79	2.97	NA	NA	NA	NA	NA	NA	NA	NA	NA	NA	0	0	0	0	0	1	1	1	1	1
hSQ009791	CDC25C	995	NM_001790	3.92	0.39	3.41	0	0	0	0	1	1	0	0	-0.456	0	1	1	1	1	1	0	0	0	0	0
hSQ014110	FMNL2	114793	NM_052905	3.91	0.06	2.66	1	0	1	0	1	0	0	1	-0.495	0.6569	2	1	1	1	0	0	0	0	0	0
hSQ045260	PPP1R2	5504	NA	3.9	-0.88	2.65	0	0	0	0	1	1	0	0	-0.494	0	NA	NA	NA	NA	NA	NA	NA	NA	NA	NA
hSQ035833	MYCL1	4610	NM_001033081	3.88	-1	1.5	NA	NA	NA	NA	NA	NA	NA	NA	NA	NA	0	0	0	0	0	0	0	0	0	0
hSQ015550	LYN	4067	NM_002350	3.86	-0.45	3.07	NA	NA	NA	NA	NA	NA	NA	NA	NA	NA	0	0	0	0	0	1	0	0	1	0
hSQ041173	ATG7	10533	NM_006395	3.85	-0.14	2.33	NA	NA	NA	NA	NA	NA	NA	NA	NA	NA	1	1	0	0	0	1	1	1	1	1
hSQ000339	KHSRP	8570	NM_003685	3.85	-1.04	2.73	NA	NA	NA	NA	NA	NA	NA	NA	NA	NA	0	0	0	0	0	1	2	1	0	0
hSQ016666	AKT1S1	84335	NM_001098632	3.84	-0.91	2.64	1	0	1	0	1	0	1	0	-0.137	0.7801	2	2	2	0	0	0	0	0	0	0
hSQ004995	RAC1	5879	NM_006908	3.79	-0.32	3.22	1	1	0	0	1	0	0	1	-0.474	0.7365	2	1	1	2	1	0	0	0	0	0
hSQ028892	NR2F6	2063	NM_005234	3.77	0.56	3.99	1	1	0	0	0	0	0	0	-0.356	0.6725	1	1	1	1	1	0	0	0	0	0
hSQ043147	HMGA1	3159	NA	3.75	-0.08	2.49	0	0	0	0	1	1	0	0	-0.189	0	NA	NA	NA	NA	NA	NA	NA	NA	NA	NA
hSQ017878	GOLGA5	9950	NM_005113	3.74	0.42	2.9	0	0	0	0	1	0	0	1	-0.21	0.0264	1	0	0	1	0	0	0	0	0	0
hSQ029150	VKORC1	79001	NM_206824	3.72	-1.24	2.57	NA	NA	NA	NA	NA	NA	NA	NA	NA	NA	0	0	0	0	0	0	0	0	0	0
hSQ029694	PEX7	5191	NM_000288	3.72	-0.7	1.24	0	0	0	0	1	0	1	0	NULL	0	1	1	1	0	0	1	0	0	0	0
hSQ005683	C17orf42	79736	NM_024683	3.71	-2.28	0.14	NA	NA	NA	NA	NA	NA	NA	NA	NA	NA	0	0	0	0	0	2	0	0	2	0
hSQ014790	TUBG1	7283	NM_001070	3.7	0.24	3.5	NA	NA	NA	NA	NA	NA	NA	NA	NA	NA	0	0	0	0	0	2	0	0	1	0
hSQ045120	PTPN11	5781	NM_002834	3.69	-0.75	2.12	NA	NA	NA	NA	NA	NA	NA	NA	NA	NA	0	0	0	0	0	2	2	2	2	2
hSQ018076	GOLGA5	9950	NM_005113	3.67	0.38	2.81	0	0	0	0	1	0	0	1	-0.21	0.0264	1	0	0	1	0	0	0	0	0	0
hSQ024788	NBPF15	440673	NM_173638	3.66	-0.95	1.85	NA	NA	NA	NA	NA	NA	NA	NA	NA	NA	0	0	0	0	0	1	0	0	1	0
hSQ029540	GOLGA5	9950	NM_005113	3.66	-0.05	2.7	0	0	0	0	1	0	0	1	-0.21	0.0264	1	0	0	1	0	0	0	0	0	0
hSQ017999	CNIH4	29097	NM_014184	3.66	-1.32	3.29	0	0	0	0	1	1	0	0	-0.337	0	1	1	1	1	1	0	0	0	0	0
hSQ020751	TMTC4	84899	NM_001079669	3.64	0.62	3.5	NA	NA	NA	NA	NA	NA	NA	NA	NA	NA	0	0	0	0	0	1	1	0	1	0
hSQ015326	ZFR	51663	NM_016107	3.64	-0.96	1.83	0	0	0	0	1	0	0	1	-0.153	0.2611	1	1	0	1	0	1	1	0	0	0
hSQ027715	EPN1	29924	NM_013333	3.63	0.67	4.13	1	1	0	0	0	0	0	0	-0.207	0.5683	1	1	1	1	1	0	1	0	0	0
hSQ033386	TMEM60	85025	NM_032936	3.63	-0.89	2.48	NA	NA	NA	NA	NA	NA	NA	NA	NA	NA	0	0	0	0	0	1	1	1	0	0
hSQ041376	VKORC1	79001	NM_206824	3.62	-1.14	2.9	NA	NA	NA	NA	NA	NA	NA	NA	NA	NA	0	0	0	0	0	0	0	0	0	0
hSQ017613	HGS	9146	NM_004712	3.62	0.07	3.27	1	1	0	0	0	0	0	0	-0.393	0.6063	1	1	1	1	1	0	0	0	0	0
hSQ019280	C14orf145	145508	NM_152446	3.61	-0.67	2.02	NA	NA	NA	NA	NA	NA	NA	NA	NA	NA	0	0	0	0	0	0	1	0	0	0
hSQ006060	C6orf125	84300	NM_032340	3.61	-1.72	2.3	NA	NA	NA	NA	NA	NA	NA	NA	NA	NA	0	0	0	0	0	0	0	0	0	0
hSQ007401	ATG7	10533	NM_006395	3.61	-0.1	2.37	NA	NA	NA	NA	NA	NA	NA	NA	NA	NA	1	1	0	0	0	1	1	1	1	1
hSQ024913	CHM	1121::158677	NM_000390	3.61	-0.21	3.35	0	0	0	0	1	1	0	0	-0.293	0	1	1	1	1	1	0	0	0	0	0
hSQ020115	SEC22A	26984	NM_012430	3.6	0.18	3.01	NA	NA	NA	NA	NA	NA	NA	NA	NA	NA	0	1	0	0	0	1	1	1	1	1
hSQ042740	TWF1	5756	NM_002822	3.59	0.48	3.89	1	1	0	0	0	0	0	0	-0.449	0.8035	1	1	1	1	1	1	2	1	1	1
hSQ028375	VPS37C	55048	NM_017966	3.59	3.16	6.13	0	0	0	0	1	0	0	1	-0.134	0.0453	2	0	0	1	0	0	0	0	0	0
hSQ006865	RPP21	79897	NA	3.58	-2.2	2.16	NA	NA	NA	NA	NA	NA	NA	NA	NA	NA	NA	NA	NA	NA	NA	NA	NA	NA	NA	NA
hSQ011977	LOC100131993	1102	NA	3.58	-0.69	2.03	NA	NA	NA	NA	NA	NA	NA	NA	NA	NA	NA	NA	NA	NA	NA	NA	NA	NA	NA	NA
hSQ014479	PCTK1	5127	NM_006201	3.56	2.91	5.42	NA	NA	NA	NA	NA	NA	NA	NA	NA	NA	1	0	0	0	0	2	1	1	0	0
hSQ043847	PPP1R14C	81706	NM_030949	3.56	1.91	3.99	0	0	0	0	1	0	0	1	-0.122	0.0175	1	1	0	1	0	0	0	0	0	0
hSQ019763	PTPN23	25930	NM_015466	3.55	1.04	3.2	1	1	0	0	0	0	0	0	-0.394	0.8446	1	1	1	1	1	1	0	0	0	0
hSQ039130	FAM65A	79567	NM_024519	3.55	0.07	2.32	NA	NA	NA	NA	NA	NA	NA	NA	NA	NA	0	0	0	0	0	4	2	1	2	0
hSQ002840	ZNF259	8882	NM_003904	3.54	-0.89	1.69	NA	NA	NA	NA	NA	NA	NA	NA	NA	NA	0	0	0	0	0	1	1	1	1	1
hSQ000624	TXNDC17	84817	NM_032731	3.52	-1.54	2.72	0	0	0	0	1	0	0	1	-0.091	0	1	1	0	1	0	1	1	1	0	0
hSQ027878	GPR107	57720	NM_020960	3.51	-0.01	1.92	NA	NA	NA	NA	NA	NA	NA	NA	NA	NA	0	2	0	0	0	1	0	0	1	0
hSQ017313	GPN2	54707	NM_018066	3.5	0.25	2.94	NA	NA	NA	NA	NA	NA	NA	NA	NA	NA	0	0	0	0	0	3	0	0	0	0
hSQ002767	CUL2	8453	NM_003591	3.5	-1.05	2.53	NA	NA	NA	NA	NA	NA	NA	NA	NA	NA	0	0	0	0	0	0	1	0	0	0
hSQ005222	FKBP3	2287	NM_002013	3.5	-3.73	-0.94	NA	NA	NA	NA	NA	NA	NA	NA	NA	NA	0	0	0	0	0	1	1	1	1	1
hSQ015021	MFSD3	113655	NA	3.49	0.73	3.24	NA	NA	NA	NA	NA	NA	NA	NA	NA	NA	NA	NA	NA	NA	NA	NA	NA	NA	NA	NA
hSQ002749	APC	324	NM_000038	3.49	-0.59	2.6	1	1	0	0	0	0	0	0	-0.466	0.7911	1	2	1	1	1	1	2	0	1	0
hSQ033649	RPN1	6184	NM_002950	3.48	0.37	2.65	NA	NA	NA	NA	NA	NA	NA	NA	NA	NA	0	0	0	0	0	2	0	0	2	0
hSQ039199	YES1	7525	NM_005433	3.48	-1.14	2.09	NA	NA	NA	NA	NA	NA	NA	NA	NA	NA	0	2	0	0	0	3	3	2	3	2
hSQ034696	PLCB1	23236	NM_182734	3.47	0.5	3.05	0	0	0	0	1	0	1	0	-0.223	0.444	1	2	1	0	0	3	3	3	2	2
hSQ039034	PSMB5	5693	NM_002797	3.47	-1.68	2.12	0	0	0	0	1	0	1	0	-0.256	0	2	1	1	0	0	0	0	0	0	0
hSQ032398	CEP192	55125	NM_032142	3.46	-0.44	2.42	1	1	0	0	0	0	0	0	-0.524	0.5731	1	1	1	1	1	0	1	0	0	0
hSQ023874	PPP1R2	5504	NA	3.46	-1.17	2.06	0	0	0	0	1	1	0	0	-0.494	0	NA	NA	NA	NA	NA	NA	NA	NA	NA	NA
hSQ031584	PARVA	55742	NM_018222	3.46	-1.3	0.94	NA	NA	NA	NA	NA	NA	NA	NA	NA	NA	1	1	0	0	0	1	1	1	0	0
hSQ018488	DPYSL5	56896	NM_020134	3.45	-0.34	2.18	NA	NA	NA	NA	NA	NA	NA	NA	NA	NA	0	2	0	0	0	1	1	1	0	0
hSQ032596	NDUFS4	4724	NM_002495	3.45	-2.72	0.51	NA	NA	NA	NA	NA	NA	NA	NA	NA	NA	0	0	0	0	0	1	0	0	0	0
hSQ004599	LOC93622	93622	NA	3.44	-1.3	2.07	NA	NA	NA	NA	NA	NA	NA	NA	NA	NA	NA	NA	NA	NA	NA	NA	NA	NA	NA	NA
hSQ011173	NBPF1	55672::440673	NA	3.44	-1.01	1.74	NA	NA	NA	NA	NA	NA	NA	NA	NA	NA	NA	NA	NA	NA	NA	NA	NA	NA	NA	NA
hSQ001061	NOL11	25926	NM_015462	3.44	-1.74	1.55	NA	NA	NA	NA	NA	NA	NA	NA	NA	NA	0	0	0	0	0	1	1	1	1	1
hSQ033190	NBN	4683	NM_001024688	3.44	-2.82	1.05	0	0	0	0	1	0	0	1	-0.089	0	NA	NA	NA	NA	NA	NA	NA	NA	NA	NA
hSQ041912	PSMD3	5709	NM_002809	3.43	0.31	2.87	NA	NA	NA	NA	NA	NA	NA	NA	NA	NA	0	0	0	0	0	1	1	1	1	1
hSQ030067	NPY	4852	NM_000905	3.42	-1.4	3.67	NA	NA	NA	NA	NA	NA	NA	NA	NA	NA	0	0	0	0	0	1	1	1	1	1
hSQ037077	C14orf156	81892	NA	3.42	-0.97	3.57	NA	NA	NA	NA	NA	NA	NA	NA	NA	NA	NA	NA	NA	NA	NA	NA	NA	NA	NA	NA
hSQ042067	NOL11	25926	NM_015462	3.39	-1.37	2.36	NA	NA	NA	NA	NA	NA	NA	NA	NA	NA	0	0	0	0	0	1	1	1	1	1
hSQ024768	LOC388819	388819	NA	3.38	-2.69	0.72	NA	NA	NA	NA	NA	NA	NA	NA	NA	NA	NA	NA	NA	NA	NA	NA	NA	NA	NA	NA
hSQ032154	LAMP2	3920	NM_013995	3.38	-0.14	2.76	NA	NA	NA	NA	NA	NA	NA	NA	NA	NA	0	1	0	0	0	1	1	1	0	0
hSQ041848	NCK2	8440	NM_001004722	3.37	-0.03	3.6	NA	NA	NA	NA	NA	NA	NA	NA	NA	NA	1	3	1	1	1	0	1	0	0	0
hSQ009929	DNTTIP1	116092	NM_052951	3.37	-1.79	0.8	NA	NA	NA	NA	NA	NA	NA	NA	NA	NA	0	0	0	0	0	1	1	1	0	0
hSQ018035	TOM1L1	10040	NM_005486	3.36	-0.28	2.48	NA	NA	NA	NA	NA	NA	NA	NA	NA	NA	1	0	0	0	0	2	1	1	1	0
hSQ020834	C12orf24	29902	NM_013300	3.35	-0.18	2.58	NA	NA	NA	NA	NA	NA	NA	NA	NA	NA	0	0	0	0	0	1	0	0	1	0
hSQ012248	TUBG1	7283	NM_001070	3.35	-0.4	2.11	NA	NA	NA	NA	NA	NA	NA	NA	NA	NA	0	0	0	0	0	2	0	0	1	0
hSQ020332	RHEB	6009	NA	3.34	-1.69	0.83	1	0	1	0	0	0	0	0	-0.3	0.8274	NA	NA	NA	NA	NA	NA	NA	NA	NA	NA
hSQ019456	KHSRP	8570	NM_003685	3.34	-0.84	2.22	NA	NA	NA	NA	NA	NA	NA	NA	NA	NA	0	0	0	0	0	1	2	1	0	0
hSQ032346	SLC30A9	10463	NM_006345	3.33	-1.6	1.29	0	0	0	0	1	1	0	0	-0.386	0.0048	2	1	1	1	1	0	1	0	0	0
hSQ006915	TSEN34	79042	NM_001077446	3.32	-1.5	1.34	1	1	0	0	0	0	0	0	-0.434	0.5288	1	1	1	1	1	0	0	0	0	0
hSQ019712	BTN2A2	10385	NM_006995	3.31	0.98	3.04	0	0	0	0	1	0	1	0	-0.127	0	1	1	1	0	0	1	1	1	1	1
hSQ004587	DEGS2	123099	NM_206918	3.3	-0.45	1.94	NA	NA	NA	NA	NA	NA	NA	NA	NA	NA	0	0	0	0	0	2	0	0	1	0
hSQ011103	C10orf18	54906	NM_017782	3.3	1.26	4.2	2	2	0	0	0	0	0	0	-0.866	0.948	2	2	2	2	2	1	1	0	1	0
hSQ003223	HSD17B4	3295	NM_000414	3.29	-1.25	1.53	0	0	0	0	1	1	0	0	NULL	0	1	1	1	1	1	0	0	0	0	0
hSQ042042	CXorf57	55086	NM_018015	3.28	-1.12	0.76	NA	NA	NA	NA	NA	NA	NA	NA	NA	NA	0	0	0	0	0	2	1	1	2	1
hSQ010685	TECR	9524	NA	3.26	-1.54	1.9	NA	NA	NA	NA	NA	NA	NA	NA	NA	NA	NA	NA	NA	NA	NA	NA	NA	NA	NA	NA
hSQ019141	FAM127B	26071	NA	3.25	-0.4	3.64	0	0	0	0	1	0	1	0	-0.25	0	NA	NA	NA	NA	NA	NA	NA	NA	NA	NA
hSQ042526	PIGF	5281	NM_173074	3.24	-2.56	0	NA	NA	NA	NA	NA	NA	NA	NA	NA	NA	0	0	0	0	0	1	0	0	1	0
hSQ021242	2010-03-05	54708	NA	3.24	0	1.83	0	0	0	0	1	0	1	0	-0.174	0	NA	NA	NA	NA	NA	NA	NA	NA	NA	NA
hSQ002390	ZNF451	26036	NM_001031623	3.24	-0.71	2.02	NA	NA	NA	NA	NA	NA	NA	NA	NA	NA	0	1	0	0	0	1	1	1	1	1
hSQ007774	LOC100128731	400948	NA	3.23	-3.75	-0.78	NA	NA	NA	NA	NA	NA	NA	NA	NA	NA	NA	NA	NA	NA	NA	NA	NA	NA	NA	NA
hSQ005266	SEC22A	26984	NM_012430	3.23	0.09	2.73	NA	NA	NA	NA	NA	NA	NA	NA	NA	NA	0	1	0	0	0	1	1	1	1	1
hSQ005810	RAC1	5879	NM_006908	3.23	-2.12	0.39	1	1	0	0	1	0	0	1	-0.474	0.7365	2	1	1	2	1	0	0	0	0	0
hSQ043679	TECR	9524	NA	3.22	-1.47	1.71	NA	NA	NA	NA	NA	NA	NA	NA	NA	NA	NA	NA	NA	NA	NA	NA	NA	NA	NA	NA
hSQ019629	ABHD11	83451	NM_148912	3.21	0.06	3.13	0	0	0	0	2	0	1	1	-0.184	0	2	1	1	1	0	1	0	0	1	0
hSQ002889	TM9SF1	10548	NM_001014842	3.2	0.31	2.75	NA	NA	NA	NA	NA	NA	NA	NA	NA	NA	0	0	0	0	0	2	1	1	1	1
hSQ033713	NDUFV2	4729	NM_021074	3.2	-2.27	0.02	NA	NA	NA	NA	NA	NA	NA	NA	NA	NA	0	0	0	0	0	1	0	0	0	0
hSQ013183	WASL	8976	NA	3.2	1.26	4.38	2	0	1	1	3	1	0	2	-1.036	0.8342	NA	NA	NA	NA	NA	NA	NA	NA	NA	NA
hSQ044599	SH2B1	25970	NM_015503	3.19	0.57	3.31	1	1	0	0	0	0	0	0	-0.182	0.619	1	1	1	1	1	0	0	0	0	0
hSQ007870	QARS	5859	NM_005051	3.15	0.53	3.02	NA	NA	NA	NA	NA	NA	NA	NA	NA	NA	0	0	0	0	0	3	1	1	1	0
hSQ001832	RPL36A	6173	NA	3.14	-2.12	2.93	NA	NA	NA	NA	NA	NA	NA	NA	NA	NA	NA	NA	NA	NA	NA	NA	NA	NA	NA	NA
hSQ022741	RBM27	54439	NA	3.14	-1.28	0.71	1	1	0	0	0	0	0	0	-0.142	0.4639	NA	NA	NA	NA	NA	NA	NA	NA	NA	NA
hSQ035174	CCAR1	55749	NM_018237	3.13	-2.18	-0.13	NA	NA	NA	NA	NA	NA	NA	NA	NA	NA	0	0	0	0	0	1	1	1	0	0
hSQ004631	MFSD3	113655	NA	3.13	0.75	3.17	NA	NA	NA	NA	NA	NA	NA	NA	NA	NA	NA	NA	NA	NA	NA	NA	NA	NA	NA	NA
hSQ015765	PPA2	27068	NM_001034191	3.12	-1.26	1	NA	NA	NA	NA	NA	NA	NA	NA	NA	NA	0	0	0	0	0	1	0	0	1	0
hSQ040581	PACRGL	133015	NA	3.12	-1.84	1	NA	NA	NA	NA	NA	NA	NA	NA	NA	NA	NA	NA	NA	NA	NA	NA	NA	NA	NA	NA
hSQ007789	LPCAT3	10162	NA	3.11	1.01	3.43	NA	NA	NA	NA	NA	NA	NA	NA	NA	NA	NA	NA	NA	NA	NA	NA	NA	NA	NA	NA
hSQ037776	MTCH1	23787	NM_014341	3.1	-0.53	2.34	1	0	1	0	0	0	0	0	-0.219	0.8172	1	1	1	0	0	0	0	0	0	0
hSQ022072	RPL36A	6173	NA	3.09	-2.15	2.51	NA	NA	NA	NA	NA	NA	NA	NA	NA	NA	NA	NA	NA	NA	NA	NA	NA	NA	NA	NA
hSQ015122	MED19	219541	NM_153450	3.09	0.97	4.32	NA	NA	NA	NA	NA	NA	NA	NA	NA	NA	0	0	0	0	0	1	1	1	1	1
hSQ034584	RPE	6120	NM_199229	3.07	-2.34	0.08	0	0	0	0	1	1	0	0	-0.423	0	1	2	1	1	1	0	0	0	0	0
hSQ002387	NHSL1	57224	NA	3.07	2.29	4.05	NA	NA	NA	NA	NA	NA	NA	NA	NA	NA	NA	NA	NA	NA	NA	NA	NA	NA	NA	NA
hSQ002118	PPA2	27068	NM_001034191	3.07	-1.4	0.99	NA	NA	NA	NA	NA	NA	NA	NA	NA	NA	0	0	0	0	0	1	0	0	1	0
hSQ023813	RPL30	6156	NM_000989	3.06	-2.17	2.01	NA	NA	NA	NA	NA	NA	NA	NA	NA	NA	0	0	0	0	0	1	0	0	1	0
hSQ016188	CEP192	55125	NM_032142	3.05	-0.45	1.68	1	1	0	0	0	0	0	0	-0.524	0.5731	1	1	1	1	1	0	1	0	0	0
hSQ039075	ZNF280D	54816	NM_001002844	3.05	-2.16	0.23	NA	NA	NA	NA	NA	NA	NA	NA	NA	NA	0	2	0	0	0	1	1	1	1	1
hSQ018300	DSCR6	53820	NM_018962	3.05	-2.1	1.33	0	0	0	0	3	0	3	0	-0.475	0	3	4	3	0	0	0	0	0	0	0
hSQ022216	BUB1B	701	NM_001211	3.04	-1.47	0.53	NA	NA	NA	NA	NA	NA	NA	NA	NA	NA	1	0	0	0	0	2	2	1	2	1
hSQ017080	NDUFV3	4731	NM_001001503	3.04	-0.06	3.82	NA	NA	NA	NA	NA	NA	NA	NA	NA	NA	0	0	0	0	0	1	1	1	0	0
hSQ045295	RPL23AP82	284942	NA	3.03	-2.25	0.11	NA	NA	NA	NA	NA	NA	NA	NA	NA	NA	NA	NA	NA	NA	NA	NA	NA	NA	NA	NA
hSQ020291	PES1	23481	NM_014303	3.03	-0.99	1.23	NA	NA	NA	NA	NA	NA	NA	NA	NA	NA	0	0	0	0	0	1	0	0	1	0
hSQ022125	CHRAC1	54108	NM_017444	3.02	-1.28	1.08	NA	NA	NA	NA	NA	NA	NA	NA	NA	NA	1	0	0	0	0	0	0	0	0	0
hSQ009238	EIF3L	51386	NA	3.01	-0.46	2.62	NA	NA	NA	NA	NA	NA	NA	NA	NA	NA	NA	NA	NA	NA	NA	NA	NA	NA	NA	NA
hSQ031212	PIGT	51604	NM_015937	3	0.16	2.6	NA	NA	NA	NA	NA	NA	NA	NA	NA	NA	0	0	0	0	0	3	0	0	1	0
hSQ011970	NBN	4683	NM_001024688	2.99	-1.82	0.38	0	0	0	0	1	0	0	1	-0.089	0	NA	NA	NA	NA	NA	NA	NA	NA	NA	NA
hSQ037253	HSD17B4	3295	NM_000414	2.99	-1.39	1.7	0	0	0	0	1	1	0	0	NULL	0	1	1	1	1	1	0	0	0	0	0
hSQ031716	ZNF438	220929	NM_182755	2.99	0.64	3.12	NA	NA	NA	NA	NA	NA	NA	NA	NA	NA	0	0	0	0	0	1	1	1	1	1
hSQ036701	DNAJB6	10049	NM_058246	2.99	-0.23	2.79	NA	NA	NA	NA	NA	NA	NA	NA	NA	NA	0	0	0	0	0	1	0	0	1	0
hSQ020466	GNB1	2782	NM_002074	2.98	-0.29	1.55	0	0	0	0	1	0	1	0	-0.114	0	1	1	1	0	0	0	0	0	0	0
hSQ017792	FARSB	10056	NM_005687	2.97	-0.5	1.51	NA	NA	NA	NA	NA	NA	NA	NA	NA	NA	0	0	0	0	0	1	0	0	0	0
hSQ037305	NDUFV2	4729	NM_021074	2.97	-2.44	-0.3	NA	NA	NA	NA	NA	NA	NA	NA	NA	NA	0	0	0	0	0	1	0	0	0	0
hSQ007011	LOC344595	344595	NA	2.97	-2.01	0.16	NA	NA	NA	NA	NA	NA	NA	NA	NA	NA	NA	NA	NA	NA	NA	NA	NA	NA	NA	NA
hSQ012094	NBPF14	25832	NM_015383	2.95	-0.85	1.24	NA	NA	NA	NA	NA	NA	NA	NA	NA	NA	0	0	0	0	0	1	0	0	1	0
hSQ041818	HSPA1B	3304	NM_005346	2.94	1.2	4.64	0	0	0	0	1	1	0	0	-0.4681	0	1	1	1	1	1	0	0	0	0	0
hSQ028007	NDUFS4	4724	NM_002495	2.93	-2.36	0.45	NA	NA	NA	NA	NA	NA	NA	NA	NA	NA	0	0	0	0	0	1	0	0	0	0
hSQ039780	SLC37A3	84255	NM_207113	2.93	1.5	3.83	1	1	0	0	1	1	0	0	-0.698	0.8431	2	2	2	2	2	0	0	0	0	0
hSQ043523	RPS11	6205	NM_001015	2.93	-3.82	-0.95	NA	NA	NA	NA	NA	NA	NA	NA	NA	NA	0	0	0	0	0	1	0	0	1	0
hSQ020289	CTSB	1508	NM_001908	2.92	-0.61	1.48	NA	NA	NA	NA	NA	NA	NA	NA	NA	NA	0	0	0	0	0	1	0	0	0	0
hSQ021095	ZNF259	8882	NM_003904	2.92	0.01	1.76	NA	NA	NA	NA	NA	NA	NA	NA	NA	NA	0	0	0	0	0	1	1	1	1	1
hSQ016695	HIST1H2BL	8340	NA	2.92	-1.79	0.51	NA	NA	NA	NA	NA	NA	NA	NA	NA	NA	NA	NA	NA	NA	NA	NA	NA	NA	NA	NA
hSQ018302	ITPR3	3710	NM_002224	2.91	0.96	2.73	1	0	0	1	0	0	0	0	-0.089	0.7246	1	0	0	1	0	1	0	0	0	0
hSQ031761	SC5DL	6309	NM_001024956	2.89	-2.28	0.71	0	0	0	0	1	0	0	1	-0.15	0	3	3	0	1	0	0	0	0	0	0
hSQ036155	LOC440248	440248	NA	2.88	-1.36	0.71	NA	NA	NA	NA	NA	NA	NA	NA	NA	NA	NA	NA	NA	NA	NA	NA	NA	NA	NA	NA
hSQ004330	SLC35B1	10237	NM_005827	2.88	-2.19	0.05	NA	NA	NA	NA	NA	NA	NA	NA	NA	NA	0	0	0	0	0	2	0	0	2	0
hSQ014770	AHI1	54806	NM_017651	2.88	-1.99	0.11	NA	NA	NA	NA	NA	NA	NA	NA	NA	NA	1	0	0	0	0	1	3	0	1	0
hSQ026665	ST6GALNAC3	256435	NM_152996	2.87	2.06	3.98	0	0	0	0	1	0	1	0	-0.201	0	1	1	1	0	0	0	0	0	0	0
hSQ020998	LAMP2	3920	NM_013995	2.87	-1.07	1.77	NA	NA	NA	NA	NA	NA	NA	NA	NA	NA	0	1	0	0	0	1	1	1	0	0
hSQ039929	NBPF15	440673	NM_173638	2.87	-0.68	1.61	NA	NA	NA	NA	NA	NA	NA	NA	NA	NA	0	0	0	0	0	1	0	0	1	0
hSQ016925	RAC1	5879	NM_006908	2.86	-1.09	1.77	1	1	0	0	1	0	0	1	-0.474	0.7365	2	1	1	2	1	0	0	0	0	0
hSQ033944	PICALM	8301	NM_001008660	2.85	-0.17	1.98	1	0	0	1	0	0	0	0	-0.2079	0.6085	1	0	0	1	0	0	0	0	0	0
hSQ003314	TSPYL1	7259	NM_003309	2.84	0.29	3.25	0	0	0	0	1	0	1	0	-0.171	0	1	1	1	0	0	1	1	1	0	0
hSQ009197	TLCD1	116238	NM_138463	2.84	-1.8	0.76	NA	NA	NA	NA	NA	NA	NA	NA	NA	NA	0	2	0	0	0	1	1	1	0	0
hSQ033202	TRIM6	117854	NA	2.82	0.03	2.17	0	0	0	0	2	0	0	2	-0.236	0.1093	NA	NA	NA	NA	NA	NA	NA	NA	NA	NA
hSQ032803	BTN2A2	10385	NM_006995	2.81	1.14	3.74	0	0	0	0	1	0	1	0	-0.127	0	1	1	1	0	0	1	1	1	1	1
hSQ033040	RETSAT	54884	NM_017750	2.81	-0.3	2.57	NA	NA	NA	NA	NA	NA	NA	NA	NA	NA	0	1	0	0	0	1	0	0	1	0
hSQ023020	DHRS1	115817	NM_138452	2.81	-1.17	1.14	0	0	0	0	1	0	1	0	NULL	0	1	1	1	0	0	1	1	0	0	0
hSQ004536	DCUN1D4	23142	NM_001040402	2.78	0.52	2.79	1	1	0	0	0	0	0	0	-0.443	0.8625	1	2	1	1	1	0	0	0	0	0
hSQ015007	CDC34	997	NM_004359	2.77	0.53	2.82	0	0	0	0	1	0	1	0	-0.056	0	1	1	1	0	0	0	0	0	0	0
hSQ020154	GFOD2	84080	NM_030819	2.77	-1.47	1.08	NA	NA	NA	NA	NA	NA	NA	NA	NA	NA	0	0	0	0	0	0	1	0	0	0
hSQ003250	MPP7	143098	NM_173496	2.77	-0.82	0.87	NA	NA	NA	NA	NA	NA	NA	NA	NA	NA	0	0	0	0	0	1	2	1	0	0
hSQ017717	MST1	4485	NA	2.76	-0.16	1.96	NA	NA	NA	NA	NA	NA	NA	NA	NA	NA	NA	NA	NA	NA	NA	NA	NA	NA	NA	NA
hSQ029477	TXNDC17	84817	NM_032731	2.75	-0.74	3.62	0	0	0	0	1	0	0	1	-0.091	0	1	1	0	1	0	1	1	1	0	0
hSQ000160	NBPF15	284565	NM_173638	2.74	-0.65	1.73	NA	NA	NA	NA	NA	NA	NA	NA	NA	NA	0	0	0	0	0	1	0	0	1	0
hSQ017642	RGL2	5863	NM_004761	2.73	1.21	3.01	1	0	1	0	0	0	0	0	-0.303	0.7906	1	2	1	0	0	0	0	0	0	0
hSQ011186	NBPF11	200030	NM_183372	2.72	-0.86	1.44	0	0	0	0	1	0	0	1	-0.108	0	1	0	0	1	0	0	0	0	0	0
hSQ031013	PIGF	5281	NM_173074	2.72	-2.19	-0.29	NA	NA	NA	NA	NA	NA	NA	NA	NA	NA	0	0	0	0	0	1	0	0	1	0
hSQ006901	TUSC4	10641	NM_006545	2.71	-2.13	0.02	NA	NA	NA	NA	NA	NA	NA	NA	NA	NA	0	0	0	0	0	2	1	0	1	0
hSQ041526	GLT25D1	79709	NM_024656	2.7	0.56	2.45	NA	NA	NA	NA	NA	NA	NA	NA	NA	NA	0	0	0	0	0	2	1	1	2	1
hSQ022963	MRPS22	56945	NA	2.7	-1.77	0.28	NA	NA	NA	NA	NA	NA	NA	NA	NA	NA	NA	NA	NA	NA	NA	NA	NA	NA	NA	NA
hSQ042527	MAD2L1	4085	NM_002358	2.7	-2.13	0.84	NA	NA	NA	NA	NA	NA	NA	NA	NA	NA	0	0	0	0	0	0	0	0	0	0
hSQ019276	MED18	54797	NM_017638	2.69	0.13	1.85	NA	NA	NA	NA	NA	NA	NA	NA	NA	NA	0	0	0	0	0	0	0	0	0	0
hSQ018648	GLDC	2731	NM_000170	2.69	-0.16	2.26	NA	NA	NA	NA	NA	NA	NA	NA	NA	NA	0	0	0	0	0	1	1	1	1	1
hSQ037755	IER3	8870	NM_003897	2.69	0.52	4.18	1	1	0	0	0	0	0	0	-0.2962	0.6965	1	1	1	1	1	0	0	0	0	0
hSQ010730	IQCB1	9657	NM_001023570	2.68	-1.51	0.53	NA	NA	NA	NA	NA	NA	NA	NA	NA	NA	0	0	0	0	0	1	2	1	0	0
hSQ024032	ANKRD11	29123	NM_013275	2.68	2.33	4.03	1	1	0	0	0	0	0	0	-0.4342	0.8719	1	1	1	1	1	1	1	0	1	0
hSQ030746	PGAM5	192111	NM_138575	2.68	-0.41	1.01	NA	NA	NA	NA	NA	NA	NA	NA	NA	NA	0	0	0	0	0	1	0	0	1	0
hSQ042157	SH2B1	25970	NM_015503	2.68	0.2	2.56	1	1	0	0	0	0	0	0	-0.182	0.619	1	1	1	1	1	0	0	0	0	0
hSQ036294	HNRNPD	3184	NM_001003810	2.68	-2.47	-0.57	NA	NA	NA	NA	NA	NA	NA	NA	NA	NA	0	0	0	0	0	1	1	1	1	1
hSQ011185	NBPF15	284565	NM_173638	2.66	-0.68	1.63	NA	NA	NA	NA	NA	NA	NA	NA	NA	NA	0	0	0	0	0	1	0	0	1	0
hSQ040017	LRP5	4041	NM_002335	2.66	0.43	2.66	NA	NA	NA	NA	NA	NA	NA	NA	NA	NA	0	0	0	0	0	1	1	1	1	1
hSQ034103	RPL13AP20	387841	NA	2.65	-2.7	-0.64	NA	NA	NA	NA	NA	NA	NA	NA	NA	NA	NA	NA	NA	NA	NA	NA	NA	NA	NA	NA
hSQ012709	NFXL1	152518	NM_152995	2.65	-1.6	0.42	NA	NA	NA	NA	NA	NA	NA	NA	NA	NA	0	0	0	0	0	2	1	1	0	0
hSQ022206	CALCOCO2	10241	NM_005831	2.64	-0.92	1.2	0	0	0	0	3	0	1	2	-0.361	0	3	2	1	2	0	0	0	0	0	0
hSQ009220	FUT8	2530	NM_004480	2.63	-0.8	1.13	NA	NA	NA	NA	NA	NA	NA	NA	NA	NA	0	0	0	0	0	1	1	1	1	1
hSQ041095	MKLN1	4289	NM_013255	2.63	-0.87	1.12	0	0	0	0	2	1	0	1	-0.3974	0	2	1	1	2	1	0	0	0	0	0
hSQ036233	ZNF518B	85460	NM_053042	2.63	-0.14	1.6	0	0	0	0	1	0	0	1	-0.1582	0.0292	2	1	0	1	0	1	2	1	1	1
hSQ012888	GNL2	29889	NA	2.62	-1.41	0.8	NA	NA	NA	NA	NA	NA	NA	NA	NA	NA	NA	NA	NA	NA	NA	NA	NA	NA	NA	NA
hSQ040485	SNW1	81892	NM_012245	2.62	-0.64	3.66	NA	NA	NA	NA	NA	NA	NA	NA	NA	NA	1	1	0	0	0	0	0	0	0	0
hSQ027238	TTC9C	283237	NM_173810	2.62	-1.6	0.35	NA	NA	NA	NA	NA	NA	NA	NA	NA	NA	1	0	0	0	0	1	0	0	0	0
hSQ015553	OSBP	5007	NM_002556	2.61	0.36	2.38	0	0	0	0	1	0	0	1	-0.121	0.4374	1	0	0	1	0	3	0	0	2	0
hSQ007718	EIF5A	1984	NM_001970	2.61	-0.31	2.95	0	0	0	0	1	1	0	0	-0.172	0.3615	1	1	1	1	1	0	0	0	0	0
hSQ027168	FKBP2	2286	NM_004470	2.61	-1	1.91	NA	NA	NA	NA	NA	NA	NA	NA	NA	NA	0	0	0	0	0	1	0	0	1	0
hSQ020631	COMT	1312	NA	2.59	-0.17	2.38	NA	NA	NA	NA	NA	NA	NA	NA	NA	NA	NA	NA	NA	NA	NA	NA	NA	NA	NA	NA
hSQ039183	NID2	22795	NM_007361	2.58	-0.52	1.19	NA	NA	NA	NA	NA	NA	NA	NA	NA	NA	0	0	0	0	0	4	2	2	1	1
hSQ025738	SSH3	54961	NM_017857	2.58	0.24	2.65	0	0	0	0	2	0	0	2	0	0.137	3	0	0	2	0	1	0	0	0	0
hSQ024388	NDUFS4	4724	NM_002495	2.58	-2.89	-0.19	NA	NA	NA	NA	NA	NA	NA	NA	NA	NA	0	0	0	0	0	1	0	0	0	0
hSQ010075	MARK3	4140	NM_002376	2.57	-0.28	1.5	1	0	0	1	0	0	0	0	-0.167	0.6285	1	0	0	1	0	0	1	0	0	0
hSQ008556	TTC33	23548	NM_012382	2.57	-1.27	1.83	0	0	0	0	1	1	0	0	-0.208	0	2	1	1	1	1	1	0	0	1	0
hSQ028902	FKBP2	2286	NM_004470	2.57	-0.37	3.19	NA	NA	NA	NA	NA	NA	NA	NA	NA	NA	0	0	0	0	0	1	0	0	1	0
hSQ008162	KDELR2	11014	NM_006854	2.57	0.23	2.89	1	1	0	0	0	0	0	0	-0.369	0.6705	1	3	1	1	1	1	0	0	0	0
hSQ040787	PCGF6	84108	NM_001011663	2.56	0.04	2.53	0	0	0	0	1	1	0	0	-0.375	0	1	1	1	1	1	0	0	0	0	0
hSQ020242	TECR	9524	NA	2.55	-1.66	1.07	NA	NA	NA	NA	NA	NA	NA	NA	NA	NA	NA	NA	NA	NA	NA	NA	NA	NA	NA	NA
hSQ041288	EIF3L	51386	NA	2.55	-1.49	0.69	NA	NA	NA	NA	NA	NA	NA	NA	NA	NA	NA	NA	NA	NA	NA	NA	NA	NA	NA	NA
hSQ036721	LUC7L	55692	NM_018032	2.54	-1.16	0.8	NA	NA	NA	NA	NA	NA	NA	NA	NA	NA	0	0	0	0	0	0	0	0	0	0
hSQ021168	PSRC1	84722	NM_001032290	2.54	-0.2	2.13	0	0	0	0	1	0	0	1	NULL	0.4973	1	0	0	1	0	0	0	0	0	0
hSQ016837	XM_498236	442344	NA	2.54	-4.49	-1.3	NA	NA	NA	NA	NA	NA	NA	NA	NA	NA	NA	NA	NA	NA	NA	NA	NA	NA	NA	NA
hSQ044397	TWF1	5756	NM_002822	2.54	-0.16	3.3	1	1	0	0	0	0	0	0	-0.449	0.8035	1	1	1	1	1	1	2	1	1	1
hSQ003541	PCYT2	5833	NM_002861	2.54	0.84	2.18	NA	NA	NA	NA	NA	NA	NA	NA	NA	NA	0	0	0	0	0	2	1	0	2	0
hSQ036038	SAR1A	56681	NM_020150	2.53	0.33	2.36	NA	NA	NA	NA	NA	NA	NA	NA	NA	NA	0	2	0	0	0	1	1	1	1	1
hSQ024433	USP6NL	9712	NM_001080491	2.53	1.92	3.98	2	2	0	0	0	0	0	0	-0.825	0.7927	2	3	2	2	2	1	1	0	1	0
hSQ036389	APC	324	NM_000038	2.53	-0.91	1.18	1	1	0	0	0	0	0	0	-0.466	0.7911	1	2	1	1	1	1	2	0	1	0
hSQ043197	LOC100287414	51082	NA	2.53	-2.39	0.45	NA	NA	NA	NA	NA	NA	NA	NA	NA	NA	NA	NA	NA	NA	NA	NA	NA	NA	NA	NA
hSQ012597	NLGN1	22871	NM_014932	2.52	-0.77	1	NA	NA	NA	NA	NA	NA	NA	NA	NA	NA	0	0	0	0	0	1	2	0	0	0
hSQ006770	ZNF771	51333	NM_016643	2.51	1.89	3.52	0	0	0	0	2	0	1	1	-0.3715	0.0232	1	0	0	1	0	0	0	0	0	0
hSQ040103	NR1H3	10062	NM_005693	2.51	-1.62	0.57	NA	NA	NA	NA	NA	NA	NA	NA	NA	NA	0	0	0	0	0	2	0	0	2	0
hSQ044299	ITGA2B	3674	NM_000419	2.5	-0.11	2.1	NA	NA	NA	NA	NA	NA	NA	NA	NA	NA	0	1	0	0	0	2	1	1	2	1
hSQ018317	FTHL8	2501	NA	2.49	-0.01	1.47	NA	NA	NA	NA	NA	NA	NA	NA	NA	NA	NA	NA	NA	NA	NA	NA	NA	NA	NA	NA
hSQ015733	FAM127A	8933	NM_001078171	2.49	-0.44	2.25	0	0	0	0	1	0	1	0	-0.241	0.2728	1	1	1	0	0	0	0	0	0	0
hSQ032950	DKC1	1736	NM_001363	2.49	-1.69	0.71	NA	NA	NA	NA	NA	NA	NA	NA	NA	NA	0	0	0	0	0	0	1	0	0	0
hSQ010642	LOC441335	441335	NA	2.49	-2.72	0.72	NA	NA	NA	NA	NA	NA	NA	NA	NA	NA	NA	NA	NA	NA	NA	NA	NA	NA	NA	NA
hSQ041806	MRPL30	51263	NM_145212	2.48	-3.01	-0.95	NA	NA	NA	NA	NA	NA	NA	NA	NA	NA	0	1	0	0	0	0	0	0	0	0
hSQ031598	CUL2	8453	NM_003591	2.48	-1.05	1.53	NA	NA	NA	NA	NA	NA	NA	NA	NA	NA	0	0	0	0	0	0	1	0	0	0
hSQ044708	TPD52L1	7164	NM_001003396	2.48	-1.93	0.71	NA	NA	NA	NA	NA	NA	NA	NA	NA	NA	1	0	0	0	0	1	1	1	0	0
hSQ005922	MBD6	114785	NM_052897	2.48	2.62	4.5	1	1	0	0	0	0	0	0	-0.232	0.8461	2	1	1	1	1	1	0	0	0	0
hSQ024544	PCTK1	5127	NM_006201	2.48	2.39	4.86	NA	NA	NA	NA	NA	NA	NA	NA	NA	NA	1	0	0	0	0	2	1	1	0	0
hSQ026378	FBXO3	26273	NM_012175	2.47	1.96	4.92	0	0	0	0	2	1	0	1	-0.541	0.0102	2	2	1	2	1	0	0	0	0	0
hSQ008607	LOC143243	143243	NA	2.47	-1.27	0.75	NA	NA	NA	NA	NA	NA	NA	NA	NA	NA	NA	NA	NA	NA	NA	NA	NA	NA	NA	NA
hSQ025992	HMGB1L1	10357	NA	2.47	-3.23	-1.07	NA	NA	NA	NA	NA	NA	NA	NA	NA	NA	NA	NA	NA	NA	NA	NA	NA	NA	NA	NA
hSQ031892	FAM83D	81610	NM_030919	2.46	3.25	5.41	0	0	0	0	1	0	0	1	-0.213	0	1	1	0	1	0	1	0	0	0	0
hSQ019381	GLUD1	2746	NM_005271	2.44	-0.07	2.11	NA	NA	NA	NA	NA	NA	NA	NA	NA	NA	0	0	0	0	0	1	0	0	1	0
hSQ009912	ST6GALNAC3	256435	NM_152996	2.44	2.06	4.22	0	0	0	0	1	0	1	0	-0.201	0	1	1	1	0	0	0	0	0	0	0
hSQ035231	RPL23AP82	284942	NA	2.43	-2.42	-0.07	NA	NA	NA	NA	NA	NA	NA	NA	NA	NA	NA	NA	NA	NA	NA	NA	NA	NA	NA	NA
hSQ041838	STRN3	29966	NM_001083893	2.43	1.26	3.1	1	1	0	0	0	0	0	0	-0.364	0.6977	1	1	1	1	1	2	2	1	1	0
hSQ022999	NME2P1	283458	NA	2.43	-2.07	0.37	NA	NA	NA	NA	NA	NA	NA	NA	NA	NA	NA	NA	NA	NA	NA	NA	NA	NA	NA	NA
hSQ008041	EIF3L	51386	NA	2.43	-0.93	1.51	NA	NA	NA	NA	NA	NA	NA	NA	NA	NA	NA	NA	NA	NA	NA	NA	NA	NA	NA	NA
hSQ007563	ZC3H10	84872	NM_032786	2.42	1.54	3.84	NA	NA	NA	NA	NA	NA	NA	NA	NA	NA	1	0	0	0	0	1	1	1	0	0
hSQ016886	LYPLA1	10434	NM_006330	2.42	-1.24	1.53	NA	NA	NA	NA	NA	NA	NA	NA	NA	NA	1	0	0	0	0	0	0	0	0	0
hSQ035164	HMGB1	3146	NA	2.42	-2.56	-0.24	1	0	1	0	0	0	0	0	-0.218	0.8274	NA	NA	NA	NA	NA	NA	NA	NA	NA	NA
hSQ022303	JAM3	83700	NM_032801	2.42	1.26	3.05	NA	NA	NA	NA	NA	NA	NA	NA	NA	NA	2	1	0	0	0	1	0	0	1	0
hSQ008318	RAB3A	5864	NM_002866	2.42	0.19	2.51	1	1	0	0	0	0	0	0	-0.356	0.5347	1	1	1	1	1	0	0	0	0	0
hSQ032396	ZEB2	9839	NM_014795	2.42	1.92	4.02	1	0	0	1	1	0	0	1	-0.337	0.7806	3	0	0	2	0	0	1	0	0	0
hSQ020365	USP6NL	9712	NM_001080491	2.41	1.97	3.97	2	2	0	0	0	0	0	0	-0.825	0.7927	2	3	2	2	2	1	1	0	1	0
hSQ018483				2.41	-0.97	0.56	NA	NA	NA	NA	NA	NA	NA	NA	NA	NA	NA	NA	NA	NA	NA	NA	NA	NA	NA	NA
hSQ034798	FAM188A	80013	NA	2.41	-2.22	-0.08	NA	NA	NA	NA	NA	NA	NA	NA	NA	NA	NA	NA	NA	NA	NA	NA	NA	NA	NA	NA
hSQ011721	PPA2	27068	NM_001034191	2.41	-0.53	2.01	NA	NA	NA	NA	NA	NA	NA	NA	NA	NA	0	0	0	0	0	1	0	0	1	0
hSQ029008	LOC100287414	51082	NA	2.41	-3.04	-0.37	NA	NA	NA	NA	NA	NA	NA	NA	NA	NA	NA	NA	NA	NA	NA	NA	NA	NA	NA	NA
hSQ012745	SEC22A	26984	NM_012430	2.4	-0.05	2.57	NA	NA	NA	NA	NA	NA	NA	NA	NA	NA	0	1	0	0	0	1	1	1	1	1
hSQ040458	OVCA2	124641	NA	2.4	-0.99	1.06	NA	NA	NA	NA	NA	NA	NA	NA	NA	NA	NA	NA	NA	NA	NA	NA	NA	NA	NA	NA
hSQ044716	FAM177A1	283635	NA	2.4	-1.78	0.69	0	0	0	0	1	0	1	0	-0.333	0	NA	NA	NA	NA	NA	NA	NA	NA	NA	NA
hSQ029094	TMLHE	55217	NM_018196	2.4	-0.78	1.03	NA	NA	NA	NA	NA	NA	NA	NA	NA	NA	0	0	0	0	0	1	1	1	0	0
hSQ017954	GPR107	57720	NM_020960	2.39	-0.21	1.37	NA	NA	NA	NA	NA	NA	NA	NA	NA	NA	0	2	0	0	0	1	0	0	1	0
hSQ044289	TPD52L1	7164	NM_001003396	2.39	-2.37	-0.54	NA	NA	NA	NA	NA	NA	NA	NA	NA	NA	1	0	0	0	0	1	1	1	0	0
hSQ043054	NUPR1	26471	NM_001042483	2.39	-1.37	1.26	0	0	0	0	1	1	0	0	-0.242	0	1	1	1	1	1	0	0	0	0	0
hSQ037680	C11orf60	56912	NM_020153	2.39	-1.45	-0.09	NA	NA	NA	NA	NA	NA	NA	NA	NA	NA	0	0	0	0	0	1	0	0	1	0
hSQ021032	CD47	961	NM_001025079	2.38	-2.55	-0.51	NA	NA	NA	NA	NA	NA	NA	NA	NA	NA	0	0	0	0	0	2	1	1	0	0
hSQ042558	COCH	1690	NM_004086	2.37	0.64	2.3	NA	NA	NA	NA	NA	NA	NA	NA	NA	NA	0	0	0	0	0	0	0	0	0	0
hSQ030324	RRM2B	50484	NM_015713	2.37	-0.17	1.89	0	0	0	0	1	0	1	0	-0.2425	0	2	1	1	0	0	0	0	0	0	0
hSQ043637	SIX2	10736	NM_016932	2.36	0.25	1.88	NA	NA	NA	NA	NA	NA	NA	NA	NA	NA	0	0	0	0	0	1	1	1	1	1
hSQ021794	FBXL4	26235	NM_012160	2.36	-0.21	1.34	NA	NA	NA	NA	NA	NA	NA	NA	NA	NA	0	0	0	0	0	2	1	1	0	0
hSQ032939	RPS27A	6233	NA	2.36	-3.92	-1.38	NA	NA	NA	NA	NA	NA	NA	NA	NA	NA	NA	NA	NA	NA	NA	NA	NA	NA	NA	NA
hSQ042653	CCDC58	131076	NM_001017928	2.36	-3.6	-1.29	NA	NA	NA	NA	NA	NA	NA	NA	NA	NA	0	0	0	0	0	1	1	1	0	0
hSQ008364	LOC286408	286408	NA	2.35	-2.2	-0.21	NA	NA	NA	NA	NA	NA	NA	NA	NA	NA	NA	NA	NA	NA	NA	NA	NA	NA	NA	NA
hSQ042711	IPO7	10527	NM_006391	2.35	1.18	3.55	NA	NA	NA	NA	NA	NA	NA	NA	NA	NA	3	0	0	2	0	1	1	1	0	0
hSQ029195	PCTK1	5127	NM_006201	2.35	3.15	4.62	NA	NA	NA	NA	NA	NA	NA	NA	NA	NA	1	0	0	0	0	2	1	1	0	0
hSQ043405	PMF1	11243	NM_007221	2.35	-1.4	0.91	0	0	0	0	1	0	0	1	-0.08	0.0234	1	0	0	1	0	1	0	0	0	0
hSQ026177	RNF7	9616	NM_183237	2.35	-2.22	-0.47	0	0	0	0	1	1	0	0	-0.37	0	1	1	1	1	1	0	0	0	0	0
hSQ036575	ZNF598	90850	NM_178167	2.33	1.33	3.26	NA	NA	NA	NA	NA	NA	NA	NA	NA	NA	0	0	0	0	0	1	0	0	0	0
hSQ005974	DAP3	7818	NM_004632	2.33	-1.16	0.75	NA	NA	NA	NA	NA	NA	NA	NA	NA	NA	0	0	0	0	0	1	0	0	1	0
hSQ033154	C6orf134	79969	NM_024909	2.33	1.6	3.33	NA	NA	NA	NA	NA	NA	NA	NA	NA	NA	0	0	0	0	0	1	0	0	1	0
hSQ045288	KIAA1609	57707	NM_020947	2.32	0.84	2.38	NA	NA	NA	NA	NA	NA	NA	NA	NA	NA	0	0	0	0	0	2	0	0	2	0
hSQ037891	SAP30L	56757	NM_024632	2.32	0.24	1.56	NA	NA	NA	NA	NA	NA	NA	NA	NA	NA	1	0	0	0	0	1	1	1	1	1
hSQ044113	DYNC1LI2	1783	NM_006141	2.32	1.71	3.4	1	0	1	0	0	0	0	0	-0.198	0.7209	1	2	1	0	0	0	0	0	0	0
hSQ019452	ZNF83	55769	NA	2.31	-0.49	0.93	NA	NA	NA	NA	NA	NA	NA	NA	NA	NA	NA	NA	NA	NA	NA	NA	NA	NA	NA	NA
hSQ032659	UTP18	51096::4830	NM_016001	2.31	-2.26	-0.08	NA	NA	NA	NA	NA	NA	NA	NA	NA	NA	0	0	0	0	0	0	0	0	0	0
hSQ004151	STAM	8027	NM_003473	2.31	-1.3	1.22	1	1	0	0	0	0	0	0	-0.502	0.7314	1	1	1	1	1	0	0	0	0	0
hSQ002261	CPE	1363	NM_001873	2.31	-1.42	0.46	0	0	0	0	1	0	1	0	-0.344	0	1	1	1	0	0	0	0	0	0	0
hSQ018989	COL4A3BP	10087	NM_005713	2.3	-1.08	1.04	NA	NA	NA	NA	NA	NA	NA	NA	NA	NA	0	2	0	0	0	0	0	0	0	0
hSQ028504	ZMYND8	23613	NA	2.3	1.03	3.32	1	1	0	0	0	0	0	0	-0.232	0.8682	NA	NA	NA	NA	NA	NA	NA	NA	NA	NA
hSQ028482	DPYSL2	1808	NM_001386	2.3	1.14	3.03	0	0	0	0	1	1	0	0	-0.242	0	1	1	1	1	1	0	0	0	0	0
hSQ029009	LYPLA1	10434	NM_006330	2.29	-1	1.64	NA	NA	NA	NA	NA	NA	NA	NA	NA	NA	1	0	0	0	0	0	0	0	0	0
hSQ011796	AKIRIN2	55122	NA	2.29	-1.15	0.18	NA	NA	NA	NA	NA	NA	NA	NA	NA	NA	NA	NA	NA	NA	NA	NA	NA	NA	NA	NA
hSQ018698	TRAPPC2L	51693	NM_016209	2.29	-1.82	0.31	NA	NA	NA	NA	NA	NA	NA	NA	NA	NA	0	0	0	0	0	1	0	0	1	0
hSQ012605	CD83	9308	NM_001040280	2.29	0.95	2.6	NA	NA	NA	NA	NA	NA	NA	NA	NA	NA	0	0	0	0	0	1	1	1	0	0
hSQ037545	EIF5A	1984	NM_001970	2.29	-1.32	1.33	0	0	0	0	1	1	0	0	-0.172	0.3615	1	1	1	1	1	0	0	0	0	0
hSQ022345	C14orf166	51637	NM_016039	2.28	-1.73	0.6	NA	NA	NA	NA	NA	NA	NA	NA	NA	NA	0	0	0	0	0	1	0	0	1	0
hSQ005709	PES1	23481	NM_014303	2.27	-1.21	0.97	NA	NA	NA	NA	NA	NA	NA	NA	NA	NA	0	0	0	0	0	1	0	0	1	0
hSQ018780	HNRNPD	3184	NM_001003810	2.27	-2.5	-0.49	NA	NA	NA	NA	NA	NA	NA	NA	NA	NA	0	0	0	0	0	1	1	1	1	1
hSQ037669	ZNF771	51333	NM_016643	2.26	2.46	4.9	0	0	0	0	2	0	1	1	-0.3715	0.0232	1	0	0	1	0	0	0	0	0	0
hSQ023733	SEMA3D	223117	NM_152754	2.26	-0.59	1.84	0	0	0	0	1	1	0	0	-0.309	0	1	2	1	1	1	2	0	0	1	0
hSQ029341	ZNF268	10795	NA	2.26	-0.45	1.12	NA	NA	NA	NA	NA	NA	NA	NA	NA	NA	NA	NA	NA	NA	NA	NA	NA	NA	NA	NA
hSQ042712	MLLT1	56930	NM_005934	2.26	2.08	3.75	0	0	0	0	1	1	0	0	-0.144	0.4178	1	1	1	1	1	0	0	0	0	0
hSQ042508	EI24	9538	NM_001007277	2.26	-1.28	0.41	0	0	0	0	1	0	0	1	-0.12	0	1	1	0	1	0	1	0	0	1	0
hSQ008660	B2M	567	NM_004048	2.26	-1.8	-0.38	NA	NA	NA	NA	NA	NA	NA	NA	NA	NA	0	0	0	0	0	0	0	0	0	0
hSQ007669	MTOR	2475	NA	2.26	1.6	3.26	NA	NA	NA	NA	NA	NA	NA	NA	NA	NA	NA	NA	NA	NA	NA	NA	NA	NA	NA	NA
hSQ001026	POLE2	5427	NM_002692	2.25	-2.12	-0.34	NA	NA	NA	NA	NA	NA	NA	NA	NA	NA	0	0	0	0	0	1	0	0	0	0
hSQ014979	LMO4	8543	NM_006769	2.24	0.49	3.05	NA	NA	NA	NA	NA	NA	NA	NA	NA	NA	1	0	0	0	0	2	0	0	1	0
hSQ031032	SAP30L	56757	NM_024632	2.24	0.25	1.54	NA	NA	NA	NA	NA	NA	NA	NA	NA	NA	1	0	0	0	0	1	1	1	1	1
hSQ027685	EVI5	7813	NM_005665	2.24	0.66	2.2	NA	NA	NA	NA	NA	NA	NA	NA	NA	NA	0	1	0	0	0	2	2	1	1	1
hSQ031583	MARCKS	4082	NA	2.24	-1.06	0.52	1	1	0	0	0	0	0	0	-0.357	0.8655	NA	NA	NA	NA	NA	NA	NA	NA	NA	NA
hSQ040311	GPX3	2878	NM_002084	2.24	-0.82	0.87	NA	NA	NA	NA	NA	NA	NA	NA	NA	NA	0	1	0	0	0	1	0	0	1	0
hSQ017004	SFRS2B	10929	NA	2.24	-1.2	0.47	NA	NA	NA	NA	NA	NA	NA	NA	NA	NA	NA	NA	NA	NA	NA	NA	NA	NA	NA	NA
hSQ005675	MRPL30	51263	NM_145212	2.23	-2.42	-0.82	NA	NA	NA	NA	NA	NA	NA	NA	NA	NA	0	1	0	0	0	0	0	0	0	0
hSQ023706	PACRGL	133015	NA	2.23	-1.81	0.77	NA	NA	NA	NA	NA	NA	NA	NA	NA	NA	NA	NA	NA	NA	NA	NA	NA	NA	NA	NA
hSQ025168	MTRF1	9617	NM_004294	2.23	-3.12	-1.01	NA	NA	NA	NA	NA	NA	NA	NA	NA	NA	0	1	0	0	0	1	0	0	1	0
hSQ033016	UTP18	51096	NM_016001	2.23	-2.56	-0.19	NA	NA	NA	NA	NA	NA	NA	NA	NA	NA	0	0	0	0	0	0	0	0	0	0
hSQ002546	DDIT3	1649	NA	2.22	-1.63	0.72	0	0	0	0	1	0	1	0	-0.048	0	NA	NA	NA	NA	NA	NA	NA	NA	NA	NA
hSQ006125	FBXO3	26273	NM_012175	2.22	1.94	4.54	0	0	0	0	2	1	0	1	-0.541	0.0102	2	2	1	2	1	0	0	0	0	0
hSQ012695	TWSG1	57045	NM_020648	2.22	-1.2	1.46	0	0	0	0	1	1	0	0	-0.301	0	1	1	1	1	1	0	1	0	0	0
hSQ005100	LOC100130557	4802	NA	2.22	1.61	2.99	NA	NA	NA	NA	NA	NA	NA	NA	NA	NA	NA	NA	NA	NA	NA	NA	NA	NA	NA	NA
hSQ010553	EEF1B2	1933::1935	NA	2.21	-2.81	-0.81	NA	NA	NA	NA	NA	NA	NA	NA	NA	NA	NA	NA	NA	NA	NA	NA	NA	NA	NA	NA
hSQ029417	LOC392793	392793	NA	2.21	-2.82	-0.81	NA	NA	NA	NA	NA	NA	NA	NA	NA	NA	NA	NA	NA	NA	NA	NA	NA	NA	NA	NA
hSQ032433	ARID5B	84159	NM_032199	2.2	1.8	3.63	1	0	1	0	1	0	1	0	-0.292	0.7219	2	3	2	0	0	0	0	0	0	0
hSQ018387	LOC100129637	54758	NA	2.2	-1.54	0.89	NA	NA	NA	NA	NA	NA	NA	NA	NA	NA	NA	NA	NA	NA	NA	NA	NA	NA	NA	NA
hSQ033044	ROCK2	9475	NM_004850	2.18	0.12	1.63	1	1	0	0	1	0	0	1	-0.4	0.7384	2	1	1	2	1	0	3	0	0	0
hSQ030072	MRPL4	51073	NM_146388	2.18	-0.74	1.4	NA	NA	NA	NA	NA	NA	NA	NA	NA	NA	0	1	0	0	0	1	0	0	0	0
hSQ030135	NME1	4830::4831	NM_000269	2.18	-1.89	1.36	NA	NA	NA	NA	NA	NA	NA	NA	NA	NA	0	0	0	0	0	1	1	1	0	0
hSQ040244	HS6ST2	90161	NM_001077188	2.18	-0.27	1.7	NA	NA	NA	NA	NA	NA	NA	NA	NA	NA	0	1	0	0	0	1	1	0	1	0
hSQ033160	INPP5E	56623	NM_019892	2.17	1.11	2.48	NA	NA	NA	NA	NA	NA	NA	NA	NA	NA	0	0	0	0	0	1	0	0	1	0
hSQ037439	MYST2	11143	NM_007067	2.17	0.2	1.54	1	0	1	0	0	0	0	0	-0.221	0.7759	1	1	1	0	0	0	0	0	0	0
hSQ004737	EEF1B2	1933	NA	2.16	-1.61	0.33	NA	NA	NA	NA	NA	NA	NA	NA	NA	NA	NA	NA	NA	NA	NA	NA	NA	NA	NA	NA
hSQ005660	SCHIP1	29970	NM_014575	2.16	0.17	2.31	NA	NA	NA	NA	NA	NA	NA	NA	NA	NA	0	0	0	0	0	1	1	1	0	0
hSQ029434	CLIC4	25932	NA	2.16	0.45	2.53	1	1	0	0	1	0	0	1	-0.419	0.8303	NA	NA	NA	NA	NA	NA	NA	NA	NA	NA
hSQ020625	PPP1R10	5514	NM_002714	2.15	3.21	4.73	1	1	0	0	0	0	0	0	-0.1563	0.8205	1	1	1	1	1	0	0	0	0	0
hSQ042153	RPL26L1	51121	NM_016093	2.14	-2.06	-0.3	NA	NA	NA	NA	NA	NA	NA	NA	NA	NA	0	0	0	0	0	1	1	1	1	1
hSQ032262	LRRC34	151827	NM_153353	2.13	-0.88	1.4	NA	NA	NA	NA	NA	NA	NA	NA	NA	NA	0	0	0	0	0	2	1	1	1	0
hSQ012001	MCM8	84515	NM_032485	2.13	-0.82	0.65	NA	NA	NA	NA	NA	NA	NA	NA	NA	NA	0	1	0	0	0	2	0	0	0	0
hSQ043498	ZNF250	58500	NM_021061	2.13	0.33	2.09	NA	NA	NA	NA	NA	NA	NA	NA	NA	NA	1	0	0	0	0	1	1	1	1	1
hSQ031261	MLLT1	4298::56930	NM_005934	2.13	2.13	3.85	0	0	0	0	1	1	0	0	-0.144	0.4178	1	1	1	1	1	0	0	0	0	0
hSQ043719	MARCKS	4082	NA	2.13	-0.97	0.55	1	1	0	0	0	0	0	0	-0.357	0.8655	NA	NA	NA	NA	NA	NA	NA	NA	NA	NA
hSQ020281	XPNPEP1	7511	NM_020383	2.13	-0.71	0.76	NA	NA	NA	NA	NA	NA	NA	NA	NA	NA	0	0	0	0	0	1	0	0	0	0
hSQ027816	CTTN	2017	NM_138565	2.12	0.75	3.29	1	1	0	0	0	0	0	0	-0.255	0.8708	1	1	1	1	1	0	0	0	0	0
hSQ012949	GNAQ	2776	NM_002072	2.12	0.78	2.76	1	1	0	0	0	0	0	0	-0.334	0.8202	1	1	1	1	1	0	0	0	0	0
hSQ006269	FBXO3	26273	NM_012175	2.11	1.79	3.67	0	0	0	0	2	1	0	1	-0.541	0.0102	2	2	1	2	1	0	0	0	0	0
hSQ033280	NSFL1C	55968	NM_016143	2.11	-1.05	0.84	0	0	0	0	1	1	0	0	-0.33	0	2	1	1	1	1	0	0	0	0	0
hSQ031854	SLC38A6	145389	NA	2.11	-1.33	0.44	NA	NA	NA	NA	NA	NA	NA	NA	NA	NA	NA	NA	NA	NA	NA	NA	NA	NA	NA	NA
hSQ041117	CTSC	1075	NM_148170	2.11	-0.15	1.32	NA	NA	NA	NA	NA	NA	NA	NA	NA	NA	0	0	0	0	0	0	0	0	0	0
hSQ039102	GTF2B	2959	NM_001514	2.1	-0.91	1.24	NA	NA	NA	NA	NA	NA	NA	NA	NA	NA	0	0	0	0	0	1	0	0	0	0
hSQ000438	CSE1L	1434	NM_001316	2.1	3.28	4.79	NA	NA	NA	NA	NA	NA	NA	NA	NA	NA	0	0	0	0	0	2	1	0	2	0
hSQ026825	AP4B1	10717	NA	2.1	0.97	2.54	NA	NA	NA	NA	NA	NA	NA	NA	NA	NA	NA	NA	NA	NA	NA	NA	NA	NA	NA	NA
hSQ008184	NUPR1	26471	NM_001042483	2.1	-1.95	0.69	0	0	0	0	1	1	0	0	-0.242	0	1	1	1	1	1	0	0	0	0	0
hSQ030598	KIAA1191	57179	NM_001079684	2.09	1.45	3.99	0	0	0	0	1	0	1	0	-0.189	0	1	1	1	0	0	0	0	0	0	0
hSQ030310	TTC18	118491	NM_145170	2.09	-1.48	0.26	NA	NA	NA	NA	NA	NA	NA	NA	NA	NA	0	0	0	0	0	1	1	1	1	1
hSQ017043	SEZ6L2	26470	NM_012410	2.09	-0.25	0.94	NA	NA	NA	NA	NA	NA	NA	NA	NA	NA	0	0	0	0	0	3	0	0	0	0
hSQ042311	GAB1	2549	NA	2.08	0.96	2.75	1	0	1	0	1	0	1	0	-0.4905	0.6296	NA	NA	NA	NA	NA	NA	NA	NA	NA	NA
hSQ044632	FBXO21	23014	NM_015002	2.08	1.77	3.68	1	0	1	0	0	0	0	0	-0.217	0.7828	1	2	1	0	0	2	1	1	2	1
hSQ009332	ARHGEF9	23229	NM_015185	2.07	-1.64	-0.14	NA	NA	NA	NA	NA	NA	NA	NA	NA	NA	0	0	0	0	0	2	0	0	2	0
hSQ011684	LOC100130557	4802	NA	2.07	0.58	1.93	NA	NA	NA	NA	NA	NA	NA	NA	NA	NA	NA	NA	NA	NA	NA	NA	NA	NA	NA	NA
hSQ023827	TRAPPC2L	51693	NM_016209	2.07	-1.5	0.29	NA	NA	NA	NA	NA	NA	NA	NA	NA	NA	0	0	0	0	0	1	0	0	1	0
hSQ016592	NAT8L	339983	NM_178557	2.07	0.8	2.85	NA	NA	NA	NA	NA	NA	NA	NA	NA	NA	0	0	0	0	0	1	0	0	0	0
hSQ034695	DERA	51071	NM_015954	2.07	-1.68	-0.15	NA	NA	NA	NA	NA	NA	NA	NA	NA	NA	0	0	0	0	0	0	0	0	0	0
hSQ030684	RAB2A	5862	NM_002865	2.06	-1.13	0.76	1	1	0	0	0	0	0	0	-0.5463	0.7695	1	1	1	1	1	0	0	0	0	0
hSQ000424	TSC22D1	8848	NM_006022	2.06	0.96	2.31	NA	NA	NA	NA	NA	NA	NA	NA	NA	NA	0	0	0	0	0	0	0	0	0	0
hSQ025365	SLC38A6	145389	NA	2.06	-1.31	0.16	NA	NA	NA	NA	NA	NA	NA	NA	NA	NA	NA	NA	NA	NA	NA	NA	NA	NA	NA	NA
hSQ016980	TIPARP	25976	NA	2.06	1.15	2.78	1	0	1	0	0	0	0	0	-0.247	0.7944	NA	NA	NA	NA	NA	NA	NA	NA	NA	NA
hSQ044480	CRK	1398	NM_005206	2.06	1.53	3.22	1	0	1	0	0	0	0	0	-0.224	0.7971	1	1	1	0	0	2	2	1	2	1
hSQ022008	KIF20B	9585	NA	2.06	-3.08	-1.17	NA	NA	NA	NA	NA	NA	NA	NA	NA	NA	NA	NA	NA	NA	NA	NA	NA	NA	NA	NA
hSQ039282	RHOBTB3	22836	NM_014899	2.06	-1.15	1.27	1	1	0	0	1	1	0	0	-0.957	0.7876	3	3	2	2	2	0	0	0	0	0
hSQ044134	ZNF414	84330	NM_032370	2.05	0.87	2.4	NA	NA	NA	NA	NA	NA	NA	NA	NA	NA	0	0	0	0	0	1	0	0	1	0
hSQ014855	mtRNA_ND5		NA	2.05	-3.22	-1.35	NA	NA	NA	NA	NA	NA	NA	NA	NA	NA	NA	NA	NA	NA	NA	NA	NA	NA	NA	NA
hSQ045108	STAM2	10254	NM_005843	2.05	1.41	3.34	0	0	0	0	1	0	1	0	-0.1905	0.4082	1	1	1	0	0	2	2	2	1	1
hSQ006339	PSMC1	5700	NM_002802	2.04	-0.64	0.64	NA	NA	NA	NA	NA	NA	NA	NA	NA	NA	0	0	0	0	0	1	1	1	0	0
hSQ035897	SFRS9	8683	NM_003769	2.04	-2.23	-0.4	NA	NA	NA	NA	NA	NA	NA	NA	NA	NA	0	0	0	0	0	1	1	1	0	0
hSQ041800	RPL4P5	158345	NA	2.04	-2.48	-0.86	NA	NA	NA	NA	NA	NA	NA	NA	NA	NA	NA	NA	NA	NA	NA	NA	NA	NA	NA	NA
hSQ005845	CDC25C	995	NM_001790	2.02	0.23	2.61	0	0	0	0	1	1	0	0	-0.456	0	1	1	1	1	1	0	0	0	0	0
hSQ042362	CFL2	1073	NM_021914	2.02	0.5	2.74	1	0	1	0	1	0	0	1	-0.353	0.5658	2	3	1	1	0	0	0	0	0	0
hSQ023399	TRIM8	81603	NM_030912	2.02	1.06	2.64	NA	NA	NA	NA	NA	NA	NA	NA	NA	NA	0	0	0	0	0	1	1	1	0	0
hSQ036176	MT-TK	4566::4535	NA	2.02	-5.06	-3.43	NA	NA	NA	NA	NA	NA	NA	NA	NA	NA	NA	NA	NA	NA	NA	NA	NA	NA	NA	NA
hSQ035122	RAD23B	5887	NM_002874	2.02	-1.13	0.24	NA	NA	NA	NA	NA	NA	NA	NA	NA	NA	0	1	0	0	0	1	0	0	1	0
hSQ030745	GGCX	2677	NM_000821	2.02	-0.56	0.9	NA	NA	NA	NA	NA	NA	NA	NA	NA	NA	0	0	0	0	0	2	2	1	1	1
hSQ009639	TMEM167A	153339	NM_174909	2.01	-1	0.37	0	0	0	0	1	0	0	1	-0.204	0.0599	1	1	0	1	0	0	0	0	0	0
hSQ004294	TRIP6	7205	NM_003302	2.01	-0.57	1.67	NA	NA	NA	NA	NA	NA	NA	NA	NA	NA	0	0	0	0	0	1	1	1	0	0
hSQ023208	TRPS1	7227	NM_014112	2.01	1.04	2.3	0	0	0	0	1	1	0	0	-0.097	0.0659	1	2	1	1	1	4	1	1	2	1
hSQ024035	RPTOR	57521	NA	2.01	2.09	3.89	NA	NA	NA	NA	NA	NA	NA	NA	NA	NA	NA	NA	NA	NA	NA	NA	NA	NA	NA	NA
hSQ016145	TOM1L1	10040	NM_005486	2.01	-0.88	1.88	NA	NA	NA	NA	NA	NA	NA	NA	NA	NA	1	0	0	0	0	2	1	1	1	0
hSQ029108	CDC6	990	NM_001254	2	-0.28	1.49	0	0	0	0	1	0	0	1	0.009	0	2	0	0	1	0	0	0	0	0	0
hSQ000499	CNOT4	4850	NM_013316	2	0.85	3.18	NA	NA	NA	NA	NA	NA	NA	NA	NA	NA	0	0	0	0	0	1	1	1	1	1
hSQ032498	NBN	4683	NM_001024688	2	-2.92	-0.15	0	0	0	0	1	0	0	1	-0.089	0	NA	NA	NA	NA	NA	NA	NA	NA	NA	NA
hSQ005445	NOL11	25926	NM_015462	1.99	-2.35	0.46	NA	NA	NA	NA	NA	NA	NA	NA	NA	NA	0	0	0	0	0	1	1	1	1	1
hSQ005643	NUP155	9631	NM_004298	1.99	0.97	2.59	NA	NA	NA	NA	NA	NA	NA	NA	NA	NA	0	0	0	0	0	1	1	1	1	1
hSQ036908	AGXT2L2	3182	NM_153373	1.99	-2.8	-0.64	NA	NA	NA	NA	NA	NA	NA	NA	NA	NA	0	0	0	0	0	1	0	0	1	0
hSQ025188	DAG1	1605	NM_004393	1.99	2.5	4.31	0	0	0	0	1	0	1	0	-0.149	0	1	3	1	0	0	0	0	0	0	0
hSQ020617	C17orf56	146705	NM_144679	1.99	0.71	2.07	0	0	0	0	1	0	1	0	-0.231	0	1	1	1	0	0	0	0	0	0	0
hSQ014807	MORF4L2	9643	NA	1.98	1.78	3.1	1	1	0	0	0	0	0	0	-0.347	0.6552	NA	NA	NA	NA	NA	NA	NA	NA	NA	NA
hSQ042990	CYB5B	80777	NM_030579	1.97	-1.81	-0.08	NA	NA	NA	NA	NA	NA	NA	NA	NA	NA	0	1	0	0	0	0	0	0	0	0
hSQ012602	PHLDB2	90102	NA	1.97	1.02	2.36	NA	NA	NA	NA	NA	NA	NA	NA	NA	NA	NA	NA	NA	NA	NA	NA	NA	NA	NA	NA
hSQ033721	ANK3	288	NM_001149	1.97	-0.78	1.98	1	1	0	0	0	0	0	0	-0.395	0.4322	1	3	1	1	1	2	1	1	2	1
hSQ000280	SLC30A9	10463	NM_006345	1.97	-2.16	-0.52	0	0	0	0	1	1	0	0	-0.386	0.0048	2	1	1	1	1	0	1	0	0	0
hSQ037022	GRTP1	79774	NM_024719	1.97	-1.21	0.41	0	0	0	0	1	0	0	1	-0.184	0	1	0	0	1	0	0	0	0	0	0
hSQ009648	LOC389425	389425	NA	1.97	-3.66	-1.59	NA	NA	NA	NA	NA	NA	NA	NA	NA	NA	NA	NA	NA	NA	NA	NA	NA	NA	NA	NA
hSQ024750	SSPN	8082	NM_005086	1.97	-0.44	1.01	NA	NA	NA	NA	NA	NA	NA	NA	NA	NA	1	1	1	1	1	0	0	0	0	0
hSQ013072	HNRNPD	3184	NM_001003810	1.97	-1.91	0.22	NA	NA	NA	NA	NA	NA	NA	NA	NA	NA	0	0	0	0	0	1	1	1	1	1
hSQ018883	LOC401606	401606	NA	1.97	0.5	2.09	NA	NA	NA	NA	NA	NA	NA	NA	NA	NA	NA	NA	NA	NA	NA	NA	NA	NA	NA	NA
hSQ014444	RPL4	6124	NA	1.97	-2.2	-0.66	NA	NA	NA	NA	NA	NA	NA	NA	NA	NA	NA	NA	NA	NA	NA	NA	NA	NA	NA	NA
hSQ028494	SNX24	28966	NM_014035	1.96	0.23	1.34	0	0	0	0	1	0	1	0	-0.162	0	1	2	1	0	0	0	0	0	0	0
hSQ017985	CRYGD	1421	NM_006891	1.96	-3.38	-1.2	NA	NA	NA	NA	NA	NA	NA	NA	NA	NA	0	0	0	0	0	0	0	0	0	0
hSQ024235	TFG	10342	NM_001007565	1.96	-0.78	1.38	1	0	1	0	0	0	0	0	-0.244	0.5972	1	1	1	0	0	0	0	0	0	0
hSQ002612	PGAM5	192111	NM_138575	1.95	-0.85	0.37	NA	NA	NA	NA	NA	NA	NA	NA	NA	NA	0	0	0	0	0	1	0	0	1	0
hSQ003291	RARS2	57038	NA	1.95	-0.2	2.88	NA	NA	NA	NA	NA	NA	NA	NA	NA	NA	NA	NA	NA	NA	NA	NA	NA	NA	NA	NA
hSQ024484	PRC1	9055	NM_199414	1.95	1.94	4.13	NA	NA	NA	NA	NA	NA	NA	NA	NA	NA	2	0	0	0	0	2	2	2	1	1
hSQ014904	GPR180	160897	NM_180989	1.95	0.59	2.35	NA	NA	NA	NA	NA	NA	NA	NA	NA	NA	0	0	0	0	0	1	1	1	0	0
hSQ015606	MTND5	4540	NA	1.94	-3.45	-1.67	NA	NA	NA	NA	NA	NA	NA	NA	NA	NA	NA	NA	NA	NA	NA	NA	NA	NA	NA	NA
hSQ017391	KLF4	9314	NM_004235	1.94	2.77	3.83	0	0	0	0	1	0	0	1	-0.136	0.4193	1	0	0	1	0	1	0	0	0	0
hSQ021236	TICAM2	353376::51014	NM_021649	1.93	-0.31	1.71	NA	NA	NA	NA	NA	NA	NA	NA	NA	NA	0	0	0	0	0	0	0	0	0	0
hSQ026964	FBXO45	200933	NA	1.93	0.59	1.88	1	0	0	1	0	0	0	0	-0.171	0.7631	NA	NA	NA	NA	NA	NA	NA	NA	NA	NA
hSQ017175	AUTS2	26053	NM_015570	1.93	1.2	3.45	NA	NA	NA	NA	NA	NA	NA	NA	NA	NA	0	0	0	0	0	2	0	0	2	0
hSQ044963	FNTB	2342	NM_002028	1.93	0.81	2.25	1	0	1	0	0	0	0	0	-0.334	0.8196	1	1	1	0	0	1	0	0	1	0
hSQ007204	TBC1D8B	54885	NM_017752	1.93	0.05	1.53	NA	NA	NA	NA	NA	NA	NA	NA	NA	NA	0	1	0	0	0	2	0	0	0	0
hSQ021092	GGH	8836	NM_003878	1.93	-2.68	-0.8	NA	NA	NA	NA	NA	NA	NA	NA	NA	NA	0	0	0	0	0	0	0	0	0	0
hSQ015586	LOC440179	440179	NA	1.93	-2.04	-0.29	NA	NA	NA	NA	NA	NA	NA	NA	NA	NA	NA	NA	NA	NA	NA	NA	NA	NA	NA	NA
hSQ036375	EEF1A1	1915	NA	1.92	-2.27	-0.19	0	0	0	0	1	0	0	1	-0.169	0	NA	NA	NA	NA	NA	NA	NA	NA	NA	NA
hSQ041828	EEF1B2	1933	NA	1.92	-2.31	-0.37	NA	NA	NA	NA	NA	NA	NA	NA	NA	NA	NA	NA	NA	NA	NA	NA	NA	NA	NA	NA
hSQ016638	ILF3	3609	NM_012218	1.92	1.07	2.27	NA	NA	NA	NA	NA	NA	NA	NA	NA	NA	0	0	0	0	0	0	0	0	0	0
hSQ036254	GAA	2548	NM_000152	1.92	1.81	3.08	NA	NA	NA	NA	NA	NA	NA	NA	NA	NA	0	0	0	0	0	1	1	1	1	1
hSQ001575	C18orf21	83608	NM_031446	1.91	0.25	1.81	NA	NA	NA	NA	NA	NA	NA	NA	NA	NA	0	0	0	0	0	1	0	0	0	0
hSQ024086	SMUG1	23583	NM_014311	1.91	0.45	1.79	0	0	0	0	1	0	1	0	-0.181	0.1276	1	1	1	0	0	0	0	0	0	0
hSQ010522	ZNF32	7580	NM_001005368	1.91	-1.88	-0.09	NA	NA	NA	NA	NA	NA	NA	NA	NA	NA	0	0	0	0	0	1	1	1	1	1
hSQ034599	PDE4B	5142	NM_001037339	1.91	1.97	3.6	1	1	0	0	0	0	0	0	-0.395	0.5757	1	1	1	1	1	0	0	0	0	0
hSQ015274	MYST2	11143	NM_007067	1.9	0.23	1.5	1	0	1	0	0	0	0	0	-0.221	0.7759	1	1	1	0	0	0	0	0	0	0
hSQ014922	RANBP17	64901	NM_022897	1.9	-0.21	0.81	0	0	0	0	1	0	0	1	-0.042	0	1	0	0	1	0	2	0	0	0	0
hSQ016426	ILF3	3609	NM_012218	1.9	0.84	2.07	NA	NA	NA	NA	NA	NA	NA	NA	NA	NA	0	0	0	0	0	0	0	0	0	0
hSQ042614	TATDN3	128387	NM_001042552	1.9	-1.01	0.7	NA	NA	NA	NA	NA	NA	NA	NA	NA	NA	1	0	0	0	0	0	1	0	0	0
hSQ018499				1.9	-1.71	0.84	NA	NA	NA	NA	NA	NA	NA	NA	NA	NA	NA	NA	NA	NA	NA	NA	NA	NA	NA	NA
hSQ026278	IVD	3712	NA	1.9	1.18	2.52	NA	NA	NA	NA	NA	NA	NA	NA	NA	NA	NA	NA	NA	NA	NA	NA	NA	NA	NA	NA
hSQ042433	C11orf52	91894	NM_080659	1.9	-0.64	1.1	0	0	0	0	1	0	0	1	-0.085	0	1	1	0	1	0	0	0	0	0	0
hSQ011830	PTER	9317	NM_001001484	1.89	-1.85	-0.13	0	0	0	0	1	0	1	0	-0.281	0	2	1	1	0	0	0	0	0	0	0
hSQ004725	PLAC1	10761	NM_021796	1.89	-2.57	-0.78	NA	NA	NA	NA	NA	NA	NA	NA	NA	NA	0	0	0	0	0	1	1	1	0	0
hSQ014908	EEF1AL9	440595	NA	1.89	-2.62	-0.61	NA	NA	NA	NA	NA	NA	NA	NA	NA	NA	NA	NA	NA	NA	NA	NA	NA	NA	NA	NA
hSQ012457	TRIM4	89122	NM_033017	1.89	0.61	2.22	NA	NA	NA	NA	NA	NA	NA	NA	NA	NA	1	0	0	0	0	0	0	0	0	0
hSQ031316	CCDC18	343099	NM_206886	1.88	-1.72	-0.44	NA	NA	NA	NA	NA	NA	NA	NA	NA	NA	0	0	0	0	0	1	1	1	0	0
hSQ003099	DDX28	55794	NM_018380	1.88	0.48	2.15	NA	NA	NA	NA	NA	NA	NA	NA	NA	NA	0	0	0	0	0	2	0	0	1	0
hSQ012458	RAB7L1	8934	NM_003929	1.88	0.93	2.33	NA	NA	NA	NA	NA	NA	NA	NA	NA	NA	1	0	0	0	0	3	2	2	1	1
hSQ004348	HYAL2	8692	NM_003773	1.88	0.63	2.01	NA	NA	NA	NA	NA	NA	NA	NA	NA	NA	0	0	0	0	0	1	0	0	1	0
hSQ020311	PITPNC1	26207	NA	1.88	-0.67	0.75	NA	NA	NA	NA	NA	NA	NA	NA	NA	NA	NA	NA	NA	NA	NA	NA	NA	NA	NA	NA
hSQ012097	CDC5L	988	NM_001253	1.87	-0.26	0.96	NA	NA	NA	NA	NA	NA	NA	NA	NA	NA	0	0	0	0	0	0	1	0	0	0
hSQ010248	DCAF10	79269	NA	1.87	1.38	2.78	NA	NA	NA	NA	NA	NA	NA	NA	NA	NA	NA	NA	NA	NA	NA	NA	NA	NA	NA	NA
hSQ002791	PCTP	58488	NM_001102402	1.87	1.93	3.38	0	0	0	0	1	0	1	0	-0.14	0	1	1	1	0	0	0	0	0	0	0
hSQ043011	MON2	23041	NM_015026	1.87	-0.19	1.24	0	0	0	0	3	1	0	2	-0.619	0	3	1	1	3	1	0	1	0	0	0
hSQ002502	MIF4GD	57409	NM_020679	1.86	-0.63	0.97	NA	NA	NA	NA	NA	NA	NA	NA	NA	NA	0	0	0	0	0	0	0	0	0	0
hSQ030099	TMEM179B	374395	NM_199337	1.86	-0.37	1.57	NA	NA	NA	NA	NA	NA	NA	NA	NA	NA	0	0	0	0	0	1	1	1	1	1
hSQ040625	FBXO21	23014	NM_015002	1.86	2.25	3.75	1	0	1	0	0	0	0	0	-0.217	0.7828	1	2	1	0	0	2	1	1	2	1
hSQ032518	ASH2L	9070	NM_004674	1.86	-1.02	0.1	NA	NA	NA	NA	NA	NA	NA	NA	NA	NA	0	0	0	0	0	1	2	1	0	0
hSQ042233	B4GALT7	11285	NM_007255	1.85	1.19	2.39	NA	NA	NA	NA	NA	NA	NA	NA	NA	NA	0	0	0	0	0	2	0	0	1	0
hSQ036711	SRP9	6726	NA	1.85	-2.58	-0.67	0	0	0	0	1	0	0	1	-0.19	0.0018	NA	NA	NA	NA	NA	NA	NA	NA	NA	NA
hSQ010144	PRC1	9055	NM_199414	1.85	0.99	2.87	NA	NA	NA	NA	NA	NA	NA	NA	NA	NA	2	0	0	0	0	2	2	2	1	1
hSQ003317	PIGH	5283	NM_004569	1.84	-1.63	-0.28	NA	NA	NA	NA	NA	NA	NA	NA	NA	NA	0	0	0	0	0	1	0	0	0	0
hSQ021468	NPB	5833	NA	1.84	1.25	2.58	NA	NA	NA	NA	NA	NA	NA	NA	NA	NA	NA	NA	NA	NA	NA	NA	NA	NA	NA	NA
hSQ011884	AHI1	54806	NM_017651	1.84	-2.01	-0.85	NA	NA	NA	NA	NA	NA	NA	NA	NA	NA	1	0	0	0	0	1	3	0	1	0
hSQ024823	PLK3	1263	NM_004073	1.84	1.79	2.98	NA	NA	NA	NA	NA	NA	NA	NA	NA	NA	0	0	0	0	0	2	0	0	2	0
hSQ013712	C11orf1	64776	NM_022761	1.83	-0.69	0.77	NA	NA	NA	NA	NA	NA	NA	NA	NA	NA	0	0	0	0	0	1	1	1	0	0
hSQ019751	SEC22C	9117	NM_004206	1.83	-0.88	0.52	NA	NA	NA	NA	NA	NA	NA	NA	NA	NA	0	0	0	0	0	1	1	1	0	0
hSQ044605	HNRNPD	3184	NM_001003810	1.83	-2.74	-1.03	NA	NA	NA	NA	NA	NA	NA	NA	NA	NA	0	0	0	0	0	1	1	1	1	1
hSQ020529	EPC2	26122	NM_015630	1.83	1.23	2.86	NA	NA	NA	NA	NA	NA	NA	NA	NA	NA	1	0	0	0	0	1	0	0	1	0
hSQ016044	FTHL2	2497	NA	1.82	0.17	1.57	NA	NA	NA	NA	NA	NA	NA	NA	NA	NA	NA	NA	NA	NA	NA	NA	NA	NA	NA	NA
hSQ029961	D4S234E	27065	NM_001040101	1.82	0.32	1.57	NA	NA	NA	NA	NA	NA	NA	NA	NA	NA	0	0	0	0	0	1	0	0	1	0
hSQ023367	TMEM126B	55863	NM_018480	1.82	-3.24	-1.75	NA	NA	NA	NA	NA	NA	NA	NA	NA	NA	0	0	0	0	0	0	0	0	0	0
hSQ032693				1.82	-1.4	1.07	NA	NA	NA	NA	NA	NA	NA	NA	NA	NA	NA	NA	NA	NA	NA	NA	NA	NA	NA	NA
hSQ011285	SEC22C	9117	NM_004206	1.81	-0.6	1.11	NA	NA	NA	NA	NA	NA	NA	NA	NA	NA	0	0	0	0	0	1	1	1	0	0
hSQ001899	PTPRU	10076	NM_005704	1.81	1.08	2.36	NA	NA	NA	NA	NA	NA	NA	NA	NA	NA	0	0	0	0	0	2	0	0	1	0
hSQ043803	MYST1	84148	NM_182958	1.81	-1.29	0.04	NA	NA	NA	NA	NA	NA	NA	NA	NA	NA	0	0	0	0	0	1	1	1	0	0
hSQ031647	SBNO2	22904	NM_001100122	1.81	1.26	2.79	NA	NA	NA	NA	NA	NA	NA	NA	NA	NA	0	0	0	0	0	2	0	0	1	0
hSQ014977	RARS2	57038	NA	1.81	-0.22	2.63	NA	NA	NA	NA	NA	NA	NA	NA	NA	NA	NA	NA	NA	NA	NA	NA	NA	NA	NA	NA
hSQ011986	SILV	6490	NM_006928	1.8	-0.56	1.69	NA	NA	NA	NA	NA	NA	NA	NA	NA	NA	0	0	0	0	0	0	0	0	0	0
hSQ020050	COQ7	10229	NM_016138	1.8	-0.54	0.67	NA	NA	NA	NA	NA	NA	NA	NA	NA	NA	0	0	0	0	0	1	0	0	1	0
hSQ032533	SRP9	6726	NA	1.8	-2.44	-0.65	0	0	0	0	1	0	0	1	-0.19	0.0018	NA	NA	NA	NA	NA	NA	NA	NA	NA	NA
hSQ011839	C5orf51	285636	NA	1.8	-0.71	0.96	NA	NA	NA	NA	NA	NA	NA	NA	NA	NA	NA	NA	NA	NA	NA	NA	NA	NA	NA	NA
hSQ018316	ERI2	112479	NA	1.79	-1.09	0.81	NA	NA	NA	NA	NA	NA	NA	NA	NA	NA	NA	NA	NA	NA	NA	NA	NA	NA	NA	NA
hSQ045511	ATP5B	506	NM_001686	1.79	-0.78	0.82	NA	NA	NA	NA	NA	NA	NA	NA	NA	NA	0	0	0	0	0	1	0	0	0	0
hSQ009540	TRNT1	51095	NM_182916	1.79	-1.06	0.54	NA	NA	NA	NA	NA	NA	NA	NA	NA	NA	0	0	0	0	0	1	1	1	0	0
hSQ000838	COMT	1312	NA	1.79	-1.13	0.46	NA	NA	NA	NA	NA	NA	NA	NA	NA	NA	NA	NA	NA	NA	NA	NA	NA	NA	NA	NA
hSQ024483	TMEM120A	83862	NM_031925	1.78	-0.94	0.28	NA	NA	NA	NA	NA	NA	NA	NA	NA	NA	0	0	0	0	0	1	0	0	0	0
hSQ005242	RRM2B	50484	NM_015713	1.78	-0.31	1.41	0	0	0	0	1	0	1	0	-0.2425	0	2	1	1	0	0	0	0	0	0	0
hSQ008433	GMNN	51053	NM_015895	1.78	-1.66	-0.43	NA	NA	NA	NA	NA	NA	NA	NA	NA	NA	0	0	0	0	0	0	0	0	0	0
hSQ010389	FKBP10	60681	NM_021939	1.78	0.26	2.45	NA	NA	NA	NA	NA	NA	NA	NA	NA	NA	0	0	0	0	0	3	0	0	3	0
hSQ010069	SIRT3	23410	NM_001017524	1.77	0.41	1.46	0	0	0	0	1	0	1	0	0.053	0	1	1	1	0	0	1	0	0	0	0
hSQ013503	NKAIN2	154215	NM_001040214	1.76	-0.91	0.56	NA	NA	NA	NA	NA	NA	NA	NA	NA	NA	0	0	0	0	0	0	0	0	0	0
hSQ031755	NUP62CL	54830	NM_017681	1.76	0.98	3.21	NA	NA	NA	NA	NA	NA	NA	NA	NA	NA	0	0	0	0	0	1	1	1	0	0
hSQ043643	RPS27A	6233	NA	1.76	-3.46	-1.53	NA	NA	NA	NA	NA	NA	NA	NA	NA	NA	NA	NA	NA	NA	NA	NA	NA	NA	NA	NA
hSQ040902	CRTC1	23373	NM_001098482	1.76	1.06	2.83	NA	NA	NA	NA	NA	NA	NA	NA	NA	NA	2	1	0	0	0	1	1	1	1	1
hSQ034033	FITM2	128486	NA	1.75	1.32	3.03	NA	NA	NA	NA	NA	NA	NA	NA	NA	NA	NA	NA	NA	NA	NA	NA	NA	NA	NA	NA
hSQ041543	EST_AA074262		NA	1.75	-2.19	-0.37	NA	NA	NA	NA	NA	NA	NA	NA	NA	NA	NA	NA	NA	NA	NA	NA	NA	NA	NA	NA
hSQ042939	EDEM3	80267	NM_025191	1.75	-0.56	0.85	1	0	1	0	0	0	0	0	-0.247	0.8252	1	1	1	0	0	1	2	1	0	0
hSQ012012	CASK	8573	NM_003688	1.74	1.45	2.6	NA	NA	NA	NA	NA	NA	NA	NA	NA	NA	1	3	1	1	1	2	3	2	0	0
hSQ014519	STX12	23673	NM_177424	1.74	-0.09	1.33	1	1	0	0	0	0	0	0	-0.363	0.7695	1	2	1	1	1	0	0	0	0	0
hSQ017725	OXA1L	5018	NA	1.74	0.61	1.92	NA	NA	NA	NA	NA	NA	NA	NA	NA	NA	NA	NA	NA	NA	NA	NA	NA	NA	NA	NA
hSQ035067	CYB5A	1528	NM_001914	1.74	-1.2	0.7	NA	NA	NA	NA	NA	NA	NA	NA	NA	NA	1	0	0	0	0	0	0	0	0	0
hSQ035494	C16orf62	57020	NM_020314	1.74	-1.2	-0.05	NA	NA	NA	NA	NA	NA	NA	NA	NA	NA	0	0	0	0	0	1	0	0	0	0
hSQ025342	RPS27L	51065	NM_015920	1.74	-4.01	-1.79	NA	NA	NA	NA	NA	NA	NA	NA	NA	NA	0	0	0	0	0	0	1	0	0	0
hSQ017731	PFKL	5211	NM_001002021	1.74	0.4	1.57	0	0	0	0	1	0	0	1	0.013	0	NA	NA	NA	NA	NA	NA	NA	NA	NA	NA
hSQ025771	ZMYND8	23613	NA	1.74	1.08	2.67	1	1	0	0	0	0	0	0	-0.232	0.8682	NA	NA	NA	NA	NA	NA	NA	NA	NA	NA
hSQ017704	FAM98A	25940	NM_015475	1.73	1.33	3.07	0	0	0	0	1	0	0	1	-0.207	0.0049	1	0	0	1	0	0	1	0	0	0
hSQ002474	STX2	2054	NM_194356	1.73	1.15	2.66	0	0	0	0	1	1	0	0	-0.283	0	1	1	1	1	1	0	0	0	0	0
hSQ008683	TMEM167A	153339	NM_174909	1.73	-1.14	0.31	0	0	0	0	1	0	0	1	-0.204	0.0599	1	1	0	1	0	0	0	0	0	0
hSQ010215	CRK	1398	NM_005206	1.72	0.77	2.02	1	0	1	0	0	0	0	0	-0.224	0.7971	1	1	1	0	0	2	2	1	2	1
hSQ003932	IL27RA	9466	NM_004843	1.72	0.54	2.15	0	0	0	0	1	0	0	1	-0.133	0	1	0	0	1	0	2	0	0	1	0
hSQ008989	AK131084	399491	NA	1.71	-1.21	0.02	NA	NA	NA	NA	NA	NA	NA	NA	NA	NA	NA	NA	NA	NA	NA	NA	NA	NA	NA	NA
hSQ028753	CCDC3	83643	NM_031455	1.71	0.47	1.64	0	0	0	0	1	0	1	0	-0.263	0	1	1	1	0	0	0	0	0	0	0
hSQ015835	YIPF2	78992	NM_024029	1.71	-0.73	0.9	NA	NA	NA	NA	NA	NA	NA	NA	NA	NA	0	0	0	0	0	1	0	0	1	0
hSQ016151	MT-ND1	4535	NA	1.71	-4.86	-3.27	NA	NA	NA	NA	NA	NA	NA	NA	NA	NA	NA	NA	NA	NA	NA	NA	NA	NA	NA	NA
hSQ004210	TRAPPC4	2542	NM_016146	1.71	0.77	1.77	NA	NA	NA	NA	NA	NA	NA	NA	NA	NA	0	0	0	0	0	0	0	0	0	0
hSQ019772	PRPF3	9129	NM_004698	1.71	-1.14	0.35	NA	NA	NA	NA	NA	NA	NA	NA	NA	NA	0	0	0	0	0	1	2	1	0	0
hSQ027000	YPEL2	388403	NM_001005404	1.71	1.2	2.31	NA	NA	NA	NA	NA	NA	NA	NA	NA	NA	0	0	0	0	0	0	0	0	0	0
hSQ015931	FKBP1C	135521	NA	1.7	-0.95	0.91	NA	NA	NA	NA	NA	NA	NA	NA	NA	NA	NA	NA	NA	NA	NA	NA	NA	NA	NA	NA
hSQ019246	UBE2E1	7324	NM_003341	1.7	-2.99	-0.88	NA	NA	NA	NA	NA	NA	NA	NA	NA	NA	0	0	0	0	0	0	0	0	0	0
hSQ037098	ZNF281	23528	NM_012482	1.7	1.94	3.43	NA	NA	NA	NA	NA	NA	NA	NA	NA	NA	0	0	0	0	0	1	2	1	0	0
hSQ038281	DNAJB6	10049	NM_058246	1.7	-0.39	0.68	NA	NA	NA	NA	NA	NA	NA	NA	NA	NA	0	0	0	0	0	1	0	0	1	0
hSQ038691	RUNDC1	146923	NM_173079	1.69	2.68	4.18	0	0	0	0	1	0	1	0	-0.219	0	1	1	1	0	0	1	0	0	0	0
hSQ026196	PSMA2	5683	NM_002787	1.69	-2.17	-0.87	NA	NA	NA	NA	NA	NA	NA	NA	NA	NA	0	0	0	0	0	0	0	0	0	0
hSQ029536	RERE	473	NM_001042681	1.69	1.49	3	1	0	1	0	0	0	0	0	-0.287	0.8268	1	1	1	1	1	1	1	1	0	0
hSQ030366	UACA	55075	NM_001008224	1.68	-1.71	-0.55	NA	NA	NA	NA	NA	NA	NA	NA	NA	NA	0	1	0	0	0	1	2	1	1	1
hSQ021703	C18orf21	83608	NM_031446	1.68	-0.09	1.48	NA	NA	NA	NA	NA	NA	NA	NA	NA	NA	0	0	0	0	0	1	0	0	0	0
hSQ002652	CCNT2	905	NM_001241	1.68	1.49	3.38	1	1	0	0	0	0	0	0	-0.417	0.237	2	1	1	1	1	1	0	0	0	0
hSQ023474	ARHGAP12	94134	NM_018287	1.68	2.24	3.84	0	0	0	0	1	0	0	1	-0.151	0.3407	1	1	0	1	0	0	1	0	0	0
hSQ022126	RPL13AP25	387930	NA	1.68	-1.46	0.25	NA	NA	NA	NA	NA	NA	NA	NA	NA	NA	NA	NA	NA	NA	NA	NA	NA	NA	NA	NA
hSQ012749	CSE1L	1434	NM_001316	1.68	2.51	3.77	NA	NA	NA	NA	NA	NA	NA	NA	NA	NA	0	0	0	0	0	2	1	0	2	0
hSQ026228	CTSC	1075	NM_148170	1.67	-0.16	1.14	NA	NA	NA	NA	NA	NA	NA	NA	NA	NA	0	0	0	0	0	0	0	0	0	0
hSQ023423	MAD2L1	4085	NM_002358	1.67	-2	-0.44	NA	NA	NA	NA	NA	NA	NA	NA	NA	NA	0	0	0	0	0	0	0	0	0	0
hSQ031882	PSMD1	5707	NM_002807	1.67	-0.4	0.87	NA	NA	NA	NA	NA	NA	NA	NA	NA	NA	0	0	0	0	0	2	0	0	2	0
hSQ009464	SNRPA1	6627	NM_003090	1.67	-0.85	0.4	NA	NA	NA	NA	NA	NA	NA	NA	NA	NA	0	0	0	0	0	0	0	0	0	0
hSQ043267	LOC220686	220686	NA	1.67	0.3	2.12	NA	NA	NA	NA	NA	NA	NA	NA	NA	NA	NA	NA	NA	NA	NA	NA	NA	NA	NA	NA
hSQ020679	GPD1L	23171	NM_015141	1.66	-0.22	1.2	NA	NA	NA	NA	NA	NA	NA	NA	NA	NA	1	2	0	0	0	0	0	0	0	0
hSQ033351	SLCO4A1	28231	NM_016354	1.66	0.42	1.56	NA	NA	NA	NA	NA	NA	NA	NA	NA	NA	0	0	0	0	0	1	1	1	1	1
hSQ000308	IVD	3712	NA	1.66	1.38	2.74	NA	NA	NA	NA	NA	NA	NA	NA	NA	NA	NA	NA	NA	NA	NA	NA	NA	NA	NA	NA
hSQ001019	FAM102B	284611	NM_001010883	1.66	-0.79	0.46	0	0	0	0	3	0	1	2	-0.321	0	4	2	1	2	0	0	0	0	0	0
hSQ011604	NDUFAF2	91942	NM_174889	1.66	-4.01	-2.53	NA	NA	NA	NA	NA	NA	NA	NA	NA	NA	0	0	0	0	0	0	0	0	0	0
hSQ033847	GOLGA7	51125	NM_001002296	1.66	-0.54	0.68	NA	NA	NA	NA	NA	NA	NA	NA	NA	NA	0	0	0	0	0	0	0	0	0	0
hSQ025390	HS2ST1	9653	NM_012262	1.66	0.06	1.47	NA	NA	NA	NA	NA	NA	NA	NA	NA	NA	1	0	0	0	0	1	1	1	0	0
hSQ033317	TMTC1	83857	NM_175861	1.66	0.07	1.29	0	0	0	0	3	0	1	2	-0.234	0	4	2	1	2	0	2	0	0	2	0
hSQ011226	RAB11FIP2	22841	NM_014904	1.66	0.78	2.23	0	0	0	0	2	0	2	0	-0.429	0.1021	2	5	2	0	0	0	1	0	0	0
hSQ019767	TTYH2	94015	NM_032646	1.66	1.56	2.67	NA	NA	NA	NA	NA	NA	NA	NA	NA	NA	1	0	0	0	0	1	0	0	0	0
hSQ024880	PXMP2	5827	NM_018663	1.65	-2.59	-1.01	NA	NA	NA	NA	NA	NA	NA	NA	NA	NA	0	0	0	0	0	1	0	0	1	0
hSQ014674	SLC35A1	10559	NM_006416	1.65	1.99	3.18	NA	NA	NA	NA	NA	NA	NA	NA	NA	NA	0	0	0	0	0	1	1	1	1	1
hSQ024793	C3orf39	84892	NM_032806	1.65	2.03	3.37	NA	NA	NA	NA	NA	NA	NA	NA	NA	NA	0	0	0	0	0	2	0	0	1	0
hSQ043990	CCL3L2	390788::388363	NA	1.65	-2.25	-0.94	NA	NA	NA	NA	NA	NA	NA	NA	NA	NA	NA	NA	NA	NA	NA	NA	NA	NA	NA	NA
hSQ035477	PTCD2	79810	NM_024754	1.65	-1.2	0.73	0	0	0	0	1	0	0	1	-0.139	0	1	0	0	1	0	0	0	0	0	0
hSQ012844	MIF4GD	57409	NM_020679	1.64	-0.71	0.58	NA	NA	NA	NA	NA	NA	NA	NA	NA	NA	0	0	0	0	0	0	0	0	0	0
hSQ014485	HAUS3	79441	NA	1.64	-1.72	-0.13	NA	NA	NA	NA	NA	NA	NA	NA	NA	NA	NA	NA	NA	NA	NA	NA	NA	NA	NA	NA
hSQ044069	AP3B1	8546	NM_003664	1.64	-0.08	1.51	NA	NA	NA	NA	NA	NA	NA	NA	NA	NA	1	0	0	0	0	1	1	1	0	0
hSQ021329	NT5DC2	64943	NM_022908	1.64	0.49	1.85	NA	NA	NA	NA	NA	NA	NA	NA	NA	NA	0	0	0	0	0	2	0	0	1	0
hSQ003490	LRRC59	55379	NM_018509	1.64	0.62	2.63	1	0	0	1	1	0	0	1	-0.247	0.8138	2	0	0	2	0	0	0	0	0	0
hSQ023611	RANBP3	8498	NM_003624	1.63	-0.22	1.28	NA	NA	NA	NA	NA	NA	NA	NA	NA	NA	0	0	0	0	0	1	1	1	1	1
hSQ011455	SFRS9	8683	NM_003769	1.63	-1.88	0.22	NA	NA	NA	NA	NA	NA	NA	NA	NA	NA	0	0	0	0	0	1	1	1	0	0
hSQ006919	LRRC1	55227	NM_018214	1.63	1.57	3	1	0	1	0	0	0	0	0	-0.382	0.8258	1	1	1	0	0	1	0	0	1	0
hSQ023504	RAB39B	116442	NM_171998	1.63	-0.34	0.92	NA	NA	NA	NA	NA	NA	NA	NA	NA	NA	0	1	0	0	0	0	0	0	0	0
hSQ007742	C7orf36	57002	NM_020192	1.62	-4.01	-2.53	NA	NA	NA	NA	NA	NA	NA	NA	NA	NA	0	2	0	0	0	0	0	0	0	0
hSQ015366	ZNF226	7769	NM_001032374	1.62	-1.69	0	0	0	0	0	1	0	0	1	-0.196	0.0387	1	0	0	1	0	0	0	0	0	0
hSQ034235	CSE1L	1434	NM_001316	1.62	2.76	4.11	NA	NA	NA	NA	NA	NA	NA	NA	NA	NA	0	0	0	0	0	2	1	0	2	0
hSQ034098	LUC7L	55692	NM_018032	1.62	-1.77	0.07	NA	NA	NA	NA	NA	NA	NA	NA	NA	NA	0	0	0	0	0	0	0	0	0	0
hSQ004237	DNAJB4	11080	NM_007034	1.62	0.95	2.73	0	0	0	0	1	0	0	1	-0.183	0	1	2	0	1	0	0	0	0	0	0
hSQ023194	FIGNL1	63979	NM_001042762	1.62	0.06	1.41	0	0	0	0	1	1	0	0	-0.344	0	1	2	1	1	1	0	0	0	0	0
hSQ019386	MINPP1	9562	NM_004897	1.62	-0.39	1.48	NA	NA	NA	NA	NA	NA	NA	NA	NA	NA	0	0	0	0	0	2	0	0	1	0
hSQ015484	SLC12A2	6558	NM_001046	1.62	-0.3	0.73	NA	NA	NA	NA	NA	NA	NA	NA	NA	NA	0	1	0	0	0	2	1	0	0	0
hSQ024700	LOC100288000	84281	NA	1.62	-0.21	1.29	NA	NA	NA	NA	NA	NA	NA	NA	NA	NA	NA	NA	NA	NA	NA	NA	NA	NA	NA	NA
hSQ002649	PPP3CA	5530	NM_000944	1.62	-0.63	0.58	1	0	0	1	0	0	0	0	-0.123	0.6283	1	1	0	1	0	0	0	0	0	0
hSQ002950	AFF1	4299	NM_005935	1.62	0.91	2.14	2	1	0	1	0	0	0	0	-0.2541	0.9415	2	1	1	2	1	0	1	0	0	0
hSQ024341	NRBF2	29982	NM_030759	1.61	-0.37	1.01	NA	NA	NA	NA	NA	NA	NA	NA	NA	NA	1	0	0	0	0	1	1	1	0	0
hSQ025558	C12orf48	55010	NM_017915	1.61	-2.05	-0.72	0	0	0	0	1	0	1	0	-0.308	0	1	1	1	0	0	0	0	0	0	0
hSQ026632	TPD52	7163	NM_001025252	1.61	-0.17	1.67	0	0	0	0	1	0	1	0	-0.133	0	1	2	1	0	0	0	0	0	0	0
hSQ001725	RBM22	55696	NM_018047	1.61	-0.3	1.15	NA	NA	NA	NA	NA	NA	NA	NA	NA	NA	0	0	0	0	0	0	1	0	0	0
hSQ041762	LOC100271715	378464	NA	1.61	-4.1	-2.38	NA	NA	NA	NA	NA	NA	NA	NA	NA	NA	NA	NA	NA	NA	NA	NA	NA	NA	NA	NA
hSQ045507	DBI	1622	NM_001079862	1.61	-0.08	2.39	NA	NA	NA	NA	NA	NA	NA	NA	NA	NA	0	0	0	0	0	1	0	0	1	0
hSQ005858	ZNF845	91664	NA	1.61	0.08	1.47	NA	NA	NA	NA	NA	NA	NA	NA	NA	NA	NA	NA	NA	NA	NA	NA	NA	NA	NA	NA
hSQ030663	HNRNPR	10236	NM_001102397	1.6	-1.58	0.05	NA	NA	NA	NA	NA	NA	NA	NA	NA	NA	0	0	0	0	0	0	0	0	0	0
hSQ039093	MOBKL3	25843	NM_001100819	1.6	-0.11	1.42	1	1	0	0	0	0	0	0	-0.381	0.8454	2	1	1	1	1	0	0	0	0	0
hSQ016911	PRDM2	7799	NM_012231	1.6	1.12	2.69	NA	NA	NA	NA	NA	NA	NA	NA	NA	NA	0	0	0	0	0	4	3	2	2	1
hSQ003920	FTHP1	2509	NA	1.6	0.45	1.96	NA	NA	NA	NA	NA	NA	NA	NA	NA	NA	NA	NA	NA	NA	NA	NA	NA	NA	NA	NA
hSQ027790	FOXE1	2304	NM_004473	1.6	-0.36	0.89	NA	NA	NA	NA	NA	NA	NA	NA	NA	NA	0	1	0	0	0	0	0	0	0	0
hSQ038616	SCD	6319	NM_005063	1.6	0.66	1.98	0	0	0	0	1	0	1	0	-0.074	0	2	1	1	0	0	0	0	0	0	0
hSQ038723	SPNS1	83985	NM_032038	1.6	0.44	2.11	1	0	1	0	0	0	0	0	-0.063	0.6705	1	1	1	0	0	0	0	0	0	0
hSQ002083	MPDU1	9526	NM_004870	1.6	-0.72	0.28	NA	NA	NA	NA	NA	NA	NA	NA	NA	NA	0	1	0	0	0	1	0	0	1	0
hSQ027887	TMEM101	84336	NM_032376	1.59	0.83	2	0	0	0	0	1	0	0	1	-0.058	0.0037	1	0	0	1	0	1	0	0	0	0
hSQ005906	C14orf147	171546	NM_138288	1.59	1.67	2.94	NA	NA	NA	NA	NA	NA	NA	NA	NA	NA	0	0	0	0	0	1	0	0	0	0
hSQ030940	PTCD2	79810	NM_024754	1.59	-1.12	0.68	0	0	0	0	1	0	0	1	-0.139	0	1	0	0	1	0	0	0	0	0	0
hSQ000736	SYNJ2BP	55333	NA	1.58	-0.94	0.44	0	0	0	0	2	1	0	1	-0.3605	0.0214	NA	NA	NA	NA	NA	NA	NA	NA	NA	NA
hSQ000121	TPR	7175	NM_003292	1.58	-1.36	-0.36	NA	NA	NA	NA	NA	NA	NA	NA	NA	NA	0	0	0	0	0	4	0	0	2	0
hSQ030426	RPL26L1	51121	NM_016093	1.58	-2.08	-0.51	NA	NA	NA	NA	NA	NA	NA	NA	NA	NA	0	0	0	0	0	1	1	1	1	1
hSQ039503	NRBF2	29982	NM_030759	1.58	-0.41	0.64	NA	NA	NA	NA	NA	NA	NA	NA	NA	NA	1	0	0	0	0	1	1	1	0	0
hSQ027633	CTSD	1509	NA	1.58	-0.53	0.66	NA	NA	NA	NA	NA	NA	NA	NA	NA	NA	NA	NA	NA	NA	NA	NA	NA	NA	NA	NA
hSQ016231	SNRPE	6635	NA	1.58	-3.41	-1.26	NA	NA	NA	NA	NA	NA	NA	NA	NA	NA	NA	NA	NA	NA	NA	NA	NA	NA	NA	NA
hSQ045117	TMTC3	160418	NM_181783	1.58	-1.24	0.47	0	0	0	0	1	1	0	0	-0.443	0.0772	1	2	1	1	1	0	1	0	0	0
hSQ002508	HOXB7	3217	NM_004502	1.57	1.72	3.02	NA	NA	NA	NA	NA	NA	NA	NA	NA	NA	0	0	0	0	0	1	0	0	1	0
hSQ022794	HNRNPR	10236	NM_001102397	1.57	-2.7	-1.04	NA	NA	NA	NA	NA	NA	NA	NA	NA	NA	0	0	0	0	0	0	0	0	0	0
hSQ012686	BNC2	54796	NA	1.57	3.51	4.69	2	2	0	0	0	0	0	0	-0.321	0.9021	NA	NA	NA	NA	NA	NA	NA	NA	NA	NA
hSQ045257	UBB	7314	NM_018955	1.57	-1.56	-0.26	NA	NA	NA	NA	NA	NA	NA	NA	NA	NA	0	0	0	0	0	0	0	0	0	0
hSQ004925	LOC388966	388966	NA	1.57	-0.67	1.03	NA	NA	NA	NA	NA	NA	NA	NA	NA	NA	NA	NA	NA	NA	NA	NA	NA	NA	NA	NA
hSQ015191	MAST2	23139	NM_015112	1.57	2.37	3.34	NA	NA	NA	NA	NA	NA	NA	NA	NA	NA	0	0	0	0	0	2	1	1	0	0
hSQ043048	BTNL9	153579	NM_152547	1.57	0.87	2.02	0	0	0	0	1	0	1	0	-0.2925	0	1	1	1	0	0	1	0	0	0	0
hSQ013128	SIGIRR	59307	NM_021805	1.57	-1.69	-0.19	NA	NA	NA	NA	NA	NA	NA	NA	NA	NA	0	0	0	0	0	1	0	0	1	0
hSQ029922	KDELR1	10945	NM_006801	1.57	-1.01	0.06	NA	NA	NA	NA	NA	NA	NA	NA	NA	NA	0	1	0	0	0	1	0	0	0	0
hSQ018287	FAM114A1	92689	NM_138389	1.56	2.51	3.46	1	1	0	0	0	0	0	0	-0.319	0.4994	1	1	1	1	1	1	0	0	0	0
hSQ019312	TMEM120A	83862	NM_031925	1.56	-0.96	0.02	NA	NA	NA	NA	NA	NA	NA	NA	NA	NA	0	0	0	0	0	1	0	0	0	0
hSQ029593	ZNF724P	440519	NA	1.56	-1.01	1.75	NA	NA	NA	NA	NA	NA	NA	NA	NA	NA	NA	NA	NA	NA	NA	NA	NA	NA	NA	NA
hSQ031040	TOM1L2	146691	NM_001033551	1.56	1.72	2.66	0	0	0	0	1	0	1	0	-0.058	0	1	2	1	0	0	0	0	0	0	0
hSQ033956	MYO19	80179	NM_025109	1.56	2.36	3.74	0	0	0	0	1	0	0	1	-0.059	0.2923	2	0	0	1	0	0	1	0	0	0
hSQ015860	ATP1B1	481	NM_001677	1.56	1.4	2.64	0	0	0	0	1	1	0	0	NULL	0	1	2	1	1	1	0	0	0	0	0
hSQ009003	CENPI	2491	NA	1.55	1.05	2.82	NA	NA	NA	NA	NA	NA	NA	NA	NA	NA	NA	NA	NA	NA	NA	NA	NA	NA	NA	NA
hSQ030652	ARPC1B	10095	NM_005720	1.55	0.06	1.33	NA	NA	NA	NA	NA	NA	NA	NA	NA	NA	0	0	0	0	0	1	1	1	0	0
hSQ018172	NDUFA13	51079	NM_015965	1.55	-3.21	-1.69	NA	NA	NA	NA	NA	NA	NA	NA	NA	NA	0	0	0	0	0	1	1	1	0	0
hSQ039189	TPD52L1	7164	NM_001003396	1.55	-2.24	-0.5	NA	NA	NA	NA	NA	NA	NA	NA	NA	NA	1	0	0	0	0	1	1	1	0	0
hSQ034158	TTC37	9652	NA	1.55	-0.58	0.85	NA	NA	NA	NA	NA	NA	NA	NA	NA	NA	NA	NA	NA	NA	NA	NA	NA	NA	NA	NA
hSQ005566	POLE2	5427	NM_002692	1.55	-2.42	-0.83	NA	NA	NA	NA	NA	NA	NA	NA	NA	NA	0	0	0	0	0	1	0	0	0	0
hSQ038380	FOXO4	4303	NM_005938	1.54	-0.74	1.8	1	1	0	0	0	0	0	0	-0.359	0.83	1	1	1	1	1	0	0	0	0	0
hSQ029284	C11orf1	64776	NM_022761	1.54	-0.7	0.72	NA	NA	NA	NA	NA	NA	NA	NA	NA	NA	0	0	0	0	0	1	1	1	0	0
hSQ038910	COPB2	9276	NM_004766	1.54	-0.68	0.56	NA	NA	NA	NA	NA	NA	NA	NA	NA	NA	0	0	0	0	0	0	0	0	0	0
hSQ035664	CLDN12	9069	NM_012129	1.54	1.24	3.04	0	0	0	0	1	1	0	0	-0.518	0	1	3	1	1	1	1	1	1	0	0
hSQ042729	CSE1L	1434	NM_001316	1.54	3.08	4.14	NA	NA	NA	NA	NA	NA	NA	NA	NA	NA	0	0	0	0	0	2	1	0	2	0
hSQ037433				1.53	1.26	2.31	NA	NA	NA	NA	NA	NA	NA	NA	NA	NA	NA	NA	NA	NA	NA	NA	NA	NA	NA	NA
hSQ001102	USP11	8237	NM_004651	1.53	0.82	2.35	NA	NA	NA	NA	NA	NA	NA	NA	NA	NA	0	0	0	0	0	2	1	1	1	1
hSQ013996	DNAJC6	9829	NM_014787	1.53	-0.08	1.15	NA	NA	NA	NA	NA	NA	NA	NA	NA	NA	0	0	0	0	0	1	1	0	1	0
hSQ028424	TSPAN3	10099	NM_005724	1.53	0.34	1.64	NA	NA	NA	NA	NA	NA	NA	NA	NA	NA	1	0	0	0	0	0	0	0	0	0
hSQ000133	TTC18	118491	NM_145170	1.53	-1.78	-0.44	NA	NA	NA	NA	NA	NA	NA	NA	NA	NA	0	0	0	0	0	1	1	1	1	1
hSQ038925	AGXT2L2	3182	NM_153373	1.53	-2.65	-0.19	NA	NA	NA	NA	NA	NA	NA	NA	NA	NA	0	0	0	0	0	1	0	0	1	0
hSQ022504	ZNF605	90462	NM_183238	1.52	-0.16	0.89	0	0	0	0	2	1	1	0	-0.335	0	2	2	2	1	1	0	0	0	0	0
hSQ036209	AGXT2L2	3182	NM_153373	1.52	-3.35	-1.7	NA	NA	NA	NA	NA	NA	NA	NA	NA	NA	0	0	0	0	0	1	0	0	1	0
hSQ038243	SORT1	6272	NM_002959	1.52	-0.35	0.67	NA	NA	NA	NA	NA	NA	NA	NA	NA	NA	0	1	0	0	0	1	2	1	0	0
hSQ034542	PUM1	9698	NM_001020658	1.52	1.8	2.93	1	1	0	0	0	0	0	0	-0.425	0.4172	1	1	1	1	1	1	1	0	1	0
hSQ033030	PGM3	5238	NM_015599	1.52	-0.98	0.45	NA	NA	NA	NA	NA	NA	NA	NA	NA	NA	0	1	0	0	0	3	1	1	1	0
hSQ009913	RPL4	6124	NA	1.51	-2.1	-1.15	NA	NA	NA	NA	NA	NA	NA	NA	NA	NA	NA	NA	NA	NA	NA	NA	NA	NA	NA	NA
hSQ020159	KCTD9	54793	NA	1.51	0.44	1.62	0	0	0	0	1	0	0	1	-0.127	0	NA	NA	NA	NA	NA	NA	NA	NA	NA	NA
hSQ029545	ATXN10	25814	NM_013236	1.51	-1.17	0	NA	NA	NA	NA	NA	NA	NA	NA	NA	NA	0	0	0	0	0	0	0	0	0	0
hSQ036802	BMP4	652	NM_001202	1.51	0.12	1.86	0	0	0	0	1	1	0	0	-0.281	0	1	1	1	1	1	0	0	0	0	0
hSQ018475	WBSCR16	81554	NM_030798	1.51	1.8	2.84	NA	NA	NA	NA	NA	NA	NA	NA	NA	NA	0	1	0	0	0	1	0	0	1	0
hSQ010545	EIF3E	3646	NM_001568	1.51	-0.55	0.58	NA	NA	NA	NA	NA	NA	NA	NA	NA	NA	0	0	0	0	0	0	0	0	0	0
hSQ002759	PIGZ	80235	NM_025163	1.51	1.66	2.87	NA	NA	NA	NA	NA	NA	NA	NA	NA	NA	0	0	0	0	0	2	0	0	2	0
hSQ037363	TATDN1	83940	NM_032026	1.5	-3.89	-2.51	NA	NA	NA	NA	NA	NA	NA	NA	NA	NA	0	0	0	0	0	0	1	0	0	0
hSQ042223	SMPD2	6610	NA	1.5	0.01	0.95	NA	NA	NA	NA	NA	NA	NA	NA	NA	NA	NA	NA	NA	NA	NA	NA	NA	NA	NA	NA
hSQ044007	EIF3E	3646	NM_001568	1.49	0.35	1.25	NA	NA	NA	NA	NA	NA	NA	NA	NA	NA	0	0	0	0	0	0	0	0	0	0
hSQ022904	CSE1L	1434	NM_001316	1.49	2.46	3.59	NA	NA	NA	NA	NA	NA	NA	NA	NA	NA	0	0	0	0	0	2	1	0	2	0
hSQ029358	CCDC88C	440193	NM_001080414	1.49	2.18	3.2	0	0	0	0	1	0	1	0	-0.138	0	1	1	1	0	0	1	1	0	1	0
hSQ034070	SGMS1	259230	NM_147156	1.48	-0.22	1.18	0	0	0	0	1	0	1	0	-0.336	0	1	1	1	0	0	2	1	0	1	0
hSQ035712	CDKN2AIP	55602	NM_017632	1.48	-1	0.43	NA	NA	NA	NA	NA	NA	NA	NA	NA	NA	0	0	0	0	0	1	0	0	0	0
hSQ013759	ZNF845	91664	NA	1.48	-0.08	1.29	NA	NA	NA	NA	NA	NA	NA	NA	NA	NA	NA	NA	NA	NA	NA	NA	NA	NA	NA	NA
hSQ002454	DBI	1622	NM_001079862	1.48	0.35	2.61	NA	NA	NA	NA	NA	NA	NA	NA	NA	NA	0	0	0	0	0	1	0	0	1	0
hSQ017781	SRC	6714	NM_005417	1.48	-0.06	1.74	NA	NA	NA	NA	NA	NA	NA	NA	NA	NA	0	0	0	0	0	1	0	0	1	0
hSQ001014	USP10	9100	NM_005153	1.48	1.16	2.49	NA	NA	NA	NA	NA	NA	NA	NA	NA	NA	0	0	0	0	0	1	1	1	1	1
hSQ003409	TALDO1	6888	NM_006755	1.48	-1.06	-0.06	NA	NA	NA	NA	NA	NA	NA	NA	NA	NA	0	0	0	0	0	0	0	0	0	0
hSQ021478	LOC133993	133993	NA	1.47	-1.62	-0.57	NA	NA	NA	NA	NA	NA	NA	NA	NA	NA	NA	NA	NA	NA	NA	NA	NA	NA	NA	NA
hSQ000376	SIX5	147912	NM_175875	1.47	0.66	1.62	NA	NA	NA	NA	NA	NA	NA	NA	NA	NA	0	1	0	0	0	0	0	0	0	0
hSQ037846	TMEM115	11070	NM_007024	1.46	0.53	1.3	1	0	1	0	0	0	0	0	-0.092	0.7525	1	1	1	0	0	0	0	0	0	0
hSQ025617	YIPF4	84272	NM_032312	1.46	-1.16	0.56	NA	NA	NA	NA	NA	NA	NA	NA	NA	NA	0	0	0	0	0	0	0	0	0	0
hSQ002204	PSMB3	5691	NM_002795	1.46	-3.9	-2.18	NA	NA	NA	NA	NA	NA	NA	NA	NA	NA	0	0	0	0	0	0	0	0	0	0
hSQ024558				1.46	1.16	2.34	NA	NA	NA	NA	NA	NA	NA	NA	NA	NA	NA	NA	NA	NA	NA	NA	NA	NA	NA	NA
hSQ036750	TAF11	6882	NM_005643	1.46	-0.21	0.65	0	0	0	0	1	0	1	0	-0.119	0	1	1	1	0	0	1	0	0	1	0
hSQ014352	COMT	1312	NA	1.46	-1.33	0.02	NA	NA	NA	NA	NA	NA	NA	NA	NA	NA	NA	NA	NA	NA	NA	NA	NA	NA	NA	NA
hSQ000551	GOLGA1	2800	NM_002077	1.46	4.07	5.07	1	1	0	0	0	0	0	0	-0.135	0.2819	3	1	1	1	1	1	1	1	0	0
hSQ009480	CWC22	57703	NA	1.46	-2.66	-1.65	NA	NA	NA	NA	NA	NA	NA	NA	NA	NA	NA	NA	NA	NA	NA	NA	NA	NA	NA	NA
hSQ014468	RPL26P13	130865	NA	1.46	-2.71	-1.27	NA	NA	NA	NA	NA	NA	NA	NA	NA	NA	NA	NA	NA	NA	NA	NA	NA	NA	NA	NA
hSQ013865	KIAA1468	57614	NM_020854	1.45	0.14	1.35	NA	NA	NA	NA	NA	NA	NA	NA	NA	NA	0	2	0	0	0	2	2	1	0	0
hSQ025334	UBQLN1	29979	NM_013438	1.45	-1.55	-0.39	NA	NA	NA	NA	NA	NA	NA	NA	NA	NA	0	0	0	0	0	2	1	0	0	0
hSQ037883	RPL28	6158	NM_000991	1.45	-0.4	0.83	0	0	0	0	1	0	0	1	0.022	0	1	0	0	1	0	0	0	0	0	0
hSQ039655	EID2	163126	NM_153232	1.45	-2.48	-1.01	0	0	0	0	1	0	1	0	NULL	0	1	1	1	0	0	0	0	0	0	0
hSQ005123	PNRC1	10957	NM_006813	1.44	4.47	6.18	NA	NA	NA	NA	NA	NA	NA	NA	NA	NA	1	0	0	0	0	0	0	0	0	0
hSQ006968	EEF1AL7	441032	NA	1.44	-0.97	0.26	NA	NA	NA	NA	NA	NA	NA	NA	NA	NA	NA	NA	NA	NA	NA	NA	NA	NA	NA	NA
hSQ027252	PAN2	9924	NM_014871	1.44	1	2.19	NA	NA	NA	NA	NA	NA	NA	NA	NA	NA	0	0	0	0	0	1	1	1	1	1
hSQ013346	FOXF2	2295	NM_001452	1.44	1.77	3	0	0	0	0	1	1	0	0	-0.3	0	1	1	1	1	1	1	0	0	0	0
hSQ016424	PCGF6	84108	NM_001011663	1.44	-0.76	0.71	0	0	0	0	1	1	0	0	-0.375	0	1	1	1	1	1	0	0	0	0	0
hSQ014243	NOL12	79159	NM_024313	1.44	-1.75	-0.12	NA	NA	NA	NA	NA	NA	NA	NA	NA	NA	0	1	0	0	0	1	0	0	1	0
hSQ019409	RPL13A	23521	NM_012423	1.44	-0.77	0.61	NA	NA	NA	NA	NA	NA	NA	NA	NA	NA	0	0	0	0	0	1	0	0	0	0
hSQ040299	CCDC28B	79140	NM_024296	1.44	-0.95	0.71	NA	NA	NA	NA	NA	NA	NA	NA	NA	NA	0	0	0	0	0	1	1	1	0	0
hSQ005465	WDR20	91833	NM_181291	1.44	1.98	3.09	NA	NA	NA	NA	NA	NA	NA	NA	NA	NA	0	0	0	0	0	2	0	0	1	0
hSQ005419	FAM188A	80013	NA	1.44	-2.41	-0.84	NA	NA	NA	NA	NA	NA	NA	NA	NA	NA	NA	NA	NA	NA	NA	NA	NA	NA	NA	NA
hSQ025468	C17orf95	124512	NA	1.44	-2.61	-1.44	NA	NA	NA	NA	NA	NA	NA	NA	NA	NA	NA	NA	NA	NA	NA	NA	NA	NA	NA	NA
hSQ004800	TMEM11	8834	NM_003876	1.44	0.99	2.62	NA	NA	NA	NA	NA	NA	NA	NA	NA	NA	0	1	0	0	0	1	0	0	1	0
hSQ008419	DULLARD	11337	NM_015343	1.44	-0.11	1.5	NA	NA	NA	NA	NA	NA	NA	NA	NA	NA	0	0	0	0	0	0	0	0	0	0
hSQ019618	CPT2	1376	NM_000098	1.44	1.63	2.8	NA	NA	NA	NA	NA	NA	NA	NA	NA	NA	0	0	0	0	0	1	1	0	0	0
hSQ010601	RAB40C	57799	NM_021168	1.43	2.04	3.53	1	0	1	0	0	0	0	0	-0.1	0.74	1	1	1	0	0	0	0	0	0	0
hSQ027930	STAG3L4	64940	NM_022906	1.43	-2.26	-1.17	NA	NA	NA	NA	NA	NA	NA	NA	NA	NA	0	0	0	0	0	0	1	0	0	0
hSQ004095	SSR4	6748	NM_006280	1.43	-1.63	0.06	NA	NA	NA	NA	NA	NA	NA	NA	NA	NA	0	0	0	0	0	0	0	0	0	0
hSQ001956	OSTC	58505	NA	1.43	-3.13	-1.66	NA	NA	NA	NA	NA	NA	NA	NA	NA	NA	NA	NA	NA	NA	NA	NA	NA	NA	NA	NA
hSQ028415	MRPL53	116540	NM_053050	1.43	-3.69	-2.32	NA	NA	NA	NA	NA	NA	NA	NA	NA	NA	0	0	0	0	0	0	0	0	0	0
hSQ005250	TIRAP	114609	NM_001039661	1.43	0.29	1.67	1	0	1	0	0	0	0	0	-0.085	0.7497	1	1	1	0	0	1	0	0	0	0
hSQ019891	TMCO7	79613	NM_024562	1.43	0.98	1.9	NA	NA	NA	NA	NA	NA	NA	NA	NA	NA	0	0	0	0	0	3	0	0	1	0
hSQ032088	RNF144A	9781	NM_014746	1.43	1.76	2.85	NA	NA	NA	NA	NA	NA	NA	NA	NA	NA	0	0	0	0	0	1	1	1	0	0
hSQ012981	PDSS2	57107	NM_020381	1.43	-0.21	0.78	0	0	0	0	1	1	0	0	-0.3703	0	1	2	1	1	1	0	0	0	0	0
hSQ010298	INPP5F	22876	NM_014937	1.43	0.95	2.3	1	1	0	0	0	0	0	0	-0.437	0.2656	1	2	1	1	1	2	1	0	2	0
hSQ005517	PTPRF	5792	NM_002840	1.43	1.37	2.55	NA	NA	NA	NA	NA	NA	NA	NA	NA	NA	0	0	0	0	0	1	2	0	1	0
hSQ038598	PCLO	27445	NM_014510	1.43	-0.53	0.53	NA	NA	NA	NA	NA	NA	NA	NA	NA	NA	0	1	0	0	0	6	2	1	5	1
hSQ002944	MIPEP	4285	NM_005932	1.42	0.21	1.17	NA	NA	NA	NA	NA	NA	NA	NA	NA	NA	0	0	0	0	0	0	0	0	0	0
hSQ021487	USP33	23032	NM_015017	1.42	0.06	1.19	0	0	0	0	1	1	0	0	-0.4022	0	2	2	1	1	1	0	1	0	0	0
hSQ023901	KTN1	3895	NM_182926	1.42	-2.73	-1.51	NA	NA	NA	NA	NA	NA	NA	NA	NA	NA	0	0	0	0	0	3	2	2	1	1
hSQ025906	TPM4	7171	NM_003290	1.42	-0.65	0.5	NA	NA	NA	NA	NA	NA	NA	NA	NA	NA	1	2	1	0	0	0	1	0	0	0
hSQ012952	ALG5	29880	NM_013338	1.42	-2.82	-1.76	NA	NA	NA	NA	NA	NA	NA	NA	NA	NA	0	0	0	0	0	0	0	0	0	0
hSQ010459	RAI1	10743	NM_030665	1.42	1.06	2.55	NA	NA	NA	NA	NA	NA	NA	NA	NA	NA	0	0	0	0	0	4	0	0	1	0
hSQ029303	CDK5R1	8851	NM_003885	1.41	3.66	4.67	0	0	0	0	1	1	0	0	-0.105	0	2	1	1	1	1	1	1	1	0	0
hSQ040092	IFI30	10437	NM_006332	1.41	-0.65	0.77	NA	NA	NA	NA	NA	NA	NA	NA	NA	NA	0	0	0	0	0	0	1	0	0	0
hSQ027246	STARD4	134429	NM_139164	1.41	0.23	1.36	NA	NA	NA	NA	NA	NA	NA	NA	NA	NA	0	0	0	0	0	1	1	1	0	0
hSQ022545	KLRAQ1	129285	NA	1.41	0.01	1.16	NA	NA	NA	NA	NA	NA	NA	NA	NA	NA	NA	NA	NA	NA	NA	NA	NA	NA	NA	NA
hSQ030161	SLC2A12	154091	NM_145176	1.41	0.45	1.66	0	0	0	0	1	0	1	0	-0.146	0	2	2	1	0	0	0	1	0	0	0
hSQ010218	ZNF513	130557	NM_144631	1.41	0.21	1.36	NA	NA	NA	NA	NA	NA	NA	NA	NA	NA	0	1	0	0	0	1	0	0	0	0
hSQ013177	BTN2A2	10385	NM_006995	1.41	0.09	1.76	0	0	0	0	1	0	1	0	-0.127	0	1	1	1	0	0	1	1	1	1	1
hSQ027870	LOC388720	388720	NA	1.41	-3.21	-1.49	NA	NA	NA	NA	NA	NA	NA	NA	NA	NA	NA	NA	NA	NA	NA	NA	NA	NA	NA	NA
hSQ013454	TMEM120A	83862	NM_031925	1.41	-1.23	-0.24	NA	NA	NA	NA	NA	NA	NA	NA	NA	NA	0	0	0	0	0	1	0	0	0	0
hSQ031651	C3orf31	132001	NM_138807	1.4	-1.29	-0.47	NA	NA	NA	NA	NA	NA	NA	NA	NA	NA	0	0	0	0	0	1	0	0	0	0
hSQ006257	MNAT1	4331	NM_002431	1.4	-3.94	-3.06	NA	NA	NA	NA	NA	NA	NA	NA	NA	NA	0	0	0	0	0	1	0	0	1	0
hSQ042236	KRTAP21-1	337977	NA	1.4	-2.48	-0.7	NA	NA	NA	NA	NA	NA	NA	NA	NA	NA	NA	NA	NA	NA	NA	NA	NA	NA	NA	NA
hSQ022440	FAM58A	92002	NM_152274	1.4	1.34	2.39	NA	NA	NA	NA	NA	NA	NA	NA	NA	NA	0	0	0	0	0	1	0	0	0	0
hSQ017821	ATXN10	25814	NM_013236	1.4	-1.02	0.15	NA	NA	NA	NA	NA	NA	NA	NA	NA	NA	0	0	0	0	0	0	0	0	0	0
hSQ022367	ATP5H	10476	NM_001003785	1.39	-2.75	-0.98	NA	NA	NA	NA	NA	NA	NA	NA	NA	NA	0	0	0	0	0	0	0	0	0	0
hSQ036240	TMLHE	55217	NM_018196	1.39	-0.47	0.65	NA	NA	NA	NA	NA	NA	NA	NA	NA	NA	0	0	0	0	0	1	1	1	0	0
hSQ038027	PSMD1	5707	NM_002807	1.39	-0.56	0.65	NA	NA	NA	NA	NA	NA	NA	NA	NA	NA	0	0	0	0	0	2	0	0	2	0
hSQ028461	MIF4GD	57409	NM_020679	1.39	-0.48	0.43	NA	NA	NA	NA	NA	NA	NA	NA	NA	NA	0	0	0	0	0	0	0	0	0	0
hSQ010364	ARHGEF2	9181	NM_004723	1.38	0.23	1.18	1	0	1	0	0	0	0	0	-0.149	0.7965	1	1	1	0	0	1	0	0	0	0
hSQ033731	DNAJC24	120526	NA	1.38	-1.25	0.08	NA	NA	NA	NA	NA	NA	NA	NA	NA	NA	NA	NA	NA	NA	NA	NA	NA	NA	NA	NA
hSQ029282	SPON1	10418	NM_006108	1.38	-0.01	1.08	0	0	0	0	1	0	1	0	-0.189	0	1	1	1	0	0	0	0	0	0	0
hSQ022147	OPA1	4976	NM_015560	1.38	-0.82	0.37	NA	NA	NA	NA	NA	NA	NA	NA	NA	NA	1	0	0	0	0	1	0	0	1	0
hSQ034347	OTUB1	55611	NM_017670	1.38	-1.1	-0.18	NA	NA	NA	NA	NA	NA	NA	NA	NA	NA	0	0	0	0	0	1	1	1	0	0
hSQ017082	TRIM33	51592	NM_015906	1.37	0.14	0.97	0	0	0	0	1	0	1	0	-0.269	0	1	2	1	0	0	3	2	2	0	0
hSQ003757	USP10	9100	NM_005153	1.37	1.12	1.86	NA	NA	NA	NA	NA	NA	NA	NA	NA	NA	0	0	0	0	0	1	1	1	1	1
hSQ035425	KIAA1712	80817	NM_001040157	1.37	-2.45	-1.52	NA	NA	NA	NA	NA	NA	NA	NA	NA	NA	0	0	0	0	0	2	0	0	1	0
hSQ023202	ALG5	29880	NM_013338	1.37	-2.02	-0.88	NA	NA	NA	NA	NA	NA	NA	NA	NA	NA	0	0	0	0	0	0	0	0	0	0
hSQ029145	TRAPPC6B	122553	NM_001079537	1.37	-2.5	-1.3	0	0	0	0	1	0	0	1	-0.152	0	1	0	0	1	0	0	0	0	0	0
hSQ037876	BAT3	7917	NM_001098534	1.37	0.56	1.56	NA	NA	NA	NA	NA	NA	NA	NA	NA	NA	0	0	0	0	0	3	0	0	2	0
hSQ006217	APOOL	139322	NA	1.37	-2.11	-1.13	NA	NA	NA	NA	NA	NA	NA	NA	NA	NA	NA	NA	NA	NA	NA	NA	NA	NA	NA	NA
hSQ032383	BMPR1A	657	NM_004329	1.36	0.38	1.62	NA	NA	NA	NA	NA	NA	NA	NA	NA	NA	1	0	0	0	0	0	0	0	0	0
hSQ039074	DDX46	134553	NM_014829	1.36	0.69	2.17	NA	NA	NA	NA	NA	NA	NA	NA	NA	NA	0	0	0	0	0	0	0	0	0	0
hSQ002495	ATE1	11101	NM_001001976	1.36	-2.59	-1.52	NA	NA	NA	NA	NA	NA	NA	NA	NA	NA	0	0	0	0	0	1	0	0	0	0
hSQ008473	LOC100288015	6419	NA	1.36	-1.08	-0.06	NA	NA	NA	NA	NA	NA	NA	NA	NA	NA	NA	NA	NA	NA	NA	NA	NA	NA	NA	NA
hSQ020253	RBM26	64062	NM_022118	1.36	0.16	1.27	NA	NA	NA	NA	NA	NA	NA	NA	NA	NA	0	1	0	0	0	2	1	1	0	0
hSQ030564	C1orf9	51430	NM_014283	1.36	1.64	2.7	1	1	0	0	0	0	0	0	-0.359	0.7247	1	2	1	1	1	0	0	0	0	0
hSQ029451	ESF1	51575	NM_016649	1.36	-3.12	-1.78	NA	NA	NA	NA	NA	NA	NA	NA	NA	NA	0	0	0	0	0	1	0	0	1	0
hSQ001519	TMEM48	55706	NM_018087	1.36	-0.17	1.14	NA	NA	NA	NA	NA	NA	NA	NA	NA	NA	0	0	0	0	0	1	1	1	0	0
hSQ016805	SYPL1	6856	NM_006754	1.36	1.73	3.05	1	0	1	0	0	0	0	0	-0.261	0.7561	1	1	1	0	0	0	0	0	0	0
hSQ025100	HSCB	150274	NM_172002	1.36	-3.1	-2.02	NA	NA	NA	NA	NA	NA	NA	NA	NA	NA	0	0	0	0	0	0	0	0	0	0
hSQ021109	CCDC90B	60492	NM_021825	1.36	-3.05	-1.88	NA	NA	NA	NA	NA	NA	NA	NA	NA	NA	0	0	0	0	0	1	0	0	0	0
hSQ040319	ABHD12	26090	NM_001042472	1.36	-1.27	-0.21	NA	NA	NA	NA	NA	NA	NA	NA	NA	NA	0	0	0	0	0	0	0	0	0	0
hSQ011405	ATP5H	10476	NM_001003785	1.36	-2.71	-0.93	NA	NA	NA	NA	NA	NA	NA	NA	NA	NA	0	0	0	0	0	0	0	0	0	0
hSQ005904	PARVA	55742	NM_018222	1.35	-0.26	1.05	NA	NA	NA	NA	NA	NA	NA	NA	NA	NA	1	1	0	0	0	1	1	1	0	0
hSQ012058	TPD52	7163	NM_001025252	1.35	-1.15	0.04	0	0	0	0	1	0	1	0	-0.133	0	1	2	1	0	0	0	0	0	0	0
hSQ037309	SNRPE	6635	NA	1.35	-3.07	-1	NA	NA	NA	NA	NA	NA	NA	NA	NA	NA	NA	NA	NA	NA	NA	NA	NA	NA	NA	NA
hSQ034555	PECI	10455	NM_006117	1.35	-0.39	0.63	0	0	0	0	2	0	0	2	-0.178	0.038	2	0	0	2	0	0	0	0	0	0
hSQ041480	PMS2L3	5387	NM_001003686	1.35	-1.8	-0.88	NA	NA	NA	NA	NA	NA	NA	NA	NA	NA	0	0	0	0	0	0	0	0	0	0
hSQ044742	CSE1L	1434	NM_001316	1.34	1.91	3.51	NA	NA	NA	NA	NA	NA	NA	NA	NA	NA	0	0	0	0	0	2	1	0	2	0
hSQ028227	TMEM48	55706	NM_018087	1.34	-0.15	0.98	NA	NA	NA	NA	NA	NA	NA	NA	NA	NA	0	0	0	0	0	1	1	1	0	0
hSQ027087	AMN1	196394	NA	1.34	-1.41	-0.24	0	0	0	0	1	0	0	1	-0.157	0	NA	NA	NA	NA	NA	NA	NA	NA	NA	NA
hSQ034461	STAU2	27067	NM_014393	1.34	-1.93	-0.79	NA	NA	NA	NA	NA	NA	NA	NA	NA	NA	1	1	0	0	0	1	0	0	0	0
hSQ035301	QSER1	79832	NM_001076786	1.34	-0.33	0.94	NA	NA	NA	NA	NA	NA	NA	NA	NA	NA	0	3	0	0	0	1	2	1	1	1
hSQ004612	ZNF675	171392	NM_138330	1.34	-0.45	1.22	NA	NA	NA	NA	NA	NA	NA	NA	NA	NA	0	0	0	0	0	0	0	0	0	0
hSQ024825	DTWD1	56986	NM_020234	1.34	-1.61	-0.53	NA	NA	NA	NA	NA	NA	NA	NA	NA	NA	1	0	0	1	0	0	0	0	0	0
hSQ035000	C13orf15	28984	NM_014059	1.34	-1.16	0.09	NA	NA	NA	NA	NA	NA	NA	NA	NA	NA	0	0	0	0	0	1	0	0	0	0
hSQ029003	PPP2R2A	5520	NM_002717	1.33	0.54	1.52	NA	NA	NA	NA	NA	NA	NA	NA	NA	NA	0	0	0	0	0	1	1	1	0	0
hSQ007348	ARAP1	116985	NA	1.33	1.07	2.04	NA	NA	NA	NA	NA	NA	NA	NA	NA	NA	NA	NA	NA	NA	NA	NA	NA	NA	NA	NA
hSQ031425	C9orf23	138716	NM_148178	1.33	-1.3	-0.14	NA	NA	NA	NA	NA	NA	NA	NA	NA	NA	0	0	0	0	0	1	0	0	0	0
hSQ020394	CDC14A	8556	NM_003672	1.33	1.68	3.1	NA	NA	NA	NA	NA	NA	NA	NA	NA	NA	0	2	0	0	0	2	1	1	2	1
hSQ027030	LRRC1	55227	NM_018214	1.33	1.58	2.87	1	0	1	0	0	0	0	0	-0.382	0.8258	1	1	1	0	0	1	0	0	1	0
hSQ031273	PPP2CA	5515	NM_002715	1.33	-0.31	0.89	0	0	0	0	1	0	0	1	-0.137	0.0208	1	0	0	1	0	0	0	0	0	0
hSQ028945	NME1	4830	NM_000269	1.32	-2.61	-1.1	NA	NA	NA	NA	NA	NA	NA	NA	NA	NA	0	0	0	0	0	1	1	1	0	0
hSQ022405	LOC100233156	389834	NA	1.32	0.61	1.59	NA	NA	NA	NA	NA	NA	NA	NA	NA	NA	NA	NA	NA	NA	NA	NA	NA	NA	NA	NA
hSQ009803	EEF1A1	1915	NA	1.32	-2.2	-0.82	0	0	0	0	1	0	0	1	-0.169	0	NA	NA	NA	NA	NA	NA	NA	NA	NA	NA
hSQ020855	GSTA4	2941	NM_001512	1.32	-2.05	-1.23	NA	NA	NA	NA	NA	NA	NA	NA	NA	NA	0	0	0	0	0	1	0	0	1	0
hSQ024710	RBM47	54502	NM_001098634	1.32	2.71	3.58	1	0	1	0	0	0	0	0	-0.2265	0.8273	1	1	1	0	0	1	1	1	1	1
hSQ012031	ANKS6	203286	NM_173551	1.32	0.06	0.92	NA	NA	NA	NA	NA	NA	NA	NA	NA	NA	0	1	0	0	0	3	1	1	1	1
hSQ029709	RAB40B	10966	NM_006822	1.32	0.8	1.62	0	0	0	0	1	0	1	0	-0.097	0	1	1	1	0	0	0	0	0	0	0
hSQ027369	FKBP9	11328	NM_007270	1.31	-1.29	0.76	NA	NA	NA	NA	NA	NA	NA	NA	NA	NA	0	0	0	0	0	4	0	0	3	0
hSQ031449	MRPS16	51021	NM_016065	1.31	-3.28	-2.08	0	0	0	0	1	0	0	1	-0.101	0	1	0	0	1	0	1	0	0	0	0
hSQ022756	GCSH	2653	NM_004483	1.31	0.51	1.57	NA	NA	NA	NA	NA	NA	NA	NA	NA	NA	0	0	0	0	0	0	0	0	0	0
hSQ008422	HOXB6	3216	NM_018952	1.31	0.76	2.17	NA	NA	NA	NA	NA	NA	NA	NA	NA	NA	1	0	0	0	0	1	0	0	1	0
hSQ023031	HS6ST2	90161	NM_001077188	1.31	-0.59	0.97	NA	NA	NA	NA	NA	NA	NA	NA	NA	NA	0	1	0	0	0	1	1	0	1	0
hSQ034191	ADNP	23394	NM_015339	1.31	1.61	2.67	NA	NA	NA	NA	NA	NA	NA	NA	NA	NA	0	0	0	0	0	1	2	1	1	1
hSQ033258	TMEM53	79639	NM_024587	1.31	-1.54	-0.42	NA	NA	NA	NA	NA	NA	NA	NA	NA	NA	0	0	0	0	0	0	0	0	0	0
hSQ038975	VTI1B	10490	NA	1.31	-1.11	-0.11	NA	NA	NA	NA	NA	NA	NA	NA	NA	NA	NA	NA	NA	NA	NA	NA	NA	NA	NA	NA
hSQ039070	AP3B1	8546	NM_003664	1.31	0.09	1.25	NA	NA	NA	NA	NA	NA	NA	NA	NA	NA	1	0	0	0	0	1	1	1	0	0
hSQ042640	IDI1	3422	NM_004508	1.31	-2.95	-1.64	NA	NA	NA	NA	NA	NA	NA	NA	NA	NA	0	0	0	0	0	1	1	0	1	0
hSQ008527	TAF9B	51616	NM_015975	1.31	-2.74	-1.22	NA	NA	NA	NA	NA	NA	NA	NA	NA	NA	0	1	0	0	0	0	0	0	0	0
hSQ045247	SECISBP2	79048	NM_024077	1.3	0.64	1.5	0	0	0	0	1	0	1	0	-0.091	0	1	1	1	0	0	1	1	1	1	1
hSQ021473	TAF1D	79101	NA	1.3	-3.59	-2.7	NA	NA	NA	NA	NA	NA	NA	NA	NA	NA	NA	NA	NA	NA	NA	NA	NA	NA	NA	NA
hSQ001392	PACRG	135138	NM_001080378	1.3	-2.34	-1.4	NA	NA	NA	NA	NA	NA	NA	NA	NA	NA	0	0	0	0	0	0	0	0	0	0
hSQ006956	NR3C1	2908	NM_000176	1.3	1.24	2.27	1	0	0	1	0	0	0	0	-0.157	0.646	1	1	0	1	0	1	1	0	1	0
hSQ022344	TMED7	51014	NA	1.3	-0.67	0.7	0	0	0	0	1	1	0	0	-0.318	0.0838	NA	NA	NA	NA	NA	NA	NA	NA	NA	NA
hSQ001367	LOC343153	343153	NA	1.3	-2.47	-1.34	NA	NA	NA	NA	NA	NA	NA	NA	NA	NA	NA	NA	NA	NA	NA	NA	NA	NA	NA	NA
hSQ010022	TMEM177	80775	NM_030577	1.3	1.03	2.11	NA	NA	NA	NA	NA	NA	NA	NA	NA	NA	1	0	0	0	0	0	1	0	0	0
hSQ036320	OSTCL	202459	NA	1.29	-3.01	-1.49	NA	NA	NA	NA	NA	NA	NA	NA	NA	NA	NA	NA	NA	NA	NA	NA	NA	NA	NA	NA
hSQ013533	PHF21A	51317	NM_001101802	1.29	-0.31	0.93	NA	NA	NA	NA	NA	NA	NA	NA	NA	NA	0	0	0	0	0	2	1	1	1	0
hSQ021358	SRI	6717	NM_003130	1.29	-1.59	-0.45	NA	NA	NA	NA	NA	NA	NA	NA	NA	NA	0	1	0	0	0	0	0	0	0	0
hSQ001412	WDR18	57418	NM_024100	1.29	-1.08	-0.33	NA	NA	NA	NA	NA	NA	NA	NA	NA	NA	0	0	0	0	0	1	1	1	0	0
hSQ034252	ALG13	55849	NM_001099922	1.29	-2.91	-1.92	NA	NA	NA	NA	NA	NA	NA	NA	NA	NA	NA	NA	NA	NA	NA	NA	NA	NA	NA	NA
hSQ040944	DUSP9	1852	NM_001395	1.29	1.44	2.77	NA	NA	NA	NA	NA	NA	NA	NA	NA	NA	0	0	0	0	0	1	0	0	1	0
hSQ028721	RBPMS	11030	NM_006867	1.29	0.41	1.58	NA	NA	NA	NA	NA	NA	NA	NA	NA	NA	0	0	0	0	0	1	1	1	0	0
hSQ010271	CLIC4	25932	NA	1.29	0.02	1.6	1	1	0	0	1	0	0	1	-0.419	0.8303	NA	NA	NA	NA	NA	NA	NA	NA	NA	NA
hSQ013770	SLC25A27	9481	NM_004277	1.29	-2	-1.08	NA	NA	NA	NA	NA	NA	NA	NA	NA	NA	0	2	0	0	0	1	1	1	0	0
hSQ029637	FLT1	2321	NM_002019	1.29	-0.87	0.22	0	0	0	0	1	0	1	0	-0.271	0	1	2	1	0	0	2	0	0	2	0
hSQ038613	ARHGAP10	79658	NM_024605	1.29	-0.34	0.51	NA	NA	NA	NA	NA	NA	NA	NA	NA	NA	0	0	0	0	0	1	1	0	1	0
hSQ017901	NFRKB	4798	NM_006165	1.29	0.24	1.52	NA	NA	NA	NA	NA	NA	NA	NA	NA	NA	0	0	0	0	0	1	1	1	1	1
hSQ045322	TTC39A	22996	NA	1.29	-0.11	0.87	NA	NA	NA	NA	NA	NA	NA	NA	NA	NA	NA	NA	NA	NA	NA	NA	NA	NA	NA	NA
hSQ004527	SGMS2	166929	NM_152621	1.29	1.49	2.68	NA	NA	NA	NA	NA	NA	NA	NA	NA	NA	0	0	0	0	0	1	1	1	1	1
hSQ013641	IRAK4	51135	NM_016123	1.29	-0.23	1.01	NA	NA	NA	NA	NA	NA	NA	NA	NA	NA	1	0	0	0	0	1	1	1	0	0
hSQ027702	DCPS	28960	NM_014026	1.28	1.15	2.14	NA	NA	NA	NA	NA	NA	NA	NA	NA	NA	0	0	0	0	0	2	0	0	0	0
hSQ034449	LOC441481	441481	NA	1.28	-2.04	-0.85	NA	NA	NA	NA	NA	NA	NA	NA	NA	NA	NA	NA	NA	NA	NA	NA	NA	NA	NA	NA
hSQ013280	VAMP3	9341	NM_004781	1.28	3.01	4.14	1	0	1	0	0	0	0	0	-0.23	0.8061	2	1	1	0	0	0	0	0	0	0
hSQ008921	MRFAP1L1	114932	NM_152301	1.28	-1.73	-0.51	0	0	0	0	1	0	1	0	-0.107	0	NA	NA	NA	NA	NA	NA	NA	NA	NA	NA
hSQ010938	ANKRD37	353322	NM_181726	1.28	-1.67	-0.4	NA	NA	NA	NA	NA	NA	NA	NA	NA	NA	0	0	0	0	0	1	0	0	1	0
hSQ033794	ZNF536	9745	NM_014717	1.28	0.82	1.91	NA	NA	NA	NA	NA	NA	NA	NA	NA	NA	0	0	0	0	0	1	1	1	0	0
hSQ003418	LEPRE1	64175	NM_022356	1.28	-0.4	0.53	NA	NA	NA	NA	NA	NA	NA	NA	NA	NA	0	0	0	0	0	0	0	0	0	0
hSQ018390	PSMD8	5714	NM_002812	1.28	-0.79	0.25	NA	NA	NA	NA	NA	NA	NA	NA	NA	NA	0	0	0	0	0	0	1	0	0	0
hSQ023958	C1GALT1C1	29071	NM_001011551	1.28	-1.94	-0.97	NA	NA	NA	NA	NA	NA	NA	NA	NA	NA	0	0	0	0	0	1	1	0	0	0
hSQ044856	PDP2	57546	NM_020786	1.28	0.62	1.64	NA	NA	NA	NA	NA	NA	NA	NA	NA	NA	0	0	0	0	0	1	1	1	0	0
hSQ036332	TATDN1	83940	NM_032026	1.28	-3.65	-2.53	NA	NA	NA	NA	NA	NA	NA	NA	NA	NA	0	0	0	0	0	0	1	0	0	0
hSQ009957	CACNA2D2	9254	NM_001005505	1.28	1.42	2.55	0	0	0	0	1	0	1	0	-0.122	0	1	2	1	0	0	0	0	0	0	0
hSQ011036	TRIM23	373	NM_001656	1.27	1.22	2.46	0	0	0	0	1	0	0	1	-0.234	0	1	1	0	1	0	0	0	0	0	0
hSQ016751	GNAS	2778	NM_016592	1.27	-1.01	0.5	NA	NA	NA	NA	NA	NA	NA	NA	NA	NA	2	1	1	0	0	0	0	0	0	0
hSQ014443	DOCK7	85440	NM_033407	1.27	0.27	1.56	NA	NA	NA	NA	NA	NA	NA	NA	NA	NA	0	2	0	0	0	2	2	2	0	0
hSQ042489	SMG7	9887	NM_173156	1.27	1.7	2.84	NA	NA	NA	NA	NA	NA	NA	NA	NA	NA	0	0	0	0	0	0	0	0	0	0
hSQ015968	TP53TG1	11257	NA	1.27	-3.02	-2.06	NA	NA	NA	NA	NA	NA	NA	NA	NA	NA	NA	NA	NA	NA	NA	NA	NA	NA	NA	NA
hSQ029485	RPRD1A	55197	NA	1.27	-0.27	0.89	NA	NA	NA	NA	NA	NA	NA	NA	NA	NA	NA	NA	NA	NA	NA	NA	NA	NA	NA	NA
hSQ032508	MCF2L2	84002	NM_015078	1.27	0.22	1.22	NA	NA	NA	NA	NA	NA	NA	NA	NA	NA	0	0	0	0	0	0	0	0	0	0
hSQ015620	CNTF	80829	NM_000614	1.27	1.83	2.94	NA	NA	NA	NA	NA	NA	NA	NA	NA	NA	0	0	0	0	0	0	0	0	0	0
hSQ023697	CHID1	66005	NM_023947	1.27	-0.03	1.02	NA	NA	NA	NA	NA	NA	NA	NA	NA	NA	0	0	0	0	0	1	1	1	0	0
hSQ042940	PIGP	51227	NM_153681	1.27	-2.55	-1.71	NA	NA	NA	NA	NA	NA	NA	NA	NA	NA	0	0	0	0	0	0	0	0	0	0
hSQ043965	MAP3K6	9064	NM_004672	1.27	0.17	1.45	NA	NA	NA	NA	NA	NA	NA	NA	NA	NA	1	0	0	0	0	1	0	0	1	0
hSQ037988	YIPF4	84272	NM_032312	1.26	-0.78	0.23	NA	NA	NA	NA	NA	NA	NA	NA	NA	NA	0	0	0	0	0	0	0	0	0	0
hSQ035993	BMPR1A	657	NM_004329	1.26	0.37	1.45	NA	NA	NA	NA	NA	NA	NA	NA	NA	NA	1	0	0	0	0	0	0	0	0	0
hSQ031473	TMEM98	26022	NM_001033504	1.26	-1.55	-0.35	NA	NA	NA	NA	NA	NA	NA	NA	NA	NA	0	0	0	0	0	0	0	0	0	0
hSQ017770	VDAC2	7417	NM_003375	1.26	-0.38	0.45	NA	NA	NA	NA	NA	NA	NA	NA	NA	NA	0	0	0	0	0	0	1	0	0	0
hSQ036482	PARD6B	84612	NM_032521	1.26	3.01	4.14	1	0	1	0	0	0	0	0	-0.201	0.8006	1	1	1	0	0	0	0	0	0	0
hSQ039995	MON1A	84315	NM_032355	1.26	1.43	2.25	NA	NA	NA	NA	NA	NA	NA	NA	NA	NA	0	1	0	0	0	0	0	0	0	0
hSQ005258	PGM3	5238	NM_015599	1.26	-0.6	0.37	NA	NA	NA	NA	NA	NA	NA	NA	NA	NA	0	1	0	0	0	3	1	1	1	0
hSQ008125	BAT1	7919	NM_004640	1.26	0.04	1.72	1	0	1	0	0	0	0	0	-0.0815	0.8257	1	1	1	0	0	0	0	0	0	0
hSQ030922	DNAJB6	10049	NM_058246	1.26	-0.67	0.38	NA	NA	NA	NA	NA	NA	NA	NA	NA	NA	0	0	0	0	0	1	0	0	1	0
hSQ045075	RPL14P1	144581	NA	1.26	-1.87	-0.96	NA	NA	NA	NA	NA	NA	NA	NA	NA	NA	NA	NA	NA	NA	NA	NA	NA	NA	NA	NA
hSQ039508	HNRNPD	3184	NM_001003810	1.26	-2.97	-1.43	NA	NA	NA	NA	NA	NA	NA	NA	NA	NA	0	0	0	0	0	1	1	1	1	1
hSQ023426	HNRNPA2B1	3181	NM_002137	1.25	-2.39	-0.34	NA	NA	NA	NA	NA	NA	NA	NA	NA	NA	0	0	0	0	0	0	0	0	0	0
hSQ006677	PSMB3	5691	NM_002795	1.25	-3.14	-1.76	NA	NA	NA	NA	NA	NA	NA	NA	NA	NA	0	0	0	0	0	0	0	0	0	0
hSQ000139	LOC389842	389842	NA	1.25	-0.32	0.9	NA	NA	NA	NA	NA	NA	NA	NA	NA	NA	NA	NA	NA	NA	NA	NA	NA	NA	NA	NA
hSQ032836	LGALS1	3956	NM_002305	1.25	-3.15	-1.81	NA	NA	NA	NA	NA	NA	NA	NA	NA	NA	0	0	0	0	0	0	0	0	0	0
hSQ027003	CHRAC1	54108	NM_017444	1.25	-1.42	0.28	NA	NA	NA	NA	NA	NA	NA	NA	NA	NA	1	0	0	0	0	0	0	0	0	0
hSQ001886	CCDC28B	79140	NM_024296	1.25	-1.26	0.14	NA	NA	NA	NA	NA	NA	NA	NA	NA	NA	0	0	0	0	0	1	1	1	0	0
hSQ035339	TTC35	9694	NM_014673	1.25	-0.66	0.65	NA	NA	NA	NA	NA	NA	NA	NA	NA	NA	0	0	0	0	0	0	0	0	0	0
hSQ029234	TARS	6897	NM_152295	1.25	-1.94	-1.05	NA	NA	NA	NA	NA	NA	NA	NA	NA	NA	0	0	0	0	0	1	0	0	1	0
hSQ037877	NARG1L	79612	NM_024561	1.25	0.71	1.65	NA	NA	NA	NA	NA	NA	NA	NA	NA	NA	0	0	0	0	0	1	1	1	0	0
hSQ041019	CBY1	25776	NA	1.24	2.88	4.4	NA	NA	NA	NA	NA	NA	NA	NA	NA	NA	NA	NA	NA	NA	NA	NA	NA	NA	NA	NA
hSQ032643	EMD	2010	NM_000117	1.24	0.14	2.02	NA	NA	NA	NA	NA	NA	NA	NA	NA	NA	0	0	0	0	0	1	0	0	0	0
hSQ010798	RASA1	5921	NM_002890	1.24	1.28	2.24	NA	NA	NA	NA	NA	NA	NA	NA	NA	NA	0	0	0	0	0	3	4	2	1	1
hSQ024620	XIAP	331	NM_001167	1.24	1.86	2.97	0	0	0	0	1	0	0	1	-0.1212	0.2638	1	1	0	1	0	0	0	0	0	0
hSQ012101	ALG5	29880	NM_013338	1.24	-2.61	-1.59	NA	NA	NA	NA	NA	NA	NA	NA	NA	NA	0	0	0	0	0	0	0	0	0	0
hSQ008901	LYPLA1	10434	NM_006330	1.24	-1.05	0.36	NA	NA	NA	NA	NA	NA	NA	NA	NA	NA	1	0	0	0	0	0	0	0	0	0
hSQ015475	FKBP1A	2280	NM_000801	1.24	-0.92	0.98	1	1	0	0	0	0	0	0	-0.193	0.2492	1	1	1	1	1	1	0	0	1	0
hSQ027031	ILF3	3609	NM_012218	1.24	1.42	2.8	NA	NA	NA	NA	NA	NA	NA	NA	NA	NA	0	0	0	0	0	0	0	0	0	0
hSQ003901	C14orf135	64430	NM_022495	1.24	0.33	1.41	NA	NA	NA	NA	NA	NA	NA	NA	NA	NA	0	0	0	0	0	2	1	1	0	0
hSQ012380	TMEM126B	55863	NM_018480	1.24	-2.92	-1.94	NA	NA	NA	NA	NA	NA	NA	NA	NA	NA	0	0	0	0	0	0	0	0	0	0
hSQ012679	PFTK1	5218	NM_012395	1.23	1.71	2.63	NA	NA	NA	NA	NA	NA	NA	NA	NA	NA	0	0	0	0	0	0	0	0	0	0
hSQ024615	DENND4A	10260	NM_005848	1.23	0.25	1.03	NA	NA	NA	NA	NA	NA	NA	NA	NA	NA	0	0	0	0	0	4	4	3	0	0
hSQ016926	DCTN4	51164	NM_016221	1.23	0.44	1.36	NA	NA	NA	NA	NA	NA	NA	NA	NA	NA	2	2	0	0	0	0	0	0	0	0
hSQ030927	SLC25A17	10478	NM_006358	1.23	-0.61	0.17	NA	NA	NA	NA	NA	NA	NA	NA	NA	NA	0	0	0	0	0	0	0	0	0	0
hSQ030696	SNUPN	10073	NM_001042581	1.23	-0.83	0.09	NA	NA	NA	NA	NA	NA	NA	NA	NA	NA	0	0	0	0	0	1	1	0	1	0
hSQ028006	GSTP1	2950	NM_000852	1.22	-1.39	0.07	NA	NA	NA	NA	NA	NA	NA	NA	NA	NA	0	0	0	0	0	0	0	0	0	0
hSQ000282	BID	637	NM_001196	1.22	-0.22	0.49	0	0	0	0	1	0	1	0	-0.147	0	1	1	1	0	0	0	0	0	0	0
hSQ034286	FBXO32	114907	NM_058229	1.22	0.45	1.27	NA	NA	NA	NA	NA	NA	NA	NA	NA	NA	0	0	0	0	0	0	0	0	0	0
hSQ015135	LOC389787	389787	NA	1.22	-2.77	-1.77	NA	NA	NA	NA	NA	NA	NA	NA	NA	NA	NA	NA	NA	NA	NA	NA	NA	NA	NA	NA
hSQ007095	PSIP1	11168	NM_033222	1.22	-3.24	-1.58	NA	NA	NA	NA	NA	NA	NA	NA	NA	NA	0	1	0	0	0	0	1	0	0	0
hSQ021824	ALDH9A1	223	NM_000696	1.21	1.45	2.56	NA	NA	NA	NA	NA	NA	NA	NA	NA	NA	1	0	0	0	0	0	0	0	0	0
hSQ036246				1.21	-2.99	-1.62	NA	NA	NA	NA	NA	NA	NA	NA	NA	NA	NA	NA	NA	NA	NA	NA	NA	NA	NA	NA
hSQ042572	PSMG2	56984	NM_020232	1.21	0.76	1.85	NA	NA	NA	NA	NA	NA	NA	NA	NA	NA	0	0	0	0	0	0	0	0	0	0
hSQ032811	C16orf62	57020	NM_020314	1.21	-1.42	-0.51	NA	NA	NA	NA	NA	NA	NA	NA	NA	NA	0	0	0	0	0	1	0	0	0	0
hSQ013213	CSE1L	1434	NM_001316	1.21	1.08	1.95	NA	NA	NA	NA	NA	NA	NA	NA	NA	NA	0	0	0	0	0	2	1	0	2	0
hSQ030781	RPRD2	23248	NA	1.21	1.57	2.79	NA	NA	NA	NA	NA	NA	NA	NA	NA	NA	NA	NA	NA	NA	NA	NA	NA	NA	NA	NA
hSQ041751	SNRPA1	6627	NM_003090	1.21	-0.63	0.27	NA	NA	NA	NA	NA	NA	NA	NA	NA	NA	0	0	0	0	0	0	0	0	0	0
hSQ011866	PYGL	5836	NM_002863	1.21	0.37	1.18	NA	NA	NA	NA	NA	NA	NA	NA	NA	NA	0	0	0	0	0	1	0	0	0	0
hSQ002525	ALG14	199857	NM_144988	1.21	-2.61	-1.62	NA	NA	NA	NA	NA	NA	NA	NA	NA	NA	0	0	0	0	0	0	0	0	0	0
hSQ010523	PCGF1	84759	NM_032673	1.21	-1.19	-0.06	NA	NA	NA	NA	NA	NA	NA	NA	NA	NA	0	0	0	0	0	1	0	0	0	0
hSQ036918	EPHX2	2053	NM_001979	1.21	-0.53	0.24	NA	NA	NA	NA	NA	NA	NA	NA	NA	NA	0	0	0	0	0	2	0	0	0	0
hSQ029281	ATRNL1	26033	NM_207303	1.21	-0.64	0.39	NA	NA	NA	NA	NA	NA	NA	NA	NA	NA	0	0	0	0	0	1	2	1	1	1
hSQ001770	hCG_2038586	378805	NA	1.21	-2.76	-1.77	NA	NA	NA	NA	NA	NA	NA	NA	NA	NA	NA	NA	NA	NA	NA	NA	NA	NA	NA	NA
hSQ029882	SLC44A3	126969	NM_152369	1.2	0.86	1.74	NA	NA	NA	NA	NA	NA	NA	NA	NA	NA	0	1	0	0	0	0	0	0	0	0
hSQ029728	CFL2	1073	NM_021914	1.2	0.15	1.31	1	0	1	0	1	0	0	1	-0.353	0.5658	2	3	1	1	0	0	0	0	0	0
hSQ010674	TIRAP	114609	NM_001039661	1.2	-0.08	0.89	1	0	1	0	0	0	0	0	-0.085	0.7497	1	1	1	0	0	1	0	0	0	0
hSQ007876	LOC442716	442716	NA	1.2	-0.67	0.58	NA	NA	NA	NA	NA	NA	NA	NA	NA	NA	NA	NA	NA	NA	NA	NA	NA	NA	NA	NA
hSQ034239	C20orf160	140706	NM_080625	1.2	0.82	1.6	NA	NA	NA	NA	NA	NA	NA	NA	NA	NA	0	0	0	0	0	1	0	0	1	0
hSQ018875	ARID1B	57492	NM_017519	1.2	0.6	1.63	NA	NA	NA	NA	NA	NA	NA	NA	NA	NA	0	0	0	0	0	2	1	0	1	0
hSQ033605	TGFB1	7040	NM_000660	1.2	-1.28	-0.58	0	0	0	0	1	0	1	0	-0.179	0	1	1	1	0	0	1	0	0	0	0
hSQ018368	PERP	64065	NM_022121	1.2	-0.84	0.17	NA	NA	NA	NA	NA	NA	NA	NA	NA	NA	0	0	0	0	0	0	0	0	0	0
hSQ026346	BACH2	60468	NM_021813	1.2	1.73	2.86	1	1	0	0	0	0	0	0	-0.252	0.872	2	2	1	1	1	0	0	0	0	0
hSQ022207	PRPF40A	55660	NM_017892	1.2	-1.64	-0.41	NA	NA	NA	NA	NA	NA	NA	NA	NA	NA	1	0	0	0	0	1	1	1	0	0
hSQ019304	LRRC17	10234	NM_005824	1.2	-0.89	-0.13	NA	NA	NA	NA	NA	NA	NA	NA	NA	NA	2	0	0	1	0	0	0	0	0	0
hSQ031051	ELF1	1997	NM_172373	1.2	-0.46	0.59	NA	NA	NA	NA	NA	NA	NA	NA	NA	NA	0	1	0	0	0	2	0	0	1	0
hSQ029631	TRAK1	22906	NM_014965	1.19	1.87	2.71	NA	NA	NA	NA	NA	NA	NA	NA	NA	NA	0	0	0	0	0	0	0	0	0	0
hSQ027336	PPIL1	51645	NM_016059	1.19	2.42	3.4	NA	NA	NA	NA	NA	NA	NA	NA	NA	NA	0	0	0	0	0	0	0	0	0	0
hSQ045351	MBOAT1	154141	NM_001080480	1.19	1.45	2.12	NA	NA	NA	NA	NA	NA	NA	NA	NA	NA	1	0	0	0	0	1	0	0	0	0
hSQ039060	SNX3	8724	NM_003795	1.19	-0.07	0.97	0	0	0	0	1	0	0	1	-0.155	0.0341	1	1	0	1	0	0	0	0	0	0
hSQ037801	TTC15	51112	NM_016030	1.19	0.42	1.12	0	0	0	0	1	0	1	0	NULL	0	1	1	1	0	0	2	0	0	0	0
hSQ029779	BAG2	9532	NM_004282	1.19	-1.65	-0.52	NA	NA	NA	NA	NA	NA	NA	NA	NA	NA	0	0	0	0	0	0	0	0	0	0
hSQ034412	DMTF1	9988	NM_021145	1.19	-1.19	0.43	1	0	0	1	0	0	0	0	-0.199	0.7015	1	0	0	1	0	1	3	1	1	1
hSQ011761	PLAG1	5324	NM_002655	1.19	2.78	3.66	NA	NA	NA	NA	NA	NA	NA	NA	NA	NA	1	0	0	0	0	0	1	0	0	0
hSQ031392	DNMBP	23268	NA	1.19	1.85	2.7	0	0	0	0	1	0	0	1	-0.202	0	NA	NA	NA	NA	NA	NA	NA	NA	NA	NA
hSQ037199	TMOD2	29767	NM_014548	1.19	0.85	1.83	NA	NA	NA	NA	NA	NA	NA	NA	NA	NA	3	2	0	0	0	0	0	0	0	0
hSQ034071	SND1	27044	NM_014390	1.19	0.18	1.14	NA	NA	NA	NA	NA	NA	NA	NA	NA	NA	0	0	0	0	0	1	1	1	0	0
hSQ042242	UBA52	7311	NM_001033930	1.19	-2.8	-1.77	NA	NA	NA	NA	NA	NA	NA	NA	NA	NA	0	0	0	0	0	0	0	0	0	0
hSQ009536	FTH1	2495	NA	1.18	1.1	2.47	NA	NA	NA	NA	NA	NA	NA	NA	NA	NA	NA	NA	NA	NA	NA	NA	NA	NA	NA	NA
hSQ025547	CUL4B	8450	NM_001079872	1.18	-0.4	0.42	NA	NA	NA	NA	NA	NA	NA	NA	NA	NA	0	0	0	0	0	1	0	0	1	0
hSQ028331	RGS17	26575	NM_012419	1.18	2.27	3.3	NA	NA	NA	NA	NA	NA	NA	NA	NA	NA	0	1	0	0	0	1	1	1	1	1
hSQ045468	RPE	6120	NM_199229	1.18	-2.16	-0.9	0	0	0	0	1	1	0	0	-0.423	0	1	2	1	1	1	0	0	0	0	0
hSQ034416	mtRNA_ND2		NA	1.18	-3.93	-2.46	NA	NA	NA	NA	NA	NA	NA	NA	NA	NA	NA	NA	NA	NA	NA	NA	NA	NA	NA	NA
hSQ023049	AFF1	4299	NM_005935	1.18	1	1.8	2	1	0	1	0	0	0	0	-0.2541	0.9415	2	1	1	2	1	0	1	0	0	0
hSQ018623	ZBTB10	65986	NM_023929	1.18	0.14	1.29	1	0	1	0	1	0	0	1	-0.164	0.7869	2	1	1	1	0	1	2	1	0	0
hSQ002921	PMPCB	9512	NM_004279	1.18	-1.06	0.09	NA	NA	NA	NA	NA	NA	NA	NA	NA	NA	1	0	0	0	0	0	0	0	0	0
hSQ021991	C8orf38	137682	NM_152416	1.17	1.27	2.18	NA	NA	NA	NA	NA	NA	NA	NA	NA	NA	0	0	0	0	0	1	1	0	0	0
hSQ001317	NR2C1	7181	NM_003297	1.17	1.23	2.42	0	0	0	0	1	1	0	0	-0.524	0	1	1	1	1	1	1	0	0	1	0
hSQ031890	KDELC2	143888	NM_153705	1.17	-0.22	0.47	NA	NA	NA	NA	NA	NA	NA	NA	NA	NA	1	0	0	0	0	0	0	0	0	0
hSQ016939	RPL6	6128	NA	1.17	-3.56	-2.55	NA	NA	NA	NA	NA	NA	NA	NA	NA	NA	NA	NA	NA	NA	NA	NA	NA	NA	NA	NA
hSQ020229	COQ3	51805	NM_017421	1.17	-2.87	-1.86	NA	NA	NA	NA	NA	NA	NA	NA	NA	NA	0	0	0	0	0	0	1	0	0	0
hSQ001591	RPL23AP2	401904	NA	1.17	-3.69	-2.62	NA	NA	NA	NA	NA	NA	NA	NA	NA	NA	NA	NA	NA	NA	NA	NA	NA	NA	NA	NA
hSQ028383	PIP4K2C	79837	NM_024779	1.17	1.41	2.35	NA	NA	NA	NA	NA	NA	NA	NA	NA	NA	0	0	0	0	0	0	0	0	0	0
hSQ024339	SERF2	10169	NM_001018108	1.17	-2.64	-1.18	NA	NA	NA	NA	NA	NA	NA	NA	NA	NA	0	0	0	0	0	0	0	0	0	0
hSQ003312	PSMC3IP	6945	NM_016556	1.17	0.39	1.32	NA	NA	NA	NA	NA	NA	NA	NA	NA	NA	0	0	0	0	0	0	0	0	0	0
hSQ039524	SNORD34	26817	NA	1.17	-2.97	-1.52	NA	NA	NA	NA	NA	NA	NA	NA	NA	NA	NA	NA	NA	NA	NA	NA	NA	NA	NA	NA
hSQ022424	CXorf38	159013	NM_144970	1.17	1.91	2.8	NA	NA	NA	NA	NA	NA	NA	NA	NA	NA	0	0	0	0	0	0	0	0	0	0
hSQ014748	HTATIP2	10553	NM_001098520	1.17	-0.76	-0.1	0	0	0	0	1	0	0	1	-0.2364	0	1	0	0	1	0	0	0	0	0	0
hSQ030341	HDAC1	3065	NM_004964	1.17	-0.83	0.31	NA	NA	NA	NA	NA	NA	NA	NA	NA	NA	0	0	0	0	0	0	0	0	0	0
hSQ008987	ZC3H7B	23264	NM_017590	1.16	0.92	3.23	NA	NA	NA	NA	NA	NA	NA	NA	NA	NA	0	0	0	0	0	1	1	1	0	0
hSQ030662	ZC3HC1	51530	NM_016478	1.16	-0.58	0.25	NA	NA	NA	NA	NA	NA	NA	NA	NA	NA	0	1	0	0	0	0	0	0	0	0
hSQ016408	OXGR1	27199	NM_080818	1.16	0.31	1.51	NA	NA	NA	NA	NA	NA	NA	NA	NA	NA	1	0	0	0	0	2	0	0	0	0
hSQ031998	UTP11L	51118	NM_016037	1.16	-3.36	-2.57	NA	NA	NA	NA	NA	NA	NA	NA	NA	NA	0	0	0	0	0	0	0	0	0	0
hSQ042619	SCP2	6342	NM_001007250	1.16	-2.74	-1.65	NA	NA	NA	NA	NA	NA	NA	NA	NA	NA	0	0	0	0	0	0	0	0	0	0
hSQ007930				1.16	2.15	3.45	NA	NA	NA	NA	NA	NA	NA	NA	NA	NA	NA	NA	NA	NA	NA	NA	NA	NA	NA	NA
hSQ043872	LRRC8B	23507	NA	1.16	1.63	2.47	NA	NA	NA	NA	NA	NA	NA	NA	NA	NA	NA	NA	NA	NA	NA	NA	NA	NA	NA	NA
hSQ010068	TRNT1	51095	NM_182916	1.15	-1.44	-0.16	NA	NA	NA	NA	NA	NA	NA	NA	NA	NA	0	0	0	0	0	1	1	1	0	0
hSQ012790	GNAQ	2776	NM_002072	1.15	0.63	1.8	1	1	0	0	0	0	0	0	-0.334	0.8202	1	1	1	1	1	0	0	0	0	0
hSQ023653	RBM38	55544	NM_183425	1.15	2.37	3.15	NA	NA	NA	NA	NA	NA	NA	NA	NA	NA	1	0	0	1	0	1	1	1	0	0
hSQ023414	GNAQ	2776	NM_002072	1.15	0.66	1.9	1	1	0	0	0	0	0	0	-0.334	0.8202	1	1	1	1	1	0	0	0	0	0
hSQ036095	RPL31P23	391581	NA	1.15	-3.75	-2.53	NA	NA	NA	NA	NA	NA	NA	NA	NA	NA	NA	NA	NA	NA	NA	NA	NA	NA	NA	NA
hSQ034092	ATP5O	539	NM_001697	1.14	-1.04	0.13	NA	NA	NA	NA	NA	NA	NA	NA	NA	NA	0	0	0	0	0	1	0	0	0	0
hSQ040136	UNC84A	23353	NM_025154	1.14	1.06	2.09	0	0	0	0	1	0	1	0	NULL	0	1	1	1	0	0	0	0	0	0	0
hSQ040426	EI24	9538	NM_001007277	1.14	-0.91	-0.13	0	0	0	0	1	0	0	1	-0.12	0	1	1	0	1	0	1	0	0	1	0
hSQ033930	ATG4C	84938	NM_032852	1.14	-1.85	-0.45	NA	NA	NA	NA	NA	NA	NA	NA	NA	NA	0	0	0	0	0	0	0	0	0	0
hSQ029406	PLAC2	257000	NA	1.14	1.41	2.24	NA	NA	NA	NA	NA	NA	NA	NA	NA	NA	NA	NA	NA	NA	NA	NA	NA	NA	NA	NA
hSQ036255	ACOT2	10965	NA	1.14	-1.1	-0.26	NA	NA	NA	NA	NA	NA	NA	NA	NA	NA	NA	NA	NA	NA	NA	NA	NA	NA	NA	NA
hSQ019885	TMEM220	388335	NA	1.14	-3.51	-2.28	NA	NA	NA	NA	NA	NA	NA	NA	NA	NA	NA	NA	NA	NA	NA	NA	NA	NA	NA	NA
hSQ029436	TBCA	6902	NM_004607	1.14	-3.87	-2.84	NA	NA	NA	NA	NA	NA	NA	NA	NA	NA	0	0	0	0	0	0	0	0	0	0
hSQ001539	LOC339047	339047	NA	1.14	-1.06	-0.28	NA	NA	NA	NA	NA	NA	NA	NA	NA	NA	NA	NA	NA	NA	NA	NA	NA	NA	NA	NA
hSQ031384	FTH1	2495	NA	1.14	1.18	2.56	NA	NA	NA	NA	NA	NA	NA	NA	NA	NA	NA	NA	NA	NA	NA	NA	NA	NA	NA	NA
hSQ024644	SULT1A3	6818::445329	NM_001017387	1.14	-1.87	-1.03	0	0	0	0	1	0	0	1	-0.0541	0	NA	NA	NA	NA	NA	NA	NA	NA	NA	NA
hSQ037889	FNIP2	57600	NA	1.13	2.46	3.14	NA	NA	NA	NA	NA	NA	NA	NA	NA	NA	NA	NA	NA	NA	NA	NA	NA	NA	NA	NA
hSQ015270	RAB33B	83452	NM_031296	1.13	-1.25	-0.03	NA	NA	NA	NA	NA	NA	NA	NA	NA	NA	1	0	0	0	0	1	0	0	0	0
hSQ012165	SEC24B	10427	NM_001042734	1.13	-0.08	0.66	NA	NA	NA	NA	NA	NA	NA	NA	NA	NA	0	0	0	0	0	1	0	0	1	0
hSQ031628	SLC16A1	6566	NM_003051	1.13	-1.71	-0.54	NA	NA	NA	NA	NA	NA	NA	NA	NA	NA	0	0	0	0	0	1	0	0	0	0
hSQ042598	HNRNPL	3191	NM_001005335	1.13	-0.29	0.88	NA	NA	NA	NA	NA	NA	NA	NA	NA	NA	0	0	0	0	0	1	1	0	0	0
hSQ016625	TALDO1	6888	NM_006755	1.13	-0.96	0.21	NA	NA	NA	NA	NA	NA	NA	NA	NA	NA	0	0	0	0	0	0	0	0	0	0
hSQ038410	WDR51B	282809	NM_172240	1.13	-2.56	-1.46	NA	NA	NA	NA	NA	NA	NA	NA	NA	NA	0	0	0	0	0	0	0	0	0	0
hSQ023894	EFHC1	114327	NM_018100	1.13	-1.93	-1.01	NA	NA	NA	NA	NA	NA	NA	NA	NA	NA	0	0	0	0	0	0	0	0	0	0
hSQ031346	COG6	57511	NM_020751	1.13	-2	-0.93	NA	NA	NA	NA	NA	NA	NA	NA	NA	NA	0	0	0	0	0	0	0	0	0	0
hSQ022986	EXOC4	60412	NM_021807	1.13	0.35	1.58	NA	NA	NA	NA	NA	NA	NA	NA	NA	NA	0	0	0	0	0	1	0	0	1	0
hSQ029047	MIPEP	4285	NM_005932	1.13	0.2	0.96	NA	NA	NA	NA	NA	NA	NA	NA	NA	NA	0	0	0	0	0	0	0	0	0	0
hSQ024733	HMGA2	8091	NM_003483	1.12	1.67	2.79	1	1	0	0	1	0	1	0	-0.337	0.6437	3	2	2	1	1	0	0	0	0	0
hSQ012149	RAB32	10981	NM_006834	1.12	-2.52	-1.58	NA	NA	NA	NA	NA	NA	NA	NA	NA	NA	0	0	0	0	0	1	0	0	0	0
hSQ025311	DSE	29940	NM_001080976	1.12	1.69	2.66	NA	NA	NA	NA	NA	NA	NA	NA	NA	NA	0	0	0	0	0	1	0	0	0	0
hSQ001963	EFNA4	1945	NA	1.12	-0.51	0.29	NA	NA	NA	NA	NA	NA	NA	NA	NA	NA	NA	NA	NA	NA	NA	NA	NA	NA	NA	NA
hSQ013987	MAPK3	5595	NM_001040056	1.12	0.65	1.55	NA	NA	NA	NA	NA	NA	NA	NA	NA	NA	0	0	0	0	0	1	0	0	0	0
hSQ028043	NDUFA11	126328	NM_175614	1.12	-1.81	-0.33	NA	NA	NA	NA	NA	NA	NA	NA	NA	NA	0	0	0	0	0	0	0	0	0	0
hSQ026050	SCRIB	23513	NM_015356	1.12	0.64	1.48	NA	NA	NA	NA	NA	NA	NA	NA	NA	NA	0	0	0	0	0	1	0	0	1	0
hSQ025966	MCFD2	90411	NM_139279	1.12	0.31	1.29	0	0	0	0	1	0	1	0	-0.174	0	1	1	1	0	0	0	0	0	0	0
hSQ037391	CUL5	8065	NM_003478	1.12	0.26	1.01	0	0	0	0	2	1	0	1	-0.427	0.3002	2	2	1	2	1	2	1	0	1	0
hSQ008881	PPP1R12B	4660	NM_032105	1.12	0.59	1.53	NA	NA	NA	NA	NA	NA	NA	NA	NA	NA	1	0	0	0	0	1	1	1	1	1
hSQ022563	RANBP1	5902	NM_002882	1.12	0.15	1.33	NA	NA	NA	NA	NA	NA	NA	NA	NA	NA	0	0	0	0	0	1	0	0	1	0
hSQ042232	BAK1	578	NM_001188	1.12	1.61	2.26	0	0	0	0	1	0	0	1	-0.029	0.1211	1	0	0	1	0	0	0	0	0	0
hSQ040670	LOC441994	441994	NA	1.11	1.39	2.16	NA	NA	NA	NA	NA	NA	NA	NA	NA	NA	NA	NA	NA	NA	NA	NA	NA	NA	NA	NA
hSQ002796	C21orf33	8209	NM_004649	1.11	-0.76	0.29	NA	NA	NA	NA	NA	NA	NA	NA	NA	NA	0	0	0	0	0	1	0	0	1	0
hSQ005087	ATP5O	539	NM_001697	1.11	-0.75	0.68	NA	NA	NA	NA	NA	NA	NA	NA	NA	NA	0	0	0	0	0	1	0	0	0	0
hSQ018922	NENF	29937	NM_013349	1.11	-1.52	-0.31	NA	NA	NA	NA	NA	NA	NA	NA	NA	NA	0	1	0	0	0	1	1	1	0	0
hSQ024237	DDX1	1653	NM_004939	1.11	0.23	1.05	NA	NA	NA	NA	NA	NA	NA	NA	NA	NA	0	0	0	0	0	1	1	1	0	0
hSQ041188	FADS3	3995	NM_021727	1.11	0.34	1	NA	NA	NA	NA	NA	NA	NA	NA	NA	NA	0	0	0	0	0	0	0	0	0	0
hSQ018655	KIF1C	10749	NM_006612	1.11	0.85	2.01	NA	NA	NA	NA	NA	NA	NA	NA	NA	NA	0	0	0	0	0	1	2	1	0	0
hSQ007686	TIRAP	114609	NM_001039661	1.11	-0.22	0.89	1	0	1	0	0	0	0	0	-0.085	0.7497	1	1	1	0	0	1	0	0	0	0
hSQ008602	LOC100131504	347733	NA	1.11	0.77	1.8	NA	NA	NA	NA	NA	NA	NA	NA	NA	NA	NA	NA	NA	NA	NA	NA	NA	NA	NA	NA
hSQ040602	RECQL4	9401	NM_004260	1.1	0.76	1.44	NA	NA	NA	NA	NA	NA	NA	NA	NA	NA	0	0	0	0	0	1	1	1	0	0
hSQ018871	MRPS31	10240	NM_005830	1.1	-3.04	-2.05	NA	NA	NA	NA	NA	NA	NA	NA	NA	NA	0	0	0	0	0	0	0	0	0	0
hSQ034167	C17orf61	254863	NM_152766	1.1	-3.37	-2.1	NA	NA	NA	NA	NA	NA	NA	NA	NA	NA	0	0	0	0	0	0	0	0	0	0
hSQ021446	FAM175A	84142	NA	1.1	-2.81	-1.78	0	0	0	0	1	0	1	0	-0.203	0	NA	NA	NA	NA	NA	NA	NA	NA	NA	NA
hSQ009899	SESN1	27244	NM_014454	1.1	1.33	2.24	NA	NA	NA	NA	NA	NA	NA	NA	NA	NA	0	0	0	0	0	1	1	0	1	0
hSQ005907	PRDM2	7799	NM_012231	1.1	-0.57	0.28	NA	NA	NA	NA	NA	NA	NA	NA	NA	NA	0	0	0	0	0	4	3	2	2	1
hSQ008639	RAB1A	5861	NM_004161	1.1	0.98	2.41	1	0	0	1	0	0	0	0	-0.174	0.673	1	2	0	1	0	0	0	0	0	0
hSQ015587	NKX2-3	159296	NM_145285	1.1	4.06	5.02	1	1	0	0	0	0	0	0	-0.272	0.7984	1	1	1	1	1	0	0	0	0	0
hSQ000420	C4orf32	132720	NM_152400	1.1	-1.52	-0.39	0	0	0	0	1	0	1	0	-0.272	0.2384	2	1	1	0	0	0	0	0	0	0
hSQ034214	MCART2	147407	NM_001034172	1.1	-1.6	-0.82	NA	NA	NA	NA	NA	NA	NA	NA	NA	NA	0	0	0	0	0	0	0	0	0	0
hSQ034653	ASNSL1	389652	NA	1.1	-0.83	-0.18	NA	NA	NA	NA	NA	NA	NA	NA	NA	NA	NA	NA	NA	NA	NA	NA	NA	NA	NA	NA
hSQ013234	LOC389386	389386	NA	1.09	-1.62	-0.62	NA	NA	NA	NA	NA	NA	NA	NA	NA	NA	NA	NA	NA	NA	NA	NA	NA	NA	NA	NA
hSQ005327	CCDC125	202243	NM_176816	1.09	-3	-2.29	NA	NA	NA	NA	NA	NA	NA	NA	NA	NA	0	0	0	0	0	1	0	0	1	0
hSQ017406	IARS	3376	NM_002161	1.09	-0.63	0.32	NA	NA	NA	NA	NA	NA	NA	NA	NA	NA	0	0	0	0	0	1	0	0	0	0
hSQ041506	RPS20P14	440992	NA	1.09	-3.31	-2.2	NA	NA	NA	NA	NA	NA	NA	NA	NA	NA	NA	NA	NA	NA	NA	NA	NA	NA	NA	NA
hSQ012418	C14orf109	26175	NM_015676	1.09	-1.94	-0.98	NA	NA	NA	NA	NA	NA	NA	NA	NA	NA	0	0	0	0	0	0	0	0	0	0
hSQ036586	GTF2A2	2958	NM_004492	1.09	-3.45	-2.39	NA	NA	NA	NA	NA	NA	NA	NA	NA	NA	0	0	0	0	0	0	0	0	0	0
hSQ023787	TPT1-like	392490	NA	1.09	-2.47	-1.61	NA	NA	NA	NA	NA	NA	NA	NA	NA	NA	NA	NA	NA	NA	NA	NA	NA	NA	NA	NA
hSQ019920	PIGH	5283	NM_004569	1.09	-1.75	-1.02	NA	NA	NA	NA	NA	NA	NA	NA	NA	NA	0	0	0	0	0	1	0	0	0	0
hSQ024926	NPFF	8620	NM_003717	1.09	-2.6	-1.35	NA	NA	NA	NA	NA	NA	NA	NA	NA	NA	0	0	0	0	0	1	0	0	0	0
hSQ042056	INA	9118	NM_032727	1.09	-1.07	-0.1	0	0	0	0	1	0	1	0	-0.19	0	1	1	1	0	0	1	0	0	0	0
hSQ034337	FTHL12	2504	NA	1.09	0.97	2.19	NA	NA	NA	NA	NA	NA	NA	NA	NA	NA	NA	NA	NA	NA	NA	NA	NA	NA	NA	NA
hSQ013605	MRPS16	51021	NM_016065	1.08	-3.09	-2.09	0	0	0	0	1	0	0	1	-0.101	0	1	0	0	1	0	1	0	0	0	0
hSQ021496	GPN3	51184	NM_016301	1.08	-2	-0.99	NA	NA	NA	NA	NA	NA	NA	NA	NA	NA	0	0	0	0	0	0	0	0	0	0
hSQ020069	PPP2R3C	55012	NA	1.08	-2.27	-1.37	NA	NA	NA	NA	NA	NA	NA	NA	NA	NA	NA	NA	NA	NA	NA	NA	NA	NA	NA	NA
hSQ019940	FKBP1A	2280	NM_000801	1.08	-2.14	-0.99	1	1	0	0	0	0	0	0	-0.193	0.2492	1	1	1	1	1	1	0	0	1	0
hSQ012979	ATP5O	539	NM_001697	1.08	-0.66	0.66	NA	NA	NA	NA	NA	NA	NA	NA	NA	NA	0	0	0	0	0	1	0	0	0	0
hSQ041251	ENOX1	55068	NM_017993	1.08	-0.89	-0.23	NA	NA	NA	NA	NA	NA	NA	NA	NA	NA	0	0	0	0	0	1	0	0	0	0
hSQ007208	ARL3	403	NM_004311	1.08	0.76	1.54	0	0	0	0	1	0	0	1	-0.067	0.1278	1	1	0	1	0	0	0	0	0	0
hSQ038389	BAT3	7917	NM_001098534	1.08	1.3	2.22	NA	NA	NA	NA	NA	NA	NA	NA	NA	NA	0	0	0	0	0	3	0	0	2	0
hSQ045375	FLJ32810	143872	NA	1.08	2.56	3.76	NA	NA	NA	NA	NA	NA	NA	NA	NA	NA	NA	NA	NA	NA	NA	NA	NA	NA	NA	NA
hSQ016765	DIRC2	84925	NM_032839	1.08	2.39	3.42	1	1	0	0	0	0	0	0	-0.49	0.8359	2	1	1	1	1	0	1	0	0	0
hSQ013666	BCKDK	10295	NM_005881	1.08	1.18	1.9	NA	NA	NA	NA	NA	NA	NA	NA	NA	NA	0	0	0	0	0	1	0	0	0	0
hSQ015124	XM_379851	402525	NA	1.07	-3.6	-2.79	NA	NA	NA	NA	NA	NA	NA	NA	NA	NA	NA	NA	NA	NA	NA	NA	NA	NA	NA	NA
hSQ043100	LOC402011	402011	NA	1.07	-2.02	-1.12	NA	NA	NA	NA	NA	NA	NA	NA	NA	NA	NA	NA	NA	NA	NA	NA	NA	NA	NA	NA
hSQ006281	SNORD34	26817::84546	NA	1.07	-4.3	-3.4	NA	NA	NA	NA	NA	NA	NA	NA	NA	NA	NA	NA	NA	NA	NA	NA	NA	NA	NA	NA
hSQ042933	EXD2	55218	NA	1.07	-0.58	0.23	NA	NA	NA	NA	NA	NA	NA	NA	NA	NA	NA	NA	NA	NA	NA	NA	NA	NA	NA	NA
hSQ020750	EST_AI190313		NA	1.07	-0.22	0.47	NA	NA	NA	NA	NA	NA	NA	NA	NA	NA	NA	NA	NA	NA	NA	NA	NA	NA	NA	NA
hSQ019418	EIF3FP2	83880	NA	1.07	0.88	1.67	NA	NA	NA	NA	NA	NA	NA	NA	NA	NA	NA	NA	NA	NA	NA	NA	NA	NA	NA	NA
hSQ017615	ATP6V1A	523	NM_001690	1.07	0.2	1.16	0	0	0	0	1	0	1	0	-0.237	0.2796	2	1	1	0	0	0	0	0	0	0
hSQ042978	SARS2	54938	NM_017827	1.07	-0.78	0.12	NA	NA	NA	NA	NA	NA	NA	NA	NA	NA	0	0	0	0	0	1	0	0	1	0
hSQ009833	EFHA2	286097	NM_181723	1.07	-0.11	1.19	NA	NA	NA	NA	NA	NA	NA	NA	NA	NA	0	1	0	0	0	0	0	0	0	0
hSQ011236	SPRY1	10252	NM_005841	1.07	0.64	1.71	NA	NA	NA	NA	NA	NA	NA	NA	NA	NA	0	0	0	0	0	0	0	0	0	0
hSQ043266	PIGA	5277	NM_002641	1.06	0.87	1.86	0	0	0	0	2	0	1	1	-0.234	0	2	1	1	1	0	0	0	0	0	0
hSQ033471	TAF1D	79101	NA	1.06	-4.19	-3.17	NA	NA	NA	NA	NA	NA	NA	NA	NA	NA	NA	NA	NA	NA	NA	NA	NA	NA	NA	NA
hSQ008796	HNRNPK	3190	NM_002140	1.06	-1.1	0.06	NA	NA	NA	NA	NA	NA	NA	NA	NA	NA	0	1	0	0	0	0	1	0	0	0
hSQ038584	ERGIC3	51614	NM_015966	1.06	-0.54	0.4	NA	NA	NA	NA	NA	NA	NA	NA	NA	NA	0	0	0	0	0	1	0	0	1	0
hSQ026080	ACBD6	84320	NM_032360	1.06	-1.32	-0.57	NA	NA	NA	NA	NA	NA	NA	NA	NA	NA	0	0	0	0	0	0	0	0	0	0
hSQ034435	FAM82B	51115	NM_016033	1.06	-1.38	-0.57	NA	NA	NA	NA	NA	NA	NA	NA	NA	NA	0	0	0	0	0	0	0	0	0	0
hSQ034244	VWDE	221806	NA	1.06	-2.12	-1.42	NA	NA	NA	NA	NA	NA	NA	NA	NA	NA	NA	NA	NA	NA	NA	NA	NA	NA	NA	NA
hSQ026981	ZZZ3	26009	NM_015534	1.06	0.02	0.91	0	0	0	0	1	0	0	1	-0.095	0.5103	1	0	0	1	0	0	1	0	0	0
hSQ026144	ASAP2	8853	NA	1.06	2.84	3.61	NA	NA	NA	NA	NA	NA	NA	NA	NA	NA	NA	NA	NA	NA	NA	NA	NA	NA	NA	NA
hSQ013903	LMF1	64788	NM_022773	1.06	1.57	2.41	0	0	0	0	1	0	0	1	-0.009	0	1	0	0	1	0	2	0	0	1	0
hSQ007982	MBLAC2	153364	NA	1.06	-1.04	-0.1	NA	NA	NA	NA	NA	NA	NA	NA	NA	NA	NA	NA	NA	NA	NA	NA	NA	NA	NA	NA
hSQ042439	EST_AA446766		NA	1.06	1.76	3.21	NA	NA	NA	NA	NA	NA	NA	NA	NA	NA	NA	NA	NA	NA	NA	NA	NA	NA	NA	NA
hSQ035367	TMEM168	64418	NM_022484	1.06	-1.43	-0.64	NA	NA	NA	NA	NA	NA	NA	NA	NA	NA	0	0	0	0	0	1	1	1	0	0
hSQ000435	C2orf18	54978	NM_017877	1.05	-0.01	1.42	0	0	0	0	1	0	0	1	0.027	0	2	0	0	1	0	0	0	0	0	0
hSQ011844	GTF2A2	2958	NM_004492	1.05	-3.67	-2.66	NA	NA	NA	NA	NA	NA	NA	NA	NA	NA	0	0	0	0	0	0	0	0	0	0
hSQ009451	PRMT1	3276	NM_001536	1.05	-0.96	-0.06	NA	NA	NA	NA	NA	NA	NA	NA	NA	NA	0	0	0	0	0	0	0	0	0	0
hSQ017506	LYRM1	57149	NM_020424	1.05	-1.94	-1.15	NA	NA	NA	NA	NA	NA	NA	NA	NA	NA	0	0	0	0	0	0	0	0	0	0
hSQ023343	KDELC1	79070	NM_024089	1.05	0.99	2.03	NA	NA	NA	NA	NA	NA	NA	NA	NA	NA	0	0	0	0	0	2	1	1	2	1
hSQ024722	HNRNPL	3191	NM_001005335	1.05	-0.43	0.5	NA	NA	NA	NA	NA	NA	NA	NA	NA	NA	0	0	0	0	0	1	1	0	0	0
hSQ031198	MAGOH	4116	NM_002370	1.04	-3.43	-2.18	NA	NA	NA	NA	NA	NA	NA	NA	NA	NA	0	0	0	0	0	0	0	0	0	0
hSQ007097	KCTD13	253980	NM_178863	1.04	0.15	0.99	NA	NA	NA	NA	NA	NA	NA	NA	NA	NA	0	0	0	0	0	1	0	0	1	0
hSQ021895	RPS23	6228	NM_001025	1.04	-1.1	-0.48	NA	NA	NA	NA	NA	NA	NA	NA	NA	NA	0	0	0	0	0	0	0	0	0	0
hSQ022146	LYRM5	144363	NM_001001660	1.04	0.2	1.34	0	0	0	0	1	0	0	1	-0.164	0.0383	1	0	0	1	0	0	0	0	0	0
hSQ021424	mtRNA_ND1		NA	1.04	-4.55	-3.56	NA	NA	NA	NA	NA	NA	NA	NA	NA	NA	NA	NA	NA	NA	NA	NA	NA	NA	NA	NA
hSQ042563	NCBP2	22916	NM_001042540	1.04	-1.1	-0.13	0	0	0	0	1	0	0	1	-0.175	0	1	0	0	1	0	0	0	0	0	0
hSQ044613	CCDC30	79717	NA	1.04	1.62	2.45	NA	NA	NA	NA	NA	NA	NA	NA	NA	NA	NA	NA	NA	NA	NA	NA	NA	NA	NA	NA
hSQ006127	GGA1	26088	NM_001001561	1.04	0.79	1.47	NA	NA	NA	NA	NA	NA	NA	NA	NA	NA	0	0	0	0	0	0	0	0	0	0
hSQ010900	SECISBP2L	9728	NA	1.04	2.62	3.38	NA	NA	NA	NA	NA	NA	NA	NA	NA	NA	NA	NA	NA	NA	NA	NA	NA	NA	NA	NA
hSQ018605	LAGE3	8270	NM_006014	1.04	-2.26	-1.24	NA	NA	NA	NA	NA	NA	NA	NA	NA	NA	0	0	0	0	0	0	0	0	0	0
hSQ039507	WASF1	8936	NM_001024934	1.04	-1.17	-0.25	NA	NA	NA	NA	NA	NA	NA	NA	NA	NA	0	0	0	0	0	0	0	0	0	0
hSQ027973	RPL5	6125	NA	1.04	-3.12	-2.27	NA	NA	NA	NA	NA	NA	NA	NA	NA	NA	NA	NA	NA	NA	NA	NA	NA	NA	NA	NA
hSQ023498	PAN2	9924	NM_014871	1.03	0.93	1.76	NA	NA	NA	NA	NA	NA	NA	NA	NA	NA	0	0	0	0	0	1	1	1	1	1
hSQ015998	RAB1B	81876	NM_030981	1.03	0.63	1.8	NA	NA	NA	NA	NA	NA	NA	NA	NA	NA	0	0	0	0	0	0	0	0	0	0
hSQ009971	LOC442435	442435	NA	1.03	-1.8	-0.41	NA	NA	NA	NA	NA	NA	NA	NA	NA	NA	NA	NA	NA	NA	NA	NA	NA	NA	NA	NA
hSQ015156	EST_AA495812		NA	1.03	2.45	4.02	NA	NA	NA	NA	NA	NA	NA	NA	NA	NA	NA	NA	NA	NA	NA	NA	NA	NA	NA	NA
hSQ017096	MRPS24	64951	NM_032014	1.03	0.58	2.27	NA	NA	NA	NA	NA	NA	NA	NA	NA	NA	0	0	0	0	0	1	0	0	1	0
hSQ015283	UBQLN2	29978	NM_013444	1.03	0.46	1.29	NA	NA	NA	NA	NA	NA	NA	NA	NA	NA	0	0	0	0	0	2	2	1	0	0
hSQ042866	LMF2	91289	NM_033200	1.03	0.34	1.66	NA	NA	NA	NA	NA	NA	NA	NA	NA	NA	0	0	0	0	0	2	0	0	0	0
hSQ028833	ARMCX3	51566	NM_016607	1.03	-2.05	-1.07	NA	NA	NA	NA	NA	NA	NA	NA	NA	NA	1	1	0	0	0	0	0	0	0	0
hSQ036424	CDC42BPB	9578	NM_006035	1.03	0.85	1.67	NA	NA	NA	NA	NA	NA	NA	NA	NA	NA	0	0	0	0	0	1	0	0	0	0
hSQ015861	PSMD13	5719	NM_002817	1.02	-0.62	0.3	NA	NA	NA	NA	NA	NA	NA	NA	NA	NA	0	0	0	0	0	0	0	0	0	0
hSQ017187	ANG	6038	NM_001097577	1.02	0.93	1.99	NA	NA	NA	NA	NA	NA	NA	NA	NA	NA	0	0	0	0	0	0	0	0	0	0
hSQ019729	INPP1	3628	NM_002194	1.02	-0.94	-0.41	NA	NA	NA	NA	NA	NA	NA	NA	NA	NA	0	0	0	0	0	1	0	0	1	0
hSQ000494	SDHAF2	54949	NA	1.02	1.31	2.09	NA	NA	NA	NA	NA	NA	NA	NA	NA	NA	NA	NA	NA	NA	NA	NA	NA	NA	NA	NA
hSQ040733	FKBP2	2286	NM_004470	1.02	-0.2	0.63	NA	NA	NA	NA	NA	NA	NA	NA	NA	NA	0	0	0	0	0	1	0	0	1	0
hSQ037836	CPSF3L	54973	NM_017871	1.02	-0.56	0.21	NA	NA	NA	NA	NA	NA	NA	NA	NA	NA	0	0	0	0	0	1	0	0	0	0
hSQ028656	NEBL	10529	NM_006393	1.02	-1.52	-0.58	0	0	0	0	1	0	0	1	-0.099	0	2	0	0	1	0	0	0	0	0	0
hSQ019327	GOSR1	9527	NM_001007024	1.02	0.39	1.22	0	0	0	0	1	0	0	1	0.0459	0	1	0	0	1	0	0	0	0	0	0
hSQ001528	LOC402340	402340	NA	1.02	-3.39	-2.37	NA	NA	NA	NA	NA	NA	NA	NA	NA	NA	NA	NA	NA	NA	NA	NA	NA	NA	NA	NA
hSQ029522	SGEF	26084	NM_015595	1.02	2.08	2.63	NA	NA	NA	NA	NA	NA	NA	NA	NA	NA	1	1	1	1	1	1	1	1	1	1
hSQ009458	ANKS6	203286	NM_173551	1.02	0.63	1.48	NA	NA	NA	NA	NA	NA	NA	NA	NA	NA	0	1	0	0	0	3	1	1	1	1
hSQ026862	IMPAD1	54928	NM_017813	1.02	-0.79	-0.06	NA	NA	NA	NA	NA	NA	NA	NA	NA	NA	1	1	0	0	0	1	0	0	0	0
hSQ017843	ZSCAN21	7589	NM_145914	1.02	-0.04	0.7	NA	NA	NA	NA	NA	NA	NA	NA	NA	NA	0	0	0	0	0	1	0	0	1	0
hSQ044291	MAN2B1	4125	NM_000528	1.01	0.78	1.49	NA	NA	NA	NA	NA	NA	NA	NA	NA	NA	0	0	0	0	0	1	0	0	0	0
hSQ020658	PSMD6	9861	NM_014814	1.01	-1.77	-0.88	NA	NA	NA	NA	NA	NA	NA	NA	NA	NA	0	0	0	0	0	0	0	0	0	0
hSQ029056	GFRA1	143381	NM_005264	1.01	1.33	2.33	NA	NA	NA	NA	NA	NA	NA	NA	NA	NA	1	0	0	1	0	1	0	0	0	0
hSQ036762	mtRNA_ATP6		NA	1.01	-4.2	-3.31	NA	NA	NA	NA	NA	NA	NA	NA	NA	NA	NA	NA	NA	NA	NA	NA	NA	NA	NA	NA
hSQ028173	KAT2B	8850	NA	1.01	1.37	2.12	1	1	0	0	0	0	0	0	-0.367	0.6659	NA	NA	NA	NA	NA	NA	NA	NA	NA	NA
hSQ033014	IFNAR2	3455	NM_207585	1.01	-0.14	0.74	NA	NA	NA	NA	NA	NA	NA	NA	NA	NA	0	1	0	0	0	0	0	0	0	0
hSQ042932	CTTN	2017	NM_138565	1.01	-0.19	0.99	1	1	0	0	0	0	0	0	-0.255	0.8708	1	1	1	1	1	0	0	0	0	0
hSQ018128	EIF4H	155382	NM_022170	1.01	-0.86	0.33	NA	NA	NA	NA	NA	NA	NA	NA	NA	NA	0	0	0	0	0	0	0	0	0	0
hSQ003795	SPIRE2	84501	NM_032451	1.01	1.03	2.26	NA	NA	NA	NA	NA	NA	NA	NA	NA	NA	0	0	0	0	0	1	1	1	0	0
hSQ027096	TEX2	55852	NM_018469	1.01	2.23	3.2	1	1	0	0	0	0	0	0	-0.302	0.5023	1	1	1	1	1	0	0	0	0	0
hSQ045525	BRI3	25798	NM_015379	1.01	-1.31	-0.45	NA	NA	NA	NA	NA	NA	NA	NA	NA	NA	0	0	0	0	0	0	0	0	0	0
hSQ022166	PPP3CA	5530	NM_000944	1.01	-0.17	0.65	1	0	0	1	0	0	0	0	-0.123	0.6283	1	1	0	1	0	0	0	0	0	0
hSQ008021	PLA2G15	23659	NA	1.01	1.65	2.28	NA	NA	NA	NA	NA	NA	NA	NA	NA	NA	NA	NA	NA	NA	NA	NA	NA	NA	NA	NA
hSQ041351	CC2D1B	200014	NM_032449	1.01	1.94	2.65	NA	NA	NA	NA	NA	NA	NA	NA	NA	NA	1	0	0	0	0	1	0	0	0	0
hSQ012339	TUBGCP6	85378	NA	1.01	0.12	0.94	NA	NA	NA	NA	NA	NA	NA	NA	NA	NA	NA	NA	NA	NA	NA	NA	NA	NA	NA	NA
hSQ037644	PRAF2	11230	NM_007213	1	-0.76	0.15	NA	NA	NA	NA	NA	NA	NA	NA	NA	NA	0	0	0	0	0	0	0	0	0	0
hSQ013792	DHX29	54505	NM_019030	1	-1.32	-0.55	0	0	0	0	1	0	0	1	-0.234	0.0528	1	0	0	1	0	0	1	0	0	0
hSQ037974	CAND2	23066	NM_012298	1	1.6	2.56	NA	NA	NA	NA	NA	NA	NA	NA	NA	NA	0	0	0	0	0	2	0	0	1	0
hSQ032485	IFRD1	3475	NM_001007245	1	0.17	1.05	NA	NA	NA	NA	NA	NA	NA	NA	NA	NA	0	0	0	0	0	2	2	2	0	0
hSQ025398	SSX2IP	117178	NM_014021	1	-0.06	0.93	0	0	0	0	2	0	2	0	-0.342	0	3	2	2	0	0	0	0	0	0	0
hSQ009795	LNX1	81608	NM_032622	1	-2.18	-1.59	NA	NA	NA	NA	NA	NA	NA	NA	NA	NA	0	1	0	0	0	1	0	0	0	0
hSQ011283	RPS6	6194	NA	1	-2.33	-1.33	NA	NA	NA	NA	NA	NA	NA	NA	NA	NA	NA	NA	NA	NA	NA	NA	NA	NA	NA	NA
hSQ012346	SUCLA2	8803	NM_003850	1	-0.65	0.4	NA	NA	NA	NA	NA	NA	NA	NA	NA	NA	0	0	0	0	0	1	0	0	1	0
hSQ039291	PDK1	5163	NM_002610	1	-0.14	0.78	NA	NA	NA	NA	NA	NA	NA	NA	NA	NA	1	0	0	0	0	0	0	0	0	0
hSQ011462	NPIP	9284	NA	1	-0.89	-0.2	NA	NA	NA	NA	NA	NA	NA	NA	NA	NA	NA	NA	NA	NA	NA	NA	NA	NA	NA	NA
hSQ005881	ZNF521	25925	NM_015461	0.99	2.06	2.63	NA	NA	NA	NA	NA	NA	NA	NA	NA	NA	0	0	0	0	0	1	2	1	1	1
hSQ006575	ACYP1	97	NM_203488	0.99	-1.8	-0.78	NA	NA	NA	NA	NA	NA	NA	NA	NA	NA	0	0	0	0	0	0	0	0	0	0
hSQ001473	PBK	55872	NM_018492	0.99	-1.64	-0.56	NA	NA	NA	NA	NA	NA	NA	NA	NA	NA	0	1	0	0	0	0	0	0	0	0
hSQ000006	TRIM33	51592	NM_015906	0.99	0.52	1.31	0	0	0	0	1	0	1	0	-0.269	0	1	2	1	0	0	3	2	2	0	0
hSQ015934	EST_AA481425		NA	0.99	-0.3	0.38	NA	NA	NA	NA	NA	NA	NA	NA	NA	NA	NA	NA	NA	NA	NA	NA	NA	NA	NA	NA
hSQ006148	GTF2A2	2958	NM_004492	0.99	-3.75	-2.82	NA	NA	NA	NA	NA	NA	NA	NA	NA	NA	0	0	0	0	0	0	0	0	0	0
hSQ017453	CHCHD6	84303	NM_032343	0.99	-0.8	0.15	NA	NA	NA	NA	NA	NA	NA	NA	NA	NA	0	0	0	0	0	0	0	0	0	0
hSQ005769	TUBD1	51174	NM_016261	0.99	0.46	1.24	NA	NA	NA	NA	NA	NA	NA	NA	NA	NA	0	0	0	0	0	1	0	0	1	0
hSQ018737	USP38	84640	NM_032557	0.99	0.52	1.61	NA	NA	NA	NA	NA	NA	NA	NA	NA	NA	0	0	0	0	0	1	1	1	0	0
hSQ040102	C3orf14	57415	NM_020685	0.99	1.15	1.83	NA	NA	NA	NA	NA	NA	NA	NA	NA	NA	0	0	0	0	0	1	0	0	1	0
hSQ025758	C1orf51	148523	NM_144697	0.98	-1.66	-0.52	NA	NA	NA	NA	NA	NA	NA	NA	NA	NA	0	0	0	0	0	0	0	0	0	0
hSQ022179	NARG1L	79612	NM_024561	0.98	-0.29	0.48	NA	NA	NA	NA	NA	NA	NA	NA	NA	NA	0	0	0	0	0	1	1	1	0	0
hSQ013569	COX6B1	1340	NM_001863	0.98	-2.24	-1.03	NA	NA	NA	NA	NA	NA	NA	NA	NA	NA	0	0	0	0	0	0	0	0	0	0
hSQ002729	PDK3	5165	NM_005391	0.98	-2.09	-1.41	NA	NA	NA	NA	NA	NA	NA	NA	NA	NA	0	0	0	0	0	0	1	0	0	0
hSQ010496	WBSCR16	81554	NM_030798	0.98	0.08	0.84	NA	NA	NA	NA	NA	NA	NA	NA	NA	NA	0	1	0	0	0	1	0	0	1	0
hSQ007250	HSCB	150274	NM_172002	0.98	-3.05	-2.22	NA	NA	NA	NA	NA	NA	NA	NA	NA	NA	0	0	0	0	0	0	0	0	0	0
hSQ036421	MSX2	4488	NM_002449	0.98	-0.64	0.09	NA	NA	NA	NA	NA	NA	NA	NA	NA	NA	0	0	0	0	0	0	0	0	0	0
hSQ003430	SC65	10609	NM_006455	0.98	1.43	2.46	NA	NA	NA	NA	NA	NA	NA	NA	NA	NA	0	0	0	0	0	2	0	0	0	0
hSQ010057	PSMB1	5689	NM_002793	0.98	-0.87	0.22	NA	NA	NA	NA	NA	NA	NA	NA	NA	NA	0	0	0	0	0	0	0	0	0	0
hSQ027618	CTSC	1075	NM_148170	0.98	-0.51	0.45	NA	NA	NA	NA	NA	NA	NA	NA	NA	NA	0	0	0	0	0	0	0	0	0	0
hSQ011241	C9orf46	55848	NM_018465	0.98	-1.72	-1.04	NA	NA	NA	NA	NA	NA	NA	NA	NA	NA	0	0	0	0	0	0	0	0	0	0
hSQ027673	TSPAN6	7105	NM_003270	0.98	-0.33	0.29	0	0	0	0	1	0	1	0	-0.251	0	1	1	1	0	0	0	0	0	0	0
hSQ035134	LIN7C	55327	NM_018362	0.98	-1.47	-0.55	0	0	0	0	1	0	0	1	-0.108	0.3358	1	0	0	1	0	0	0	0	0	0
hSQ009887	KDM6A	7403	NA	0.98	0.22	1.6	NA	NA	NA	NA	NA	NA	NA	NA	NA	NA	NA	NA	NA	NA	NA	NA	NA	NA	NA	NA
hSQ020234	ZNF430	80264	NM_025189	0.98	1.31	2.12	NA	NA	NA	NA	NA	NA	NA	NA	NA	NA	0	0	0	0	0	0	0	0	0	0
hSQ019578	PODXL2	50512	NM_015720	0.98	-0.7	0.3	NA	NA	NA	NA	NA	NA	NA	NA	NA	NA	0	0	0	0	0	0	0	0	0	0
hSQ005319	IFNAR2	3455	NM_207585	0.97	-0.11	0.68	NA	NA	NA	NA	NA	NA	NA	NA	NA	NA	0	1	0	0	0	0	0	0	0	0
hSQ008398	ZBTB6	10773	NM_006626	0.97	0.66	1.55	NA	NA	NA	NA	NA	NA	NA	NA	NA	NA	1	1	0	0	0	0	0	0	0	0
hSQ029369	CUL4B	8450	NM_001079872	0.97	-1.49	-0.4	NA	NA	NA	NA	NA	NA	NA	NA	NA	NA	0	0	0	0	0	1	0	0	1	0
hSQ008659	PPAP2B	8613	NA	0.97	1.18	2.42	NA	NA	NA	NA	NA	NA	NA	NA	NA	NA	NA	NA	NA	NA	NA	NA	NA	NA	NA	NA
hSQ005341	AP4B1	10717	NA	0.97	1.01	2.06	NA	NA	NA	NA	NA	NA	NA	NA	NA	NA	NA	NA	NA	NA	NA	NA	NA	NA	NA	NA
hSQ034094	RPL9	6133	NA	0.97	-2.75	-1.75	NA	NA	NA	NA	NA	NA	NA	NA	NA	NA	NA	NA	NA	NA	NA	NA	NA	NA	NA	NA
hSQ017240	NQO1	1728	NM_000903	0.97	-2.4	-1.74	NA	NA	NA	NA	NA	NA	NA	NA	NA	NA	0	0	0	0	0	0	0	0	0	0
hSQ032911	FOXRED2	80020	NM_001102371	0.97	0.34	1.08	NA	NA	NA	NA	NA	NA	NA	NA	NA	NA	0	0	0	0	0	3	1	1	0	0
hSQ045474	TMEM163	81615	NM_030923	0.97	-0.31	0.4	NA	NA	NA	NA	NA	NA	NA	NA	NA	NA	0	0	0	0	0	1	0	0	0	0
hSQ035296	GAS1	2619	NM_002048	0.97	2.37	3.22	NA	NA	NA	NA	NA	NA	NA	NA	NA	NA	0	0	0	0	0	0	0	0	0	0
hSQ010890	SMN2	6607::8293	NM_017411	0.97	1.64	2.43	NA	NA	NA	NA	NA	NA	NA	NA	NA	NA	0	0	0	0	0	0	0	0	0	0
hSQ000851	COX11	1353	NM_004375	0.97	-2.69	-1.75	NA	NA	NA	NA	NA	NA	NA	NA	NA	NA	0	0	0	0	0	0	0	0	0	0
hSQ008879	DAG1	1605	NM_004393	0.97	2.45	4.02	0	0	0	0	1	0	1	0	-0.149	0	1	3	1	0	0	0	0	0	0	0
hSQ009809	EEF1A2	1917	NM_001958	0.97	-2.44	-1.76	NA	NA	NA	NA	NA	NA	NA	NA	NA	NA	0	0	0	0	0	0	0	0	0	0
hSQ004896	PPA1	5464	NM_021129	0.96	-3.05	-1.96	NA	NA	NA	NA	NA	NA	NA	NA	NA	NA	0	0	0	0	0	0	0	0	0	0
hSQ028695	RPS3AP47	146053	NA	0.96	-3.53	-2.84	NA	NA	NA	NA	NA	NA	NA	NA	NA	NA	NA	NA	NA	NA	NA	NA	NA	NA	NA	NA
hSQ006480	PI4KA	5297	NM_002650	0.96	-0.12	0.6	NA	NA	NA	NA	NA	NA	NA	NA	NA	NA	0	0	0	0	0	1	0	0	1	0
hSQ029019	MRPL3	11222	NM_007208	0.96	-0.52	0.22	NA	NA	NA	NA	NA	NA	NA	NA	NA	NA	0	0	0	0	0	0	0	0	0	0
hSQ006549	BACH1	571	NM_001186	0.96	1.62	2.5	1	0	1	0	0	0	0	0	-0.252	0.8274	1	1	1	0	0	0	0	0	0	0
hSQ029898	PCSK5	5125	NM_006200	0.96	0.89	1.72	NA	NA	NA	NA	NA	NA	NA	NA	NA	NA	0	0	0	0	0	3	0	0	1	0
hSQ036004	AIDA	64853	NA	0.96	0.85	1.91	NA	NA	NA	NA	NA	NA	NA	NA	NA	NA	NA	NA	NA	NA	NA	NA	NA	NA	NA	NA
hSQ027470	TKT	7086	NM_001064	0.96	0.68	1.68	NA	NA	NA	NA	NA	NA	NA	NA	NA	NA	0	0	0	0	0	0	0	0	0	0
hSQ009442	TBC1D22B	55633	NM_017772	0.96	1.75	2.54	NA	NA	NA	NA	NA	NA	NA	NA	NA	NA	0	0	0	0	0	1	0	0	0	0
hSQ015949	WBP1	23559	NM_012477	0.96	-0.45	0.67	NA	NA	NA	NA	NA	NA	NA	NA	NA	NA	0	0	0	0	0	1	0	0	0	0
hSQ039628	LOC100288779	11001	NA	0.96	-1.14	-0.33	NA	NA	NA	NA	NA	NA	NA	NA	NA	NA	NA	NA	NA	NA	NA	NA	NA	NA	NA	NA
hSQ034943	KCNN2	3781	NM_021614	0.96	1.37	2.09	NA	NA	NA	NA	NA	NA	NA	NA	NA	NA	0	1	0	0	0	0	0	0	0	0
hSQ011824	EIF4A1	1973	NM_001416	0.96	-2.23	-1.4	NA	NA	NA	NA	NA	NA	NA	NA	NA	NA	0	1	0	0	0	0	1	0	0	0
hSQ027904	DNAJC12	56521	NM_021800	0.96	-2.97	-2	NA	NA	NA	NA	NA	NA	NA	NA	NA	NA	0	0	0	0	0	0	0	0	0	0
hSQ015572	ALG10B	144245	NM_001013620	0.96	-1.9	-1.02	NA	NA	NA	NA	NA	NA	NA	NA	NA	NA	0	2	0	0	0	0	1	0	0	0
hSQ010715	FNIP2	57600	NA	0.96	2.41	3.09	NA	NA	NA	NA	NA	NA	NA	NA	NA	NA	NA	NA	NA	NA	NA	NA	NA	NA	NA	NA
hSQ003044	KIAA0495	57212	NM_207306	0.95	0.39	1.09	NA	NA	NA	NA	NA	NA	NA	NA	NA	NA	0	0	0	0	0	0	0	0	0	0
hSQ032053	SIK1	150094	NA	0.95	5.87	6.74	NA	NA	NA	NA	NA	NA	NA	NA	NA	NA	NA	NA	NA	NA	NA	NA	NA	NA	NA	NA
hSQ011179	ZNF570	148268	NM_144694	0.95	-1.43	-0.64	NA	NA	NA	NA	NA	NA	NA	NA	NA	NA	0	0	0	0	0	0	0	0	0	0
hSQ002441	DMBX1	127343	NM_147192	0.95	1.42	2.31	NA	NA	NA	NA	NA	NA	NA	NA	NA	NA	0	0	0	0	0	3	0	0	0	0
hSQ035706	PSMD12	5718	NM_002816	0.95	-2.78	-1.92	NA	NA	NA	NA	NA	NA	NA	NA	NA	NA	0	0	0	0	0	1	0	0	1	0
hSQ019054	LAMB1	3912	NM_002291	0.95	0.21	1.01	NA	NA	NA	NA	NA	NA	NA	NA	NA	NA	0	0	0	0	0	2	0	0	1	0
hSQ016999	TESK1	7016	NM_006285	0.95	2.62	3.18	NA	NA	NA	NA	NA	NA	NA	NA	NA	NA	0	0	0	0	0	3	1	1	0	0
hSQ009697	PHTF1	10745	NM_006608	0.95	-0.37	0.62	NA	NA	NA	NA	NA	NA	NA	NA	NA	NA	0	0	0	0	0	1	0	0	1	0
hSQ031678	RRM1	6240	NM_001033	0.95	0.75	1.43	NA	NA	NA	NA	NA	NA	NA	NA	NA	NA	0	0	0	0	0	0	0	0	0	0
hSQ020818	UBE2D2	7322	NM_003339	0.95	-1.6	-0.69	NA	NA	NA	NA	NA	NA	NA	NA	NA	NA	0	0	0	0	0	0	0	0	0	0
hSQ007332	ESRRG	2104	NM_001438	0.95	0.35	1.07	NA	NA	NA	NA	NA	NA	NA	NA	NA	NA	0	1	0	0	0	2	0	0	1	0
hSQ026989	CDIPT	10423	NM_006319	0.95	0.6	1.18	NA	NA	NA	NA	NA	NA	NA	NA	NA	NA	0	0	0	0	0	0	0	0	0	0
hSQ041004	SKP2	6502	NM_005983	0.94	0.31	1.98	NA	NA	NA	NA	NA	NA	NA	NA	NA	NA	0	0	0	0	0	1	2	1	1	1
hSQ017980	WDTC1	23038	NM_015023	0.94	2.35	3	NA	NA	NA	NA	NA	NA	NA	NA	NA	NA	1	0	0	0	0	0	0	0	0	0
hSQ012529	ZCCHC24	219654	NA	0.94	2.6	3.31	1	0	0	1	0	0	0	0	-0.1	0.717	NA	NA	NA	NA	NA	NA	NA	NA	NA	NA
hSQ022434	LIN7A	8825	NM_004664	0.94	-1.55	-0.95	NA	NA	NA	NA	NA	NA	NA	NA	NA	NA	0	0	0	0	0	0	0	0	0	0
hSQ033733	IFT80	57560	NM_020800	0.94	-1.96	-1.33	NA	NA	NA	NA	NA	NA	NA	NA	NA	NA	0	1	0	0	0	0	0	0	0	0
hSQ039357	TIMP3	7078	NM_000362	0.94	1.11	1.9	0	0	0	0	1	0	1	0	-0.053	0	1	3	1	0	0	1	1	1	0	0
hSQ020618	SLC26A2	1836	NM_000112	0.94	-0.68	-0.02	NA	NA	NA	NA	NA	NA	NA	NA	NA	NA	0	3	0	0	0	1	0	0	0	0
hSQ008992	TM2D1	83941	NM_032027	0.94	-0.11	0.64	NA	NA	NA	NA	NA	NA	NA	NA	NA	NA	0	0	0	0	0	1	0	0	1	0
hSQ008655	PHACTR4	65979	NM_001048183	0.94	1.09	1.65	NA	NA	NA	NA	NA	NA	NA	NA	NA	NA	1	2	0	0	0	2	1	1	1	0
hSQ036549	MANEA	79694	NM_024641	0.94	-3.1	-1.99	NA	NA	NA	NA	NA	NA	NA	NA	NA	NA	0	0	0	0	0	0	0	0	0	0
hSQ020791	ZNF222	7673	NM_013360	0.94	-1.74	-1.21	NA	NA	NA	NA	NA	NA	NA	NA	NA	NA	0	0	0	0	0	0	0	0	0	0
hSQ031200	RAD51C	5889	NM_002876	0.94	-3.65	-2.69	NA	NA	NA	NA	NA	NA	NA	NA	NA	NA	0	0	0	0	0	0	0	0	0	0
hSQ002963	PUM1	9698	NM_001020658	0.94	0.26	0.94	1	1	0	0	0	0	0	0	-0.425	0.4172	1	1	1	1	1	1	1	0	1	0
hSQ043162	KLF15	28999	NM_014079	0.94	2.08	3.33	NA	NA	NA	NA	NA	NA	NA	NA	NA	NA	0	0	0	0	0	0	0	0	0	0
hSQ014962	CNPY4	245812	NM_152755	0.94	-0.84	0.44	NA	NA	NA	NA	NA	NA	NA	NA	NA	NA	0	0	0	0	0	0	0	0	0	0
hSQ009130	GNAQ	2776	NM_002072	0.94	0.22	1.35	1	1	0	0	0	0	0	0	-0.334	0.8202	1	1	1	1	1	0	0	0	0	0
hSQ038769	KIAA0100	9703	NM_014680	0.94	2.68	3.63	NA	NA	NA	NA	NA	NA	NA	NA	NA	NA	0	0	0	0	0	3	3	1	2	1
hSQ009058	COX6A1	1337	NM_004373	0.93	0.65	2.23	NA	NA	NA	NA	NA	NA	NA	NA	NA	NA	1	0	0	0	0	0	0	0	0	0
hSQ027964	SOCS4	122809	NM_080867	0.93	-0.8	0.01	0	0	0	0	1	0	0	1	-0.0042	0	1	1	0	1	0	1	0	0	0	0
hSQ010250	DEK	221656	NM_003472	0.93	-1.01	-0.08	NA	NA	NA	NA	NA	NA	NA	NA	NA	NA	0	1	0	0	0	0	0	0	0	0
hSQ016287	RANBP1	5902	NM_002882	0.93	-0.18	0.97	NA	NA	NA	NA	NA	NA	NA	NA	NA	NA	0	0	0	0	0	1	0	0	1	0
hSQ008577	ZNF673	55634	NM_017776	0.93	-1.16	-0.31	NA	NA	NA	NA	NA	NA	NA	NA	NA	NA	0	0	0	0	0	1	0	0	1	0
hSQ035023	GTF2F2	2963	NM_004128	0.93	-2.75	-1.94	NA	NA	NA	NA	NA	NA	NA	NA	NA	NA	0	0	0	0	0	0	1	0	0	0
hSQ000988	CCDC53	51019	NM_016053	0.93	-3.17	-2.1	NA	NA	NA	NA	NA	NA	NA	NA	NA	NA	1	0	0	0	0	0	0	0	0	0
hSQ005773	SNX3	8724	NM_003795	0.93	-0.87	-0.26	0	0	0	0	1	0	0	1	-0.155	0.0341	1	1	0	1	0	0	0	0	0	0
hSQ020884	C17orf48	56985	NM_020233	0.93	-2	-1.4	NA	NA	NA	NA	NA	NA	NA	NA	NA	NA	0	0	0	0	0	0	1	0	0	0
hSQ034757	ILF3	3609	NM_012218	0.93	1.75	2.76	NA	NA	NA	NA	NA	NA	NA	NA	NA	NA	0	0	0	0	0	0	0	0	0	0
hSQ015464	VWDE	221806	NA	0.93	-2.15	-1.6	NA	NA	NA	NA	NA	NA	NA	NA	NA	NA	NA	NA	NA	NA	NA	NA	NA	NA	NA	NA
hSQ019631	IRF7	3665	NM_001572	0.93	0.9	2.75	NA	NA	NA	NA	NA	NA	NA	NA	NA	NA	0	0	0	0	0	0	0	0	0	0
hSQ027705	RPL10AP3	137107	NA	0.93	-3.52	-2.65	NA	NA	NA	NA	NA	NA	NA	NA	NA	NA	NA	NA	NA	NA	NA	NA	NA	NA	NA	NA
hSQ001637	LOC285321	285321	NA	0.93	0.06	1.14	NA	NA	NA	NA	NA	NA	NA	NA	NA	NA	NA	NA	NA	NA	NA	NA	NA	NA	NA	NA
hSQ009028	CAMK2D	817	NM_172127	0.93	-0.39	0.38	NA	NA	NA	NA	NA	NA	NA	NA	NA	NA	0	0	0	0	0	1	1	0	0	0
hSQ034226	DIS3	22894	NM_014953	0.93	-2.47	-1.59	NA	NA	NA	NA	NA	NA	NA	NA	NA	NA	1	2	0	0	0	2	1	0	0	0
hSQ031039	CACNA1H	8912	NM_001005407	0.92	0.52	1.25	NA	NA	NA	NA	NA	NA	NA	NA	NA	NA	0	0	0	0	0	2	0	0	0	0
hSQ028948	C9orf72	203228	NM_018325	0.92	0.64	1.81	1	1	0	0	0	0	0	0	-0.43	0.8703	1	1	1	1	1	0	2	0	0	0
hSQ035126	SCARB2	950	NM_005506	0.92	1.98	2.6	0	0	0	0	1	0	0	1	-0.14	0.0453	1	1	0	1	0	1	1	1	0	0
hSQ028262	HBS1L	10767	NM_006620	0.92	-0.8	0.03	0	0	0	0	1	1	0	0	-0.272	0.019	1	2	1	1	1	1	1	1	0	0
hSQ035931	ANKRD49	54851	NM_017704	0.92	0.92	1.87	NA	NA	NA	NA	NA	NA	NA	NA	NA	NA	0	0	0	0	0	1	1	0	0	0
hSQ005307	SULT1A2	6799	NM_001054	0.92	-1.72	-1.05	NA	NA	NA	NA	NA	NA	NA	NA	NA	NA	0	0	0	0	0	0	0	0	0	0
hSQ032459	ELP2	55250	NA	0.92	-0.95	-0.36	NA	NA	NA	NA	NA	NA	NA	NA	NA	NA	NA	NA	NA	NA	NA	NA	NA	NA	NA	NA
hSQ000614	ZNF91	7644	NM_003430	0.92	-0.37	0.71	NA	NA	NA	NA	NA	NA	NA	NA	NA	NA	0	1	0	0	0	1	0	0	0	0
hSQ035350	C11orf54	28970	NM_014039	0.92	-1.36	-0.35	NA	NA	NA	NA	NA	NA	NA	NA	NA	NA	1	0	0	0	0	2	2	2	0	0
hSQ024945	TRAPPC1	58485	NM_021210	0.92	-0.2	0.78	NA	NA	NA	NA	NA	NA	NA	NA	NA	NA	0	0	0	0	0	1	0	0	1	0
hSQ032286	WWTR1	25937	NM_015472	0.92	0.51	1.54	NA	NA	NA	NA	NA	NA	NA	NA	NA	NA	1	0	0	0	0	0	0	0	0	0
hSQ034396	ELOVL7	79993	NM_024930	0.92	-0.56	0.43	0	0	0	0	1	1	0	0	-0.234	0	1	1	1	1	1	0	0	0	0	0
hSQ033633	MTCH1	23787	NM_014341	0.92	-2.07	-0.73	1	0	1	0	0	0	0	0	-0.219	0.8172	1	1	1	0	0	0	0	0	0	0
hSQ021631	EST_AA479475		NA	0.91	1.34	2	NA	NA	NA	NA	NA	NA	NA	NA	NA	NA	NA	NA	NA	NA	NA	NA	NA	NA	NA	NA
hSQ011705	HDAC1	3065	NM_004964	0.91	-1.17	-0.2	NA	NA	NA	NA	NA	NA	NA	NA	NA	NA	0	0	0	0	0	0	0	0	0	0
hSQ041792	LOC100288015	6419	NA	0.91	-1.03	-0.33	NA	NA	NA	NA	NA	NA	NA	NA	NA	NA	NA	NA	NA	NA	NA	NA	NA	NA	NA	NA
hSQ020701	SLC25A22	79751	NM_024698	0.91	1.79	2.63	1	0	1	0	0	0	0	0	-0.002	0.7855	1	1	1	0	0	0	0	0	0	0
hSQ043045	HNRNPR	10236	NM_001102397	0.91	-2.09	-1.45	NA	NA	NA	NA	NA	NA	NA	NA	NA	NA	0	0	0	0	0	0	0	0	0	0
hSQ009950	GADD45A	1647	NM_001924	0.91	0.01	0.65	NA	NA	NA	NA	NA	NA	NA	NA	NA	NA	0	0	0	0	0	0	0	0	0	0
hSQ007288	KLF9	687	NM_001206	0.91	0.77	1.71	0	0	0	0	1	0	0	1	-0.063	0.0547	1	2	0	1	0	1	0	0	0	0
hSQ030579	SLC44A1	23446	NM_080546	0.91	-0.31	0.69	NA	NA	NA	NA	NA	NA	NA	NA	NA	NA	0	0	0	0	0	2	1	1	1	1
hSQ026618	JMJD6	23210	NM_001081461	0.91	-0.34	0.63	NA	NA	NA	NA	NA	NA	NA	NA	NA	NA	0	0	0	0	0	1	1	1	0	0
hSQ036383	C22orf39	128977	NA	0.91	-0.66	-0.01	NA	NA	NA	NA	NA	NA	NA	NA	NA	NA	NA	NA	NA	NA	NA	NA	NA	NA	NA	NA
hSQ030347	EXT1	2131	NM_000127	0.91	1.85	2.45	NA	NA	NA	NA	NA	NA	NA	NA	NA	NA	0	0	0	0	0	1	1	0	0	0
hSQ031423	FBXO28	23219	NM_015176	0.91	2.46	3.21	NA	NA	NA	NA	NA	NA	NA	NA	NA	NA	2	1	0	2	0	0	0	0	0	0
hSQ002577	MYO5A	4644	NM_000259	0.91	0.9	1.51	1	0	0	1	1	0	1	0	-0.316	0.7585	2	1	1	1	0	2	1	1	1	1
hSQ031331	ZNF319	57567	NM_020807	0.9	1.88	2.69	NA	NA	NA	NA	NA	NA	NA	NA	NA	NA	0	0	0	0	0	1	0	0	0	0
hSQ038232	RPL17P25	442232	NA	0.9	-2.96	-2.31	NA	NA	NA	NA	NA	NA	NA	NA	NA	NA	NA	NA	NA	NA	NA	NA	NA	NA	NA	NA
hSQ025508	SLCO6A1	133482	NM_173488	0.9	-2.1	-1.47	NA	NA	NA	NA	NA	NA	NA	NA	NA	NA	0	0	0	0	0	2	1	1	1	1
hSQ002469	TFG	10342	NM_001007565	0.9	-0.64	0.48	1	0	1	0	0	0	0	0	-0.244	0.5972	1	1	1	0	0	0	0	0	0	0
hSQ025926	DIAPH3	81624	NM_001042517	0.9	-0.43	0.47	NA	NA	NA	NA	NA	NA	NA	NA	NA	NA	0	0	0	0	0	1	1	1	1	1
hSQ015559	SEZ6L2	26470	NM_012410	0.9	0.12	1.77	NA	NA	NA	NA	NA	NA	NA	NA	NA	NA	0	0	0	0	0	3	0	0	0	0
hSQ028653	TYRO3	7301	NM_006293	0.9	-0.28	0.29	NA	NA	NA	NA	NA	NA	NA	NA	NA	NA	0	0	0	0	0	0	0	0	0	0
hSQ025425	GBAS	2631	NM_001483	0.9	0.34	1.21	NA	NA	NA	NA	NA	NA	NA	NA	NA	NA	0	0	0	0	0	1	1	1	0	0
hSQ045213	FNBP1L	54874	NM_001024948	0.9	1.75	2.39	0	0	0	0	2	0	1	1	-0.151	0.205	2	1	1	1	0	0	0	0	0	0
hSQ021331	FRMD6	122786	NM_001042481	0.9	2.56	3.38	NA	NA	NA	NA	NA	NA	NA	NA	NA	NA	0	0	0	0	0	0	0	0	0	0
hSQ007062	ARL2	402	NM_001667	0.9	3.44	4.92	0	0	0	0	1	0	1	0	-0.121	0	1	1	1	0	0	0	0	0	0	0
hSQ035665	ZNF222	7673	NM_013360	0.9	-2.4	-1.78	NA	NA	NA	NA	NA	NA	NA	NA	NA	NA	0	0	0	0	0	0	0	0	0	0
hSQ023586	NOP10	55505	NA	0.9	-2.69	-1.58	NA	NA	NA	NA	NA	NA	NA	NA	NA	NA	NA	NA	NA	NA	NA	NA	NA	NA	NA	NA
hSQ045497	FBXO27	126433	NM_178820	0.9	1.54	2.41	NA	NA	NA	NA	NA	NA	NA	NA	NA	NA	1	0	0	0	0	0	0	0	0	0
hSQ018748	BAI3	577	NM_001704	0.9	0.48	2.11	NA	NA	NA	NA	NA	NA	NA	NA	NA	NA	0	0	0	0	0	2	0	0	1	0
hSQ035100	POLS	11044	NM_006999	0.9	2.73	3.38	1	1	0	0	0	0	0	0	-0.296	0.5533	2	1	1	1	1	0	0	0	0	0
hSQ025310	FAM101B	359845	NA	0.89	-1.11	-0.35	NA	NA	NA	NA	NA	NA	NA	NA	NA	NA	NA	NA	NA	NA	NA	NA	NA	NA	NA	NA
hSQ002671	RANBP6	26953	NM_012416	0.89	0.71	1.72	NA	NA	NA	NA	NA	NA	NA	NA	NA	NA	0	0	0	0	0	0	0	0	0	0
hSQ012459	GRHL1	29841	NM_014552	0.89	1.95	2.57	0	0	0	0	1	0	1	0	-0.283	0	NA	NA	NA	NA	NA	NA	NA	NA	NA	NA
hSQ020102	TMBIM4	51643	NM_016056	0.89	-2.69	-2.01	NA	NA	NA	NA	NA	NA	NA	NA	NA	NA	0	0	0	0	0	0	0	0	0	0
hSQ028290	UXT	8409	NA	0.89	-2.4	-1.23	NA	NA	NA	NA	NA	NA	NA	NA	NA	NA	NA	NA	NA	NA	NA	NA	NA	NA	NA	NA
hSQ020997	RNF139	11236	NM_007218	0.89	2.98	3.67	NA	NA	NA	NA	NA	NA	NA	NA	NA	NA	0	0	0	0	0	1	3	1	0	0
hSQ039378	RPL9	6133	NA	0.89	-2.63	-1.58	NA	NA	NA	NA	NA	NA	NA	NA	NA	NA	NA	NA	NA	NA	NA	NA	NA	NA	NA	NA
hSQ026556	CHMP7	91782	NM_152272	0.89	2.84	3.62	0	0	0	0	1	0	0	1	0.014	0	1	0	0	1	0	0	0	0	0	0
hSQ015362	HMMR	3161	NM_012484	0.89	-2.4	-0.84	NA	NA	NA	NA	NA	NA	NA	NA	NA	NA	0	1	0	0	0	0	0	0	0	0
hSQ025207	HYAL3	8372	NM_003549	0.89	2.08	2.79	NA	NA	NA	NA	NA	NA	NA	NA	NA	NA	0	0	0	0	0	2	0	0	0	0
hSQ010426	LOC440133	440133	NA	0.89	-3.27	-2.28	NA	NA	NA	NA	NA	NA	NA	NA	NA	NA	NA	NA	NA	NA	NA	NA	NA	NA	NA	NA
hSQ006141	MAPK12	6300	NM_002969	0.89	-0.89	-0.24	NA	NA	NA	NA	NA	NA	NA	NA	NA	NA	0	0	0	0	0	0	0	0	0	0
hSQ034839	SCFD1	23256	NM_016106	0.89	-1.31	-0.25	NA	NA	NA	NA	NA	NA	NA	NA	NA	NA	0	0	0	0	0	1	1	0	0	0
hSQ023826	GPS1	2873	NM_004127	0.89	-1	-0.24	NA	NA	NA	NA	NA	NA	NA	NA	NA	NA	0	0	0	0	0	1	0	0	0	0
hSQ036858	POLR2K	5440	NM_005034	0.89	-2.86	-1.91	NA	NA	NA	NA	NA	NA	NA	NA	NA	NA	1	0	0	0	0	0	0	0	0	0
hSQ003261	NFS1	9054	NM_021100	0.89	0.2	0.98	NA	NA	NA	NA	NA	NA	NA	NA	NA	NA	0	0	0	0	0	1	1	0	1	0
hSQ002452	THOC3	84321	NM_032361	0.88	-0.94	-0.35	NA	NA	NA	NA	NA	NA	NA	NA	NA	NA	0	0	0	0	0	0	1	0	0	0
hSQ040520	KRIT1	889	NM_001013406	0.88	1.57	2.32	NA	NA	NA	NA	NA	NA	NA	NA	NA	NA	0	0	0	0	0	1	0	0	1	0
hSQ019143	FBXO11	80204	NM_025133	0.88	-0.6	0.25	NA	NA	NA	NA	NA	NA	NA	NA	NA	NA	0	2	0	0	0	0	4	0	0	0
hSQ032231	HIF1A	3091	NA	0.88	0.71	1.73	NA	NA	NA	NA	NA	NA	NA	NA	NA	NA	NA	NA	NA	NA	NA	NA	NA	NA	NA	NA
hSQ037599	NUDT17	200035	NM_001012758	0.88	-1.14	-0.47	0	0	0	0	1	0	0	1	-0.12	0.0013	1	0	0	1	0	0	0	0	0	0
hSQ004547	HOXB6	3216	NM_018952	0.88	0.43	1.18	NA	NA	NA	NA	NA	NA	NA	NA	NA	NA	1	0	0	0	0	1	0	0	1	0
hSQ037523	SPATA17	128153	NM_138796	0.88	-2.46	-1.8	NA	NA	NA	NA	NA	NA	NA	NA	NA	NA	0	0	0	0	0	0	0	0	0	0
hSQ020665	SLC39A10	57181	NM_020342	0.88	1.18	1.99	1	0	0	1	0	0	0	0	-0.169	0.7041	2	1	0	1	0	1	0	0	1	0
hSQ021241	ZUFSP	221302	NM_145062	0.88	-2.05	-1.22	NA	NA	NA	NA	NA	NA	NA	NA	NA	NA	0	0	0	0	0	0	0	0	0	0
hSQ008941	SETD3	84193	NM_032233	0.88	-2.63	-1.89	NA	NA	NA	NA	NA	NA	NA	NA	NA	NA	0	0	0	0	0	1	0	0	0	0
hSQ013638	PSMC1	5700	NM_002802	0.88	-1.66	-0.42	NA	NA	NA	NA	NA	NA	NA	NA	NA	NA	0	0	0	0	0	1	1	1	0	0
hSQ032176	TRMT11	60487	NM_001031712	0.87	-1.91	-0.89	NA	NA	NA	NA	NA	NA	NA	NA	NA	NA	0	0	0	0	0	0	0	0	0	0
hSQ037032	PRDM2	7799	NM_012231	0.87	-0.55	0.28	NA	NA	NA	NA	NA	NA	NA	NA	NA	NA	0	0	0	0	0	4	3	2	2	1
hSQ009830	RELL1	253981::768211	NM_001085400	0.87	1.62	2.29	NA	NA	NA	NA	NA	NA	NA	NA	NA	NA	0	1	0	0	0	1	0	0	1	0
hSQ003151	FARSB	10056	NM_005687	0.87	-1.29	-0.05	NA	NA	NA	NA	NA	NA	NA	NA	NA	NA	0	0	0	0	0	1	0	0	0	0
hSQ002682	SLC16A6	9120	NM_004694	0.87	2.61	3.28	NA	NA	NA	NA	NA	NA	NA	NA	NA	NA	1	0	0	0	0	0	1	0	0	0
hSQ041311	DUSP5	1847	NM_004419	0.87	3.82	4.42	NA	NA	NA	NA	NA	NA	NA	NA	NA	NA	0	0	0	0	0	1	1	1	1	1
hSQ028587	RPAP3	79657	NM_024604	0.87	-2.95	-1.88	NA	NA	NA	NA	NA	NA	NA	NA	NA	NA	0	0	0	0	0	1	0	0	0	0
hSQ033922	ERICH1	157697	NM_207332	0.87	-0.51	0.45	NA	NA	NA	NA	NA	NA	NA	NA	NA	NA	0	0	0	0	0	0	0	0	0	0
hSQ035319	TTC32	130502	NM_001008237	0.87	-3.07	-2.18	NA	NA	NA	NA	NA	NA	NA	NA	NA	NA	0	0	0	0	0	0	0	0	0	0
hSQ007287	SCO2	9997	NA	0.87	-1.15	-0.18	NA	NA	NA	NA	NA	NA	NA	NA	NA	NA	NA	NA	NA	NA	NA	NA	NA	NA	NA	NA
hSQ003164	UQCRB	7381	NM_006294	0.87	-4.09	-3.21	NA	NA	NA	NA	NA	NA	NA	NA	NA	NA	1	1	0	0	0	0	0	0	0	0
hSQ038838	ZNF492	57615	NM_020855	0.87	0.53	1.17	NA	NA	NA	NA	NA	NA	NA	NA	NA	NA	0	1	0	0	0	0	0	0	0	0
hSQ027064	RSC1A1	23207	NA	0.87	1.57	2.2	NA	NA	NA	NA	NA	NA	NA	NA	NA	NA	NA	NA	NA	NA	NA	NA	NA	NA	NA	NA
hSQ004137	PSTK	118672	NM_153336	0.87	-2.13	-1.53	NA	NA	NA	NA	NA	NA	NA	NA	NA	NA	0	0	0	0	0	0	0	0	0	0
hSQ038895	THOC3	84321	NM_032361	0.87	-0.94	-0.25	NA	NA	NA	NA	NA	NA	NA	NA	NA	NA	0	0	0	0	0	0	1	0	0	0
hSQ030218	KCMF1	56888	NM_020122	0.87	1.87	2.41	NA	NA	NA	NA	NA	NA	NA	NA	NA	NA	0	5	0	0	0	1	0	0	1	0
hSQ044693	UBE2J2	118424	NM_058167	0.87	0.05	1.05	NA	NA	NA	NA	NA	NA	NA	NA	NA	NA	0	0	0	0	0	0	0	0	0	0
hSQ044526	ZRANB2	9406	NM_005455	0.87	-3.36	-2.33	NA	NA	NA	NA	NA	NA	NA	NA	NA	NA	1	0	0	0	0	0	1	0	0	0
hSQ031698	C11orf17	56672	NM_020642	0.86	-1.4	-0.68	0	0	0	0	1	0	0	1	-0.049	0	1	0	0	1	0	0	0	0	0	0
hSQ000917	PSMD11	5717	NM_002815	0.86	-0.12	0.74	NA	NA	NA	NA	NA	NA	NA	NA	NA	NA	0	1	0	0	0	0	0	0	0	0
hSQ026635	FGGY	55277	NM_018291	0.86	-1.33	-0.64	NA	NA	NA	NA	NA	NA	NA	NA	NA	NA	0	0	0	0	0	0	1	0	0	0
hSQ011287	ATF2	1386	NM_001880	0.86	-0.68	0.29	NA	NA	NA	NA	NA	NA	NA	NA	NA	NA	0	0	0	0	0	1	0	0	1	0
hSQ014878	CTSC	1075	NM_148170	0.86	-0.39	0.56	NA	NA	NA	NA	NA	NA	NA	NA	NA	NA	0	0	0	0	0	0	0	0	0	0
hSQ005305	XRCC6BP1	91419	NM_033276	0.86	-3.51	-2.71	NA	NA	NA	NA	NA	NA	NA	NA	NA	NA	0	0	0	0	0	0	0	0	0	0
hSQ026792	ABL2	27	NM_001100108	0.86	2.63	3.13	1	0	1	0	0	0	0	0	-0.0855	0.7954	1	1	1	0	0	2	1	1	1	0
hSQ034640	DEGS1	8560	NM_003676	0.86	0.26	1.17	NA	NA	NA	NA	NA	NA	NA	NA	NA	NA	0	0	0	0	0	1	0	0	1	0
hSQ004461	NOL7	10048	NM_016167	0.86	1.16	1.87	NA	NA	NA	NA	NA	NA	NA	NA	NA	NA	0	0	0	0	0	0	1	0	0	0
hSQ045007	SNX7	51375	NM_015976	0.86	-2.33	-1.47	NA	NA	NA	NA	NA	NA	NA	NA	NA	NA	0	0	0	0	0	0	0	0	0	0
hSQ027223	FTHL11	2503	NA	0.86	1.01	2.14	NA	NA	NA	NA	NA	NA	NA	NA	NA	NA	NA	NA	NA	NA	NA	NA	NA	NA	NA	NA
hSQ044062	MIPOL1	145282	NM_138731	0.86	-2.31	-1.3	0	0	0	0	1	0	0	1	-0.175	0.0337	1	0	0	1	0	1	0	0	0	0
hSQ026767	POP4	10775	NM_006627	0.86	-1.29	-0.64	NA	NA	NA	NA	NA	NA	NA	NA	NA	NA	0	0	0	0	0	0	0	0	0	0
hSQ008971	EIF4A1	1973	NM_001416	0.86	-1.71	-1.02	NA	NA	NA	NA	NA	NA	NA	NA	NA	NA	0	1	0	0	0	0	1	0	0	0
hSQ024624	UHRF1BP1L	23074	NM_015054	0.86	-1.36	-0.61	NA	NA	NA	NA	NA	NA	NA	NA	NA	NA	0	0	0	0	0	2	0	0	1	0
hSQ008073	PMS2L2	5380	NA	0.86	-1.74	-1.19	NA	NA	NA	NA	NA	NA	NA	NA	NA	NA	NA	NA	NA	NA	NA	NA	NA	NA	NA	NA
hSQ018983	E2F5	1875	NM_001083588	0.86	2.98	3.7	0	0	0	0	1	1	0	0	-0.308	0	1	1	1	1	1	1	0	0	0	0
hSQ020226	COX6B1	1340	NM_001863	0.86	-2.01	-1	NA	NA	NA	NA	NA	NA	NA	NA	NA	NA	0	0	0	0	0	0	0	0	0	0
hSQ014684	RPS17P5	442216	NA	0.86	-3.19	-2.37	NA	NA	NA	NA	NA	NA	NA	NA	NA	NA	NA	NA	NA	NA	NA	NA	NA	NA	NA	NA
hSQ035768	ZNF91	7644	NM_003430	0.86	-0.06	0.67	NA	NA	NA	NA	NA	NA	NA	NA	NA	NA	0	1	0	0	0	1	0	0	0	0
hSQ013047	PET112L	5188	NM_004564	0.86	-1.01	-0.16	NA	NA	NA	NA	NA	NA	NA	NA	NA	NA	0	0	0	0	0	1	0	0	0	0
hSQ034867	COX6A1	1337	NM_004373	0.86	0.42	1.8	NA	NA	NA	NA	NA	NA	NA	NA	NA	NA	1	0	0	0	0	0	0	0	0	0
hSQ011366	AKAP7	9465	NM_004842	0.86	-1.37	-0.49	NA	NA	NA	NA	NA	NA	NA	NA	NA	NA	0	0	0	0	0	0	0	0	0	0
hSQ023789	CTSC	1075	NM_148170	0.85	-0.58	0.34	NA	NA	NA	NA	NA	NA	NA	NA	NA	NA	0	0	0	0	0	0	0	0	0	0
hSQ042900	SUCLG2	8801	NM_003848	0.85	-1.92	-1.29	0	0	0	0	1	0	1	0	-0.178	0	1	2	1	0	0	0	0	0	0	0
hSQ002805	XM_498326	442422	NA	0.85	-0.11	1.33	NA	NA	NA	NA	NA	NA	NA	NA	NA	NA	NA	NA	NA	NA	NA	NA	NA	NA	NA	NA
hSQ000113	UBE2HP	392239::389644	NA	0.85	-3.21	-2.52	NA	NA	NA	NA	NA	NA	NA	NA	NA	NA	NA	NA	NA	NA	NA	NA	NA	NA	NA	NA
hSQ027595	PPIB	5479	NM_000942	0.85	-1.49	-0.74	NA	NA	NA	NA	NA	NA	NA	NA	NA	NA	0	0	0	0	0	1	0	0	0	0
hSQ044485	ZWILCH	55055	NM_017975	0.85	-2.42	-1.51	NA	NA	NA	NA	NA	NA	NA	NA	NA	NA	0	0	0	0	0	0	1	0	0	0
hSQ028486	SPC25	57405	NM_020675	0.85	-1.91	-1.29	NA	NA	NA	NA	NA	NA	NA	NA	NA	NA	0	0	0	0	0	0	0	0	0	0
hSQ032754	COIL	8161	NM_004645	0.85	0.56	1.22	NA	NA	NA	NA	NA	NA	NA	NA	NA	NA	1	0	0	0	0	0	0	0	0	0
hSQ032415	FBXW11	23291	NM_012300	0.85	1.08	1.97	NA	NA	NA	NA	NA	NA	NA	NA	NA	NA	0	1	0	0	0	0	1	0	0	0
hSQ001469	LOC440392	440392	NA	0.85	-3.85	-2.89	NA	NA	NA	NA	NA	NA	NA	NA	NA	NA	NA	NA	NA	NA	NA	NA	NA	NA	NA	NA
hSQ045014	FLJ40125	147699	NM_001080401	0.85	-2.79	-1.77	NA	NA	NA	NA	NA	NA	NA	NA	NA	NA	0	0	0	0	0	0	0	0	0	0
hSQ002758	MED13L	23389	NM_015335	0.85	0.88	2.08	NA	NA	NA	NA	NA	NA	NA	NA	NA	NA	0	1	0	0	0	3	0	0	2	0
hSQ038697	SUPT3H	8464	NM_181356	0.85	-1.7	-1.21	NA	NA	NA	NA	NA	NA	NA	NA	NA	NA	1	0	0	0	0	0	0	0	0	0
hSQ032668	CD302	9936	NM_014880	0.85	-0.65	0.14	0	0	0	0	1	0	1	0	-0.101	0	1	1	1	0	0	0	1	0	0	0
hSQ008432	ZNF641	121274	NM_152320	0.85	0.1	1.29	0	0	0	0	2	1	0	1	-0.352	0	2	1	1	2	1	0	0	0	0	0
hSQ040455	KLF16	83855	NM_031918	0.85	-0.17	0.51	NA	NA	NA	NA	NA	NA	NA	NA	NA	NA	0	0	0	0	0	0	0	0	0	0
hSQ019203	NEU1	4758	NM_000434	0.85	-0.71	0.11	NA	NA	NA	NA	NA	NA	NA	NA	NA	NA	0	0	0	0	0	1	1	0	1	0
hSQ022057	COMMD6	170622	NM_203495	0.85	-1.08	-0.17	NA	NA	NA	NA	NA	NA	NA	NA	NA	NA	0	0	0	0	0	0	0	0	0	0
hSQ021501	RPL6	6128	NA	0.84	-3.3	-2.63	NA	NA	NA	NA	NA	NA	NA	NA	NA	NA	NA	NA	NA	NA	NA	NA	NA	NA	NA	NA
hSQ019919	DPF1	8193	NM_004647	0.84	-0.23	0.36	NA	NA	NA	NA	NA	NA	NA	NA	NA	NA	0	0	0	0	0	0	0	0	0	0
hSQ034049	FBXO30	84085	NM_032145	0.84	-0.01	0.87	NA	NA	NA	NA	NA	NA	NA	NA	NA	NA	0	0	0	0	0	1	0	0	0	0
hSQ022250	ENY2	56943	NM_020189	0.84	-4.79	-3.77	NA	NA	NA	NA	NA	NA	NA	NA	NA	NA	0	0	0	0	0	0	0	0	0	0
hSQ002463	LRRC40	55631	NM_017768	0.84	-0.19	0.81	NA	NA	NA	NA	NA	NA	NA	NA	NA	NA	0	0	0	0	0	1	1	1	0	0
hSQ008403	SULT1A2	6799	NM_001054	0.84	-1.86	-1.12	NA	NA	NA	NA	NA	NA	NA	NA	NA	NA	0	0	0	0	0	0	0	0	0	0
hSQ010949	HMGXB4	10042	NA	0.84	0.12	0.72	NA	NA	NA	NA	NA	NA	NA	NA	NA	NA	NA	NA	NA	NA	NA	NA	NA	NA	NA	NA
hSQ023581	KIAA1688	80728	NM_025251	0.84	1.95	2.81	NA	NA	NA	NA	NA	NA	NA	NA	NA	NA	0	0	0	0	0	2	2	0	1	0
hSQ018944	PRTFDC1	56952	NM_020200	0.84	-1.79	-1.07	NA	NA	NA	NA	NA	NA	NA	NA	NA	NA	0	0	0	0	0	1	0	0	0	0
hSQ013670	RTKN2	219790	NM_145307	0.84	-2.66	-2.06	NA	NA	NA	NA	NA	NA	NA	NA	NA	NA	0	0	0	0	0	1	2	1	0	0
hSQ019378	PDZRN3	23024	NM_015009	0.84	0.03	1.05	NA	NA	NA	NA	NA	NA	NA	NA	NA	NA	1	0	0	0	0	1	0	0	0	0
hSQ040359	PRPF3	9129	NM_004698	0.84	-1.57	-0.63	NA	NA	NA	NA	NA	NA	NA	NA	NA	NA	0	0	0	0	0	1	2	1	0	0
hSQ024812	MAGT1	84061	NM_032121	0.83	-0.94	-0.21	NA	NA	NA	NA	NA	NA	NA	NA	NA	NA	0	0	0	0	0	0	0	0	0	0
hSQ038242	CCDC130	81576	NM_030818	0.83	-1.73	-1.05	NA	NA	NA	NA	NA	NA	NA	NA	NA	NA	0	0	0	0	0	0	0	0	0	0
hSQ039888	KCNK1	3775	NM_002245	0.83	0.45	1.35	NA	NA	NA	NA	NA	NA	NA	NA	NA	NA	0	0	0	0	0	0	0	0	0	0
hSQ016590	CUTA	51596	NM_001014433	0.83	-2.34	-1.75	NA	NA	NA	NA	NA	NA	NA	NA	NA	NA	0	0	0	0	0	0	0	0	0	0
hSQ037525	HDAC6	10013	NM_006044	0.83	0.2	1.08	NA	NA	NA	NA	NA	NA	NA	NA	NA	NA	1	0	0	0	0	0	1	0	0	0
hSQ011136	FBXO3	26273	NM_012175	0.83	2.1	3.04	0	0	0	0	2	1	0	1	-0.541	0.0102	2	2	1	2	1	0	0	0	0	0
hSQ026687	MUTYH	4595	NM_001048171	0.83	-0.48	0.33	NA	NA	NA	NA	NA	NA	NA	NA	NA	NA	0	0	0	0	0	0	0	0	0	0
hSQ011260	GPSM2	29899	NM_013296	0.83	0.71	1.75	NA	NA	NA	NA	NA	NA	NA	NA	NA	NA	0	0	0	0	0	1	1	1	0	0
hSQ016127	IRS4	8471	NM_003604	0.83	-0.18	0.5	NA	NA	NA	NA	NA	NA	NA	NA	NA	NA	0	0	0	0	0	0	0	0	0	0
hSQ001385	RCHY1	25898	NM_001008925	0.83	0.87	1.47	0	0	0	0	1	0	1	0	-0.148	0	1	3	1	0	0	0	0	0	0	0
hSQ000704	ARMC1	55156	NM_018120	0.83	0.03	1.12	NA	NA	NA	NA	NA	NA	NA	NA	NA	NA	0	0	0	0	0	0	0	0	0	0
hSQ001140	ARL3	403	NM_004311	0.83	-2.96	-2.18	0	0	0	0	1	0	0	1	-0.067	0.1278	1	1	0	1	0	0	0	0	0	0
hSQ006293	FAM98C	147965	NM_174905	0.83	-0.31	0.4	NA	NA	NA	NA	NA	NA	NA	NA	NA	NA	0	0	0	0	0	1	0	0	1	0
hSQ025870	BCL6	604	NM_001706	0.83	2.74	3.6	NA	NA	NA	NA	NA	NA	NA	NA	NA	NA	0	0	0	0	0	1	0	0	1	0
hSQ017319	TRAP1	10131	NM_016292	0.83	1.94	2.67	NA	NA	NA	NA	NA	NA	NA	NA	NA	NA	0	0	0	0	0	1	0	0	1	0
hSQ018127	MRPL15	29088	NM_014175	0.83	-2.58	-1.96	NA	NA	NA	NA	NA	NA	NA	NA	NA	NA	0	0	0	0	0	0	0	0	0	0
hSQ006251	XM_377997	402318	NA	0.83	-4.48	-3.47	NA	NA	NA	NA	NA	NA	NA	NA	NA	NA	NA	NA	NA	NA	NA	NA	NA	NA	NA	NA
hSQ034233	GAN	8139	NM_022041	0.83	1.69	2.42	NA	NA	NA	NA	NA	NA	NA	NA	NA	NA	0	0	0	0	0	1	1	0	1	0
hSQ010599	PUM2	23369	NM_015317	0.83	0.63	1.35	NA	NA	NA	NA	NA	NA	NA	NA	NA	NA	0	0	0	0	0	1	0	0	1	0
hSQ039104	C19orf29	58509	NM_001080543	0.83	-0.23	0.69	NA	NA	NA	NA	NA	NA	NA	NA	NA	NA	0	0	0	0	0	1	0	0	0	0
hSQ015565	POLR2I	5438	NA	0.83	-2.5	-1.44	NA	NA	NA	NA	NA	NA	NA	NA	NA	NA	NA	NA	NA	NA	NA	NA	NA	NA	NA	NA
hSQ005360	STAMBP	10617	NA	0.83	-3.08	-2.39	NA	NA	NA	NA	NA	NA	NA	NA	NA	NA	NA	NA	NA	NA	NA	NA	NA	NA	NA	NA
hSQ002776	CDYL	9425	NM_004824	0.83	-0.5	0.36	NA	NA	NA	NA	NA	NA	NA	NA	NA	NA	0	1	0	0	0	0	0	0	0	0
hSQ032323	SRI	6717	NM_003130	0.83	-1.98	-1.34	NA	NA	NA	NA	NA	NA	NA	NA	NA	NA	0	1	0	0	0	0	0	0	0	0
hSQ020736	RANBP3	8498	NM_003624	0.82	1.86	2.73	NA	NA	NA	NA	NA	NA	NA	NA	NA	NA	0	0	0	0	0	1	1	1	1	1
hSQ023252	RNF141	50862	NM_016422	0.82	2.34	3	0	0	0	0	1	0	1	0	-0.231	0	1	2	1	0	0	0	0	0	0	0
hSQ020632	LOC441181	441181	NA	0.82	-0.78	-0.28	NA	NA	NA	NA	NA	NA	NA	NA	NA	NA	NA	NA	NA	NA	NA	NA	NA	NA	NA	NA
hSQ005035	ERF	2077	NM_006494	0.82	1.01	1.79	NA	NA	NA	NA	NA	NA	NA	NA	NA	NA	0	0	0	0	0	1	0	0	0	0
hSQ028518	MLX	6945	NM_170607	0.82	0.89	1.81	0	0	0	0	1	0	0	1	-0.159	0.0961	1	0	0	1	0	0	0	0	0	0
hSQ010490	ZNF607	22835	NM_032689	0.82	-1.73	-1.1	NA	NA	NA	NA	NA	NA	NA	NA	NA	NA	0	0	0	0	0	0	1	0	0	0
hSQ030395	MUSTN1	375346	NM_205853	0.82	0.44	1.01	NA	NA	NA	NA	NA	NA	NA	NA	NA	NA	0	0	0	0	0	0	0	0	0	0
hSQ020804	WBP1	23559	NM_012477	0.82	-0.54	0.41	NA	NA	NA	NA	NA	NA	NA	NA	NA	NA	0	0	0	0	0	1	0	0	0	0
hSQ011835	RNF115	27246	NA	0.82	-1.48	-0.83	NA	NA	NA	NA	NA	NA	NA	NA	NA	NA	NA	NA	NA	NA	NA	NA	NA	NA	NA	NA
hSQ015894	CDC42EP1	11135	NM_007061	0.82	0.85	1.41	NA	NA	NA	NA	NA	NA	NA	NA	NA	NA	NA	NA	NA	NA	NA	NA	NA	NA	NA	NA
hSQ028374	DHRS7	51635	NM_016029	0.82	-1.05	-0.49	NA	NA	NA	NA	NA	NA	NA	NA	NA	NA	0	0	0	0	0	0	0	0	0	0
hSQ039323	ZCCHC2	54877	NM_017742	0.82	2.04	2.99	0	0	0	0	1	0	1	0	-0.119	0	1	1	1	0	0	1	1	0	0	0
hSQ000458	GPX1	2876	NM_201397	0.82	-1.32	-0.26	NA	NA	NA	NA	NA	NA	NA	NA	NA	NA	0	0	0	0	0	0	0	0	0	0
hSQ035459	CARS2	79587	NM_024537	0.82	0.23	0.81	NA	NA	NA	NA	NA	NA	NA	NA	NA	NA	0	0	0	0	0	0	0	0	0	0
hSQ023788	LOC401385	401385	NA	0.82	-3.24	-2.33	NA	NA	NA	NA	NA	NA	NA	NA	NA	NA	NA	NA	NA	NA	NA	NA	NA	NA	NA	NA
hSQ033695	FUBP1	8880	NM_003902	0.82	-0.41	0.25	NA	NA	NA	NA	NA	NA	NA	NA	NA	NA	1	0	0	0	0	0	0	0	0	0
hSQ042264	SLC29A4	222962	NM_001040661	0.81	1.25	1.83	NA	NA	NA	NA	NA	NA	NA	NA	NA	NA	0	0	0	0	0	0	0	0	0	0
hSQ008234	PTS	5805	NM_000317	0.81	-0.33	0.35	NA	NA	NA	NA	NA	NA	NA	NA	NA	NA	0	0	0	0	0	0	0	0	0	0
hSQ030480	NFKBIE	4794	NM_004556	0.81	0.25	0.97	NA	NA	NA	NA	NA	NA	NA	NA	NA	NA	0	1	0	0	0	1	0	0	1	0
hSQ021088	RPS24	6229	NM_033022	0.81	-2.16	-1.37	NA	NA	NA	NA	NA	NA	NA	NA	NA	NA	0	0	0	0	0	0	0	0	0	0
hSQ031119	MINPP1	9562	NM_004897	0.81	-0.63	0.3	NA	NA	NA	NA	NA	NA	NA	NA	NA	NA	0	0	0	0	0	2	0	0	1	0
hSQ017087	CREB3L2	64764	NM_194071	0.81	-1.43	-0.86	0	0	0	0	2	0	1	1	-0.211	0	2	1	1	1	0	0	2	0	0	0
hSQ018462	TBX18	9096	NM_001080508	0.81	-0.51	0.19	NA	NA	NA	NA	NA	NA	NA	NA	NA	NA	0	0	0	0	0	1	0	0	0	0
hSQ035075	STMN3	50861	NM_015894	0.81	-0.01	0.79	NA	NA	NA	NA	NA	NA	NA	NA	NA	NA	0	0	0	0	0	0	0	0	0	0
hSQ033872	SETD5	55209	NM_001080517	0.81	3.75	4.43	NA	NA	NA	NA	NA	NA	NA	NA	NA	NA	0	0	0	0	0	2	3	1	1	1
hSQ018925	RPL35A	6165	NM_000996	0.81	-0.28	0.87	NA	NA	NA	NA	NA	NA	NA	NA	NA	NA	0	0	0	0	0	0	0	0	0	0
hSQ029397	CAPN7	23473	NM_014296	0.81	0.93	1.56	NA	NA	NA	NA	NA	NA	NA	NA	NA	NA	1	1	0	0	0	0	0	0	0	0
hSQ024582	KANK3	256949	NM_198471	0.81	-0.61	0.12	0	0	0	0	1	0	0	1	0.001	0	1	0	0	1	0	1	0	0	1	0
hSQ034728	ARL6IP6	151188	NM_152522	0.81	-1.49	-0.63	NA	NA	NA	NA	NA	NA	NA	NA	NA	NA	0	0	0	0	0	0	0	0	0	0
hSQ000228	SDAD1	55153	NM_018115	0.81	0.6	1.22	NA	NA	NA	NA	NA	NA	NA	NA	NA	NA	0	0	0	0	0	2	0	0	1	0
hSQ033523	NUCKS1	64710	NA	0.81	-3.46	-2.38	NA	NA	NA	NA	NA	NA	NA	NA	NA	NA	NA	NA	NA	NA	NA	NA	NA	NA	NA	NA
hSQ020720	METTL1	4234	NM_023033	0.81	0.11	0.76	NA	NA	NA	NA	NA	NA	NA	NA	NA	NA	0	0	0	0	0	0	0	0	0	0
hSQ005930	AMT	275	NM_000481	0.81	-0.22	0.61	NA	NA	NA	NA	NA	NA	NA	NA	NA	NA	0	0	0	0	0	1	1	1	1	1
hSQ007819	DDB1	1642	NM_001923	0.81	2.09	2.94	NA	NA	NA	NA	NA	NA	NA	NA	NA	NA	0	0	0	0	0	1	0	0	1	0
hSQ045110	CHMP5	51510	NM_016410	0.81	-3.42	-2.68	NA	NA	NA	NA	NA	NA	NA	NA	NA	NA	1	0	0	0	0	0	0	0	0	0
hSQ001961	ANKRD46	157567	NM_198401	0.81	1.77	2.58	0	0	0	0	1	1	0	0	-0.431	0	1	1	1	1	1	0	0	0	0	0
hSQ033752	CPSF4	10898	NM_001081559	0.8	-0.24	0.47	NA	NA	NA	NA	NA	NA	NA	NA	NA	NA	0	0	0	0	0	1	1	1	0	0
hSQ002988	LOC440733	440733	NA	0.8	-2.99	-1.86	NA	NA	NA	NA	NA	NA	NA	NA	NA	NA	NA	NA	NA	NA	NA	NA	NA	NA	NA	NA
hSQ026226	SDCCAG10	10283	NM_005869	0.8	-3.31	-2.62	NA	NA	NA	NA	NA	NA	NA	NA	NA	NA	0	0	0	0	0	0	0	0	0	0
hSQ001834	DLGAP4	22839	NM_001042486	0.8	-0.69	-0.01	NA	NA	NA	NA	NA	NA	NA	NA	NA	NA	0	1	0	0	0	0	0	0	0	0
hSQ013932	RPS15P4	401019	NA	0.8	-2.33	-1.45	NA	NA	NA	NA	NA	NA	NA	NA	NA	NA	NA	NA	NA	NA	NA	NA	NA	NA	NA	NA
hSQ042550	FNDC3B	64778	NM_022763	0.8	4.09	5.04	NA	NA	NA	NA	NA	NA	NA	NA	NA	NA	0	2	0	0	0	1	3	1	1	1
hSQ011737	HHAT	55733	NM_018194	0.8	0.73	1.28	NA	NA	NA	NA	NA	NA	NA	NA	NA	NA	0	0	0	0	0	0	0	0	0	0
hSQ000236	GYG1	2992	NM_004130	0.8	-1.22	-0.56	NA	NA	NA	NA	NA	NA	NA	NA	NA	NA	0	0	0	0	0	0	1	0	0	0
hSQ001763	CKLF	51192	NM_001040138	0.8	-2.11	-1.28	NA	NA	NA	NA	NA	NA	NA	NA	NA	NA	1	0	0	0	0	0	0	0	0	0
hSQ043488	ZNF254	9534	NM_203282	0.8	0.04	0.86	NA	NA	NA	NA	NA	NA	NA	NA	NA	NA	0	2	0	0	0	0	1	0	0	0
hSQ011755	CSE1L	1434	NM_001316	0.8	1.77	2.91	NA	NA	NA	NA	NA	NA	NA	NA	NA	NA	0	0	0	0	0	2	1	0	2	0
hSQ043722	ADO	84890	NM_032804	0.8	0.43	1.59	NA	NA	NA	NA	NA	NA	NA	NA	NA	NA	0	0	0	0	0	0	0	0	0	0
hSQ007727	POMT1	10585	NM_001077365	0.8	-0.2	0.37	NA	NA	NA	NA	NA	NA	NA	NA	NA	NA	0	0	0	0	0	1	1	0	0	0
hSQ002426	DMXL2	23312	NM_015263	0.8	-0.6	0.01	0	0	0	0	1	1	0	0	-0.35	0	1	1	1	1	1	3	0	0	1	0
hSQ017597	ASPM	259266	NM_018136	0.8	-0.5	0.26	NA	NA	NA	NA	NA	NA	NA	NA	NA	NA	0	0	0	0	0	3	1	0	3	0
hSQ028724	COG6	57511	NM_020751	0.8	-1.98	-1.37	NA	NA	NA	NA	NA	NA	NA	NA	NA	NA	0	0	0	0	0	0	0	0	0	0
hSQ007020	ZNF488	118738	NM_153034	0.8	1.75	2.45	NA	NA	NA	NA	NA	NA	NA	NA	NA	NA	0	0	0	0	0	1	1	1	1	1
hSQ039982	DLG1	1739	NM_001098424	0.8	-1.05	-0.4	NA	NA	NA	NA	NA	NA	NA	NA	NA	NA	0	2	0	0	0	0	0	0	0	0
hSQ039942	CMTM8	152189	NM_178868	0.8	-1.16	-0.59	NA	NA	NA	NA	NA	NA	NA	NA	NA	NA	0	0	0	0	0	0	0	0	0	0
hSQ014713	ANKRD52	283373	NA	0.79	3.38	4.07	NA	NA	NA	NA	NA	NA	NA	NA	NA	NA	NA	NA	NA	NA	NA	NA	NA	NA	NA	NA
hSQ012334	TAF1D	79101	NA	0.79	-4.26	-3.51	NA	NA	NA	NA	NA	NA	NA	NA	NA	NA	NA	NA	NA	NA	NA	NA	NA	NA	NA	NA
hSQ033996	ABL2	27	NM_001100108	0.79	2.66	3.15	1	0	1	0	0	0	0	0	-0.0855	0.7954	1	1	1	0	0	2	1	1	1	0
hSQ004746	ILF3	3609	NM_012218	0.79	1.54	2.26	NA	NA	NA	NA	NA	NA	NA	NA	NA	NA	0	0	0	0	0	0	0	0	0	0
hSQ014973	SIRT3	23410	NM_001017524	0.79	0.16	0.87	0	0	0	0	1	0	1	0	0.053	0	1	1	1	0	0	1	0	0	0	0
hSQ030227	NAP1L2	4674	NM_021963	0.79	1.2	1.91	NA	NA	NA	NA	NA	NA	NA	NA	NA	NA	0	1	0	0	0	0	1	0	0	0
hSQ021184	CALCB	797	NM_000728	0.79	-2.1	-1.31	NA	NA	NA	NA	NA	NA	NA	NA	NA	NA	0	0	0	0	0	0	0	0	0	0
hSQ033379	SETD1B	23067	NA	0.79	1.9	2.63	NA	NA	NA	NA	NA	NA	NA	NA	NA	NA	NA	NA	NA	NA	NA	NA	NA	NA	NA	NA
hSQ015334	NCRNA00188	125144	NA	0.79	-0.97	-0.06	NA	NA	NA	NA	NA	NA	NA	NA	NA	NA	NA	NA	NA	NA	NA	NA	NA	NA	NA	NA
hSQ026381	PLRG1	5356	NM_002669	0.79	-0.31	0.3	NA	NA	NA	NA	NA	NA	NA	NA	NA	NA	0	0	0	0	0	0	0	0	0	0
hSQ004601	SEC13	6396	NM_183352	0.79	-0.86	-0.21	NA	NA	NA	NA	NA	NA	NA	NA	NA	NA	0	0	0	0	0	0	0	0	0	0
hSQ006699	PSMD10	5716	NM_170750	0.79	0.24	0.84	NA	NA	NA	NA	NA	NA	NA	NA	NA	NA	0	0	0	0	0	0	0	0	0	0
hSQ035841	DGCR6L	85359	NM_033257	0.79	-0.69	-0.04	NA	NA	NA	NA	NA	NA	NA	NA	NA	NA	0	0	0	0	0	1	1	1	0	0
hSQ030211	EIF2B4	8890	NA	0.79	-0.7	-0.17	NA	NA	NA	NA	NA	NA	NA	NA	NA	NA	NA	NA	NA	NA	NA	NA	NA	NA	NA	NA
hSQ021481	CD58	965	NM_001779	0.79	-2.13	-1.11	NA	NA	NA	NA	NA	NA	NA	NA	NA	NA	0	0	0	0	0	0	1	0	0	0
hSQ019252	LYSMD3	116068	NM_198273	0.79	-1.27	-0.44	NA	NA	NA	NA	NA	NA	NA	NA	NA	NA	1	0	0	0	0	0	0	0	0	0
hSQ034561	PLK4	10733	NM_014264	0.79	-0.29	0.39	NA	NA	NA	NA	NA	NA	NA	NA	NA	NA	0	0	0	0	0	0	0	0	0	0
hSQ003274	BTN2A1	11120	NM_078476	0.79	0.4	1.3	0	0	0	0	1	0	0	1	-0.035	0	2	0	0	1	0	1	1	1	0	0
hSQ028775	BOLA1	51027	NM_016074	0.79	-1.49	-0.68	NA	NA	NA	NA	NA	NA	NA	NA	NA	NA	1	1	0	0	0	0	1	0	0	0
hSQ026854	MRPL43	84545	NM_176792	0.79	-0.85	0.04	NA	NA	NA	NA	NA	NA	NA	NA	NA	NA	0	0	0	0	0	0	0	0	0	0
hSQ022886	PLEKHM2	23207	NM_015164	0.79	1.65	2.15	NA	NA	NA	NA	NA	NA	NA	NA	NA	NA	0	0	0	0	0	1	1	0	1	0
hSQ014313	MED12	9968	NM_005120	0.79	0.03	0.87	NA	NA	NA	NA	NA	NA	NA	NA	NA	NA	0	0	0	0	0	4	1	1	0	0
hSQ032048	MGC45800	285431	NA	0.79	1.63	2.39	NA	NA	NA	NA	NA	NA	NA	NA	NA	NA	NA	NA	NA	NA	NA	NA	NA	NA	NA	NA
hSQ032083	B3GALTL	145173	NM_194318	0.79	-0.55	0.26	NA	NA	NA	NA	NA	NA	NA	NA	NA	NA	0	0	0	0	0	0	0	0	0	0
hSQ025068	LOC100289297	84617	NA	0.79	-0.17	0.52	NA	NA	NA	NA	NA	NA	NA	NA	NA	NA	NA	NA	NA	NA	NA	NA	NA	NA	NA	NA
hSQ025728	ARHGEF12	23365	NM_015313	0.78	0.31	0.86	1	1	0	0	0	0	0	0	-0.111	0.668	2	2	1	1	1	0	1	0	0	0
hSQ019408	CXCR4	7852	NM_001008540	0.78	0.04	0.84	NA	NA	NA	NA	NA	NA	NA	NA	NA	NA	0	0	0	0	0	0	0	0	0	0
hSQ017582	PHF21A	51317	NM_001101802	0.78	-0.18	0.55	NA	NA	NA	NA	NA	NA	NA	NA	NA	NA	0	0	0	0	0	2	1	1	1	0
hSQ030587	PCSK5	5125	NM_006200	0.78	0.13	0.82	NA	NA	NA	NA	NA	NA	NA	NA	NA	NA	0	0	0	0	0	3	0	0	1	0
hSQ004881	RPL7A	6130	NM_000972	0.78	-1.55	-0.55	NA	NA	NA	NA	NA	NA	NA	NA	NA	NA	0	0	0	0	0	0	0	0	0	0
hSQ004460	DAP3	7818	NM_004632	0.78	-1.62	-0.67	NA	NA	NA	NA	NA	NA	NA	NA	NA	NA	0	0	0	0	0	1	0	0	1	0
hSQ033874	LOC401016	401016	NA	0.78	-3.64	-3.03	NA	NA	NA	NA	NA	NA	NA	NA	NA	NA	NA	NA	NA	NA	NA	NA	NA	NA	NA	NA
hSQ025307	ATP5F1	515	NM_001688	0.78	-1.89	-1.15	NA	NA	NA	NA	NA	NA	NA	NA	NA	NA	0	0	0	0	0	0	0	0	0	0
hSQ035176	PIGY	84992	NM_032906	0.78	-1.67	-1.07	NA	NA	NA	NA	NA	NA	NA	NA	NA	NA	0	0	0	0	0	0	0	0	0	0
hSQ024599	RAP2A	5911	NM_021033	0.78	-1.53	-0.8	NA	NA	NA	NA	NA	NA	NA	NA	NA	NA	0	0	0	0	0	0	0	0	0	0
hSQ042539	CHRNA5	1138	NA	0.78	-0.45	0.16	NA	NA	NA	NA	NA	NA	NA	NA	NA	NA	NA	NA	NA	NA	NA	NA	NA	NA	NA	NA
hSQ008762	EST_AA040598		NA	0.78	-1.04	-0.22	NA	NA	NA	NA	NA	NA	NA	NA	NA	NA	NA	NA	NA	NA	NA	NA	NA	NA	NA	NA
hSQ045557	RWDD1	51389	NM_001007464	0.78	-3.31	-2.63	NA	NA	NA	NA	NA	NA	NA	NA	NA	NA	0	0	0	0	0	0	0	0	0	0
hSQ032424	RMND5B	64777	NM_022762	0.78	-0.3	0.34	0	0	0	0	1	0	0	1	0.002	0	1	0	0	1	0	1	0	0	0	0
hSQ007767	ZC3HC1	51530	NM_016478	0.78	-0.86	-0.33	NA	NA	NA	NA	NA	NA	NA	NA	NA	NA	0	1	0	0	0	0	0	0	0	0
hSQ018610	LLGL2	3993	NM_001031803	0.78	2.83	3.47	1	0	1	0	0	0	0	0	NULL	0.8245	1	1	1	0	0	0	0	0	0	0
hSQ027819	LOC440374	440374	NA	0.78	1.34	2.13	NA	NA	NA	NA	NA	NA	NA	NA	NA	NA	NA	NA	NA	NA	NA	NA	NA	NA	NA	NA
hSQ021278	HEATR5A	25938	NM_015473	0.78	1.6	2.2	0	0	0	0	1	1	0	0	-0.52	0.1608	1	1	1	1	1	0	2	0	0	0
hSQ008603	USP16	10600	NM_001001992	0.77	-1.54	-0.72	NA	NA	NA	NA	NA	NA	NA	NA	NA	NA	0	0	0	0	0	0	0	0	0	0
hSQ024096	LOC440259	440259::642397	NA	0.77	-1.44	-0.03	NA	NA	NA	NA	NA	NA	NA	NA	NA	NA	NA	NA	NA	NA	NA	NA	NA	NA	NA	NA
hSQ025930	MORF4L2	9643	NA	0.77	0.73	1.8	1	1	0	0	0	0	0	0	-0.347	0.6552	NA	NA	NA	NA	NA	NA	NA	NA	NA	NA
hSQ024953	NRN1	51299	NM_016588	0.77	-0.81	-0.07	NA	NA	NA	NA	NA	NA	NA	NA	NA	NA	0	0	0	0	0	0	0	0	0	0
hSQ033876	SDHA	6389	NM_004168	0.77	0.22	0.67	NA	NA	NA	NA	NA	NA	NA	NA	NA	NA	0	0	0	0	0	1	0	0	1	0
hSQ028329	2010-09-15	9403	NA	0.77	-2.44	-1.71	NA	NA	NA	NA	NA	NA	NA	NA	NA	NA	NA	NA	NA	NA	NA	NA	NA	NA	NA	NA
hSQ023497	TGFBR2	7048	NM_001024847	0.77	3.87	4.65	NA	NA	NA	NA	NA	NA	NA	NA	NA	NA	1	0	0	0	0	1	2	1	0	0
hSQ009017	ZNF214	7761	NM_013249	0.77	-2.3	-1.65	NA	NA	NA	NA	NA	NA	NA	NA	NA	NA	0	0	0	0	0	0	0	0	0	0
hSQ045274	EIF2S2	8894	NM_003908	0.77	-3.22	-2.49	NA	NA	NA	NA	NA	NA	NA	NA	NA	NA	0	1	0	0	0	0	1	0	0	0
hSQ037326	BCKDHB	594	NM_183050	0.77	-2.29	-1.54	NA	NA	NA	NA	NA	NA	NA	NA	NA	NA	1	0	0	0	0	0	0	0	0	0
hSQ025436	SELS	55829	NM_203472	0.77	0.43	0.91	NA	NA	NA	NA	NA	NA	NA	NA	NA	NA	0	0	0	0	0	0	0	0	0	0
hSQ011400	AASDH	132949	NM_181806	0.77	-1.12	-0.09	NA	NA	NA	NA	NA	NA	NA	NA	NA	NA	0	0	0	0	0	1	0	0	0	0
hSQ037815	STMN3	50861	NM_015894	0.77	0.01	0.71	NA	NA	NA	NA	NA	NA	NA	NA	NA	NA	0	0	0	0	0	0	0	0	0	0
hSQ020556	XPO7	23039	NM_001100161	0.77	0.54	1.23	NA	NA	NA	NA	NA	NA	NA	NA	NA	NA	0	0	0	0	0	3	2	1	1	1
hSQ011980	MYC	4609	NM_002467	0.77	0.34	1.09	NA	NA	NA	NA	NA	NA	NA	NA	NA	NA	0	0	0	0	0	0	0	0	0	0
hSQ038827	PIGL	9487	NM_004278	0.77	-1.41	-0.72	NA	NA	NA	NA	NA	NA	NA	NA	NA	NA	0	0	0	0	0	0	0	0	0	0
hSQ023892	SDHC	6391	NM_001035512	0.77	1.95	2.66	NA	NA	NA	NA	NA	NA	NA	NA	NA	NA	0	0	0	0	0	0	0	0	0	0
hSQ022801	DGCR6	8214	NM_005675	0.77	-0.53	0.28	NA	NA	NA	NA	NA	NA	NA	NA	NA	NA	0	0	0	0	0	1	1	1	0	0
hSQ002994	FERMT2	10979	NM_006832	0.77	0.04	0.85	NA	NA	NA	NA	NA	NA	NA	NA	NA	NA	0	0	0	0	0	1	0	0	0	0
hSQ033646	TKTL1	8277	NM_012253	0.77	-3.98	-3.1	NA	NA	NA	NA	NA	NA	NA	NA	NA	NA	0	0	0	0	0	1	0	0	0	0
hSQ025430	EML4	27436	NM_019063	0.77	0.03	0.56	2	0	2	0	0	0	0	0	-0.417	0.9276	2	2	2	0	0	1	1	1	0	0
hSQ002033	XPO5	57510	NM_020750	0.77	2	2.74	NA	NA	NA	NA	NA	NA	NA	NA	NA	NA	0	0	0	0	0	1	2	1	0	0
hSQ022807	PVRL2	5819	NM_001042724	0.77	1.35	2.06	NA	NA	NA	NA	NA	NA	NA	NA	NA	NA	0	0	0	0	0	0	0	0	0	0
hSQ022164	ZNF618	286334::114991	NM_133374	0.76	1.91	2.39	1	0	1	0	0	0	0	0	-0.02	0.7929	1	2	1	0	0	1	0	0	0	0
hSQ022259	CHMP5	51510	NM_016410	0.76	-3.39	-2.76	NA	NA	NA	NA	NA	NA	NA	NA	NA	NA	1	0	0	0	0	0	0	0	0	0
hSQ022099	STAU1	6780	NM_001037328	0.76	-0.32	0.44	1	1	0	0	0	0	0	0	-0.334	0.256	2	2	1	1	1	0	0	0	0	0
hSQ029892	CTNND1	1500	NM_001085458	0.76	0.37	0.92	1	0	1	0	0	0	0	0	-0.103	0.7524	1	2	1	0	0	1	1	0	0	0
hSQ021522	RAB13	5872	NM_002870	0.76	2.08	3.02	0	0	0	0	1	0	0	1	-0.078	0	1	1	0	1	0	0	0	0	0	0
hSQ036806	FBXO31	79791	NM_024735	0.76	-2.4	-1.57	NA	NA	NA	NA	NA	NA	NA	NA	NA	NA	0	0	0	0	0	0	0	0	0	0
hSQ018877	CSTF2T	23283	NM_015235	0.76	-0.85	0.33	NA	NA	NA	NA	NA	NA	NA	NA	NA	NA	0	0	0	0	0	0	0	0	0	0
hSQ039525	ALS2	57679	NM_020919	0.76	0.5	1.05	NA	NA	NA	NA	NA	NA	NA	NA	NA	NA	0	1	0	0	0	1	1	0	1	0
hSQ021740	C12orf53	196500	NM_153685	0.76	2.35	3.21	0	0	0	0	1	0	0	1	-0.071	0.0884	1	0	0	1	0	0	0	0	0	0
hSQ028313	SLC25A21	89874	NA	0.76	-3.24	-2.65	NA	NA	NA	NA	NA	NA	NA	NA	NA	NA	NA	NA	NA	NA	NA	NA	NA	NA	NA	NA
hSQ020404	PKP2	5318	NM_001005242	0.76	0.81	1.4	NA	NA	NA	NA	NA	NA	NA	NA	NA	NA	0	0	0	0	0	1	0	0	1	0
hSQ024134	ARID1A	8289	NM_006015	0.76	2.44	3.17	NA	NA	NA	NA	NA	NA	NA	NA	NA	NA	0	0	0	0	0	0	0	0	0	0
hSQ044379	EIF4H	55695	NM_022170	0.76	0.7	1.38	NA	NA	NA	NA	NA	NA	NA	NA	NA	NA	0	0	0	0	0	0	0	0	0	0
hSQ035207	ZNF92	168374	NM_007139	0.76	-0.52	0.36	0	0	0	0	1	0	0	1	-0.14	0	1	1	0	1	0	0	0	0	0	0
hSQ005975	DDAH1	23576	NM_012137	0.76	-0.01	0.6	NA	NA	NA	NA	NA	NA	NA	NA	NA	NA	0	0	0	0	0	0	0	0	0	0
hSQ012023	LOC390956	390956	NA	0.76	-1.25	-0.67	NA	NA	NA	NA	NA	NA	NA	NA	NA	NA	NA	NA	NA	NA	NA	NA	NA	NA	NA	NA
hSQ024414	ZNRF3	84133	NM_032173	0.76	1.77	2.17	NA	NA	NA	NA	NA	NA	NA	NA	NA	NA	0	0	0	0	0	1	0	0	0	0
hSQ017708	TMEM123	114908	NM_052932	0.76	-1.36	-0.47	NA	NA	NA	NA	NA	NA	NA	NA	NA	NA	1	0	0	0	0	0	0	0	0	0
hSQ038735	KIF11	3832	NM_004523	0.75	-1.72	-1	0	0	0	0	1	0	0	1	-0.0753	0	1	0	0	1	0	0	0	0	0	0
hSQ034946	BCL2L1	598	NM_001191	0.75	-0.19	0.35	0	0	0	0	1	0	0	1	-0.084	0.2249	1	1	0	1	0	0	0	0	0	0
hSQ027776	C1orf31	388753	NM_001012985	0.75	-4.18	-3.25	NA	NA	NA	NA	NA	NA	NA	NA	NA	NA	0	0	0	0	0	0	0	0	0	0
hSQ014693	LIPT1	51601	NA	0.75	2.2	3.07	NA	NA	NA	NA	NA	NA	NA	NA	NA	NA	NA	NA	NA	NA	NA	NA	NA	NA	NA	NA
hSQ011893	CEP170	9859	NM_001042404	0.75	-0.52	0.17	NA	NA	NA	NA	NA	NA	NA	NA	NA	NA	0	1	0	0	0	0	1	0	0	0
hSQ028896	RPL26	6154	NA	0.75	-1.71	-0.85	NA	NA	NA	NA	NA	NA	NA	NA	NA	NA	NA	NA	NA	NA	NA	NA	NA	NA	NA	NA
hSQ007521	EEF2K	29904	NM_013302	0.75	0.39	1	0	0	0	0	1	1	0	0	-0.08	0	1	1	1	1	1	1	0	0	1	0
hSQ035920	EGFR	1956	NM_005228	0.75	0.41	0.9	NA	NA	NA	NA	NA	NA	NA	NA	NA	NA	0	1	0	0	0	2	1	1	1	0
hSQ002704	DVL3	1857	NM_004423	0.75	1.77	2.43	0	0	0	0	1	0	0	1	-0.032	0.0158	1	0	0	1	0	0	0	0	0	0
hSQ034661	RBMS1	5937	NM_002897	0.75	2.41	3.11	NA	NA	NA	NA	NA	NA	NA	NA	NA	NA	2	0	0	1	0	1	0	0	1	0
hSQ031056	HOXC6	3221	NM_004503	0.75	-0.62	0.05	NA	NA	NA	NA	NA	NA	NA	NA	NA	NA	0	0	0	0	0	0	0	0	0	0
hSQ000849	SNX7	51375	NM_015976	0.75	-2.31	-1.61	NA	NA	NA	NA	NA	NA	NA	NA	NA	NA	0	0	0	0	0	0	0	0	0	0
hSQ010033	GTF3A	2971	NA	0.75	-2.67	-2.14	NA	NA	NA	NA	NA	NA	NA	NA	NA	NA	NA	NA	NA	NA	NA	NA	NA	NA	NA	NA
hSQ000878	LOC220594	220594	NA	0.75	1.99	2.65	NA	NA	NA	NA	NA	NA	NA	NA	NA	NA	NA	NA	NA	NA	NA	NA	NA	NA	NA	NA
hSQ031101	CS	1431	NM_004077	0.75	1.75	2.43	NA	NA	NA	NA	NA	NA	NA	NA	NA	NA	1	0	0	0	0	0	0	0	0	0
hSQ016715	PDE8A	5151	NM_002605	0.75	0.39	1	1	0	1	0	0	0	0	0	-0.153	0.6485	1	1	1	0	0	0	3	0	0	0
hSQ031443	TSPAN17	26262	NM_001006616	0.75	0.33	1.03	0	0	0	0	1	0	1	0	-0.107	0	1	2	1	0	0	0	0	0	0	0
hSQ016956	PPP2R2A	5520	NM_002717	0.74	-0.04	0.8	NA	NA	NA	NA	NA	NA	NA	NA	NA	NA	0	0	0	0	0	1	1	1	0	0
hSQ022348	LRRC23	171220	NM_201650	0.74	-2.38	-1.33	NA	NA	NA	NA	NA	NA	NA	NA	NA	NA	0	0	0	0	0	0	0	0	0	0
hSQ028568	UGP2	7360	NM_001001521	0.74	0.77	1.4	NA	NA	NA	NA	NA	NA	NA	NA	NA	NA	0	0	0	0	0	0	0	0	0	0
hSQ031972	CREBBP	1387	NM_001079846	0.74	0.81	1.38	NA	NA	NA	NA	NA	NA	NA	NA	NA	NA	0	0	0	0	0	0	0	0	0	0
hSQ036123	UBR2	23304	NA	0.74	0.05	0.7	NA	NA	NA	NA	NA	NA	NA	NA	NA	NA	NA	NA	NA	NA	NA	NA	NA	NA	NA	NA
hSQ031833	SELK	58515	NA	0.74	-1.37	-0.71	NA	NA	NA	NA	NA	NA	NA	NA	NA	NA	NA	NA	NA	NA	NA	NA	NA	NA	NA	NA
hSQ022379	VAMP3	9341	NM_004781	0.74	2.05	3.07	1	0	1	0	0	0	0	0	-0.23	0.8061	2	1	1	0	0	0	0	0	0	0
hSQ011050	ZNF277	11179	NM_021994	0.74	-2.04	-1.37	NA	NA	NA	NA	NA	NA	NA	NA	NA	NA	0	0	0	0	0	0	1	0	0	0
hSQ036086	CBWD6	220869	NM_001085457	0.74	-2.06	-1.38	NA	NA	NA	NA	NA	NA	NA	NA	NA	NA	0	0	0	0	0	0	0	0	0	0
hSQ013323	XPNPEP1	7511	NM_020383	0.74	-1.54	-0.61	NA	NA	NA	NA	NA	NA	NA	NA	NA	NA	0	0	0	0	0	1	0	0	0	0
hSQ013758	ZNF420	147923	NM_144689	0.74	-0.07	0.67	NA	NA	NA	NA	NA	NA	NA	NA	NA	NA	0	0	0	0	0	2	1	1	1	1
hSQ000973	ATL1	51062	NA	0.74	-0.9	-0.26	NA	NA	NA	NA	NA	NA	NA	NA	NA	NA	NA	NA	NA	NA	NA	NA	NA	NA	NA	NA
hSQ044475	SLC4A11	83959	NM_032034	0.74	1.18	1.75	NA	NA	NA	NA	NA	NA	NA	NA	NA	NA	0	0	0	0	0	2	1	1	1	1
hSQ045493	SH3GLB2	56904	NM_020145	0.74	0.75	1.46	NA	NA	NA	NA	NA	NA	NA	NA	NA	NA	0	0	0	0	0	0	0	0	0	0
hSQ003940	CNOT3	4849	NM_014516	0.74	-1.32	-0.89	NA	NA	NA	NA	NA	NA	NA	NA	NA	NA	0	0	0	0	0	0	0	0	0	0
hSQ006271	GALK2	2585	NM_001001556	0.74	-1.26	-0.61	NA	NA	NA	NA	NA	NA	NA	NA	NA	NA	0	0	0	0	0	0	0	0	0	0
hSQ008735	ZNF511	118472	NM_145806	0.74	-0.95	-0.29	NA	NA	NA	NA	NA	NA	NA	NA	NA	NA	0	1	0	0	0	1	0	0	0	0
hSQ010948	ELF2	1998	NM_006874	0.74	-0.35	0.41	NA	NA	NA	NA	NA	NA	NA	NA	NA	NA	1	2	0	0	0	0	0	0	0	0
hSQ019746	LOC285431	285431	NA	0.74	2.07	2.65	NA	NA	NA	NA	NA	NA	NA	NA	NA	NA	NA	NA	NA	NA	NA	NA	NA	NA	NA	NA
hSQ012045	TOMM7	54543	NM_019059	0.74	-2.28	-1.19	NA	NA	NA	NA	NA	NA	NA	NA	NA	NA	0	0	0	0	0	0	0	0	0	0
hSQ015214	CHD6	84181	NM_032221	0.74	0.34	0.84	NA	NA	NA	NA	NA	NA	NA	NA	NA	NA	0	0	0	0	0	3	1	1	1	1
hSQ003951	TXNDC9	10190	NM_005783	0.74	-2.92	-2.16	NA	NA	NA	NA	NA	NA	NA	NA	NA	NA	0	0	0	0	0	0	1	0	0	0
hSQ011066	ESD	2098	NM_001984	0.73	-1.72	-1.15	NA	NA	NA	NA	NA	NA	NA	NA	NA	NA	0	0	0	0	0	0	0	0	0	0
hSQ028427	CTSC	1075	NM_148170	0.73	-0.7	0.16	NA	NA	NA	NA	NA	NA	NA	NA	NA	NA	0	0	0	0	0	0	0	0	0	0
hSQ009750	ILF3	3609	NM_012218	0.73	1.57	2.27	NA	NA	NA	NA	NA	NA	NA	NA	NA	NA	0	0	0	0	0	0	0	0	0	0
hSQ019576	MPP5	64398	NM_022474	0.73	0.65	1.35	0	0	0	0	1	0	1	0	-0.13	0	1	1	1	0	0	1	0	0	0	0
hSQ011024	GLRX	2745	NM_002064	0.73	-2.74	-2.17	NA	NA	NA	NA	NA	NA	NA	NA	NA	NA	0	1	0	0	0	0	1	0	0	0
hSQ020272	EPHX4	253152	NA	0.73	1.13	1.75	NA	NA	NA	NA	NA	NA	NA	NA	NA	NA	NA	NA	NA	NA	NA	NA	NA	NA	NA	NA
hSQ032856	PSIP1	11168	NM_033222	0.73	-2.99	-1.91	NA	NA	NA	NA	NA	NA	NA	NA	NA	NA	0	1	0	0	0	0	1	0	0	0
hSQ032367	PSMC6	5706	NM_002806	0.73	-3.4	-2.68	NA	NA	NA	NA	NA	NA	NA	NA	NA	NA	0	0	0	0	0	0	1	0	0	0
hSQ022485	DIP2A	23181	NM_015151	0.73	1.71	2.33	NA	NA	NA	NA	NA	NA	NA	NA	NA	NA	1	2	1	1	1	1	0	0	0	0
hSQ030658	CCNB2	9133	NM_004701	0.73	0.3	0.87	NA	NA	NA	NA	NA	NA	NA	NA	NA	NA	0	0	0	0	0	1	0	0	1	0
hSQ013508	MRPS23	51649	NM_016070	0.73	-1.9	-1.21	NA	NA	NA	NA	NA	NA	NA	NA	NA	NA	0	0	0	0	0	0	0	0	0	0
hSQ005988	FAM96A	84191	NM_001014812	0.73	-1.81	-1.31	NA	NA	NA	NA	NA	NA	NA	NA	NA	NA	0	0	0	0	0	0	0	0	0	0
hSQ006974	CHAC1	79094	NM_024111	0.73	6.36	6.91	0	0	0	0	1	0	0	1	-0.056	0.1198	1	0	0	1	0	0	0	0	0	0
hSQ013850	LOC400987	400987	NA	0.73	-2.02	-1.17	NA	NA	NA	NA	NA	NA	NA	NA	NA	NA	NA	NA	NA	NA	NA	NA	NA	NA	NA	NA
hSQ025313	HAT1	8520	NM_001033085	0.73	0.18	0.74	NA	NA	NA	NA	NA	NA	NA	NA	NA	NA	NA	NA	NA	NA	NA	NA	NA	NA	NA	NA
hSQ041024	TTC28	23331	NA	0.73	1.78	2.41	NA	NA	NA	NA	NA	NA	NA	NA	NA	NA	NA	NA	NA	NA	NA	NA	NA	NA	NA	NA
hSQ021038	ABCD3	5825	NM_002858	0.73	-0.7	-0.05	0	0	0	0	1	0	0	1	-0.148	0.1372	1	0	0	1	0	0	1	0	0	0
hSQ044456	LHX6	26468	NM_014368	0.73	1.8	2.4	NA	NA	NA	NA	NA	NA	NA	NA	NA	NA	1	0	0	0	0	2	0	0	1	0
hSQ024469	PEPD	5184	NM_000285	0.73	-0.32	0.09	NA	NA	NA	NA	NA	NA	NA	NA	NA	NA	0	0	0	0	0	2	1	1	0	0
hSQ023345	ATP5J2	9551	NA	0.73	-2.16	-1.22	NA	NA	NA	NA	NA	NA	NA	NA	NA	NA	NA	NA	NA	NA	NA	NA	NA	NA	NA	NA
hSQ016996	GGT7	2686	NM_178026	0.73	-2.05	-0.86	NA	NA	NA	NA	NA	NA	NA	NA	NA	NA	0	0	0	0	0	1	0	0	0	0
hSQ022995	CC2D1B	200014	NM_032449	0.73	2.67	3.41	NA	NA	NA	NA	NA	NA	NA	NA	NA	NA	1	0	0	0	0	1	0	0	0	0
hSQ013617	SNORD47	26802	NA	0.73	-4.79	-4.21	NA	NA	NA	NA	NA	NA	NA	NA	NA	NA	NA	NA	NA	NA	NA	NA	NA	NA	NA	NA
hSQ041548	hCG_25371	440567	NM_001089591	0.73	-3.38	-2.65	NA	NA	NA	NA	NA	NA	NA	NA	NA	NA	0	0	0	0	0	0	0	0	0	0
hSQ018998	TIMM9	26520	NM_012460	0.73	-2.86	-2.32	NA	NA	NA	NA	NA	NA	NA	NA	NA	NA	0	0	0	0	0	0	0	0	0	0
hSQ045350	KCTD12	115207	NM_138444	0.73	0.63	1.36	0	0	0	0	1	0	0	1	-0.023	0	1	1	0	1	0	0	0	0	0	0
hSQ026012	NRL	4901	NM_006177	0.73	-0.99	-0.43	0	0	0	0	1	0	0	1	-0.148	0	1	0	0	1	0	0	0	0	0	0
hSQ016506	FOXG1	2290	NA	0.73	0.48	1.18	NA	NA	NA	NA	NA	NA	NA	NA	NA	NA	NA	NA	NA	NA	NA	NA	NA	NA	NA	NA
hSQ024548	INPP4A	3631	NM_004027	0.72	-0.28	0.53	NA	NA	NA	NA	NA	NA	NA	NA	NA	NA	1	1	1	0	0	0	1	0	0	0
hSQ041852	RNF182	221687	NM_152737	0.72	-0.22	0.42	NA	NA	NA	NA	NA	NA	NA	NA	NA	NA	0	0	0	0	0	0	0	0	0	0
hSQ036377	NBPF3	84224	NM_032264	0.72	-0.5	0.3	0	0	0	0	1	1	0	0	-0.352	0	1	1	1	1	1	0	1	0	0	0
hSQ001451	TMEM11	8834	NM_003876	0.72	-0.16	0.57	NA	NA	NA	NA	NA	NA	NA	NA	NA	NA	0	1	0	0	0	1	0	0	1	0
hSQ001326	SRP72	6731	NM_006947	0.72	-1.55	-0.86	NA	NA	NA	NA	NA	NA	NA	NA	NA	NA	0	1	0	0	0	0	0	0	0	0
hSQ014023	MXRA7	439921	NA	0.72	-2.39	-1.73	0	0	0	0	2	0	1	1	-0.313	0	NA	NA	NA	NA	NA	NA	NA	NA	NA	NA
hSQ012566	SULT1A1	6817	NM_001055	0.72	-1.58	-0.96	NA	NA	NA	NA	NA	NA	NA	NA	NA	NA	0	0	0	0	0	1	0	0	0	0
hSQ028912	ROMO1	140823	NA	0.72	-2.94	-2.27	NA	NA	NA	NA	NA	NA	NA	NA	NA	NA	NA	NA	NA	NA	NA	NA	NA	NA	NA	NA
hSQ012824	HSD17B13	51170	NM_178135	0.72	-0.55	0.42	0	0	0	0	1	0	0	1	-0.147	0.019	1	0	0	1	0	0	0	0	0	0
hSQ003656	CARM1	10498	NM_199141	0.72	2	2.48	NA	NA	NA	NA	NA	NA	NA	NA	NA	NA	0	0	0	0	0	2	0	0	1	0
hSQ001939	RPS3AP6	145767	NA	0.72	-3.29	-2.69	NA	NA	NA	NA	NA	NA	NA	NA	NA	NA	NA	NA	NA	NA	NA	NA	NA	NA	NA	NA
hSQ023438	FAM69B	138311	NM_152421	0.72	0.93	1.55	NA	NA	NA	NA	NA	NA	NA	NA	NA	NA	0	0	0	0	0	1	0	0	0	0
hSQ029085	CPSF3	51692	NM_016207	0.72	-1.28	-0.77	NA	NA	NA	NA	NA	NA	NA	NA	NA	NA	0	0	0	0	0	1	0	0	0	0
hSQ044490	PRPF39	55015	NM_017922	0.72	-2.41	-1.75	NA	NA	NA	NA	NA	NA	NA	NA	NA	NA	0	0	0	0	0	0	1	0	0	0
hSQ044265	C7orf53	286006	NM_182597	0.72	-2.39	-1.83	NA	NA	NA	NA	NA	NA	NA	NA	NA	NA	0	0	0	0	0	0	0	0	0	0
hSQ031717	SAP130	79595	NM_024545	0.72	1.25	2.25	NA	NA	NA	NA	NA	NA	NA	NA	NA	NA	0	0	0	0	0	2	1	1	0	0
hSQ023156	PSME4	23198	NM_014614	0.72	0.57	1.17	0	0	0	0	1	1	0	0	-0.427	0	1	1	1	1	1	0	1	0	0	0
hSQ025638	C4orf52	389203	NA	0.72	-2.74	-2	NA	NA	NA	NA	NA	NA	NA	NA	NA	NA	NA	NA	NA	NA	NA	NA	NA	NA	NA	NA
hSQ022998	CCNG1	900	NM_004060	0.72	-1.01	-0.35	NA	NA	NA	NA	NA	NA	NA	NA	NA	NA	0	2	0	0	0	0	0	0	0	0
hSQ019046	TCEB1	6921	NM_005648	0.72	-0.74	-0.1	NA	NA	NA	NA	NA	NA	NA	NA	NA	NA	0	0	0	0	0	0	1	0	0	0
hSQ017542	C15orf41	84529	NM_032499	0.72	-0.94	-0.31	NA	NA	NA	NA	NA	NA	NA	NA	NA	NA	2	0	0	0	0	0	0	0	0	0
hSQ010114	ZKSCAN1	7586	NM_003439	0.72	0.86	1.37	NA	NA	NA	NA	NA	NA	NA	NA	NA	NA	0	0	0	0	0	0	0	0	0	0
hSQ014153	HSD17B7	51478	NM_016371	0.72	-0.94	-0.49	NA	NA	NA	NA	NA	NA	NA	NA	NA	NA	0	0	0	0	0	0	0	0	0	0
hSQ032868	DYNLL1	8655	NM_001037494	0.72	-3.87	-2.83	NA	NA	NA	NA	NA	NA	NA	NA	NA	NA	0	0	0	0	0	0	0	0	0	0
hSQ027372	C15orf61	145853	NA	0.71	-0.66	0.32	NA	NA	NA	NA	NA	NA	NA	NA	NA	NA	NA	NA	NA	NA	NA	NA	NA	NA	NA	NA
hSQ024422	BUB3	9184	NM_004725	0.71	-0.91	-0.13	NA	NA	NA	NA	NA	NA	NA	NA	NA	NA	0	0	0	0	0	0	0	0	0	0
hSQ000539	RPS6KA5	9252	NM_004755	0.71	2.37	2.91	NA	NA	NA	NA	NA	NA	NA	NA	NA	NA	0	0	0	0	0	0	1	0	0	0
hSQ014498	TRNAU1AP	54952	NA	0.71	-1.9	-1.35	NA	NA	NA	NA	NA	NA	NA	NA	NA	NA	NA	NA	NA	NA	NA	NA	NA	NA	NA	NA
hSQ002967	SNORD47	26802	NA	0.71	-4.75	-4.24	NA	NA	NA	NA	NA	NA	NA	NA	NA	NA	NA	NA	NA	NA	NA	NA	NA	NA	NA	NA
hSQ025394	EIF3F	8665	NM_003754	0.71	1.68	2.44	NA	NA	NA	NA	NA	NA	NA	NA	NA	NA	0	0	0	0	0	0	0	0	0	0
hSQ024964	NUP160	23279	NM_015231	0.71	0.53	1.15	NA	NA	NA	NA	NA	NA	NA	NA	NA	NA	0	0	0	0	0	1	0	0	0	0
hSQ040972	NDUFA12	55967	NM_018838	0.71	-2.1	-1.27	NA	NA	NA	NA	NA	NA	NA	NA	NA	NA	0	0	0	0	0	0	0	0	0	0
hSQ043369	PLEKHB1	58473	NM_021200	0.71	-1.01	-0.25	NA	NA	NA	NA	NA	NA	NA	NA	NA	NA	0	0	0	0	0	0	0	0	0	0
hSQ013969	LOC440828	440828	NA	0.71	-3.46	-2.66	NA	NA	NA	NA	NA	NA	NA	NA	NA	NA	NA	NA	NA	NA	NA	NA	NA	NA	NA	NA
hSQ020738	ARHGAP11A	9824	NM_014783	0.71	1.92	2.75	NA	NA	NA	NA	NA	NA	NA	NA	NA	NA	0	0	0	0	0	0	0	0	0	0
hSQ036415	FAM118B	79607	NM_024556	0.71	-1.29	-0.75	NA	NA	NA	NA	NA	NA	NA	NA	NA	NA	0	0	0	0	0	0	0	0	0	0
hSQ033720	MON1A	84315	NM_032355	0.71	0.74	1.43	NA	NA	NA	NA	NA	NA	NA	NA	NA	NA	0	1	0	0	0	0	0	0	0	0
hSQ014277	TMEM161B	153396	NM_153354	0.71	0.33	0.95	NA	NA	NA	NA	NA	NA	NA	NA	NA	NA	0	0	0	0	0	0	2	0	0	0
hSQ018463	TPT1	7178	NM_003295	0.71	-2.27	-1.78	NA	NA	NA	NA	NA	NA	NA	NA	NA	NA	0	0	0	0	0	0	0	0	0	0
hSQ011743	CS	1431	NM_004077	0.71	1.58	2.21	NA	NA	NA	NA	NA	NA	NA	NA	NA	NA	1	0	0	0	0	0	0	0	0	0
hSQ019163	SLC25A15	10166	NM_014252	0.71	-0.75	-0.24	NA	NA	NA	NA	NA	NA	NA	NA	NA	NA	1	0	0	0	0	0	0	0	0	0
hSQ005778	SLC7A11	23657	NM_014331	0.71	0.69	1.61	0	0	0	0	1	0	1	0	-0.173	0.2679	1	3	1	0	0	0	0	0	0	0
hSQ014760	GNPAT	8443	NM_014236	0.71	-0.73	-0.13	NA	NA	NA	NA	NA	NA	NA	NA	NA	NA	0	1	0	0	0	0	1	0	0	0
hSQ036542	MREG	55686	NM_018000	0.71	1.88	2.32	NA	NA	NA	NA	NA	NA	NA	NA	NA	NA	0	0	0	0	0	1	0	0	0	0
hSQ042265	SLC29A4	222962	NM_001040661	0.71	1.28	1.79	NA	NA	NA	NA	NA	NA	NA	NA	NA	NA	0	0	0	0	0	0	0	0	0	0
hSQ003991	SLC4A7	9497	NM_003615	0.71	1.44	2.42	NA	NA	NA	NA	NA	NA	NA	NA	NA	NA	0	0	0	0	0	0	0	0	0	0
hSQ027672	TBCA	6902	NM_004607	0.71	-3.43	-2.62	NA	NA	NA	NA	NA	NA	NA	NA	NA	NA	0	0	0	0	0	0	0	0	0	0
hSQ030948	ERGIC1	57222	NM_020462	0.7	-0.62	0.61	0	0	0	0	1	0	0	1	-0.014	0	NA	NA	NA	NA	NA	NA	NA	NA	NA	NA
hSQ008996	DHX15	1665	NM_001358	0.7	-0.45	0.07	NA	NA	NA	NA	NA	NA	NA	NA	NA	NA	0	0	0	0	0	0	0	0	0	0
hSQ016074	RNF166	115992	NM_178841	0.7	1.04	1.64	NA	NA	NA	NA	NA	NA	NA	NA	NA	NA	0	0	0	0	0	0	0	0	0	0
hSQ026265	C18orf54	162681	NM_173529	0.7	-0.91	-0.38	0	0	0	0	1	1	0	0	-0.225	0	1	3	1	1	1	0	0	0	0	0
hSQ038578	WDR54	84058	NM_032118	0.7	-1.63	-1.06	NA	NA	NA	NA	NA	NA	NA	NA	NA	NA	0	0	0	0	0	1	0	0	1	0
hSQ014696	RNF126	55658	NM_194460	0.7	-0.99	-0.59	0	0	0	0	1	0	1	0	-0.288	0	1	1	1	0	0	0	0	0	0	0
hSQ039671	MND1	84057	NM_032117	0.7	-3.38	-2.7	NA	NA	NA	NA	NA	NA	NA	NA	NA	NA	0	0	0	0	0	0	0	0	0	0
hSQ029264	NFKBIA	4792	NM_020529	0.7	-0.04	0.62	NA	NA	NA	NA	NA	NA	NA	NA	NA	NA	0	0	0	0	0	0	1	0	0	0
hSQ034595	CSGALNACT2	55454	NM_018590	0.7	-0.98	0.06	0	0	0	0	1	0	0	1	-0.186	0	1	0	0	1	0	0	0	0	0	0
hSQ007514	KAT5	10524	NA	0.7	-1.16	-0.68	NA	NA	NA	NA	NA	NA	NA	NA	NA	NA	NA	NA	NA	NA	NA	NA	NA	NA	NA	NA
hSQ018100	FOXG1	2291::2290	NA	0.7	0.48	1.16	NA	NA	NA	NA	NA	NA	NA	NA	NA	NA	NA	NA	NA	NA	NA	NA	NA	NA	NA	NA
hSQ027846	AKR1B1	231	NM_001628	0.7	0.86	1.6	NA	NA	NA	NA	NA	NA	NA	NA	NA	NA	0	0	0	0	0	0	0	0	0	0
hSQ001589	ALG10	84920	NM_032834	0.7	-1.94	-1.22	NA	NA	NA	NA	NA	NA	NA	NA	NA	NA	0	0	0	0	0	0	1	0	0	0
hSQ016949	NDUFA7	4701	NM_005001	0.7	-0.54	0.56	NA	NA	NA	NA	NA	NA	NA	NA	NA	NA	0	0	0	0	0	0	0	0	0	0
hSQ042195	DBF4B	80174	NM_025104	0.7	-3.09	-2.58	NA	NA	NA	NA	NA	NA	NA	NA	NA	NA	0	0	0	0	0	0	0	0	0	0
hSQ044135	PRMT5	10419	NM_001039619	0.7	1.59	1.98	NA	NA	NA	NA	NA	NA	NA	NA	NA	NA	0	0	0	0	0	0	0	0	0	0
hSQ002807	TRAM1	23471	NM_014294	0.7	-1.81	-1.07	NA	NA	NA	NA	NA	NA	NA	NA	NA	NA	0	0	0	0	0	0	0	0	0	0
hSQ003823	TSNAX	7257	NM_005999	0.7	-2.61	-1.93	NA	NA	NA	NA	NA	NA	NA	NA	NA	NA	0	0	0	0	0	0	0	0	0	0
hSQ028510	MEMO1	51072	NM_015955	0.7	1.03	1.75	NA	NA	NA	NA	NA	NA	NA	NA	NA	NA	0	0	0	0	0	0	0	0	0	0
hSQ024488	DUSP16	80824	NM_030640	0.7	1.52	2.06	NA	NA	NA	NA	NA	NA	NA	NA	NA	NA	1	0	0	0	0	1	0	0	0	0
hSQ002124	METAP2	10988	NM_006838	0.7	-2	-1.38	NA	NA	NA	NA	NA	NA	NA	NA	NA	NA	1	0	0	0	0	0	0	0	0	0
hSQ032759	ATP5C1	509	NM_001001973	0.7	-2.83	-2.34	NA	NA	NA	NA	NA	NA	NA	NA	NA	NA	0	0	0	0	0	0	1	0	0	0
hSQ013958	XM_377928	402247	NA	0.69	1.91	2.73	NA	NA	NA	NA	NA	NA	NA	NA	NA	NA	NA	NA	NA	NA	NA	NA	NA	NA	NA	NA
hSQ009709	HOXA6	3203	NM_024014	0.69	3.11	3.71	NA	NA	NA	NA	NA	NA	NA	NA	NA	NA	0	0	0	0	0	0	0	0	0	0
hSQ031249	HIST2H2BE	8349	NM_003528	0.69	-1.02	-0.42	NA	NA	NA	NA	NA	NA	NA	NA	NA	NA	0	0	0	0	0	1	0	0	1	0
hSQ017822	SDHA	6389	NM_004168	0.69	0.01	0.56	NA	NA	NA	NA	NA	NA	NA	NA	NA	NA	0	0	0	0	0	1	0	0	1	0
hSQ013550	ACSS2	55902	NM_001076552	0.69	0.15	0.62	0	0	0	0	1	0	1	0	-0.071	0	1	1	1	0	0	1	0	0	1	0
hSQ045006	ATOH7	220202	NM_145178	0.69	-1.85	-1.04	NA	NA	NA	NA	NA	NA	NA	NA	NA	NA	0	0	0	0	0	1	0	0	0	0
hSQ008951	RBMX	27316	NM_002139	0.69	-1.28	-0.53	NA	NA	NA	NA	NA	NA	NA	NA	NA	NA	0	0	0	0	0	0	0	0	0	0
hSQ019663	PSMA3	5684	NM_002788	0.69	-3.21	-2.38	NA	NA	NA	NA	NA	NA	NA	NA	NA	NA	0	0	0	0	0	0	0	0	0	0
hSQ020247	RABEP1	9135	NM_001083585	0.69	0.44	0.95	NA	NA	NA	NA	NA	NA	NA	NA	NA	NA	0	1	0	0	0	1	1	1	1	1
hSQ007836	EARS2	124454	NM_001083614	0.69	1.04	1.51	0	0	0	0	1	0	0	1	-0.103	0	1	2	0	1	0	0	0	0	0	0
hSQ001967	GLT8D3	283464	NM_001099650	0.69	0.41	0.91	0	0	0	0	2	2	0	0	-0.184	0	2	3	2	2	2	0	0	0	0	0
hSQ028319	PHF20L1	51105	NM_016018	0.69	-0.81	-0.29	NA	NA	NA	NA	NA	NA	NA	NA	NA	NA	0	0	0	0	0	1	0	0	1	0
hSQ028633	TNRC8	27325	NA	0.69	1.52	1.94	NA	NA	NA	NA	NA	NA	NA	NA	NA	NA	NA	NA	NA	NA	NA	NA	NA	NA	NA	NA
hSQ007905	POLD1	5424	NM_002691	0.69	0.5	1	NA	NA	NA	NA	NA	NA	NA	NA	NA	NA	0	0	0	0	0	0	0	0	0	0
hSQ032250	MINPP1	9562	NM_004897	0.69	-0.57	0.2	NA	NA	NA	NA	NA	NA	NA	NA	NA	NA	0	0	0	0	0	2	0	0	1	0
hSQ010578	TIMM10	26519	NM_012456	0.69	-1.73	-0.91	NA	NA	NA	NA	NA	NA	NA	NA	NA	NA	0	0	0	0	0	1	0	0	1	0
hSQ027386	UBC	7316	NM_021009	0.69	1.13	1.9	NA	NA	NA	NA	NA	NA	NA	NA	NA	NA	0	0	0	0	0	0	1	0	0	0
hSQ001517	PTCD2	79810	NM_024754	0.69	-0.53	0.18	0	0	0	0	1	0	0	1	-0.139	0	1	0	0	1	0	0	0	0	0	0
hSQ032030	VPS26A	9559	NM_001035260	0.69	-1.22	-0.53	NA	NA	NA	NA	NA	NA	NA	NA	NA	NA	0	2	0	0	0	0	1	0	0	0
hSQ035432	TMEM22	80723	NM_001097599	0.69	0.56	1.22	NA	NA	NA	NA	NA	NA	NA	NA	NA	NA	0	0	0	0	0	0	0	0	0	0
hSQ024285	EFCAB7	84455	NM_032437	0.69	-3.32	-2.68	NA	NA	NA	NA	NA	NA	NA	NA	NA	NA	0	0	0	0	0	0	1	0	0	0
hSQ009000	MRPL3	11222	NM_007208	0.69	-0.18	0.26	NA	NA	NA	NA	NA	NA	NA	NA	NA	NA	0	0	0	0	0	0	0	0	0	0
hSQ001053	KLHL24	54800	NM_017644	0.69	-0.88	-0.37	NA	NA	NA	NA	NA	NA	NA	NA	NA	NA	0	0	0	0	0	1	1	0	1	0
hSQ043025	CNOT8	9337	NM_004779	0.69	-0.43	0.36	NA	NA	NA	NA	NA	NA	NA	NA	NA	NA	0	0	0	0	0	0	0	0	0	0
hSQ022712	PDCD5	9141	NM_004708	0.69	-4.22	-3.39	NA	NA	NA	NA	NA	NA	NA	NA	NA	NA	0	0	0	0	0	0	0	0	0	0
hSQ030378	PHF6	84295	NM_032458	0.69	0.34	1.03	NA	NA	NA	NA	NA	NA	NA	NA	NA	NA	0	1	0	0	0	1	0	0	0	0
hSQ024460	ARRDC3	57561	NM_020801	0.69	4.24	4.83	0	0	0	0	1	0	0	1	-0.081	0.4944	1	0	0	1	0	0	1	0	0	0
hSQ036431	C1orf85	112770	NM_144580	0.69	4.09	4.66	NA	NA	NA	NA	NA	NA	NA	NA	NA	NA	0	0	0	0	0	1	1	1	0	0
hSQ007010	KIAA1191	57179	NM_001079684	0.69	0.03	1.26	0	0	0	0	1	0	1	0	-0.189	0	1	1	1	0	0	0	0	0	0	0
hSQ008579	ATP2A2	488	NM_170665	0.69	1.31	1.72	0	0	0	0	1	1	0	0	-0.46	0.1257	1	2	1	1	1	0	2	0	0	0
hSQ034700	ADCY3	109	NM_004036	0.69	2.69	3.19	NA	NA	NA	NA	NA	NA	NA	NA	NA	NA	0	0	0	0	0	1	1	1	0	0
hSQ014581	SETDB2	83852	NM_031915	0.68	-2.14	-1.5	NA	NA	NA	NA	NA	NA	NA	NA	NA	NA	0	0	0	0	0	0	0	0	0	0
hSQ006317	TPM4	7171	NM_003290	0.68	1.05	1.81	NA	NA	NA	NA	NA	NA	NA	NA	NA	NA	1	2	1	0	0	0	1	0	0	0
hSQ019147	RNF40	9810	NM_014771	0.68	0.18	1.06	NA	NA	NA	NA	NA	NA	NA	NA	NA	NA	0	0	0	0	0	1	0	0	0	0
hSQ041777	APRT	353	NM_001030018	0.68	-0.72	0.19	NA	NA	NA	NA	NA	NA	NA	NA	NA	NA	0	0	0	0	0	0	0	0	0	0
hSQ026800	PLA2G12A	81579	NM_030821	0.68	-1.7	-1.08	NA	NA	NA	NA	NA	NA	NA	NA	NA	NA	2	1	1	2	1	0	1	0	0	0
hSQ016920	LOC341784	341784	NA	0.68	-2.31	-1.7	NA	NA	NA	NA	NA	NA	NA	NA	NA	NA	NA	NA	NA	NA	NA	NA	NA	NA	NA	NA
hSQ010282	DHX33	56919	NM_020162	0.68	4.19	4.71	NA	NA	NA	NA	NA	NA	NA	NA	NA	NA	0	1	0	0	0	0	0	0	0	0
hSQ014721	ARL15	54622	NM_019087	0.68	2.48	3.31	1	0	1	0	0	0	0	0	-0.253	0.81	1	2	1	0	0	0	0	0	0	0
hSQ014279	PRPS2	5634	NM_001039091	0.68	-1.69	-1.13	NA	NA	NA	NA	NA	NA	NA	NA	NA	NA	0	0	0	0	0	0	0	0	0	0
hSQ039640	UQCRC1	7384	NM_003365	0.68	0.55	1.07	NA	NA	NA	NA	NA	NA	NA	NA	NA	NA	0	0	0	0	0	1	0	0	0	0
hSQ007223	TMEM132A	54972	NM_017870	0.68	-0.18	0.5	NA	NA	NA	NA	NA	NA	NA	NA	NA	NA	0	0	0	0	0	1	0	0	0	0
hSQ014280	C13orf27	93081	NM_138779	0.68	1.58	2.18	NA	NA	NA	NA	NA	NA	NA	NA	NA	NA	0	0	0	0	0	0	0	0	0	0
hSQ016049	RPS18P12	388339	NA	0.68	-3.94	-3.31	NA	NA	NA	NA	NA	NA	NA	NA	NA	NA	NA	NA	NA	NA	NA	NA	NA	NA	NA	NA
hSQ040230	TMEM184C	55751	NM_018241	0.68	0.09	0.66	NA	NA	NA	NA	NA	NA	NA	NA	NA	NA	0	0	0	0	0	1	0	0	0	0
hSQ033422	EDNRB	1910	NM_000115	0.68	-0.86	-0.38	NA	NA	NA	NA	NA	NA	NA	NA	NA	NA	0	3	0	0	0	0	1	0	0	0
hSQ033882	NCOR2	9612	NM_001077261	0.68	1.64	2.34	NA	NA	NA	NA	NA	NA	NA	NA	NA	NA	0	0	0	0	0	0	0	0	0	0
hSQ038836	PABPN1	8106	NM_004643	0.68	0	0.93	NA	NA	NA	NA	NA	NA	NA	NA	NA	NA	1	0	0	0	0	0	0	0	0	0
hSQ022277	RPL23AP37	130773	NA	0.68	-3.45	-2.8	NA	NA	NA	NA	NA	NA	NA	NA	NA	NA	NA	NA	NA	NA	NA	NA	NA	NA	NA	NA
hSQ040569	DNAJC19	131118	NM_145261	0.68	-3.3	-2.62	NA	NA	NA	NA	NA	NA	NA	NA	NA	NA	0	1	0	0	0	0	0	0	0	0
hSQ027950	CRIPT	9419	NM_014171	0.68	-0.41	0.06	NA	NA	NA	NA	NA	NA	NA	NA	NA	NA	2	1	1	2	1	0	0	0	0	0
hSQ038846	SDCCAG3	10807	NM_001039707	0.68	-0.22	0.22	NA	NA	NA	NA	NA	NA	NA	NA	NA	NA	0	1	0	0	0	0	0	0	0	0
hSQ002576	PRMT6	55170	NM_018137	0.68	1.31	2.13	NA	NA	NA	NA	NA	NA	NA	NA	NA	NA	1	0	0	0	0	0	0	0	0	0
hSQ021711	LOC100289049	83591	NA	0.68	0.6	1.34	NA	NA	NA	NA	NA	NA	NA	NA	NA	NA	NA	NA	NA	NA	NA	NA	NA	NA	NA	NA
hSQ027542	LMAN1	3998	NM_005570	0.68	-1.85	-1	0	0	0	0	1	0	0	1	-0.131	0	1	0	0	1	0	0	0	0	0	0
hSQ042673	MEMO1	51072	NM_015955	0.68	1.12	1.84	NA	NA	NA	NA	NA	NA	NA	NA	NA	NA	0	0	0	0	0	0	0	0	0	0
hSQ031540	POFUT1	23509	NM_015352	0.68	1.41	1.86	NA	NA	NA	NA	NA	NA	NA	NA	NA	NA	0	3	0	0	0	1	0	0	1	0
hSQ024654	POLR2C	5432	NM_032940	0.68	-1.63	-0.74	NA	NA	NA	NA	NA	NA	NA	NA	NA	NA	0	0	0	0	0	0	0	0	0	0
hSQ039764	CXorf56	63932	NM_022101	0.68	-1.97	-1.52	NA	NA	NA	NA	NA	NA	NA	NA	NA	NA	0	0	0	0	0	0	0	0	0	0
hSQ036841	SULT1A1	6817	NM_001055	0.68	-1.54	-0.92	NA	NA	NA	NA	NA	NA	NA	NA	NA	NA	0	0	0	0	0	1	0	0	0	0
hSQ022131	POLD2	5425	NM_006230	0.68	-1.36	-0.86	NA	NA	NA	NA	NA	NA	NA	NA	NA	NA	0	0	0	0	0	0	0	0	0	0
hSQ019363	TPT1	7178	NM_003295	0.68	-2.04	-1.37	NA	NA	NA	NA	NA	NA	NA	NA	NA	NA	0	0	0	0	0	0	0	0	0	0
hSQ033003	IRAK1	3654	NM_001025242	0.68	0.3	0.83	1	1	0	0	0	0	0	0	-0.269	0.8491	2	1	1	1	1	0	0	0	0	0
hSQ017715	SUZ12	23512	NM_015355	0.67	0.66	1.31	NA	NA	NA	NA	NA	NA	NA	NA	NA	NA	1	0	0	0	0	0	0	0	0	0
hSQ009088	SGOL1	151648	NM_001012410	0.67	-1.68	-1.21	NA	NA	NA	NA	NA	NA	NA	NA	NA	NA	0	0	0	0	0	1	0	0	1	0
hSQ011945	MGST1	4257	NM_145764	0.67	-0.51	-0.02	NA	NA	NA	NA	NA	NA	NA	NA	NA	NA	0	0	0	0	0	0	0	0	0	0
hSQ043118	LCA5	167691	NM_181714	0.67	-0.12	0.35	0	0	0	0	1	0	1	0	-0.215	0	1	1	1	0	0	0	0	0	0	0
hSQ011312	ZNF107	51427	NM_001013746	0.67	1.13	1.78	0	0	0	0	1	0	0	1	-0.042	0	1	0	0	1	0	0	0	0	0	0
hSQ002420	MGC16121	84848	NA	0.67	-0.4	0.29	NA	NA	NA	NA	NA	NA	NA	NA	NA	NA	NA	NA	NA	NA	NA	NA	NA	NA	NA	NA
hSQ012646	OXA1L	5018	NA	0.67	0.5	1.19	NA	NA	NA	NA	NA	NA	NA	NA	NA	NA	NA	NA	NA	NA	NA	NA	NA	NA	NA	NA
hSQ004622	SULT2B1	6820	NA	0.67	-1.46	-0.7	NA	NA	NA	NA	NA	NA	NA	NA	NA	NA	NA	NA	NA	NA	NA	NA	NA	NA	NA	NA
hSQ037039	CSF1R	22993	NM_005211	0.67	1.14	1.55	NA	NA	NA	NA	NA	NA	NA	NA	NA	NA	0	0	0	0	0	1	0	0	0	0
hSQ042735	RBM12B	389677	NM_203390	0.67	2.23	2.88	NA	NA	NA	NA	NA	NA	NA	NA	NA	NA	0	0	0	0	0	0	0	0	0	0
hSQ037941	NDUFS7	374291	NM_024407	0.67	-2.16	-1.51	NA	NA	NA	NA	NA	NA	NA	NA	NA	NA	0	0	0	0	0	0	0	0	0	0
hSQ039346	ERLIN1	10613	NM_001100626	0.67	3.58	4.23	NA	NA	NA	NA	NA	NA	NA	NA	NA	NA	0	1	0	0	0	1	1	1	1	1
hSQ044281	DDRGK1	65992	NA	0.67	-0.93	-0.26	NA	NA	NA	NA	NA	NA	NA	NA	NA	NA	NA	NA	NA	NA	NA	NA	NA	NA	NA	NA
hSQ025053	RAB7A	7879	NM_004637	0.67	-0.83	-0.26	NA	NA	NA	NA	NA	NA	NA	NA	NA	NA	0	0	0	0	0	0	0	0	0	0
hSQ020892	PLTP	5360	NM_006227	0.67	-1.4	-0.93	NA	NA	NA	NA	NA	NA	NA	NA	NA	NA	0	0	0	0	0	1	0	0	0	0
hSQ003155	AVL9	23080	NA	0.67	1.69	2.43	NA	NA	NA	NA	NA	NA	NA	NA	NA	NA	NA	NA	NA	NA	NA	NA	NA	NA	NA	NA
hSQ007892	DGCR6L	85359	NM_033257	0.67	-0.59	0.09	NA	NA	NA	NA	NA	NA	NA	NA	NA	NA	0	0	0	0	0	1	1	1	0	0
hSQ027772	ZNF503	84858	NM_032772	0.67	1.79	2.3	NA	NA	NA	NA	NA	NA	NA	NA	NA	NA	0	0	0	0	0	0	0	0	0	0
hSQ015162	ANKRD52	283373	NA	0.67	3	3.77	NA	NA	NA	NA	NA	NA	NA	NA	NA	NA	NA	NA	NA	NA	NA	NA	NA	NA	NA	NA
hSQ012452	FZD2	2535	NM_001466	0.67	0.06	0.66	NA	NA	NA	NA	NA	NA	NA	NA	NA	NA	0	0	0	0	0	1	0	0	1	0
hSQ044085	HEBP2	23593	NM_014320	0.67	-3.66	-3.06	NA	NA	NA	NA	NA	NA	NA	NA	NA	NA	0	0	0	0	0	0	1	0	0	0
hSQ009338	ATP6V1A	523	NM_001690	0.67	-0.41	0.26	0	0	0	0	1	0	1	0	-0.237	0.2796	2	1	1	0	0	0	0	0	0	0
hSQ006957	FABP5L3	220832	NA	0.67	0.73	1.37	NA	NA	NA	NA	NA	NA	NA	NA	NA	NA	NA	NA	NA	NA	NA	NA	NA	NA	NA	NA
hSQ011726	PTX3	5806	NM_002852	0.67	-0.74	0.1	NA	NA	NA	NA	NA	NA	NA	NA	NA	NA	0	0	0	0	0	0	0	0	0	0
hSQ025083	IQGAP3	128239	NM_178229	0.67	0.34	1.36	NA	NA	NA	NA	NA	NA	NA	NA	NA	NA	0	1	0	0	0	2	1	0	0	0
hSQ013457	HPS1	3257	NM_000195	0.67	0.33	0.73	NA	NA	NA	NA	NA	NA	NA	NA	NA	NA	0	0	0	0	0	0	0	0	0	0
hSQ036454	TET3	200424	NM_144993	0.67	1.9	2.72	1	1	0	0	0	0	0	0	-0.172	0.8479	1	1	1	1	1	0	0	0	0	0
hSQ044004	EIF3C	8663	NM_001037808	0.67	0.16	1.08	NA	NA	NA	NA	NA	NA	NA	NA	NA	NA	0	0	0	0	0	1	0	0	0	0
hSQ029419	ALG6	29929	NM_013339	0.67	-1.9	-1.31	NA	NA	NA	NA	NA	NA	NA	NA	NA	NA	0	0	0	0	0	1	0	0	0	0
hSQ043028	NDUFB6	4712	NM_002493	0.67	-4.3	-3.19	NA	NA	NA	NA	NA	NA	NA	NA	NA	NA	0	1	0	0	0	0	0	0	0	0
hSQ008094	CENPO	79172	NM_024322	0.67	-0.48	0	0	0	0	0	1	1	0	0	-0.185	0	1	1	1	1	1	0	0	0	0	0
hSQ009280	XM_499290	442546	NA	0.67	-2.11	-1.49	NA	NA	NA	NA	NA	NA	NA	NA	NA	NA	NA	NA	NA	NA	NA	NA	NA	NA	NA	NA
hSQ008632	MRPL42	28977	NM_014050	0.66	-2.36	-1.57	NA	NA	NA	NA	NA	NA	NA	NA	NA	NA	0	0	0	0	0	0	0	0	0	0
hSQ044635	H3F3A	3020	NA	0.66	-2.6	-1.81	NA	NA	NA	NA	NA	NA	NA	NA	NA	NA	NA	NA	NA	NA	NA	NA	NA	NA	NA	NA
hSQ020004	EIF4A1	1973::26781	NM_001416	0.66	-2.92	-2.28	NA	NA	NA	NA	NA	NA	NA	NA	NA	NA	0	1	0	0	0	0	1	0	0	0
hSQ044244	STX2	2054	NM_194356	0.66	0.17	1.1	0	0	0	0	1	1	0	0	-0.283	0	1	1	1	1	1	0	0	0	0	0
hSQ030027	RPL35P1	440737	NA	0.66	-1.76	-0.9	NA	NA	NA	NA	NA	NA	NA	NA	NA	NA	NA	NA	NA	NA	NA	NA	NA	NA	NA	NA
hSQ033131	SUPT4H1	6827	NM_003168	0.66	-1.77	-0.99	NA	NA	NA	NA	NA	NA	NA	NA	NA	NA	0	0	0	0	0	0	0	0	0	0
hSQ044736	MBOAT2	129642	NA	0.66	0.55	1.23	NA	NA	NA	NA	NA	NA	NA	NA	NA	NA	NA	NA	NA	NA	NA	NA	NA	NA	NA	NA
hSQ020092	COX7C	1350	NM_001867	0.66	-3.59	-2.64	NA	NA	NA	NA	NA	NA	NA	NA	NA	NA	0	0	0	0	0	0	0	0	0	0
hSQ000960	PKIB	5570	NM_032471	0.66	-2.47	-1.73	NA	NA	NA	NA	NA	NA	NA	NA	NA	NA	0	0	0	0	0	0	0	0	0	0
hSQ001028	HNRNPA1P4	389674	NA	0.66	-0.7	-0.11	NA	NA	NA	NA	NA	NA	NA	NA	NA	NA	NA	NA	NA	NA	NA	NA	NA	NA	NA	NA
hSQ021940	FAM127C	441518	NA	0.66	0.98	1.51	NA	NA	NA	NA	NA	NA	NA	NA	NA	NA	NA	NA	NA	NA	NA	NA	NA	NA	NA	NA
hSQ023933	CREG1	8804	NM_003851	0.66	-1.87	-1.1	NA	NA	NA	NA	NA	NA	NA	NA	NA	NA	0	1	0	0	0	0	0	0	0	0
hSQ002320	AMBRA1	55626	NM_017749	0.66	1.6	2.29	NA	NA	NA	NA	NA	NA	NA	NA	NA	NA	0	0	0	0	0	2	1	1	0	0
hSQ029772	FLVCR1	28982	NM_014053	0.66	-0.66	-0.06	NA	NA	NA	NA	NA	NA	NA	NA	NA	NA	2	2	2	0	0	0	0	0	0	0
hSQ027115	VCL	7414	NM_003373	0.66	1.78	2.26	NA	NA	NA	NA	NA	NA	NA	NA	NA	NA	0	1	0	0	0	0	0	0	0	0
hSQ041418	PDCD6	10016	NM_013232	0.66	-0.11	0.37	NA	NA	NA	NA	NA	NA	NA	NA	NA	NA	0	0	0	0	0	0	0	0	0	0
hSQ016430	MTPN	136319	NA	0.66	-0.39	0.19	NA	NA	NA	NA	NA	NA	NA	NA	NA	NA	NA	NA	NA	NA	NA	NA	NA	NA	NA	NA
hSQ002414	RPL6P22	388460	NA	0.66	-3.4	-2.8	NA	NA	NA	NA	NA	NA	NA	NA	NA	NA	NA	NA	NA	NA	NA	NA	NA	NA	NA	NA
hSQ002702	CAMKK2	10645	NM_153499	0.66	1.69	2.16	NA	NA	NA	NA	NA	NA	NA	NA	NA	NA	0	0	0	0	0	1	2	1	0	0
hSQ042064	RNF38	152006	NM_022781	0.66	4	4.67	1	0	1	0	0	0	0	0	-0.157	0.5619	1	1	1	0	0	1	1	1	0	0
hSQ022908	FAM58B	339521	NA	0.65	0.94	1.31	NA	NA	NA	NA	NA	NA	NA	NA	NA	NA	NA	NA	NA	NA	NA	NA	NA	NA	NA	NA
hSQ028098	DNAJC12	56521	NM_021800	0.65	-2.92	-2.41	NA	NA	NA	NA	NA	NA	NA	NA	NA	NA	0	0	0	0	0	0	0	0	0	0
hSQ013264	RBKS	64080	NA	0.65	-0.09	0.5	NA	NA	NA	NA	NA	NA	NA	NA	NA	NA	NA	NA	NA	NA	NA	NA	NA	NA	NA	NA
hSQ045337	SLC37A3	84255	NM_207113	0.65	0.7	1.7	1	1	0	0	1	1	0	0	-0.698	0.8431	2	2	2	2	2	0	0	0	0	0
hSQ022599	PVRL3	25945	NA	0.65	0.49	1.15	NA	NA	NA	NA	NA	NA	NA	NA	NA	NA	NA	NA	NA	NA	NA	NA	NA	NA	NA	NA
hSQ028193	C14orf119	55017	NM_017924	0.65	-1.18	-0.59	NA	NA	NA	NA	NA	NA	NA	NA	NA	NA	0	0	0	0	0	0	0	0	0	0
hSQ001911	PPA1	5464	NM_021129	0.65	-2.31	-1.57	NA	NA	NA	NA	NA	NA	NA	NA	NA	NA	0	0	0	0	0	0	0	0	0	0
hSQ006259	KRTCAP2	200185	NA	0.65	-1.61	-0.63	NA	NA	NA	NA	NA	NA	NA	NA	NA	NA	NA	NA	NA	NA	NA	NA	NA	NA	NA	NA
hSQ044592	PELI1	57162	NM_020651	0.65	0.55	1.21	0	0	0	0	1	0	0	1	-0.173	0.1933	1	0	0	1	0	0	1	0	0	0
hSQ019523	RPS2	6187	NA	0.65	-1.4	-0.73	NA	NA	NA	NA	NA	NA	NA	NA	NA	NA	NA	NA	NA	NA	NA	NA	NA	NA	NA	NA
hSQ028508	SPIN4	139886	NM_001012968	0.65	-1.46	-0.7	NA	NA	NA	NA	NA	NA	NA	NA	NA	NA	0	0	0	0	0	0	0	0	0	0
hSQ033669	2010-09-10	151011	NA	0.65	-0.76	0.13	NA	NA	NA	NA	NA	NA	NA	NA	NA	NA	NA	NA	NA	NA	NA	NA	NA	NA	NA	NA
hSQ016733	COG7	91949	NM_153603	0.65	0.29	0.78	NA	NA	NA	NA	NA	NA	NA	NA	NA	NA	0	0	0	0	0	0	0	0	0	0
hSQ032357	LOC162632	162632::284047	NA	0.65	1.53	2.02	NA	NA	NA	NA	NA	NA	NA	NA	NA	NA	NA	NA	NA	NA	NA	NA	NA	NA	NA	NA
hSQ001675	MAPKSP1	8649	NA	0.65	-2.36	-1.66	NA	NA	NA	NA	NA	NA	NA	NA	NA	NA	NA	NA	NA	NA	NA	NA	NA	NA	NA	NA
hSQ010551	QPCT	25797	NM_012413	0.65	-1.5	-0.89	NA	NA	NA	NA	NA	NA	NA	NA	NA	NA	0	0	0	0	0	0	0	0	0	0
hSQ037792	PBOV1	59351	NM_021635	0.65	-0.44	0	NA	NA	NA	NA	NA	NA	NA	NA	NA	NA	0	0	0	0	0	0	0	0	0	0
hSQ004011	C17orf95	124512	NA	0.65	-2.32	-1.77	NA	NA	NA	NA	NA	NA	NA	NA	NA	NA	NA	NA	NA	NA	NA	NA	NA	NA	NA	NA
hSQ025481	MSL2	55167	NA	0.65	0.58	1.03	NA	NA	NA	NA	NA	NA	NA	NA	NA	NA	NA	NA	NA	NA	NA	NA	NA	NA	NA	NA
hSQ023444	TMEM181	57583	NM_020823	0.65	0.15	0.67	0	0	0	0	1	0	1	0	-0.216	0	1	4	1	0	0	1	0	0	0	0
hSQ018355	KRTAP19-3	337970	NM_181609	0.64	-2.33	-1.67	NA	NA	NA	NA	NA	NA	NA	NA	NA	NA	0	0	0	0	0	0	0	0	0	0
hSQ042590	CNN3	1266	NM_001839	0.64	-2.2	-1.6	NA	NA	NA	NA	NA	NA	NA	NA	NA	NA	0	1	0	0	0	0	0	0	0	0
hSQ042701	EEF1E1	9521	NM_004280	0.64	-3.18	-2.7	NA	NA	NA	NA	NA	NA	NA	NA	NA	NA	0	0	0	0	0	0	0	0	0	0
hSQ002740	GFOD1	54438	NM_018988	0.64	0.83	1.65	NA	NA	NA	NA	NA	NA	NA	NA	NA	NA	0	1	0	0	0	1	1	0	0	0
hSQ011792	SLC25A25	114789	NM_001006641	0.64	1.65	2.54	NA	NA	NA	NA	NA	NA	NA	NA	NA	NA	0	1	0	0	0	0	0	0	0	0
hSQ044783	GSTO1	9446	NA	0.64	-3.44	-2.97	NA	NA	NA	NA	NA	NA	NA	NA	NA	NA	NA	NA	NA	NA	NA	NA	NA	NA	NA	NA
hSQ023549	NAB1	4664	NM_005966	0.64	0.34	1.71	NA	NA	NA	NA	NA	NA	NA	NA	NA	NA	0	2	0	0	0	0	0	0	0	0
hSQ035119	EIF3A	8661	NM_003750	0.64	-0.74	0.05	NA	NA	NA	NA	NA	NA	NA	NA	NA	NA	0	0	0	0	0	1	1	1	0	0
hSQ021112	SDCCAG3	10807	NM_001039707	0.64	-0.21	0.23	NA	NA	NA	NA	NA	NA	NA	NA	NA	NA	0	1	0	0	0	0	0	0	0	0
hSQ001124	KIAA0802	23255	NM_015210	0.64	1.32	1.85	0	0	0	0	1	1	0	0	-0.488	0.0039	1	1	1	1	1	0	0	0	0	0
hSQ043992	GFM1	85476	NM_024996	0.64	-1.06	-0.47	NA	NA	NA	NA	NA	NA	NA	NA	NA	NA	0	0	0	0	0	0	1	0	0	0
hSQ040979	UROD	7389	NM_000374	0.64	-1.57	-1.06	NA	NA	NA	NA	NA	NA	NA	NA	NA	NA	0	0	0	0	0	0	0	0	0	0
hSQ004227	BUB3	9184	NM_004725	0.64	-2.05	-1.53	NA	NA	NA	NA	NA	NA	NA	NA	NA	NA	0	0	0	0	0	0	0	0	0	0
hSQ036348	ARL5A	26225	NM_001037174	0.64	-1.11	-0.41	NA	NA	NA	NA	NA	NA	NA	NA	NA	NA	0	0	0	0	0	0	0	0	0	0
hSQ014975	RPS2P17	400963	NA	0.64	-1.58	-0.9	NA	NA	NA	NA	NA	NA	NA	NA	NA	NA	NA	NA	NA	NA	NA	NA	NA	NA	NA	NA
hSQ013337	ALAD	210	NM_000031	0.64	0.79	1.23	NA	NA	NA	NA	NA	NA	NA	NA	NA	NA	0	0	0	0	0	1	0	0	0	0
hSQ010321	LOC441454	441454	NA	0.64	-1.96	-1.17	NA	NA	NA	NA	NA	NA	NA	NA	NA	NA	NA	NA	NA	NA	NA	NA	NA	NA	NA	NA
hSQ044677	DHX38	9785	NM_014003	0.64	0.32	0.97	NA	NA	NA	NA	NA	NA	NA	NA	NA	NA	0	0	0	0	0	1	0	0	1	0
hSQ031736	AKD1	221264	NA	0.64	-0.34	0.18	NA	NA	NA	NA	NA	NA	NA	NA	NA	NA	NA	NA	NA	NA	NA	NA	NA	NA	NA	NA
hSQ009923	LOC144481	144481	NA	0.64	-1.09	-0.51	NA	NA	NA	NA	NA	NA	NA	NA	NA	NA	NA	NA	NA	NA	NA	NA	NA	NA	NA	NA
hSQ023736	RPS2P55	286444	NA	0.64	-1.55	-0.83	NA	NA	NA	NA	NA	NA	NA	NA	NA	NA	NA	NA	NA	NA	NA	NA	NA	NA	NA	NA
hSQ010322	BC013859	441456	NA	0.64	-1.98	-1.19	NA	NA	NA	NA	NA	NA	NA	NA	NA	NA	NA	NA	NA	NA	NA	NA	NA	NA	NA	NA
hSQ001842	MAGOH	4116	NM_002370	0.64	-3.18	-2.48	NA	NA	NA	NA	NA	NA	NA	NA	NA	NA	0	0	0	0	0	0	0	0	0	0
hSQ036729	GPR146	115330	NA	0.64	1.9	2.39	NA	NA	NA	NA	NA	NA	NA	NA	NA	NA	NA	NA	NA	NA	NA	NA	NA	NA	NA	NA
hSQ028489	PLXND1	23129	NM_015103	0.64	1.25	1.96	NA	NA	NA	NA	NA	NA	NA	NA	NA	NA	0	0	0	0	0	1	0	0	0	0
hSQ013710	NSUN5C	260294	NM_001039487	0.63	0.47	1.03	NA	NA	NA	NA	NA	NA	NA	NA	NA	NA	0	0	0	0	0	0	0	0	0	0
hSQ042263	HES6	55502	NM_018645	0.63	-1.7	-1.06	NA	NA	NA	NA	NA	NA	NA	NA	NA	NA	0	0	0	0	0	0	0	0	0	0
hSQ033462	HSPH1	10808	NM_006644	0.63	-1.55	-0.93	NA	NA	NA	NA	NA	NA	NA	NA	NA	NA	0	0	0	0	0	0	0	0	0	0
hSQ016004	SETD1B	23067	NA	0.63	1.86	2.4	NA	NA	NA	NA	NA	NA	NA	NA	NA	NA	NA	NA	NA	NA	NA	NA	NA	NA	NA	NA
hSQ032135	MMGT1	93380	NA	0.63	-1.15	-0.68	NA	NA	NA	NA	NA	NA	NA	NA	NA	NA	NA	NA	NA	NA	NA	NA	NA	NA	NA	NA
hSQ037774	CSE1L	1434	NM_001316	0.63	3.47	4.34	NA	NA	NA	NA	NA	NA	NA	NA	NA	NA	0	0	0	0	0	2	1	0	2	0
hSQ043228	MDM4	4194	NM_002393	0.63	0.26	0.85	NA	NA	NA	NA	NA	NA	NA	NA	NA	NA	0	2	0	0	0	0	0	0	0	0
hSQ035358	SLC41A2	84102	NM_032148	0.63	-0.95	-0.44	NA	NA	NA	NA	NA	NA	NA	NA	NA	NA	0	0	0	0	0	0	1	0	0	0
hSQ013163	LOC148430	148430	NA	0.63	-1.7	-1.05	NA	NA	NA	NA	NA	NA	NA	NA	NA	NA	NA	NA	NA	NA	NA	NA	NA	NA	NA	NA
hSQ030673	ELK1	2002	NM_005229	0.63	-0.59	-0.1	NA	NA	NA	NA	NA	NA	NA	NA	NA	NA	0	0	0	0	0	0	0	0	0	0
hSQ033226	MID1IP1	58526	NM_001098790	0.63	2.8	3.26	NA	NA	NA	NA	NA	NA	NA	NA	NA	NA	0	0	0	0	0	2	0	0	0	0
hSQ023713	ZNF142	7701	NM_005081	0.63	2.33	2.73	NA	NA	NA	NA	NA	NA	NA	NA	NA	NA	NA	NA	NA	NA	NA	NA	NA	NA	NA	NA
hSQ017774	PTK2	5747	NM_005607	0.63	0.54	1.06	NA	NA	NA	NA	NA	NA	NA	NA	NA	NA	0	0	0	0	0	0	1	0	0	0
hSQ025541	SEC22C	9117	NM_004206	0.63	0.29	0.81	NA	NA	NA	NA	NA	NA	NA	NA	NA	NA	0	0	0	0	0	1	1	1	0	0
hSQ018690	C9orf150	286343	NM_203403	0.63	4.32	4.71	NA	NA	NA	NA	NA	NA	NA	NA	NA	NA	0	0	0	0	0	1	0	0	1	0
hSQ026616	BTBD2	55643	NM_017797	0.63	0.51	0.97	NA	NA	NA	NA	NA	NA	NA	NA	NA	NA	0	0	0	0	0	1	0	0	0	0
hSQ020677	HEXB	3074	NM_000521	0.63	-0.88	-0.41	NA	NA	NA	NA	NA	NA	NA	NA	NA	NA	0	0	0	0	0	0	1	0	0	0
hSQ032770	PRKAB2	5565	NM_005399	0.63	1.26	1.74	0	0	0	0	2	0	0	2	-0.19	0	2	4	0	2	0	0	1	0	0	0
hSQ029780	HNRNPK	3190	NM_002140	0.63	-0.75	-0.06	NA	NA	NA	NA	NA	NA	NA	NA	NA	NA	0	1	0	0	0	0	1	0	0	0
hSQ036011	OSTC	58505	NA	0.63	-2.63	-1.95	NA	NA	NA	NA	NA	NA	NA	NA	NA	NA	NA	NA	NA	NA	NA	NA	NA	NA	NA	NA
hSQ028576	TMSL4	7118	NA	0.63	-2.11	-1.49	NA	NA	NA	NA	NA	NA	NA	NA	NA	NA	NA	NA	NA	NA	NA	NA	NA	NA	NA	NA
hSQ034470	NDUFC2	4718	NM_004549	0.63	-2.14	-1.19	NA	NA	NA	NA	NA	NA	NA	NA	NA	NA	0	0	0	0	0	0	0	0	0	0
hSQ010080	KIAA1143	57456	NM_020696	0.63	-3.74	-2.98	NA	NA	NA	NA	NA	NA	NA	NA	NA	NA	0	0	0	0	0	0	0	0	0	0
hSQ001318	TNRC8	27325	NA	0.62	1.54	1.96	NA	NA	NA	NA	NA	NA	NA	NA	NA	NA	NA	NA	NA	NA	NA	NA	NA	NA	NA	NA
hSQ026780	C14orf149	112849	NM_144581	0.62	-2.46	-1.99	NA	NA	NA	NA	NA	NA	NA	NA	NA	NA	0	0	0	0	0	0	0	0	0	0
hSQ011331	MYO10	4651	NM_012334	0.62	1.48	2.07	NA	NA	NA	NA	NA	NA	NA	NA	NA	NA	0	2	0	0	0	1	0	0	0	0
hSQ038626	SUMO2	6613	NA	0.62	-2.35	-1.77	NA	NA	NA	NA	NA	NA	NA	NA	NA	NA	NA	NA	NA	NA	NA	NA	NA	NA	NA	NA
hSQ024744	PREPL	9581	NM_001042385	0.62	-0.86	-0.37	NA	NA	NA	NA	NA	NA	NA	NA	NA	NA	0	0	0	0	0	1	1	1	1	1
hSQ041134	NQO1	1728	NM_000903	0.62	-2.4	-1.98	NA	NA	NA	NA	NA	NA	NA	NA	NA	NA	0	0	0	0	0	0	0	0	0	0
hSQ011606	NACA2	342538	NM_199290	0.62	-2.23	-1.82	NA	NA	NA	NA	NA	NA	NA	NA	NA	NA	0	0	0	0	0	0	0	0	0	0
hSQ015626	APOBEC3B	9582	NM_004900	0.62	0.79	1.23	NA	NA	NA	NA	NA	NA	NA	NA	NA	NA	0	0	0	0	0	0	0	0	0	0
hSQ037584	KIF26A	26153	NM_015656	0.62	0	0.83	NA	NA	NA	NA	NA	NA	NA	NA	NA	NA	0	0	0	0	0	0	0	0	0	0
hSQ029860	ATP6V1A	523	NM_001690	0.62	0.16	0.57	0	0	0	0	1	0	1	0	-0.237	0.2796	2	1	1	0	0	0	0	0	0	0
hSQ002773	DIP2A	23181	NM_015151	0.62	1.88	2.52	NA	NA	NA	NA	NA	NA	NA	NA	NA	NA	1	2	1	1	1	1	0	0	0	0
hSQ019065	IRX5	10265	NM_005853	0.62	-0.64	0.03	NA	NA	NA	NA	NA	NA	NA	NA	NA	NA	0	0	0	0	0	1	0	0	0	0
hSQ019425	NADSYN1	55191	NM_018161	0.62	-0.83	-0.25	NA	NA	NA	NA	NA	NA	NA	NA	NA	NA	0	1	0	0	0	0	0	0	0	0
hSQ012442	UBE2K	3093	NM_005339	0.62	0.29	0.85	0	0	0	0	1	0	0	1	-0.085	0.1617	1	2	0	1	0	0	0	0	0	0
hSQ042870	GDF9	2661	NM_005260	0.62	-1.08	-0.6	NA	NA	NA	NA	NA	NA	NA	NA	NA	NA	0	0	0	0	0	1	0	0	1	0
hSQ030345	C9orf9	11092	NM_018956	0.62	-0.35	0.16	NA	NA	NA	NA	NA	NA	NA	NA	NA	NA	0	0	0	0	0	2	1	1	0	0
hSQ027953	ABHD1	84696	NM_032604	0.62	-1.06	-0.45	NA	NA	NA	NA	NA	NA	NA	NA	NA	NA	0	0	0	0	0	0	0	0	0	0
hSQ013506	BRWD3	254065	NM_153252	0.62	2.22	2.83	1	1	0	0	0	0	0	0	-0.351	0.7854	1	1	1	1	1	1	2	1	0	0
hSQ003457	NLGN2	57555	NM_020795	0.62	1.05	1.54	NA	NA	NA	NA	NA	NA	NA	NA	NA	NA	0	0	0	0	0	0	0	0	0	0
hSQ014198	TRA2B	6434	NA	0.62	-2.37	-1.78	NA	NA	NA	NA	NA	NA	NA	NA	NA	NA	NA	NA	NA	NA	NA	NA	NA	NA	NA	NA
hSQ028285	DNAJA1	3301	NM_001539	0.62	-3.07	-2.4	NA	NA	NA	NA	NA	NA	NA	NA	NA	NA	1	0	0	0	0	1	0	0	1	0
hSQ002540	ATP6AP2	10159	NM_005765	0.62	-1.57	-0.93	NA	NA	NA	NA	NA	NA	NA	NA	NA	NA	0	0	0	0	0	0	0	0	0	0
hSQ014233	TRIM39	56658	NM_021253	0.62	2.53	2.96	NA	NA	NA	NA	NA	NA	NA	NA	NA	NA	0	0	0	0	0	1	1	1	0	0
hSQ034333	RPL27A	6157	NA	0.62	0.17	1.04	NA	NA	NA	NA	NA	NA	NA	NA	NA	NA	NA	NA	NA	NA	NA	NA	NA	NA	NA	NA
hSQ017318	R3HDM2	22864	NM_014925	0.61	1.65	2.33	NA	NA	NA	NA	NA	NA	NA	NA	NA	NA	1	0	0	1	0	1	1	1	0	0
hSQ034880	FBXO8	26269	NM_012180	0.61	0.73	1.65	NA	NA	NA	NA	NA	NA	NA	NA	NA	NA	0	0	0	0	0	0	1	0	0	0
hSQ019571	MTA3	57504	NM_020744	0.61	0.34	0.92	NA	NA	NA	NA	NA	NA	NA	NA	NA	NA	0	0	0	0	0	0	1	0	0	0
hSQ034062	MAP7	9053	NM_003980	0.61	1.96	2.61	NA	NA	NA	NA	NA	NA	NA	NA	NA	NA	0	0	0	0	0	1	0	0	0	0
hSQ014415	KCTD12	115207	NM_138444	0.61	0.59	1.29	0	0	0	0	1	0	0	1	-0.023	0	1	1	0	1	0	0	0	0	0	0
hSQ036973	ZMIZ2	83637	NA	0.61	1.13	1.56	NA	NA	NA	NA	NA	NA	NA	NA	NA	NA	NA	NA	NA	NA	NA	NA	NA	NA	NA	NA
hSQ011537	C3orf39	84892	NM_032806	0.61	1.43	1.93	NA	NA	NA	NA	NA	NA	NA	NA	NA	NA	0	0	0	0	0	2	0	0	1	0
hSQ013305	LARP1	23367	NM_015315	0.61	1.17	1.88	NA	NA	NA	NA	NA	NA	NA	NA	NA	NA	1	0	0	0	0	2	1	1	0	0
hSQ038931	ARRDC1	92714	NM_152285	0.61	0.44	0.82	NA	NA	NA	NA	NA	NA	NA	NA	NA	NA	0	0	0	0	0	1	0	0	0	0
hSQ041716	LEMD3	23592	NM_014319	0.61	0.13	0.73	NA	NA	NA	NA	NA	NA	NA	NA	NA	NA	0	1	0	0	0	1	0	0	0	0
hSQ008520	ZNF644	84146	NM_016620	0.61	0.23	0.86	0	0	0	0	1	0	0	1	-0.133	0.301	1	1	0	1	0	1	0	0	0	0
hSQ022111	NOL8	55035	NM_017948	0.61	-2.35	-1.85	NA	NA	NA	NA	NA	NA	NA	NA	NA	NA	0	0	0	0	0	0	1	0	0	0
hSQ007577	OPRL1	4987	NM_000913	0.61	1.99	2.48	NA	NA	NA	NA	NA	NA	NA	NA	NA	NA	0	0	0	0	0	0	0	0	0	0
hSQ003073	HNRPLL	92906	NM_138394	0.61	-0.4	0.15	NA	NA	NA	NA	NA	NA	NA	NA	NA	NA	0	0	0	0	0	0	2	0	0	0
hSQ015297	UROD	7389	NM_000374	0.61	-1.44	-1.01	NA	NA	NA	NA	NA	NA	NA	NA	NA	NA	0	0	0	0	0	0	0	0	0	0
hSQ016951	GTF2IRD1	9569	NM_005685	0.61	0.34	0.93	NA	NA	NA	NA	NA	NA	NA	NA	NA	NA	0	1	0	0	0	0	1	0	0	0
hSQ041335	TBC1D23	55773	NA	0.61	0.35	1.01	NA	NA	NA	NA	NA	NA	NA	NA	NA	NA	NA	NA	NA	NA	NA	NA	NA	NA	NA	NA
hSQ035496	GALK1	2584	NM_000154	0.61	-0.32	0.16	NA	NA	NA	NA	NA	NA	NA	NA	NA	NA	0	0	0	0	0	1	0	0	0	0
hSQ025186	PEX13	5194	NM_002618	0.61	1.49	2.03	NA	NA	NA	NA	NA	NA	NA	NA	NA	NA	0	1	0	0	0	0	1	0	0	0
hSQ008780	HOXB8	3218	NM_024016	0.61	1.5	2.68	NA	NA	NA	NA	NA	NA	NA	NA	NA	NA	0	0	0	0	0	0	0	0	0	0
hSQ002681	TPMT	7172	NM_000367	0.61	-3.82	-3.07	NA	NA	NA	NA	NA	NA	NA	NA	NA	NA	0	0	0	0	0	0	0	0	0	0
hSQ031118	CDK7	1022	NM_001799	0.61	-3.36	-2.85	NA	NA	NA	NA	NA	NA	NA	NA	NA	NA	0	0	0	0	0	0	0	0	0	0
hSQ034919	STAG3L4	64940	NM_022906	0.61	-1.94	-1.51	NA	NA	NA	NA	NA	NA	NA	NA	NA	NA	0	0	0	0	0	0	1	0	0	0
hSQ035006	ASCC3	10973	NM_022091	0.61	0.31	0.73	NA	NA	NA	NA	NA	NA	NA	NA	NA	NA	0	0	0	0	0	0	0	0	0	0
hSQ038171	RPL24	6152	NA	0.61	1.48	2.39	NA	NA	NA	NA	NA	NA	NA	NA	NA	NA	NA	NA	NA	NA	NA	NA	NA	NA	NA	NA
hSQ002250	STX7	8417	NM_003569	0.61	-1.05	-0.55	0	0	0	0	1	0	0	1	-0.125	0.1856	1	0	0	1	0	0	0	0	0	0
hSQ015439	TXN	7295	NM_003329	0.61	-2.79	-2.09	NA	NA	NA	NA	NA	NA	NA	NA	NA	NA	0	0	0	0	0	0	0	0	0	0
hSQ017925	PPP3CC	5533	NM_005605	0.6	-0.45	-0.03	NA	NA	NA	NA	NA	NA	NA	NA	NA	NA	0	0	0	0	0	1	0	0	1	0
hSQ005533	HIC2	23119	NM_015094	0.6	2.98	3.53	NA	NA	NA	NA	NA	NA	NA	NA	NA	NA	0	1	0	0	0	1	0	0	1	0
hSQ017127	MAP3K12	7786	NM_006301	0.6	0.76	1.34	NA	NA	NA	NA	NA	NA	NA	NA	NA	NA	0	0	0	0	0	0	0	0	0	0
hSQ008958	CASC5	57082	NM_144508	0.6	-1.52	-1.11	NA	NA	NA	NA	NA	NA	NA	NA	NA	NA	0	0	0	0	0	1	2	1	0	0
hSQ033387	SLC10A7	84068	NM_001029998	0.6	0.78	1.46	NA	NA	NA	NA	NA	NA	NA	NA	NA	NA	0	0	0	0	0	0	0	0	0	0
hSQ004070	ZSWIM5	57643	NM_020883	0.6	1.1	1.85	NA	NA	NA	NA	NA	NA	NA	NA	NA	NA	0	0	0	0	0	1	2	1	1	1
hSQ029458	VDAC2	7417	NM_003375	0.6	-1.05	-0.66	NA	NA	NA	NA	NA	NA	NA	NA	NA	NA	0	0	0	0	0	0	1	0	0	0
hSQ043936	NOC2L	26155	NM_015658	0.6	0.11	0.81	NA	NA	NA	NA	NA	NA	NA	NA	NA	NA	0	0	0	0	0	0	0	0	0	0
hSQ002797	ENOSF1	55556	NM_017512	0.6	-1.13	-0.67	NA	NA	NA	NA	NA	NA	NA	NA	NA	NA	0	0	0	0	0	0	0	0	0	0
hSQ038662	ATP5E	514	NM_001001977	0.6	-2.31	-1.54	NA	NA	NA	NA	NA	NA	NA	NA	NA	NA	0	0	0	0	0	0	0	0	0	0
hSQ020287	SFRS8	6433	NM_004592	0.6	0.65	1.23	NA	NA	NA	NA	NA	NA	NA	NA	NA	NA	0	0	0	0	0	3	1	0	0	0
hSQ020040	GYLTL1B	120071	NM_152312	0.6	3.05	3.64	NA	NA	NA	NA	NA	NA	NA	NA	NA	NA	0	0	0	0	0	1	0	0	0	0
hSQ038406	AIMP1	9255	NA	0.6	-3.47	-2.84	NA	NA	NA	NA	NA	NA	NA	NA	NA	NA	NA	NA	NA	NA	NA	NA	NA	NA	NA	NA
hSQ000068	SOX4	6659	NM_003107	0.6	3.47	4.02	NA	NA	NA	NA	NA	NA	NA	NA	NA	NA	0	1	0	0	0	0	0	0	0	0
hSQ008065	NOC2L	26155	NM_015658	0.6	0.09	0.78	NA	NA	NA	NA	NA	NA	NA	NA	NA	NA	0	0	0	0	0	0	0	0	0	0
hSQ011597	ATP2B1	490	NM_001001323	0.6	0.72	1.27	NA	NA	NA	NA	NA	NA	NA	NA	NA	NA	1	2	0	1	0	0	0	0	0	0
hSQ000211	N4BP2L2	10443	NM_014887	0.6	-2.22	-1.74	NA	NA	NA	NA	NA	NA	NA	NA	NA	NA	1	1	0	0	0	0	1	0	0	0
hSQ001526	TRPC3	7222	NM_003305	0.6	0.99	1.54	NA	NA	NA	NA	NA	NA	NA	NA	NA	NA	1	0	0	0	0	0	0	0	0	0
hSQ021050	MEIS2	4212	NM_002399	0.6	0.51	1.01	NA	NA	NA	NA	NA	NA	NA	NA	NA	NA	0	1	0	0	0	2	0	0	1	0
hSQ006523	TM2D2	83877	NM_001024380	0.6	-0.47	0.04	NA	NA	NA	NA	NA	NA	NA	NA	NA	NA	0	0	0	0	0	1	1	1	0	0
hSQ022505	UBE2M	9040	NM_003969	0.6	-2.11	-1.61	NA	NA	NA	NA	NA	NA	NA	NA	NA	NA	0	0	0	0	0	0	0	0	0	0
hSQ037041	HTR3A	3359	NM_000869	0.6	-2.51	-1.9	NA	NA	NA	NA	NA	NA	NA	NA	NA	NA	0	0	0	0	0	0	0	0	0	0
hSQ024257	XPO1	7514	NM_003400	0.6	-0.11	0.4	1	0	1	0	0	0	0	0	-0.313	0.8012	1	1	1	0	0	0	2	0	0	0
hSQ038581	C14orf159	80017	NM_001102366	0.6	0.55	0.97	NA	NA	NA	NA	NA	NA	NA	NA	NA	NA	0	0	0	0	0	1	0	0	1	0
hSQ029258	CSPG5	10675	NM_006574	0.6	-0.94	-0.03	NA	NA	NA	NA	NA	NA	NA	NA	NA	NA	0	0	0	0	0	0	0	0	0	0
hSQ029702	LOC442403	442403	NA	0.6	-1.52	-1	NA	NA	NA	NA	NA	NA	NA	NA	NA	NA	NA	NA	NA	NA	NA	NA	NA	NA	NA	NA
hSQ008551	LOC153546	153546	NA	0.6	-2.1	-1.58	NA	NA	NA	NA	NA	NA	NA	NA	NA	NA	NA	NA	NA	NA	NA	NA	NA	NA	NA	NA
hSQ018051	UXT	8409	NA	0.6	-2.1	-1.53	NA	NA	NA	NA	NA	NA	NA	NA	NA	NA	NA	NA	NA	NA	NA	NA	NA	NA	NA	NA
hSQ011007	SNAP29	9342	NM_004782	0.6	-1.67	-1.21	NA	NA	NA	NA	NA	NA	NA	NA	NA	NA	0	0	0	0	0	0	0	0	0	0
hSQ011782	SEC61B	10952	NM_006808	0.6	0.22	0.94	NA	NA	NA	NA	NA	NA	NA	NA	NA	NA	0	0	0	0	0	0	0	0	0	0
hSQ044360	RAE1	8480	NM_001015885	0.59	-1.32	-0.88	NA	NA	NA	NA	NA	NA	NA	NA	NA	NA	0	0	0	0	0	0	0	0	0	0
hSQ022428	DCK	1633	NM_000788	0.59	-0.84	-0.16	NA	NA	NA	NA	NA	NA	NA	NA	NA	NA	0	0	0	0	0	0	0	0	0	0
hSQ043302	RAB3GAP1	22930	NM_012233	0.59	-0.55	-0.19	NA	NA	NA	NA	NA	NA	NA	NA	NA	NA	0	1	0	0	0	0	0	0	0	0
hSQ009673	ARD1A	8260	NM_003491	0.59	-2.01	-1.56	NA	NA	NA	NA	NA	NA	NA	NA	NA	NA	0	0	0	0	0	0	0	0	0	0
hSQ036893	PSMG4	389362	NA	0.59	-2.68	-2.03	NA	NA	NA	NA	NA	NA	NA	NA	NA	NA	NA	NA	NA	NA	NA	NA	NA	NA	NA	NA
hSQ012807	RAD51C	5889	NM_002876	0.59	-0.66	-0.29	NA	NA	NA	NA	NA	NA	NA	NA	NA	NA	0	0	0	0	0	0	0	0	0	0
hSQ004066	SCMH1	22955	NM_001031694	0.59	0.01	0.49	0	0	0	0	1	0	1	0	-0.056	0	1	2	1	0	0	0	0	0	0	0
hSQ014360	ZNF609	23060	NA	0.59	0.96	1.3	NA	NA	NA	NA	NA	NA	NA	NA	NA	NA	NA	NA	NA	NA	NA	NA	NA	NA	NA	NA
hSQ015521	CPSF7	79869	NA	0.59	0.35	0.89	NA	NA	NA	NA	NA	NA	NA	NA	NA	NA	NA	NA	NA	NA	NA	NA	NA	NA	NA	NA
hSQ034378	LSM5	23658	NM_012322	0.59	-2.84	-2.29	NA	NA	NA	NA	NA	NA	NA	NA	NA	NA	0	1	0	0	0	0	0	0	0	0
hSQ045111	UBXN2B	137886	NA	0.59	-0.95	-0.45	NA	NA	NA	NA	NA	NA	NA	NA	NA	NA	NA	NA	NA	NA	NA	NA	NA	NA	NA	NA
hSQ035842	DGCR6	8214	NM_005675	0.59	-0.79	-0.27	NA	NA	NA	NA	NA	NA	NA	NA	NA	NA	0	0	0	0	0	1	1	1	0	0
hSQ020749	RAB4A	5867::10638	NM_004578	0.59	-0.47	0.1	NA	NA	NA	NA	NA	NA	NA	NA	NA	NA	0	0	0	0	0	0	0	0	0	0
hSQ037340	CHST2	9435	NM_004267	0.59	0.41	1.08	NA	NA	NA	NA	NA	NA	NA	NA	NA	NA	0	0	0	0	0	2	2	1	0	0
hSQ022100	ALOX5	240	NM_000698	0.59	0.95	2.16	NA	NA	NA	NA	NA	NA	NA	NA	NA	NA	0	0	0	0	0	0	1	0	0	0
hSQ026903	HAGHL	84264	NM_207112	0.59	-1.68	-1.26	NA	NA	NA	NA	NA	NA	NA	NA	NA	NA	0	0	0	0	0	0	0	0	0	0
hSQ045041	C7orf28B	221960	NM_198097	0.59	-1.68	-1.19	NA	NA	NA	NA	NA	NA	NA	NA	NA	NA	0	0	0	0	0	0	1	0	0	0
hSQ045358	RAPH1	65059	NM_213589	0.59	0.9	1.27	0	0	0	0	1	1	0	0	-0.2952	0	2	5	1	1	1	0	0	0	0	0
hSQ043661	NNT	23530	NM_012343	0.59	0.09	0.61	NA	NA	NA	NA	NA	NA	NA	NA	NA	NA	1	0	0	0	0	0	0	0	0	0
hSQ008850	SFRS13B	135295	NA	0.59	0.47	1.24	NA	NA	NA	NA	NA	NA	NA	NA	NA	NA	NA	NA	NA	NA	NA	NA	NA	NA	NA	NA
hSQ013774	RPL34P34	342994	NA	0.59	-4.07	-3.4	NA	NA	NA	NA	NA	NA	NA	NA	NA	NA	NA	NA	NA	NA	NA	NA	NA	NA	NA	NA
hSQ041738	HSPA13	6782	NA	0.59	-1.74	-1.04	NA	NA	NA	NA	NA	NA	NA	NA	NA	NA	NA	NA	NA	NA	NA	NA	NA	NA	NA	NA
hSQ027590	ITGB3BP	23421	NM_014288	0.59	-1.87	-1.39	NA	NA	NA	NA	NA	NA	NA	NA	NA	NA	0	0	0	0	0	0	0	0	0	0
hSQ033458	OLA1	29789	NM_001011708	0.58	-1.89	-1.53	NA	NA	NA	NA	NA	NA	NA	NA	NA	NA	0	0	0	0	0	0	0	0	0	0
hSQ014342	GNB1	2782	NM_002074	0.58	-0.28	0.1	0	0	0	0	1	0	1	0	-0.114	0	1	1	1	0	0	0	0	0	0	0
hSQ015359	TMEM116	89894	NM_138341	0.58	1.24	1.62	NA	NA	NA	NA	NA	NA	NA	NA	NA	NA	0	0	0	0	0	0	0	0	0	0
hSQ044151	PI4KA	5297	NM_002650	0.58	-0.29	0.24	NA	NA	NA	NA	NA	NA	NA	NA	NA	NA	0	0	0	0	0	1	0	0	1	0
hSQ024279	KIAA0664	23277	NM_015229	0.58	1.73	2.18	NA	NA	NA	NA	NA	NA	NA	NA	NA	NA	0	0	0	0	0	3	0	0	3	0
hSQ009735	KDELR1	10945	NM_006801	0.58	-1.41	-0.77	NA	NA	NA	NA	NA	NA	NA	NA	NA	NA	0	1	0	0	0	1	0	0	0	0
hSQ010960	EST_AA620591		NA	0.58	2.99	3.66	NA	NA	NA	NA	NA	NA	NA	NA	NA	NA	NA	NA	NA	NA	NA	NA	NA	NA	NA	NA
hSQ011159	IMMP1L	196294	NM_144981	0.58	-3.36	-2.78	NA	NA	NA	NA	NA	NA	NA	NA	NA	NA	0	0	0	0	0	0	0	0	0	0
hSQ018870	RBM26	64062	NM_022118	0.58	0.29	0.7	NA	NA	NA	NA	NA	NA	NA	NA	NA	NA	0	1	0	0	0	2	1	1	0	0
hSQ001034	DYNLL1	8655	NM_001037494	0.58	-3.66	-2.83	NA	NA	NA	NA	NA	NA	NA	NA	NA	NA	0	0	0	0	0	0	0	0	0	0
hSQ021074	SDHD	6392	NM_003002	0.58	-0.09	0.44	NA	NA	NA	NA	NA	NA	NA	NA	NA	NA	0	0	0	0	0	0	0	0	0	0
hSQ006331	SNF8	11267	NM_007241	0.58	-2.02	-1.41	NA	NA	NA	NA	NA	NA	NA	NA	NA	NA	0	0	0	0	0	1	0	0	0	0
hSQ014368	ANKRD50	57182	NM_020337	0.58	1.05	1.56	0	0	0	0	3	0	0	3	-0.382	0.2652	3	0	0	3	0	1	0	0	0	0
hSQ029418	RAB1B	81876	NM_030981	0.58	0.36	0.99	NA	NA	NA	NA	NA	NA	NA	NA	NA	NA	0	0	0	0	0	0	0	0	0	0
hSQ014906	ANKRD40	91369	NM_052855	0.58	0.1	0.5	NA	NA	NA	NA	NA	NA	NA	NA	NA	NA	2	1	1	2	1	0	0	0	0	0
hSQ034514	SLC41A3	54946	NM_001008487	0.58	0.64	1.21	NA	NA	NA	NA	NA	NA	NA	NA	NA	NA	0	0	0	0	0	0	0	0	0	0
hSQ037447	PTGFRN	5738	NM_020440	0.58	2.67	3.12	NA	NA	NA	NA	NA	NA	NA	NA	NA	NA	0	1	0	0	0	1	0	0	1	0
[truncated: 11,411 more rows]
