# Supplementary material for: miR-142 regulates the tumorigenicity of human breast cancer stem cells through the canonical WNT signaling pathway
Source: eLife. 2014 Nov 18;3:e01977. doi: 10.7554/eLife.01977 (PMC4235011; doi:10.7554/eLife.01977)
Supplement: Figure 1—source data 2. — The result of the second Ago-IP microarray experiment using the miR-142 expressing cells. DOI: http://dx.doi.org/10.7554/eLife.01977.005 [file elife01977s002.xlsx]

## Sheet: yohei mc miR-142 091007
Figure 1-Source data 2. The result of the second Ago-IP microarray experiment using the miR-142 expressing cells.
HSQ	NAME	Ago_mock_mean	Ago_miR_mean
hSQ004842	|| || hSQ004842 || ncRNA_RNaseMRP_RNA_99 || UCSC_hg16 || ncRNA_RNaseMRP_RNA_99 || || || || hSQ004842 || || || hHO047972 || 387901	-8.14
hSQ044911	|| || hSQ044911 || M33940.1::M33940 || tRNA valine 1 || TRV1 || || 7239 || || hSQ044911 || || || hHR032229 || 395726	-7.81
hSQ039332	|| || hSQ039332 || || ribosomal protein S12 || RPS12 || || 6206 || || hSQ039332 || || || hHO047976 || 414297	-7.78
hSQ042420	|| Hs.468226 || hSQ042420 || || DEAH (Asp-Glu-Ala-Asp/His) box polypeptide 57::DEAH (Asp-Glu-Ala-Asp/His) box polypeptide 57 || DHX57 || || 90957 || || hSQ042420 || || || hHA035178 || 374252	-7.45
hSQ019689	|| Hs.159014 || hSQ019689 || || PRP4 pre-mRNA processing factor 4 homolog B (yeast)::PRP4 pre-mRNA processing factor 4 homolog B (yeast) || PRPF4B || || 8899 || || hSQ019689 || || || hHA035229 || 393870	-7.45
hSQ031960	|| Hs.425091 || hSQ031960 || NM_138369 || Biorientation of chromosomes in cell division 1::biorientation of chromosomes in cell division 1 || BOD1 || || 91272 || || hSQ031960 || || || hHR026963 || 409032	-0.37	6.75
hSQ020934	|| Hs.127882 || hSQ020934 || AK127964 || Biorientation of chromosomes in cell division 1 pseudogene::biorientation of chromosomes in cell division 1 pseudogene || BOD1P || || 284257 || || hSQ020934 || || || hHR026047 || 381558	-1.4	5.51
hSQ008795	|| Hs.374503 || hSQ008795 || || Mortality factor 4 like 1::mortality factor 4 like 1 || MORF4L1 || || 10933 || || hSQ008795 || || || hHC030420 || 412918		6.56
hSQ033406	|| Hs.425091 || hSQ033406 || || Biorientation of chromosomes in cell division 1::biorientation of chromosomes in cell division 1 || BOD1 || || 91272 || || hSQ033406 || || || hHC029685 || 400056	-0.92	5.61
hSQ027442	|| Hs.661815 || hSQ027442 || || G protein-coupled receptor 173 || GPR173 || || 54328 || || hSQ027442 || || || hHC022533 || 396188	-6.49
hSQ005329	|| Hs.523012 || hSQ005329 || || DNA-damage-inducible transcript 4::DNA-damage-inducible transcript 4 || DDIT4 || || 54541 || || hSQ005329 || || || hHC003409 || 329373		6.47
hSQ000965	|| Hs.490924 || hSQ000965 || U87589 || endogenous retroviral sequence K(C4), 2 || ERVK2 || || 2087 || || hSQ000965 || || || hHR030837 || 399647	-6.07
hSQ004391	|| Hs.158427 || hSQ004391 || NM_006571 || Dynactin 6::dynactin 6 || DCTN6 || || 10671 || || hSQ004391 || || || hHR012188 || 386241	-1.94	4.06
hSQ023740	|| Hs.490394 || hSQ023740 || || Single-stranded DNA binding protein 1::single-stranded DNA binding protein 1 || SSBP1 || || 6742 || || hSQ023740 || || || hHA032303 || 411042	-6
hSQ021565	|| || hSQ021565 || EST_AI734048 || AI734048_Exon1_3 || EST_AI734048 || || || || hSQ021565 || || || hHE041033 || 366217	-5.99
hSQ001977	|| Hs.86368 || hSQ001977 || || calmegin::Calmegin || CLGN || || 1047 || || hSQ001977 || || || hHA038993 || 367412	-5.92
hSQ043922	|| Hs.6126 || hSQ043922 || || Mannosidase, beta A, lysosomal-like::mannosidase, beta A, lysosomal-like || MANBAL || || 63905 || || hSQ043922 || || || hHC027453 || 393120	0.09	5.94
hSQ033728	|| Hs.158427 || hSQ033728 || || Dynactin 6::dynactin 6 || DCTN6 || || 10671 || || hSQ033728 || || || hHC029244 || 414241	-1.75	3.95
hSQ021787	|| Hs.50123 || hSQ021787 || || Zinc finger protein 189::zinc finger protein 189 || ZNF189 || || 7743 || || hSQ021787 || || || hHA034975 || 381948	-5.66
hSQ004686	|| Hs.425091 || hSQ004686 || || Biorientation of chromosomes in cell division 1::biorientation of chromosomes in cell division 1 || BOD1 || || 91272 || || hSQ004686 || || || hHA033045 || 400674	-1.07	4.54
hSQ011163	|| || hSQ011163 || miRNA_miR-125b || || miRNA_miR-125b || || || || hSQ011163 || || || hHM044976 || 346542		5.57
hSQ026994	|| Hs.522029 || hSQ026994 || AK022805 || Kelch-like 9 (Drosophila)::kelch-like 9 (Drosophila)::hypothetical protein LOC158014 || KLHL9::LOC158014 || || 55958::158014 || || hSQ026994 || || || hHR006271 || 382045	-5.57
hSQ030741	|| Hs.632220 || hSQ030741 || || Similar to hypothetical protein FLJ13841 || LOC146325 || || 146325 || || hSQ030741 || || || hHC018480 || 415986		5.42
hSQ007213	|| Hs.294103 || hSQ007213 || || LMBR1 domain containing 2::LMBR1 domain containing 2 || LMBRD2 || || 92255 || || hSQ007213 || || || hHC008479 || 383084	-5.38
hSQ019367	|| || hSQ019367 || XM_379276 || hypothetical gene supported by AK123449; BX641014 || LOC401155 || || 401155 || || hSQ019367 || || || hHR030602 || 335884	-5.35
hSQ001758	|| Hs.136857 || hSQ001758 || NM_005320 || histone cluster 1, H1d::Histone cluster 1, H1d || HIST1H1D || || 3007 || || hSQ001758 || || || hHR011223 || 345880	-5.28
hSQ022622	|| Hs.474711 || hSQ022622 || || RASD family, member 2::RASD family, member 2 || RASD2 || || 23551 || || hSQ022622 || || || hHC013938 || 376833		5.26
hSQ025347	|| Hs.534582 || hSQ025347 || || Mitochondrial translational initiation factor 3::mitochondrial translational initiation factor 3 || MTIF3 || || 219402 || || hSQ025347 || || || hHC026497 || 334127	-0.66	4.53
hSQ015869	|| Hs.65734 || hSQ015869 || || Aryl hydrocarbon receptor nuclear translocator-like::aryl hydrocarbon receptor nuclear translocator-like || ARNTL || || 406 || || hSQ015869 || || || hHC003650 || 343179	-0.4	4.74
hSQ001797	|| Hs.653099 || hSQ001797 || || FSHD region gene 1 family, member B::FSHD region gene 1 pseudogene || FRG1B || || 284802 || || hSQ001797 || || || hHC030134 || 337424	-4.99
hSQ018775	|| Hs.404183 || hSQ018775 || || Mitogen-activated protein kinase kinase kinase 14::mitogen-activated protein kinase kinase kinase 14 || MAP3K14 || || 9020 || || hSQ018775 || || || hHC017717 || 363634		4.96
hSQ007363	|| || hSQ007363 || BCR/TCR_IGLC6 || BCR/TCR^IGLC6||F,_49 || BCR/TCR_IGLC6 || || || || hSQ007363 || || || hHO045239 || 412216	-4.96
hSQ043102	|| Hs.270074 || hSQ043102 || BC071600 || RAB12, member RAS oncogene family::RAB12, member RAS oncogene family || RAB12 || || 201475 || || hSQ043102 || || || hHR008188 || 358260	-4.92
hSQ020926	|| Hs.324844 || hSQ020926 || || Vitamin K epoxide reductase complex, subunit 1::vitamin K epoxide reductase complex, subunit 1 || VKORC1 || || 79001 || || hSQ020926 || || || hHA032929 || 335204	0.24	5.14
hSQ001856	|| Hs.522114 || hSQ001856 || NM_007096 || Clathrin, light chain (Lca)::clathrin, light chain (Lca) || CLTA || || 1211 || || hSQ001856 || || || hHR027400 || 356964	-0.34	4.56
hSQ033148	|| Hs.445890 || hSQ033148 || || Cornichon homolog 4 (Drosophila)::cornichon homolog 4 (Drosophila) || CNIH4 || || 29097 || || hSQ033148 || || || hHC010490 || 340446	-0.51	4.37
hSQ042279	|| || hSQ042279 || AF001689.1::AF001689 || RNA, U42B small nucleolar || RNU42B::AF001689 || || 26808::26773 || || hSQ042279 || || || hHR028133 || 368306	-4.85
hSQ036503	|| || hSQ036503 || || Postmeiotic segregation increased 2-like 11 || PMS2L11 || || 441263 || || hSQ036503 || || || hHR031014::hHR031013 || 368312	-4.84
hSQ003842	|| Hs.523456::Hs.694243 || hSQ003842 || || mitochondrial ribosomal protein L17 || MRPL17 || || 63875 || || hSQ003842 || || || hHC020234 || 335455		4.83
hSQ003517	|| Hs.460924 || hSQ003517 || || family with sequence similarity 127, member B::Family with sequence similarity 127, member B || FAM127B || || 26071 || || hSQ003517 || || || hHC026046 || 373472	0.22	5.05
hSQ011736	|| || hSQ011736 || || tRNA::cytochrome b || TRNK::CYTB || || 4566::4519 || || hSQ011736 || || || hHR010930 || 401727	-1.28	3.54
hSQ023225	|| Hs.7736 || hSQ023225 || || Mitochondrial ribosomal protein L27::mitochondrial ribosomal protein L27 || MRPL27 || || 51264 || || hSQ023225 || || || hHA033710 || 343025	-4.79
hSQ008541	|| Hs.83758 || hSQ008541 || || CDC28 protein kinase regulatory subunit 2::CDC28 protein kinase regulatory subunit 2 || CKS2 || || 1164 || || hSQ008541 || || || hHC029222 || 340547	-1.43	3.31
hSQ030678	|| Hs.173202 || hSQ030678 || || NFKB inhibitor interacting Ras-like 1::NFKB inhibitor interacting Ras-like 1 || NKIRAS1 || || 28512 || || hSQ030678 || || || hHC013630 || 401527		4.74
hSQ005510	|| Hs.646997 || hSQ005510 || || leucine rich repeat containing 1 || LRRC1 || || 55227 || || hSQ005510 || || || hHA034320 || 415996		4.74
hSQ017016	|| Hs.564533 || hSQ017016 || || Chromosome 17 open reading frame 63::chromosome 17 open reading frame 63 || C17orf63 || || 55731 || || hSQ017016 || || || hHC021051 || 349775		4.73
hSQ008202	|| Hs.158427 || hSQ008202 || || Dynactin 6::dynactin 6 || DCTN6 || || 10671 || || hSQ008202 || || || hHA033146 || 339912	-2.12	2.59
hSQ038341	|| Hs.658434 || hSQ038341 || || PC4 and SFRS1 interacting protein 1::PC4 and SFRS1 interacting protein 1 || PSIP1 || || 11168 || || hSQ038341 || || || hHA033072 || 416153	-2.16	2.53
hSQ017999	|| Hs.445890 || hSQ017999 || || Cornichon homolog 4 (Drosophila)::cornichon homolog 4 (Drosophila) || CNIH4 || || 29097 || || hSQ017999 || || || hHA039836 || 386638	-0.47	4.2
hSQ004975	|| Hs.523262 || hSQ004975 || || Transmembrane protein 59::transmembrane protein 59 || TMEM59 || || 9528 || || hSQ004975 || || || hHC006185 || 365710	0.92	5.58
hSQ020755	|| Hs.25960 || hSQ020755 || || V-myc myelocytomatosis viral related oncogene, neuroblastoma derived (avian)::v-myc myelocytomatosis viral related oncogene, neuroblastoma derived (avian) || MYCN || || 4613 || || hSQ020755 || || || hHC023595 || 344979		4.65
hSQ003421	|| Hs.282260 || hSQ003421 || NM_199229 || Ribulose-5-phosphate-3-epimerase::ribulose-5-phosphate-3-epimerase || RPE || || 6120 || || hSQ003421 || || || hHA033665::hHR002061 || 363875	-2.69	1.96
hSQ040764	|| Hs.514950 || hSQ040764 || || Serine carboxypeptidase 1::serine carboxypeptidase 1 || SCPEP1 || || 59342 || || hSQ040764 || || || hHC011338 || 408117	-4.65
hSQ036779	|| Hs.289052 || hSQ036779 || || BCL2-like 12 (proline rich)::BCL2-like 12 (proline rich) || BCL2L12 || || 83596 || || hSQ036779 || || || hHC014134 || 408063		4.64
hSQ017526	|| Hs.185172 || hSQ017526 || || Guanine nucleotide binding protein (G protein), beta polypeptide 2::guanine nucleotide binding protein (G protein), beta polypeptide 2 || GNB2 || || 2783 || || hSQ017526 || || || hHC010849 || 334410	-1.32	3.31
hSQ010727	|| || hSQ010727 || || R3H domain containing 1 || R3HDM1 || || 23518 || || hSQ010727 || || || hHO047828 || 391598	-4.61
hSQ044421	|| Hs.44277 || hSQ044421 || || Leucine rich repeat containing 39::leucine rich repeat containing 39 || LRRC39 || || 127495 || || hSQ044421 || || || hHC006634 || 407621	-4.59
hSQ015773	|| Hs.535711 || hSQ015773 || NM_014965 || Trafficking protein, kinesin binding 1::trafficking protein, kinesin binding 1 || TRAK1 || || 22906 || || hSQ015773 || || || hHR003862 || 407798	1.01	5.6
hSQ035746	|| Hs.406590::Hs.672214 || hSQ035746 || || Mof4 family associated protein 1::Mof4 family associated protein 1 || MRFAP1 || || 93621 || || hSQ035746 || || || hHC023404 || 353119	-1.27	3.31
hSQ034551	|| Hs.612916 || hSQ034551 || || hypothetical protein LOC159110 || LOC159110 || || 159110 || || hSQ034551 || || || hHC032088 || 416522	-4.54
hSQ029668	|| Hs.35052::Hs.699235 || hSQ029668 || || Transcribed locus::transmembrane BAX inhibitor motif containing 6 || TMBIM6 || || 7009 || || hSQ029668 || || || hHC012826 || 404282		4.53
hSQ006595	|| Hs.438533 || hSQ006595 || || polymerase (DNA directed) iota::Polymerase (DNA directed) iota || POLI || || 11201 || || hSQ006595 || || || hHC003004 || 356997	-3.07	1.46
hSQ044608	|| Hs.519304::Hs.644352::Hs.696076 || hSQ044608 || NM_015946 || pelota homolog (Drosophila)::Pelota homolog (Drosophila) || PELO || || 53918 || || hSQ044608 || || || hHR002932 || 354731	0.13	4.61
hSQ045482	|| Hs.254560 || hSQ045482 || || Down syndrome critical region gene 6 || DSCR6 || || 53820 || || hSQ045482 || || || hHC002931 || 346342		4.47
hSQ040921	|| Hs.310672 || hSQ040921 || || Tetratricopeptide repeat domain 21B::tetratricopeptide repeat domain 21B || TTC21B || || 79809 || || hSQ040921 || || || hHC008440 || 354395	-4.45
hSQ032966	|| Hs.496684 || hSQ032966 || || Lysosomal-associated membrane protein 2::lysosomal-associated membrane protein 2 || LAMP2 || || 3920 || || hSQ032966 || || || hHC012010 || 407116	-1.19	3.26
hSQ013058	|| Hs.111749 || hSQ013058 || || PMS1 postmeiotic segregation increased 1 (S. cerevisiae)::PMS1 postmeiotic segregation increased 1 (S. cerevisiae) || PMS1 || || 5378 || || hSQ013058 || || || hHC008731 || 377456	-2.52	1.92
hSQ034630	|| Hs.274531 || hSQ034630 || || Superkiller viralicidic activity 2-like 2 (S. cerevisiae)::superkiller viralicidic activity 2-like 2 (S. cerevisiae) || SKIV2L2 || || 23517 || || hSQ034630 || || || hHC008595 || 348346	-1.37	3.06
hSQ028192	|| Hs.310645 || hSQ028192 || || RAB1A, member RAS oncogene family::RAB1A, member RAS oncogene family || RAB1A || || 5861 || || hSQ028192 || || || hHC018622 || 402463		4.43
hSQ000192	|| || hSQ000192 || || BCR/TCR^IGLV(VI)-22-1||P||X71351||1||Immunoglobulin_24 || BCR/TCR_IGLV(VI)-22-1 || || 3537 || || hSQ000192 || || || hHO045238 || 407348	-4.38
hSQ008770	|| Hs.655445 || hSQ008770 || || chloride intracellular channel 2::Chloride intracellular channel 2 || CLIC2 || || 1193 || || hSQ008770 || || || hHC006626 || 343336	-4.37
hSQ015707	|| Hs.312644 || hSQ015707 || NM_006588 || Sulfotransferase family, cytosolic, 1C, member 2 || SULT1C2 || || 27233 || || hSQ015707 || || || hHR005567 || 409211	-3.28	1.09
hSQ020928	|| Hs.558872::Hs.661746 || hSQ020928 || XM_372876 || Homo sapiens, clone IMAGE:3660074, mRNA::similar to ankyrin repeat domain 20 family, member A2 || LOC391269 || || 391269 || || hSQ020928 || || || hHR026135 || 411870	-4.36
hSQ028779	|| Hs.530823 || hSQ028779 || || COP9 constitutive photomorphogenic homolog subunit 7A (Arabidopsis)::COP9 constitutive photomorphogenic homolog subunit 7A (Arabidopsis) || COPS7A || || 50813 || || hSQ028779 || || || hHC001711 || 377633	0	4.34
hSQ016483	|| Hs.444483 || hSQ016483 || || Meiosis-specific nuclear structural 1::meiosis-specific nuclear structural 1 || MNS1 || || 55329 || || hSQ016483 || || || hHC019980 || 417151	-3.55	0.75
hSQ032206	|| Hs.154706 || hSQ032206 || || Serine active site containing 1::serine active site containing 1 || SERAC1 || || 84947 || || hSQ032206 || || || hHC010336 || 355110	0	4.29
hSQ021121	|| Hs.645477 || hSQ021121 || || Heparan sulfate (glucosamine) 3-O-sulfotransferase 5 || HS3ST5 || || 222537 || || hSQ021121 || || || hHC011889 || 393409		4.28
hSQ010917	|| Hs.567513 || hSQ010917 || || WD repeat domain 5B::WD repeat domain 5B || WDR5B || || 54554 || || hSQ010917 || || || hHC004960 || 355683	-1.54	2.73
hSQ024486	|| || hSQ024486 || mtRNA_CYTB || mitochondrially encoded cytochrome b gi|17981852:14748-15882_865 || mtRNA_CYTB || || || || hSQ024486 || || || hHO048845 || 362825	-1.4	2.85
hSQ032960	|| Hs.278901 || hSQ032960 || || Phosphoinositide-3-kinase, regulatory subunit 5::phosphoinositide-3-kinase, regulatory subunit 5 || PIK3R5 || || 23533 || || hSQ032960 || || || hHC013302 || 371697		4.25
hSQ030479	|| Hs.241529 || hSQ030479 || || Hepatocyte nuclear factor 4, gamma::hepatocyte nuclear factor 4, gamma || HNF4G || || 3174 || || hSQ030479 || || || hHC003362 || 342755	-1.98	2.26
hSQ001832	|| Hs.432485 || hSQ001832 || NM_021029 || Ribosomal protein L36a || RPL36A || || 6173 || || hSQ001832 || || || hHR031047 || 349731	-0.75	3.48
hSQ004995	|| Hs.413812 || hSQ004995 || NM_198829 || Ras-related C3 botulinum toxin substrate 1 (rho family, small GTP binding protein Rac1)::ras-related C3 botulinum toxin substrate 1 (rho family, small GTP binding protein Rac1) || RAC1 || || 5879 || || hSQ004995 || || || hHR021917 || 365520	-0.04	4.19
hSQ011041	|| Hs.99936 || hSQ011041 || || Keratin 10::keratin 10 || KRT10 || || 3858 || || hSQ011041 || || || hHC012696 || 417107	-2.38	1.84
hSQ022918	|| Hs.379466 || hSQ022918 || || Ubiquitin-conjugating enzyme E2A (RAD6 homolog)::ubiquitin-conjugating enzyme E2A (RAD6 homolog) || UBE2A || || 7319 || || hSQ022918 || || || hHA034036 || 356104	-4.21
hSQ021117	|| Hs.441498 || hSQ021117 || || Signal transducing adaptor molecule (SH3 domain and ITAM motif) 1::signal transducing adaptor molecule (SH3 domain and ITAM motif) 1 || STAM || || 8027 || || hSQ021117 || || || hHC006129 || 393402	-0.82	3.36
hSQ033941	|| || hSQ033941 || XM_495872 || similar to tripartite motif protein 48; TRIM48 || LOC440039 || || 440039 || || hSQ033941 || || || hHR029966 || 343884	0.85	5.01
hSQ033190	|| Hs.492208 || hSQ033190 || || Nibrin::nibrin || NBN || || 4683 || || hSQ033190 || || || hHA036980 || 392453	-3.08	1.08
hSQ035789	|| Hs.178121::Hs.593942 || hSQ035789 || || microfibrillar-associated protein 3-like::Microfibrillar-associated protein 3-like || MFAP3L || || 9848 || || hSQ035789 || || || hHC018233 || 362322	-4.15
hSQ009893	|| Hs.259599 || hSQ009893 || || KIAA1622 || KIAA1622 || || 57718 || || hSQ009893 || || || hHA036871 || 384538	-4.15
hSQ035914	|| Hs.591638 || hSQ035914 || || Chromosome 2 open reading frame 67::chromosome 2 open reading frame 67 || C2orf67 || || 151050 || || hSQ035914 || || || hHC006664 || 358190	-3.03	1.1
hSQ020493	|| Hs.467807 || hSQ020493 || || Lysosomal protein transmembrane 4 alpha::lysosomal protein transmembrane 4 alpha || LAPTM4A || || 9741 || || hSQ020493 || || || hHC008900 || 387602		4.11
hSQ012447	|| || hSQ012447 || EST_AA701284 || AA701284_Exon1_149 || EST_AA701284 || || || || hSQ012447 || || || hHE040956 || 414411	-4.11
hSQ017827	|| || hSQ017827 || K03167 || RNA, U5C small nuclear || RNU5C || || 26831 || || hSQ017827 || || || hHR029895 || 350131	-4.1
hSQ004534	|| Hs.464733 || hSQ004534 || || Establishment of cohesion 1 homolog 1 (S. cerevisiae)::establishment of cohesion 1 homolog 1 (S. cerevisiae) || ESCO1 || || 114799 || || hSQ004534 || || || hHA034701 || 397072	-4.09
hSQ024124	|| Hs.12865 || hSQ024124 || NM_016143 || NSFL1 (p97) cofactor (p47)::NSFL1 (p97) cofactor (p47) || NSFL1C || || 55968 || || hSQ024124 || || || hHR009532 || 358112	1.41	5.49
hSQ019226	|| Hs.11110 || hSQ019226 || || Zinc finger protein 576::zinc finger protein 576 || ZNF576 || || 79177 || || hSQ019226 || || || hHC005737 || 328456	0.26	4.33
hSQ040862	|| Hs.485910 || hSQ040862 || || Arginyl-tRNA synthetase 2, mitochondrial::arginyl-tRNA synthetase 2, mitochondrial || RARS2 || || 57038 || || hSQ040862 || || || hHC014707 || 383803	0.12	4.19
hSQ020056	|| Hs.673160 || hSQ020056 || || Chromosome 10 open reading frame 107 || C10orf107 || || 219621 || || hSQ020056 || || || hHC005182 || 401783		4.07
hSQ003213	|| Hs.127286 || hSQ003213 || || Hypothetical protein LOC100128259::Similar to solute carrier family 16 (monocarboxylic acid transporters), member 14 || LOC346887 || || 346887 || || hSQ003213 || || || hHR013666 || 405450	-1.28	2.79
hSQ010258	|| Hs.208680 || hSQ010258 || || Component of oligomeric golgi complex 4::component of oligomeric golgi complex 4 || COG4 || || 25839 || || hSQ010258 || || || hHC017569 || 333648	0.51	4.55
hSQ006865	|| Hs.183232 || hSQ006865 || || Ribonuclease P/MRP 21kDa subunit::ribonuclease P/MRP 21kDa subunit || RPP21 || || 79897 || || hSQ006865 || || || hHC023511 || 344910	-1.32	2.72
hSQ045260	|| Hs.535731 || hSQ045260 || NM_006241 || Protein phosphatase 1, regulatory (inhibitor) subunit 2::protein phosphatase 1, regulatory (inhibitor) subunit 2 || PPP1R2 || || 5504 || || hSQ045260 || || || hHR030786 || 372031	-0.59	3.45
hSQ043232	|| Hs.444724::Hs.696046::Hs.700605 || hSQ043232 || || 5-azacytidine induced 2::COX assembly mitochondrial protein homolog (S. cerevisiae) || AZI2 || || 64343 || || hSQ043232 || || || hHA035040 || 413173	-4.04
hSQ034125	|| Hs.534360 || hSQ034125 || || Thyroid hormone receptor interactor 6::thyroid hormone receptor interactor 6 || TRIP6 || || 7205 || || hSQ034125 || || || hHC014415 || 350710	1.42	5.45
hSQ015566	|| Hs.655782 || hSQ015566 || || eukaryotic translation initiation factor 2A, 65kDa::Eukaryotic translation initiation factor 2A, 65kDa || EIF2A || || 83939 || || hSQ015566 || || || hHA036620::hHC015988 || 354899	-0.85	3.18
hSQ009496	|| || hSQ009496 || || eukaryotic translation initiation factor 4A, isoform 1 || EIF4A1 || || 1973 || || hSQ009496 || || || hHO047717 || 367485	-4.03
hSQ030067	|| Hs.1832 || hSQ030067 || || Neuropeptide Y::neuropeptide Y || NPY || || 4852 || || hSQ030067 || || || hHC009490 || 401726	0.03	4.06
hSQ013148	|| || hSQ013148 || U91921 || ADP-ribosylation factor 2 || ARF2 || || 376 || || hSQ013148 || || || hHR029749 || 327777	-0.13	3.87
hSQ042740	|| Hs.189075 || hSQ042740 || NM_198974 || Twinfilin, actin-binding protein, homolog 1 (Drosophila)::twinfilin, actin-binding protein, homolog 1 (Drosophila) || TWF1 || || 5756 || || hSQ042740 || || || hHR030289 || 328666	0.72	4.72
hSQ012935	|| Hs.292493 || hSQ012935 || NM_001469 || X-ray repair complementing defective repair in Chinese hamster cells 6::X-ray repair complementing defective repair in Chinese hamster cells 6 || XRCC6 || || 2547 || || hSQ012935 || || || hHR011540 || 391189	-4
hSQ029521	|| Hs.248437 || hSQ029521 || NM_080663 || Exoribonuclease 2::exoribonuclease 2 || ERI2 || || 112479 || || hSQ029521 || || || hHR009301 || 327273	-0.51	3.48
hSQ019141	|| Hs.460924 || hSQ019141 || BC000393 || family with sequence similarity 127, member B::Family with sequence similarity 127, member B || FAM127B || || 26071 || || hSQ019141 || || || hHR023895 || 345495	0.52	4.51
hSQ024913	|| || hSQ024913 || || choroideremia (Rab escort protein 1) || CHM || || 1121::158677 || || hSQ024913 || || || hHC002838 || 373164	-0.4	3.59
hSQ028083	|| Hs.530438 || hSQ028083 || || Doublecortin domain containing 5::doublecortin domain containing 5 || DCDC5 || || 196296 || || hSQ028083 || || || hHC016351 || 382064	-3.96
hSQ044397	|| Hs.189075 || hSQ044397 || || Twinfilin, actin-binding protein, homolog 1 (Drosophila)::twinfilin, actin-binding protein, homolog 1 (Drosophila) || TWF1 || || 5756 || || hSQ044397 || || || hHC029771 || 412469	-0.3	3.65
hSQ044324	|| Hs.262858 || hSQ044324 || || Partner of NOB1 homolog (S. cerevisiae)::partner of NOB1 homolog (S. cerevisiae) || PNO1 || || 56902 || || hSQ044324 || || || hHC017912 || 388060	-1.29	2.65
hSQ037077	|| Hs.655105 || hSQ037077 || || chromosome 14 open reading frame 156::Chromosome 14 open reading frame 156 || C14orf156 || || 81892 || || hSQ037077 || || || hHC029806 || 405897	-0.04	3.9
hSQ020996	|| Hs.4276 || hSQ020996 || || Basic helix-loop-helix domain containing, class B, 9::basic helix-loop-helix domain containing, class B, 9 || BHLHB9 || || 80823 || || hSQ020996 || || || hHC021770 || 335589	-0.49	3.44
hSQ025284	|| || hSQ025284 || XM_370621 || similar to RING finger protein 18 (Testis-specific ring-finger protein) || LOC387770 || || 387770 || || hSQ025284 || || || hHR030913 || 334294	0.79	4.71
hSQ002960	|| Hs.527861::Hs.700594 || hSQ002960 || || Osteosarcoma amplified 9, endoplasmic reticulum associated protein::osteosarcoma amplified 9, endoplasmic reticulum lectin || OS9 || || 10956 || || hSQ002960 || || || hHC018241 || 334723	-0.77	3.13
hSQ000814	|| Hs.184339 || hSQ000814 || || Maternal embryonic leucine zipper kinase::maternal embryonic leucine zipper kinase || MELK || || 9833 || || hSQ000814 || || || hHC003795 || 347619	-0.89	3
hSQ022072	|| Hs.432485 || hSQ022072 || || Ribosomal protein L36a || RPL36A || || 6173 || || hSQ022072 || || || hHC031943 || 409596	-1.09	2.8
hSQ009849	|| Hs.502072 || hSQ009849 || || Usher syndrome 1C (autosomal recessive, severe)::Usher syndrome 1C (autosomal recessive, severe) || USH1C || || 10083 || || hSQ009849 || || || hHA038966 || 335552	-0.77	3.11
hSQ029477	|| Hs.408236 || hSQ029477 || || Thioredoxin domain containing 17::thioredoxin domain containing 17 || TXNDC17 || || 84817 || || hSQ029477 || || || hHC008859 || 348763	0.54	4.4
hSQ013406	|| Hs.435044 || hSQ013406 || || TBC1 domain family, member 22A::TBC1 domain family, member 22A || TBC1D22A || || 25771 || || hSQ013406 || || || hHC011188 || 356341		3.86
hSQ042067	|| Hs.463936 || hSQ042067 || NM_015462 || Nucleolar protein 11::nucleolar protein 11 || NOL11 || || 25926 || || hSQ042067 || || || hHR029563 || 378410	-0.54	3.29
hSQ028309	|| Hs.421474 || hSQ028309 || || ATP-binding cassette, sub-family A (ABC1), member 5::ATP-binding cassette, sub-family A (ABC1), member 5 || ABCA5 || || 23461 || || hSQ028309 || || || hHA040519 || 383633	-3.81
hSQ033393	|| || hSQ033393 || || **Chaperonin containing TCP1, subunit 6A (zeta 1)-like || LOC441241 || || 441241 || || hSQ033393 || || || hHO047685 || 395203	-3.81
hSQ020442	|| Hs.22146::Hs.654833::Hs.699230 || hSQ020442 || || Transcribed locus::Ring finger protein 144 || RNF144::RNF144A || || 9781 || || hSQ020442 || || || hHC010367 || 408444	0.11	3.92
hSQ015556	|| Hs.435326 || hSQ015556 || 86 || Actin-like 6A::actin-like 6A || ACTL6A || || 86 || || hSQ015556 || || || hHC010341 || 395276	-1.8	2.01
hSQ023547	|| Hs.195309 || hSQ023547 || BC007589 || Hypothetical protein MGC15613 || MGC15613 || || 84963 || || hSQ023547 || || || hHR017465 || 361251	-3.8
hSQ008704	|| Hs.280932 || hSQ008704 || || Peroxisomal biogenesis factor 7::peroxisomal biogenesis factor 7 || PEX7 || || 5191 || || hSQ008704 || || || hHC002373 || 396162	-1.16	2.64
hSQ019174	|| Hs.443301 || hSQ019174 || || Centrosomal protein 63kDa::centrosomal protein 63kDa || CEP63 || || 80254 || || hSQ019174 || || || hHA034526 || 339841	-3.78
hSQ027995	|| || hSQ027995 || ncRNA_R38b_0 || UCSC_hg16 || ncRNA_R38b_0 || || || || hSQ027995 || || || hHO047970 || 371935	-3.78
hSQ042669	|| Hs.154073 || hSQ042669 || || Solute carrier family 35, member B1::solute carrier family 35, member B1 || SLC35B1 || || 10237 || || hSQ042669 || || || hHC009665 || 364482	-0.85	2.92
hSQ012814	|| Hs.643554 || hSQ012814 || XM_208185 || similar to large subunit ribosomal protein L36a || LOC284230 || || 284230 || || hSQ012814 || || || hHR030031 || 379020	-1.42	2.35
hSQ027259	|| || hSQ027259 || XM_497618 || similar to Zinc finger protein 43 (Zinc protein HTF6) (Zinc finger protein KOX27) || LOC390908 || || 390908 || || hSQ027259 || || || hHR026547 || 347229	-0.74	3.02
hSQ040485	|| Hs.445498::Hs.655105 || hSQ040485 || NM_031210 || SNW domain containing 1::chromosome 14 open reading frame 156::Chromosome 14 open reading frame 156 || C14orf156 || || 81892 || || hSQ040485 || || || hHR012843 || 346073	0.27	4.02
hSQ026244	|| Hs.563630 || hSQ026244 || || Tetratricopeptide repeat domain 39B::tetratricopeptide repeat domain 39B || TTC39B || || 158219 || || hSQ026244 || || || hHC005161 || 327505	-1.31	2.43
hSQ003558	|| Hs.567828 || hSQ003558 || || Dpy-19-like 4 (C. elegans)::dpy-19-like 4 (C. elegans) || DPY19L4 || || 286148 || || hSQ003558 || || || hHC005583 || 352482	-1.04	2.69
hSQ038872	|| Hs.591660::Hs.652183::Hs.695943 || hSQ038872 || NM_001660 || ADP-ribosylation factor 4::ADP-ribosylation factor 4 || ARF4 || || 378 || || hSQ038872 || || || hHR011243 || 412609	-0.97	2.76
hSQ025304	|| Hs.446392 || hSQ025304 || || Dynein, light chain, Tctex-type 3::dynein, light chain, Tctex-type 3 || DYNLT3 || || 6990 || || hSQ025304 || || || hHC009933 || 398592	-3.72
hSQ022338	|| Hs.30561 || hSQ022338 || || RAD54 homolog B (S. cerevisiae)::RAD54 homolog B (S. cerevisiae) || RAD54B || || 25788 || || hSQ022338 || || || hHC003326 || 338262	-1.64	2.08
hSQ044235	|| Hs.368647 || hSQ044235 || || MAP3K12 binding inhibitory protein 1::MAP3K12 binding inhibitory protein 1 || MBIP || || 51562 || || hSQ044235 || || || hHA038064 || 415564	-3.71
hSQ022815	|| Hs.502072 || hSQ022815 || || Usher syndrome 1C (autosomal recessive, severe)::Usher syndrome 1C (autosomal recessive, severe) || USH1C || || 10083 || || hSQ022815 || || || hHC019433 || 366179	-0.25	3.45
hSQ017080	|| Hs.473937 || hSQ017080 || || NADH dehydrogenase (ubiquinone) flavoprotein 3, 10kDa::NADH dehydrogenase (ubiquinone) flavoprotein 3, 10kDa || NDUFV3 || || 4731 || || hSQ017080 || || || hHC018356 || 392561	0.74	4.44
hSQ002767	|| Hs.82919 || hSQ002767 || || Cullin 2::cullin 2 || CUL2 || || 8453 || || hSQ002767 || || || hHC019175 || 409734	-0.88	2.82
hSQ041376	|| Hs.324844 || hSQ041376 || || Vitamin K epoxide reductase complex, subunit 1::vitamin K epoxide reductase complex, subunit 1 || VKORC1 || || 79001 || || hSQ041376 || || || hHC027270 || 377284	-0.72	2.97
hSQ039034	|| Hs.422990 || hSQ039034 || || Proteasome (prosome, macropain) subunit, beta type, 5::proteasome (prosome, macropain) subunit, beta type, 5 || PSMB5 || || 5693 || || hSQ039034 || || || hHC011712 || 412938	-0.75	2.94
hSQ016316	|| Hs.20879 || hSQ016316 || || Zinc finger protein 691::zinc finger protein 691 || ZNF691 || || 51058 || || hSQ016316 || || || hHC018841 || 331058	0.48	4.16
hSQ009238	|| Hs.446852 || hSQ009238 || || Eukaryotic translation initiation factor 3, subunit L::eukaryotic translation initiation factor 3, subunit L || EIF3L || || 51386 || || hSQ009238 || || || hHA033195 || 344247	-0.12	3.56
hSQ021138	|| Hs.532803 || hSQ021138 || || Hematological and neurological expressed 1::hematological and neurological expressed 1 || HN1 || || 51155 || || hSQ021138 || || || hHC027441 || 393053		3.68
hSQ027174	|| Hs.654951 || hSQ027174 || || dolichyl-phosphate mannosyltransferase polypeptide 1, catalytic subunit::Dolichyl-phosphate mannosyltransferase polypeptide 1, catalytic subunit || DPM1 || || 8813 || || hSQ027174 || || || hHC001799 || 409642	-2.65	1.03
hSQ018395	|| Hs.248133 || hSQ018395 || NM_005321 || Histone 1, H1e || HIST1H1E || || 3008 || || hSQ018395 || || || hHR016704 || 413465	-3.66
hSQ044663	|| Hs.442138 || hSQ044663 || || Widely interspaced zinc finger motifs::widely interspaced zinc finger motifs || WIZ || || 58525 || || hSQ044663 || || || hHC029679 || 351986	1.27	4.93
hSQ026865	|| || hSQ026865 || || tRNA::tRNA || TRNK::TRNT || || 4566::4576 || || hSQ026865 || || || hHR025721 || 362720	-2.45	1.19
hSQ012804	|| Hs.80642 || hSQ012804 || || Signal transducer and activator of transcription 4::signal transducer and activator of transcription 4 || STAT4 || || 6775 || || hSQ012804 || || || hHC013166 || 342412	-1.34	2.3
hSQ032154	|| Hs.496684 || hSQ032154 || NM_013995 || Lysosomal-associated membrane protein 2::lysosomal-associated membrane protein 2 || LAMP2 || || 3920 || || hSQ032154 || || || hHR003931::hHA033861 || 378786	-0.13	3.51
hSQ000624	|| Hs.408236 || hSQ000624 || || Thioredoxin domain containing 17::thioredoxin domain containing 17 || TXNDC17 || || 84817 || || hSQ000624 || || || hHA033177 || 394979	-0.39	3.24
hSQ041030	|| Hs.553699 || hSQ041030 || NM_181617 || keratin associated protein 21-2 || KRTAP21-2 || || 337978 || || hSQ041030 || || || hHR028252 || 358146	-2.5	1.12
hSQ029662	|| || hSQ029662 || XM_372768 || dynein, cytoplasmic, light polypeptide 1 pseudogene || LOC391012 || || 391012 || || hSQ029662 || || || hHR024093 || 394360	-3.62
hSQ006761	|| Hs.170131 || hSQ006761 || || Nuclear factor I/C (CCAAT-binding transcription factor)::nuclear factor I/C (CCAAT-binding transcription factor) || NFIC || || 4782 || || hSQ006761 || || || hHC025857 || 398665		3.62
hSQ033287	|| Hs.446691 || hSQ033287 || NM_182827 || FK506 binding protein 9-like::FK506 binding protein 9-like || FKBP9L || || 360132 || || hSQ033287 || || || hHR030616 || 353209	1.12	4.73
hSQ006288	|| Hs.302145 || hSQ006288 || || Hemoglobin, gamma G::hemoglobin, gamma G || HBG2 || || 3048 || || hSQ006288 || || || hHC031875 || 350961	-3.61
hSQ006910	|| Hs.153837 || hSQ006910 || || Myeloid cell nuclear differentiation antigen::myeloid cell nuclear differentiation antigen || MNDA || || 4332 || || hSQ006910 || || || hHA034758 || 375687	-3.61
hSQ027715	|| Hs.279953 || hSQ027715 || || Epsin 1::epsin 1 || EPN1 || || 29924 || || hSQ027715 || || || hHC017024 || 390751	0.94	4.54
hSQ008598	|| Hs.643442::Hs.696156 || hSQ008598 || || zinc finger protein 546 || ZNF546 || || 339327 || || hSQ008598 || || || hHC010878 || 374417	-0.79	2.8
hSQ013183	|| Hs.143728 || hSQ013183 || || Wiskott-Aldrich syndrome-like::Wiskott-Aldrich syndrome-like || WASL || || 8976 || || hSQ013183 || || || hHC005770 || 406460	1.41	5
hSQ045380	|| Hs.231761 || hSQ045380 || || Chromosome 14 open reading frame 104::chromosome 14 open reading frame 104 || C14orf104 || || 55172 || || hSQ045380 || || || hHC002260 || 355911	-1.57	2.01
hSQ014790	|| Hs.279669 || hSQ014790 || || Tubulin, gamma 1::tubulin, gamma 1 || TUBG1 || || 7283 || || hSQ014790 || || || hHC027778 || 405099	0.79	4.37
hSQ006060	|| Hs.93235 || hSQ006060 || || Chromosome 6 open reading frame 125::chromosome 6 open reading frame 125 || C6orf125 || || 84300 || || hSQ006060 || || || hHC016871 || 410195	-0.87	2.71
hSQ031700	|| Hs.252543 || hSQ031700 || || IKK interacting protein::IKK interacting protein || IKIP || || 121457 || || hSQ031700 || || || hHC003013 || 331096	-2.87	0.7
hSQ023813	|| Hs.400295 || hSQ023813 || || Ribosomal protein L30::ribosomal protein L30 || RPL30 || || 6156 || || hSQ023813 || || || hHC013778 || 338819	-0.91	2.66
hSQ044051	|| Hs.655935::Hs.696280 || hSQ044051 || || MYC induced nuclear antigen || MINA || || 84864 || || hSQ044051 || || || hHA037555 || 383570	-3.57
hSQ044042	|| || hSQ044042 || || || || || || || hSQ044042 || || || hHO047984::hHO047630 || 342312	-3.55
hSQ028892	|| Hs.466148 || hSQ028892 || || Nuclear receptor subfamily 2, group F, member 6::nuclear receptor subfamily 2, group F, member 6 || NR2F6 || || 2063 || || hSQ028892 || || || hHC011158 || 407929	1.28	4.83
hSQ030055	|| Hs.377360 || hSQ030055 || AK126887 || WAS protein homolog associated with actin, golgi membranes and microtubules::WAS protein homolog associated with actin, golgi membranes and microtubules || WHAMM || || 123720 || || hSQ030055 || || || hHR008524 || 354459	0.77	4.31
hSQ003314	|| Hs.458358 || hSQ003314 || BC048969 || TSPY-like 1::TSPY-like 1 || TSPYL1 || || 7259 || || hSQ003314 || || || hHR004386 || 371349	0.81	4.34
hSQ039053	|| Hs.496684 || hSQ039053 || || Lysosomal-associated membrane protein 2::lysosomal-associated membrane protein 2 || LAMP2 || || 3920 || || hSQ039053 || || || hHA034162 || 402012	-0.64	2.88
hSQ036078	|| Hs.563344 || hSQ036078 || || Nuclear receptor subfamily 4, group A, member 2::nuclear receptor subfamily 4, group A, member 2 || NR4A2 || || 4929 || || hSQ036078 || || || hHC002249 || 366295	5.33	8.85
hSQ029666	|| Hs.575466::Hs.103934 || hSQ029666 || NM_007270 || FK506 binding protein 9, 63 kDa::FK506 binding protein 9, 63 kDa || FKBP9 || || 11328 || || hSQ029666 || || || hHR030754 || 405240	0.98	4.49
hSQ019544	|| Hs.636480 || hSQ019544 || || tubulin, beta::Tubulin, beta || TUBB || || 203068 || || hSQ019544 || || || hHC031653 || 396806		3.51
hSQ021162	|| Hs.483906 || hSQ021162 || || Transcribed locus::SAP30-like || SAP30L || || 79685 || || hSQ021162 || || || hHC025365 || 400047	0.06	3.57
hSQ004557	|| Hs.354906 || hSQ004557 || || RAB39, member RAS oncogene family || RAB39 || || 54734 || || hSQ004557 || || || hHC004642 || 404928	-2.04	1.47
hSQ025282	|| Hs.232194 || hSQ025282 || || KIAA0174::KIAA0174 || KIAA0174 || || 9798 || || hSQ025282 || || || hHA036816 || 415714	-3.5
hSQ005091	|| || hSQ005091 || XM_165448 || similar to ribosomal protein P0 || RPLP0-like::RPLP0 || || 220717 || || hSQ005091 || || || hHR030255 || 350741		3.49
hSQ039377	|| Hs.82071 || hSQ039377 || || Cbp/p300-interacting transactivator, with Glu/Asp-rich carboxy-terminal domain, 2::Cbp/p300-interacting transactivator, with Glu/Asp-rich carboxy-terminal domain, 2 || CITED2 || || 10370 || || hSQ039377 || || || hHC004456 || 357064	2.83	6.32
hSQ032359	|| Hs.194148 || hSQ032359 || || V-yes-1 Yamaguchi sarcoma viral oncogene homolog 1::v-yes-1 Yamaguchi sarcoma viral oncogene homolog 1 || YES1 || || 7525 || || hSQ032359 || || || hHC012830 || 339661	-0.64	2.84
hSQ032673	|| Hs.644008::Hs.696535 || hSQ032673 || || Ral GEF with PH domain and SH3 binding motif 2::MRNA; cDNA DKFZp434M152 (from clone DKFZp434M152) || RALGPS2 || || 55103 || || hSQ032673 || || || hHC007981 || 334478	-3.47
hSQ039068	|| Hs.514071 || hSQ039068 || NM_052888 || Leucine rich repeat containing 37B::leucine rich repeat containing 37B || LRRC37B || || 114659 || || hSQ039068 || || || hHR026201 || 361404	-0.91	2.56
hSQ015357	|| Hs.485871 || hSQ015357 || || Sorting nexin 14::sorting nexin 14 || SNX14 || || 57231 || || hSQ015357 || || || hHA035514 || 370556	-3.47
hSQ016666	|| Hs.515542 || hSQ016666 || || AKT1 substrate 1 (proline-rich)::AKT1 substrate 1 (proline-rich) || AKT1S1 || || 84335 || || hSQ016666 || || || hHC001609 || 326595	-0.94	2.53
hSQ004901	|| Hs.28896 || hSQ004901 || || Chromosome X open reading frame 23::chromosome X open reading frame 23 || CXorf23 || || 256643 || || hSQ004901 || || || hHC007471 || 377643	-1.47	2
hSQ001059	|| Hs.445030 || hSQ001059 || NM_014899 || Rho-related BTB domain containing 3::Rho-related BTB domain containing 3 || RHOBTB3 || || 22836 || || hSQ001059 || || || hHR001702 || 402930	-0.44	3.02
hSQ033244	|| Hs.591694 || hSQ033244 || || Bardet-Biedl syndrome 7::Bardet-Biedl syndrome 7 || BBS7 || || 55212 || || hSQ033244 || || || hHC001895::hHA033648 || 409720	-0.65	2.81
hSQ029150	|| Hs.324844 || hSQ029150 || NM_024006 || Vitamin K epoxide reductase complex, subunit 1::vitamin K epoxide reductase complex, subunit 1 || VKORC1 || || 79001 || || hSQ029150 || || || hHR026021 || 367318	-0.76	2.69
hSQ008560	|| Hs.493401 || hSQ008560 || || Ubiquitin-like with PHD and ring finger domains 2::ubiquitin-like with PHD and ring finger domains 2 || UHRF2 || || 115426 || || hSQ008560 || || || hHA040713 || 399329	-3.45
hSQ037253	|| Hs.406861 || hSQ037253 || || Hydroxysteroid (17-beta) dehydrogenase 4::hydroxysteroid (17-beta) dehydrogenase 4 || HSD17B4 || || 3295 || || hSQ037253 || || || hHC027649 || 333661	-1.33	2.11
hSQ002456	|| Hs.458437 || hSQ002456 || XM_495848 || RcRPE::rcRPE || LOC440001::RPE || || 440001 || || hSQ002456 || || || hHR029857 || 334891	-2.67	0.77
hSQ015550	|| Hs.491767::Hs.699154 || hSQ015550 || || Transcribed locus, strongly similar to NP_001104567.1 Yamaguchi sarcoma viral (v-yes-1) oncogene homolog isoform B [Homo sapiens]::v-yes-1 Yamaguchi sarcoma viral related oncogene homolog::V-yes-1 Yamaguchi sarcoma viral related oncogene homolog || LYN || || 4067 || || hSQ015550 || || || hHC005275 || 378654	-0.4	3.04
hSQ036648	|| Hs.8578 || hSQ036648 || || Rap guanine nucleotide exchange factor (GEF) 3::Rap guanine nucleotide exchange factor (GEF) 3 || RAPGEF3 || || 10411 || || hSQ036648 || || || hHC019204 || 359634		3.43
hSQ012309	|| Hs.7277 || hSQ012309 || || Peroxisomal biogenesis factor 3::peroxisomal biogenesis factor 3 || PEX3 || || 8504 || || hSQ012309 || || || hHC001849 || 331483	-1.7	1.72
hSQ016886	|| Hs.435850 || hSQ016886 || || Lysophospholipase I::lysophospholipase I || LYPLA1 || || 10434 || || hSQ016886 || || || hHC029314 || 405239	-1.27	2.15
hSQ037776	|| Hs.485262 || hSQ037776 || || Mitochondrial carrier homolog 1 (C. elegans)::mitochondrial carrier homolog 1 (C. elegans) || MTCH1 || || 23787 || || hSQ037776 || || || hHC025279 || 382463	-0.12	3.29
hSQ037318	|| Hs.693826::Hs.652247 || hSQ037318 || || bestrophin 1 || BEST1 || || 7439 || || hSQ037318 || || || hHC009208 || 353471	0.41	3.82
hSQ028902	|| Hs.227729 || hSQ028902 || || FK506 binding protein 2, 13kDa::FK506 binding protein 2, 13kDa || FKBP2 || || 2286 || || hSQ028902 || || || hHC025215 || 347443	0.24	3.64
hSQ008668	|| Hs.585502 || hSQ008668 || AL359570 || hypothetical protein DKFZp547G183 || DKFZp547G183 || || 55525 || || hSQ008668 || || || hHR006866 || 339279	-3.39
hSQ000888	|| Hs.647182 || hSQ000888 || || CUB and zona pellucida-like domains 1 || CUZD1 || || 50624 || || hSQ000888 || || || hHC010937 || 362183	-1.17	2.22
hSQ023874	|| Hs.535731 || hSQ023874 || || Protein phosphatase 1, regulatory (inhibitor) subunit 2::protein phosphatase 1, regulatory (inhibitor) subunit 2 || PPP1R2 || || 5504 || || hSQ023874 || || || hHC031074 || 372456	-1.07	2.32
hSQ041848	|| Hs.529244::Hs.657909 || hSQ041848 || || NCK adaptor protein 2::NCK adaptor protein 2 || NCK2 || || 8440 || || hSQ041848 || || || hHC009611 || 412452	0.98	4.36
hSQ016633	|| Hs.21811 || hSQ016633 || NM_018074 || Coiled-coil domain containing 94::coiled-coil domain containing 94 || CCDC94 || || 55702 || || hSQ016633 || || || hHR014702 || 342554	-0.71	2.67
hSQ012695	|| Hs.514685 || hSQ012695 || || Twisted gastrulation homolog 1 (Drosophila)::twisted gastrulation homolog 1 (Drosophila) || TWSG1 || || 57045 || || hSQ012695 || || || hHC004350 || 373305	-1.2	2.18
hSQ026378	|| Hs.406787 || hSQ026378 || NM_012175 || F-box protein 3::F-box protein 3 || FBXO3 || || 26273 || || hSQ026378 || || || hHR006727 || 384621	2	5.38
hSQ026787	|| Hs.522114 || hSQ026787 || || Clathrin, light chain (Lca)::clathrin, light chain (Lca) || CLTA || || 1211 || || hSQ026787 || || || hHC027641 || 361407	-1.38	1.96
hSQ021835	|| || hSQ021835 || || eukaryotic translation initiation factor 5 || EIF5 || || 1983 || || hSQ021835 || || || hHO047691 || 344411	-3.33
hSQ041818	|| Hs.274402 || hSQ041818 || || heat shock 70kDa protein 1B::Heat shock 70kDa protein 1A || HSPA1B || || 3304 || || hSQ041818 || || || hHC003365 || 367841	2.33	5.66
hSQ015122	|| Hs.43619 || hSQ015122 || || Mediator complex subunit 19::mediator complex subunit 19 || MED19 || || 219541 || || hSQ015122 || || || hHC013284 || 415277	1.74	5.07
hSQ020751	|| Hs.653130::Hs.696247 || hSQ020751 || || transmembrane and tetratricopeptide repeat containing 4 || TMTC4 || || 84899 || || hSQ020751 || || || hHC004054 || 408047	0.94	4.27
hSQ011946	|| || hSQ011946 || || non-metastatic cells 2, protein (NM23B) expressed in || NME2::NME1-NME2 || || 4831 || || hSQ011946 || || || hHC030395 || 409493	0.09	3.41
hSQ019164	|| Hs.98751 || hSQ019164 || U69127 || FUSE binding protein 3 (FBP3)::far upstream element (FUSE) binding protein 3 || FUBP3 || || 8939 || || hSQ019164 || || || hHR003491 || 410976	-0.7	2.62
hSQ003241	|| Hs.373801 || hSQ003241 || || ADP-ribosylation factor-like 6::ADP-ribosylation factor-like 6 || ARL6 || || 84100 || || hSQ003241 || || || hHA034271 || 409159	-3.32
hSQ004599	|| Hs.6815::Hs.694768 || hSQ004599 || || Transcribed locus::hypothetical LOC93622 || LOC93622 || || 93622 || || hSQ004599 || || || hHC012165 || 395823	-0.39	2.92
hSQ017680	|| Hs.17255 || hSQ017680 || || Splicing factor, arginine/serine-rich 15::splicing factor, arginine/serine-rich 15 || SFRS15 || || 57466 || || hSQ017680 || || || hHC005697 || 398641	0.29	3.6
hSQ030598	|| Hs.519783::Hs.696134 || hSQ030598 || || KIAA1191::KIAA1191 || KIAA1191 || || 57179 || || hSQ030598 || || || hHC027449 || 361132	1.86	5.17
hSQ017655	|| || hSQ017655 || || || || || || || hSQ017655 || || || hHC021154::hHA038714 || 341782	0	3.29
hSQ008556	|| Hs.348915 || hSQ008556 || || tetratricopeptide repeat domain 33::Tetratricopeptide repeat domain 33 || TTC33 || || 23548 || || hSQ008556 || || || hHC002478 || 370573	-1.05	2.24
hSQ025333	|| Hs.486508 || hSQ025333 || || Solute carrier family 2 (facilitated glucose transporter), member 12::solute carrier family 2 (facilitated glucose transporter), member 12 || SLC2A12 || || 154091 || || hSQ025333 || || || hHC008959 || 381774	-0.32	2.97
hSQ015095	|| Hs.83383 || hSQ015095 || || Peroxiredoxin 4::peroxiredoxin 4 || PRDX4 || || 10549 || || hSQ015095 || || || hHC007748 || 387974	-1.24	2.05
hSQ042907	|| || hSQ042907 || XM_211557 || hypothetical LOC284623 || LOC284623 || || 284623 || || hSQ042907 || || || hHR015526 || 404082		3.29
hSQ028550	|| || hSQ028550 || BCR/TCR_TRAV13-1 || BCR/TCR^TRAV13-1||F||AE000659||3||T_177 || BCR/TCR_TRAV13-1 || || || || hSQ028550 || || || hHO045302 || 336428	-3.28
hSQ009791	|| Hs.656 || hSQ009791 || || Cell division cycle 25 homolog C (S. pombe)::cell division cycle 25 homolog C (S. pombe) || CDC25C || || 995 || || hSQ009791 || || || hHC024347 || 410392	0.35	3.62
hSQ015491	|| Hs.654960::Hs.700695 || hSQ015491 || || zinc finger protein 529 || ZNF529 || || 57711 || || hSQ015491 || || || hHC004674 || 371748	-1.22	2.05
hSQ045120	|| Hs.506852 || hSQ045120 || NM_002834 || Protein tyrosine phosphatase, non-receptor type 11::protein tyrosine phosphatase, non-receptor type 11 || PTPN11 || || 5781 || || hSQ045120 || || || hHR028849 || 328665	-0.42	2.84
hSQ004858	|| Hs.83758 || hSQ004858 || NM_001827 || CDC28 protein kinase regulatory subunit 2::CDC28 protein kinase regulatory subunit 2 || CKS2 || || 1164 || || hSQ004858 || || || hHR017511 || 348850	-2.11	1.15
hSQ028375	|| Hs.523715 || hSQ028375 || || Vacuolar protein sorting 37 homolog C (S. cerevisiae)::vacuolar protein sorting 37 homolog C (S. cerevisiae) || VPS37C || || 55048 || || hSQ028375 || || || hHC009882 || 370944	3.62	6.88
hSQ029009	|| Hs.435850 || hSQ029009 || NM_006330 || Lysophospholipase I::lysophospholipase I || LYPLA1 || || 10434 || || hSQ029009 || || || hHR029893 || 332663	-0.89	2.36
hSQ012721	|| Hs.252387 || hSQ012721 || || Cadherin, EGF LAG seven-pass G-type receptor 1 (flamingo homolog, Drosophila) || CELSR1 || || 9620 || || hSQ012721 || || || hHC013528 || 353476	1	4.25
hSQ045524	|| Hs.449006 || hSQ045524 || || **Family with sequence similarity 41, member C || FAM41C || || 284593 || || hSQ045524 || || || hHC031648 || 356844	0.48	3.73
hSQ026972	|| Hs.92290::Hs.652741 || hSQ026972 || BX647246 || Hypothetical gene supported by AK128874; BC071813::NHS-like 1::NHS-like 1 || NHSL1 || || 57224 || || hSQ026972 || || || hHR001714 || 400945	1.45	4.7
hSQ010685	|| Hs.515642 || hSQ010685 || || trans-2,3-enoyl-CoA reductase::Glycoprotein, synaptic 2 || GPSN2 || || 9524 || || hSQ010685 || || || hHC027229::hHA040727 || 330673	-1.26	1.98
hSQ002749	|| Hs.158932 || hSQ002749 || || Adenomatous polyposis coli::adenomatous polyposis coli || APC || || 324 || || hSQ002749 || || || hHC002037 || 399613	-0.53	2.7
hSQ011553	|| Hs.108029 || hSQ011553 || || SH3 domain binding glutamic acid-rich protein like::SH3 domain binding glutamic acid-rich protein like || SH3BGRL || || 6451 || || hSQ011553 || || || hHC003179 || 411886	-1.86	1.37
hSQ032346	|| Hs.479634 || hSQ032346 || || Solute carrier family 30 (zinc transporter), member 9::solute carrier family 30 (zinc transporter), member 9 || SLC30A9 || || 10463 || || hSQ032346 || || || hHC004104 || 414866	-1.28	1.94
hSQ039187	|| Hs.408236 || hSQ039187 || || Thioredoxin domain containing 17::thioredoxin domain containing 17 || TXNDC17 || || 84817 || || hSQ039187 || || || hHC028250 || 341181	0.23	3.44
hSQ001061	|| Hs.463936 || hSQ001061 || || Nucleolar protein 11::nucleolar protein 11 || NOL11 || || 25926 || || hSQ001061 || || || hHC030221 || 362948	-1.17	2.04
hSQ001983	|| Hs.592283 || hSQ001983 || || stromal antigen 3::Stromal antigen 3 || STAG3 || || 10734 || || hSQ001983 || || || hHC020717 || 361736	-0.12	3.08
hSQ029511	|| Hs.463483 || hSQ029511 || || Monocyte to macrophage differentiation-associated::monocyte to macrophage differentiation-associated || MMD || || 23531 || || hSQ029511 || || || hHC003590 || 340920	2.4	5.6
hSQ017209	|| Hs.195922 || hSQ017209 || || Sp8 transcription factor || SP8 || || 221833 || || hSQ017209 || || || hHC006688 || 356126	1.47	4.66
hSQ030166	|| Hs.388220 || hSQ030166 || || Cytidine and dCMP deaminase domain containing 1::cytidine and dCMP deaminase domain containing 1 || CDADC1 || || 81602 || || hSQ030166 || || || hHC006137 || 361506	-1.37	1.82
hSQ031430	|| Hs.180758::Hs.657569 || hSQ031430 || NM_018590 || chondroitin sulfate N-acetylgalactosaminyltransferase 2::Chondroitin sulfate N-acetylgalactosaminyltransferase 2 || CSGALNACT2 || || 55454 || || hSQ031430 || || || hHR019108 || 359493	-3.18
hSQ028260	|| Hs.516182 || hSQ028260 || || SMEK homolog 2, suppressor of mek1 (Dictyostelium)::SMEK homolog 2, suppressor of mek1 (Dictyostelium) || SMEK2 || || 57223 || || hSQ028260 || || || hHA034480 || 360993	-3.18
hSQ000499	|| Hs.490224 || hSQ000499 || || CCR4-NOT transcription complex, subunit 4::CCR4-NOT transcription complex, subunit 4 || CNOT4 || || 4850 || || hSQ000499 || || || hHC002924 || 389239	0.26	3.44
hSQ028205	|| Hs.445030 || hSQ028205 || || Rho-related BTB domain containing 3::Rho-related BTB domain containing 3 || RHOBTB3 || || 22836 || || hSQ028205 || || || hHC004834 || 405202	-0.65	2.53
hSQ015994	|| Hs.656091 || hSQ015994 || || opioid growth factor receptor-like 1::Opioid growth factor receptor-like 1 || OGFRL1 || || 79627 || || hSQ015994 || || || hHC009588 || 413498	-1.01	2.17
hSQ007718	|| Hs.534314 || hSQ007718 || NM_001970 || Eukaryotic translation initiation factor 5A::eukaryotic translation initiation factor 5A || EIF5A || || 1984 || || hSQ007718 || || || hHR031540 || 356642	0.67	3.84
hSQ015039	|| Hs.103934 || hSQ015039 || || FK506 binding protein 9, 63 kDa::FK506 binding protein 9, 63 kDa || FKBP9 || || 11328 || || hSQ015039 || || || hHC030151 || 385212	0.73	3.9
hSQ015408	|| Hs.105448 || hSQ015408 || || WNK lysine deficient protein kinase 4::WNK lysine deficient protein kinase 4 || WNK4 || || 65266 || || hSQ015408 || || || hHC017928 || 414430	-0.1	3.07
hSQ045023	|| Hs.28896 || hSQ045023 || || Chromosome X open reading frame 23::chromosome X open reading frame 23 || CXorf23 || || 256643 || || hSQ045023 || || || hHC007472 || 385602	-1.59	1.57
hSQ041841	|| Hs.196102 || hSQ041841 || || RB1-inducible coiled-coil 1::RB1-inducible coiled-coil 1 || RB1CC1 || || 9821 || || hSQ041841 || || || hHC006191 || 410865	-0.98	2.18
hSQ000339	|| Hs.91142::Hs.699378 || hSQ000339 || NM_003685 || KH-type splicing regulatory protein || KHSRP || || 8570 || || hSQ000339 || || || hHR009624 || 416949	0.05	3.21
hSQ006419	|| Hs.306298 || hSQ006419 || || zinc finger protein 682 || ZNF682 || || 91120 || || hSQ006419 || || || hHC009260 || 390007	0.44	3.58
hSQ017753	|| Hs.519738 || hSQ017753 || XM_496783 || Transcribed locus, strongly similar to NP_444505.1 ribosomal protein P0 [Homo sapiens]::similar to acidic ribosomal protein P0 || LOC441114 || || 441114 || || hSQ017753 || || || hHR031250 || 339167		3.13
hSQ037633	|| Hs.662284::Hs.697121::Hs.700966 || hSQ037633 || || cation channel, sperm associated 2::Cation channel, sperm associated 2 || CATSPER2 || || 117155 || || hSQ037633 || || || hHA033374 || 338035	-3.12
hSQ021047	|| Hs.657737 || hSQ021047 || || LSM8 homolog, U6 small nuclear RNA associated (S. cerevisiae)::Ankyrin repeat domain 7 || LSM8 || || 51691 || || hSQ021047 || || || hHC007203 || 350621	-1.39	1.72
hSQ011977	|| Hs.25447::Hs.657385 || hSQ011977 || NM_001268 || Transcribed locus::regulator of chromosome condensation (RCC1) and BTB (POZ) domain containing protein 2::Regulator of chromosome condensation (RCC1) and BTB (POZ) domain containing protein 2 || RCBTB2 || || 1102 || || hSQ011977 || || || hHR008921 || 361377	-0.64	2.46
hSQ003223	|| Hs.406861 || hSQ003223 || NM_000414 || Hydroxysteroid (17-beta) dehydrogenase 4::hydroxysteroid (17-beta) dehydrogenase 4 || HSD17B4 || || 3295 || || hSQ003223 || || || hHR005948 || 385536	-0.93	2.16
hSQ032624	|| Hs.300624 || hSQ032624 || NM_007375 || TAR DNA binding protein::TAR DNA binding protein || TARDBP || || 23435 || || hSQ032624 || || || hHR007838 || 338568	-0.71	2.38
hSQ034838	|| Hs.40910 || hSQ034838 || NM_153634 || Copine VIII::copine VIII || CPNE8 || || 144402 || || hSQ034838 || || || hHR001680 || 415233	-1.51	1.56
hSQ032502	|| || hSQ032502 || || protein phosphatase 1, regulatory (inhibitor) subunit 8 || PPP1R8 || || 5511 || || hSQ032502 || || || hHO047701 || 326674	-3.07
hSQ022142	|| Hs.517557 || hSQ022142 || NM_014323 || POZ (BTB) and AT hook containing zinc finger 1::POZ (BTB) and AT hook containing zinc finger 1 || PATZ1 || || 23598 || || hSQ022142 || || || hHR011909 || 367707	1.19	4.25
hSQ043679	|| Hs.515642 || hSQ043679 || || trans-2,3-enoyl-CoA reductase::Glycoprotein, synaptic 2 || GPSN2 || || 9524 || || hSQ043679 || || || hHA033049 || 333055	-1.16	1.9
hSQ017646	|| Hs.335003 || hSQ017646 || NM_013275 || Ankyrin repeat domain 11::ankyrin repeat domain 11 || ANKRD11 || || 29123 || || hSQ017646 || || || hHR028392 || 414745	3.57	6.62
hSQ030135	|| Hs.463456 || hSQ030135 || NM_002512 || Non-metastatic cells 1, protein (NM23A) expressed in::non-metastatic cells 1, protein (NM23A) expressed in::non-metastatic cells 2, protein (NM23B) expressed in || NME1::NME2::NME1-NME2 || || 4830::4831 || || hSQ030135 || || || hHR030617 || 361540	-0.55	2.5
hSQ033386	|| Hs.19025 || hSQ033386 || || Transmembrane protein 60 || TMEM60 || || 85025 || || hSQ033386 || || || hHC009247 || 382181	-0.04	3.01
hSQ039199	|| Hs.194148 || hSQ039199 || || V-yes-1 Yamaguchi sarcoma viral oncogene homolog 1::v-yes-1 Yamaguchi sarcoma viral oncogene homolog 1 || YES1 || || 7525 || || hSQ039199 || || || hHC029625 || 396017	-0.97	2.08
hSQ003291	|| Hs.485910 || hSQ003291 || || Arginyl-tRNA synthetase 2, mitochondrial::arginyl-tRNA synthetase 2, mitochondrial || RARS2 || || 57038 || || hSQ003291 || || || hHA034137 || 396254	-0.77	2.28
hSQ026679	|| || hSQ026679 || BN000357 || ovostatin 2 || OVOS2 || || 144203 || || hSQ026679 || || || hHR013259 || 411899	1.21	4.26
hSQ029540	|| Hs.104320 || hSQ029540 || NM_005113 || Golgi autoantigen, golgin subfamily a, 5::golgi autoantigen, golgin subfamily a, 5 || GOLGA5 || || 9950 || || hSQ029540 || || || hHR007367 || 409508	0.22	3.26
hSQ020773	|| Hs.259599 || hSQ020773 || || KIAA1622 || KIAA1622 || || 57718 || || hSQ020773 || || || hHA033833 || 366207	-3.03
hSQ031766	|| || hSQ031766 || || || || || || || hSQ031766 || || || hHO047791::hHO047635 || 377692	-3.03
hSQ025585	|| || hSQ025585 || || endoglin || ENG || || 2022 || || hSQ025585 || || || hHA040136 || 392797	-0.44	2.59
hSQ015604	|| Hs.696124::Hs.655197::Hs.700625 || hSQ015604 || || tubulin, gamma 2 || TUBG2 || || 27175 || || hSQ015604 || || || hHC022175 || 408675	-0.77	2.26
hSQ031212	|| Hs.437388 || hSQ031212 || || Phosphatidylinositol glycan anchor biosynthesis, class T::phosphatidylinositol glycan anchor biosynthesis, class T || PIGT || || 51604 || || hSQ031212 || || || hHC008341 || 328066	0.34	3.36
hSQ028862	|| Hs.73172 || hSQ028862 || || growth factor independent 1 transcription repressor::Growth factor independent 1 transcription repressor || GFI1 || || 2672 || || hSQ028862 || || || hHC013953 || 398175	1.95	4.96
hSQ029829	|| Hs.248174 || hSQ029829 || NM_003513 || Histone 1, H2ab || HIST1H2AB || || 8335 || || hSQ029829 || || || hHR017950 || 401536	-3.01
hSQ020998	|| Hs.496684 || hSQ020998 || || Lysosomal-associated membrane protein 2::lysosomal-associated membrane protein 2 || LAMP2 || || 3920 || || hSQ020998 || || || hHA034336 || 356585	-1.12	1.88
hSQ042362	|| Hs.180141 || hSQ042362 || || Cofilin 2 (muscle)::cofilin 2 (muscle) || CFL2 || || 1073 || || hSQ042362 || || || hHC001759 || 381761	0.5	3.5
hSQ011103	|| Hs.432548::Hs.699500 || hSQ011103 || || Transcribed locus::chromosome 10 open reading frame 18::Chromosome 10 open reading frame 18 || C10orf18 || || 54906 || || hSQ011103 || || || hHC006020 || 387597	1.36	4.36
hSQ024484	|| Hs.567385 || hSQ024484 || || Protein regulator of cytokinesis 1::protein regulator of cytokinesis 1 || PRC1 || || 9055 || || hSQ024484 || || || hHC006562 || 405557	1.95	4.95
hSQ011062	|| Hs.652183::Hs.695943 || hSQ011062 || || ADP-ribosylation factor 4::ADP-ribosylation factor 4 || ARF4 || || 378 || || hSQ011062 || || || hHC029082 || 369578	-0.95	2.04
hSQ019280	|| Hs.162889 || hSQ019280 || AK125925 || chromosome 14 open reading frame 145 || C14orf145 || || 145508 || || hSQ019280 || || || hHR003545 || 361912	-0.48	2.51
hSQ001112	|| Hs.436873 || hSQ001112 || || Integrin, alpha V (vitronectin receptor, alpha polypeptide, antigen CD51)::integrin, alpha V (vitronectin receptor, alpha polypeptide, antigen CD51) || ITGAV || || 3685 || || hSQ001112 || || || hHC001880 || 387787	-0.69	2.3
hSQ032326	|| Hs.91546 || hSQ032326 || || Cytochrome P450, family 26, subfamily B, polypeptide 1::cytochrome P450, family 26, subfamily B, polypeptide 1 || CYP26B1 || || 56603 || || hSQ032326 || || || hHC002055 || 349383	3.53	6.51
hSQ045449	|| Hs.533499 || hSQ045449 || NM_018835 || Ring finger and CCCH-type zinc finger domains 2::ring finger and CCCH-type zinc finger domains 2 || RC3H2 || || 54542 || || hSQ045449 || || || hHR009143 || 412095	0.08	3.06
hSQ033004	|| Hs.435535::Hs.695998::Hs.699209 || hSQ033004 || NM_018660 || Transcribed locus::zinc finger protein 395::Zinc finger protein 395 || ZNF395 || || 55893 || || hSQ033004 || || || hHR001601 || 363271		2.97
hSQ009287	|| || hSQ009287 || XM_372261 || similar to DKFZP586L0724 protein || LOC389900 || || 389900 || || hSQ009287 || || || hHR021863 || 409584	-1.25	1.72
hSQ008776	|| Hs.642674::Hs.647409::Hs.694731::Hs.700579 || hSQ008776 || NM_000346 || SRY (sex determining region Y)-box 9::SRY (sex determining region Y)-box 9 || SOX9 || || 6662 || || hSQ008776 || || || hHR006099 || 346760	0.6	3.56
hSQ032398	|| Hs.100914 || hSQ032398 || || Centrosomal protein 192kDa::centrosomal protein 192kDa || CEP192 || || 55125 || || hSQ032398 || || || hHC002529 || 398280	-0.34	2.62
hSQ017537	|| || hSQ017537 || || NMDA receptor regulated 1-like || NARG1L || || 79612 || || hSQ017537 || || || hHA033718 || 407336	1.62	4.58
hSQ039780	|| Hs.446021 || hSQ039780 || || Solute carrier family 37 (glycerol-3-phosphate transporter), member 3::solute carrier family 37 (glycerol-3-phosphate transporter), member 3 || SLC37A3 || || 84255 || || hSQ039780 || || || hHC009240 || 416649	1.49	4.45
hSQ015326	|| Hs.435231::Hs.696117 || hSQ015326 || || zinc finger RNA binding protein::Zinc finger RNA binding protein || ZFR || || 51663 || || hSQ015326 || || || hHC027033 || 396368	-0.54	2.41
hSQ037998	|| || hSQ037998 || XM_373977 || hypothetical LOC388934 || LOC388934 || || 388934 || || hSQ037998 || || || hHR011257 || 332704	-2.94
hSQ029300	|| Hs.654951 || hSQ029300 || || dolichyl-phosphate mannosyltransferase polypeptide 1, catalytic subunit::Dolichyl-phosphate mannosyltransferase polypeptide 1, catalytic subunit || DPM1 || || 8813 || || hSQ029300 || || || hHA036428 || 389778	-2.38	0.56
hSQ026366	|| Hs.155572 || hSQ026366 || BX647876 || UBX domain protein 2B::UBX domain protein 2B || UBXN2B || || 137886 || || hSQ026366 || || || hHR021467 || 410390	-2.93
hSQ029434	|| Hs.440544 || hSQ029434 || || Chloride intracellular channel 4::chloride intracellular channel 4 || CLIC4 || || 25932 || || hSQ029434 || || || hHC027784 || 357513	0.12	3.05
hSQ023567	|| Hs.485910 || hSQ023567 || || Arginyl-tRNA synthetase 2, mitochondrial::arginyl-tRNA synthetase 2, mitochondrial || RARS2 || || 57038 || || hSQ023567 || || || hHA032459 || 412321	-0.63	2.3
hSQ002390	|| Hs.485628 || hSQ002390 || || Zinc finger protein 451::zinc finger protein 451 || ZNF451 || || 26036 || || hSQ002390 || || || hHC002126 || 343111	-0.68	2.24
hSQ028733	|| || hSQ028733 || || cysteine-rich hydrophobic domain 1 || CHIC1 || || 53344 || || hSQ028733 || || || hHR002375 || 410100	3.93	6.85
hSQ011096	|| Hs.654981 || hSQ011096 || || cyclin D binding myb-like transcription factor 1::Cyclin D binding myb-like transcription factor 1 || DMTF1 || || 9988 || || hSQ011096 || || || hHC008906 || 335709	-1.11	1.8
hSQ031716	|| Hs.660642 || hSQ031716 || || zinc finger protein 438::Zinc finger protein 438 || ZNF438 || || 220929 || || hSQ031716 || || || hHC010442 || 335846	0.49	3.4
hSQ038299	|| || hSQ038299 || XM_370665 || similar to DnaJ (Hsp40) homolog, subfamily B, member 6 isoform a || LOC387820 || || 387820 || || hSQ038299 || || || hHR029786 || 341318	-0.55	2.36
hSQ044903	|| Hs.528527 || hSQ044903 || XM_374003 || hypothetical LOC389024 || LOC389024 || || 389024 || || hSQ044903 || || || hHR011622 || 375516	-2.91
hSQ001681	|| || hSQ001681 || || tRNA::tRNA || TRNK::TRNL2 || || 4566::4568 || || hSQ001681 || || || hHR030671 || 410886	-4.74	-1.83
hSQ017313	|| Hs.14333 || hSQ017313 || || GPN-loop GTPase 2::GPN-loop GTPase 2 || GPN2 || || 54707 || || hSQ017313 || || || hHC021221 || 368710	0.76	3.66
hSQ016112	|| Hs.654951 || hSQ016112 || || dolichyl-phosphate mannosyltransferase polypeptide 1, catalytic subunit::Dolichyl-phosphate mannosyltransferase polypeptide 1, catalytic subunit || DPM1 || || 8813 || || hSQ016112 || || || hHA032320 || 355728	-2.29	0.61
hSQ026253	|| Hs.412939 || hSQ026253 || || ELOVL family member 6, elongation of long chain fatty acids (FEN1/Elo2, SUR4/Elo3-like, yeast)::ELOVL family member 6, elongation of long chain fatty acids (FEN1/Elo2, SUR4/Elo3-like, yeast) || ELOVL6 || || 79071 || || hSQ026253 || || || hHC016240 || 359553	-0.04	2.86
hSQ008923	|| Hs.347614 || hSQ008923 || || Mitochondrial translation optimization 1 homolog (S. cerevisiae)::mitochondrial translation optimization 1 homolog (S. cerevisiae) || MTO1 || || 25821 || || hSQ008923 || || || hHC002230 || 407550	-2.9
hSQ008142	|| Hs.226007 || hSQ008142 || AL096716 || Retinol dehydrogenase 11 (all-trans/9-cis/11-cis)::retinol dehydrogenase 11 (all-trans/9-cis/11-cis)::DKFZP564M1462 protein || RDH11::DKFZP564M1462 || || 51109::26101 || || hSQ008142 || || || hHR017810 || 338367	-2.89
hSQ034517	|| Hs.590896 || hSQ034517 || || Mitochondrial ribosomal protein L30::mitochondrial ribosomal protein L30 || MRPL30 || || 51263 || || hSQ034517 || || || hHA035367 || 349734	-2.6	0.29
hSQ008162	|| Hs.654552 || hSQ008162 || || KDEL (Lys-Asp-Glu-Leu) endoplasmic reticulum protein retention receptor 2::KDEL (Lys-Asp-Glu-Leu) endoplasmic reticulum protein retention receptor 2 || KDELR2 || || 11014 || || hSQ008162 || || || hHC013866 || 374626	-0.06	2.83
hSQ015790	|| || hSQ015790 || XM_375747 || similar to Interferon-induced guanylate-binding protein 1 (GTP-binding protein 1) (Guanine nucleotide-binding protein 1) (HuGBP-1) || LOC400759 || || 400759 || || hSQ015790 || || || hHR024824 || 387688	-1.12	1.77
hSQ015733	|| Hs.522789 || hSQ015733 || || Family with sequence similarity 127, member A::family with sequence similarity 127, member A || FAM127A || || 8933 || || hSQ015733 || || || hHC022857 || 400495	0.13	3.02
hSQ013458	|| Hs.253146 || hSQ013458 || || Pleckstrin homology domain containing, family A member 6::pleckstrin homology domain containing, family A member 6 || PLEKHA6 || || 22874 || || hSQ013458 || || || hHC019259 || 409771		2.89
hSQ037423	|| Hs.434289 || hSQ037423 || || Nudix (nucleoside diphosphate linked moiety X)-type motif 12 || NUDT12 || || 83594 || || hSQ037423 || || || hHC002176 || 355837	-1.47	1.42
hSQ031761	|| Hs.287749 || hSQ031761 || || Sterol-C5-desaturase (ERG3 delta-5-desaturase homolog, S. cerevisiae)-like::sterol-C5-desaturase (ERG3 delta-5-desaturase homolog, S. cerevisiae)-like || SC5DL || || 6309 || || hSQ031761 || || || hHC002275 || 380522	-1.8	1.07
hSQ019629	|| Hs.647045 || hSQ019629 || || abhydrolase domain containing 11::Abhydrolase domain containing 11 || ABHD11 || || 83451 || || hSQ019629 || || || hHC022702 || 406008	0.85	3.72
hSQ011173	|| Hs.515947 || hSQ011173 || BC086308 || neuroblastoma breakpoint family, member 1::Neuroblastoma breakpoint family, member 10::neuroblastoma breakpoint family, member 10 || NBPF1::NBPF10 || || 55672::440673 || || hSQ011173 || || || hHR029611 || 382536	-0.64	2.22
hSQ040787	|| Hs.335808 || hSQ040787 || NM_001011663 || Transcribed locus::polycomb group ring finger 6 || PCGF6 || || 84108 || || hSQ040787 || || || hHR027831 || 344914	0.25	3.11
hSQ017613	|| Hs.514590 || hSQ017613 || || CDNA: FLJ22870 fis, clone KAT02506, highly similar to D84064 Homo sapiens mRNA for Hrs::hepatocyte growth factor-regulated tyrosine kinase substrate || HGS || || 9146 || || hSQ017613 || || || hHC024148 || 356364	0.94	3.79
hSQ034696	|| Hs.431173 || hSQ034696 || NM_182734 || Phospholipase C, beta 1 (phosphoinositide-specific)::phospholipase C, beta 1 (phosphoinositide-specific) || PLCB1 || || 23236 || || hSQ034696 || || || hHR001869 || 397434	0.63	3.48
hSQ005625	|| Hs.519873 || hSQ005625 || || Desmoplakin::desmoplakin || DSP || || 1832 || || hSQ005625 || || || hHA039452 || 386148	1.32	4.17
hSQ007870	|| Hs.79322 || hSQ007870 || || Glutaminyl-tRNA synthetase::glutaminyl-tRNA synthetase || QARS || || 5859 || || hSQ007870 || || || hHC021058 || 405700	0.82	3.66
hSQ038736	|| Hs.567902::Hs.688629 || hSQ038736 || NM_198694 || keratin associated protein 10-5 || KRTAP10-5 || || 386680 || || hSQ038736 || || || hHR029067 || 344531	-2.84
hSQ035583	|| Hs.247814 || hSQ035583 || NM_021018 || histone 1, H3f || HIST1H3F || || 8968 || || hSQ035583 || || || hHR024339 || 348229	-2.84
hSQ033381	|| Hs.661218 || hSQ033381 || || GPI anchored molecule like protein || GML || || 2765 || || hSQ033381 || || || hHC009030 || 375938		2.84
hSQ043836	|| Hs.118161 || hSQ043836 || || Chromosome 10 open reading frame 11::chromosome 10 open reading frame 11 || C10orf11 || || 83938 || || hSQ043836 || || || hHC016556 || 390149	-2.63	0.21
hSQ027816	|| Hs.632133 || hSQ027816 || || Cortactin::cortactin || CTTN || || 2017 || || hSQ027816 || || || hHC011509 || 328549	1.55	4.38
hSQ008519	|| Hs.269775 || hSQ008519 || || Mitogen-activated protein kinase kinase kinase 7 interacting protein 2::mitogen-activated protein kinase kinase kinase 7 interacting protein 2 || MAP3K7IP2 || || 23118 || || hSQ008519 || || || hHC005534 || 339509	2.2	5.03
hSQ029206	|| Hs.675715 || hSQ029206 || || hypothetical protein MGC35402 || MGC35402 || || 399669 || || hSQ029206 || || || hHC027916 || 353421	-2.83
hSQ033040	|| Hs.440401 || hSQ033040 || || Retinol saturase (all-trans-retinol 13,14-reductase)::retinol saturase (all-trans-retinol 13,14-reductase) || RETSAT || || 54884 || || hSQ033040 || || || hHC006018 || 371622	0.63	3.46
hSQ044498	|| || hSQ044498 || AL832775 || hect domain and RLD 2 pseudogene || LOC440248 || || 440248 || || hSQ044498 || || || hHR029877 || 400304	-1.55	1.28
hSQ024768	|| || hSQ024768 || XM_371411 || similar to GNGT1 protein || LOC388819 || || 388819 || || hSQ024768 || || || hHR012703 || 382960	-1.85	0.97
hSQ027018	|| || hSQ027018 || || zinc finger protein 384 || ZNF384 || || 171017 || || hSQ027018 || || || hHO047726 || 342465	-2.82
hSQ016925	|| Hs.413812 || hSQ016925 || || Ras-related C3 botulinum toxin substrate 1 (rho family, small GTP binding protein Rac1)::ras-related C3 botulinum toxin substrate 1 (rho family, small GTP binding protein Rac1) || RAC1 || || 5879 || || hSQ016925 || || || hHC032008 || 357380	-0.4	2.42
hSQ011721	|| Hs.654957 || hSQ011721 || || pyrophosphatase (inorganic) 2::Pyrophosphatase (inorganic) 2 || PPA2 || || 27068 || || hSQ011721 || || || hHC016379 || 409769	0.21	3.03
hSQ014450	|| Hs.434406 || hSQ014450 || || Zinc finger protein 254::Zinc finger protein 539 || ZNF539 || || 399655 || || hSQ014450 || || || hHC022791 || 350276	-0.2	2.61
hSQ005138	|| Hs.281902 || hSQ005138 || || SGT1, suppressor of G2 allele of SKP1 (S. cerevisiae)::SGT1, suppressor of G2 allele of SKP1 (S. cerevisiae) || SUGT1 || || 10910 || || hSQ005138 || || || hHA039304 || 357529	-2.81
hSQ042527	|| Hs.591697 || hSQ042527 || NM_002358 || MAD2 mitotic arrest deficient-like 1 (yeast)::MAD2 mitotic arrest deficient-like 1 (yeast) || MAD2L1 || || 4085 || || hSQ042527 || || || hHR017349 || 395019	-1.53	1.27
hSQ040214	|| Hs.376691 || hSQ040214 || NM_175055 || histone 3, H2bb || HIST3H2BB || || 128312 || || hSQ040214 || || || hHR022137 || 395633	-2.75	0.05
hSQ044716	|| Hs.446357 || hSQ044716 || || Family with sequence similarity 177, member A1::family with sequence similarity 177, member A1 || FAM177A1 || || 283635 || || hSQ044716 || || || hHC003086 || 342393	-1.06	1.73
hSQ021236	|| Hs.508765::Hs.642817::Hs.696163 || hSQ021236 || NM_181836 || toll-like receptor adaptor molecule 2::transmembrane emp24 protein transport domain containing 7::Transmembrane emp24 protein transport domain containing 7 || TICAM2::TMED7 || || 353376::51014 || || hSQ021236 || || || hHR002690 || 343919	-0.32	2.47
hSQ045239	|| || hSQ045239 || || || || || || || hSQ045239 || || || hHA039472 || 359862	-2.79
hSQ014479	|| Hs.496068 || hSQ014479 || || PCTAIRE protein kinase 1::PCTAIRE protein kinase 1 || PCTK1 || || 5127 || || hSQ014479 || || || hHC022230 || 372089	2.98	5.77
hSQ032803	|| Hs.373938 || hSQ032803 || NM_006995 || Butyrophilin, subfamily 2, member A2::butyrophilin, subfamily 2, member A2 || BTN2A2 || || 10385 || || hSQ032803 || || || hHR027656 || 391515	1.81	4.6
hSQ024680	|| Hs.573495 || hSQ024680 || || Solute carrier family 44, member 1::solute carrier family 44, member 1 || SLC44A1 || || 23446 || || hSQ024680 || || || hHC003319 || 379893	-1.25	1.53
hSQ035596	|| Hs.89426 || hSQ035596 || || Fyn-related kinase || FRK || || 2444 || || hSQ035596 || || || hHC004543 || 381644	1.89	4.67
hSQ026920	|| Hs.533292 || hSQ026920 || NM_003537 || histone 1, H3b || HIST1H3B || || 8358 || || hSQ026920 || || || hHR020037 || 396655	-2.78
hSQ033867	|| || hSQ033867 || || NOP56 ribonucleoprotein homolog (yeast) || NOP56 || || 10528 || || hSQ033867 || || || hHO047721 || 399057	-2.78
hSQ028085	|| Hs.169348 || hSQ028085 || || Transcribed locus::Bloom syndrome, RecQ helicase-like || BLM || || 641 || || hSQ028085 || || || hHA035257 || 331997	-2.77
hSQ023733	|| Hs.201340 || hSQ023733 || || Sema domain, immunoglobulin domain (Ig), short basic domain, secreted, (semaphorin) 3D::sema domain, immunoglobulin domain (Ig), short basic domain, secreted, (semaphorin) 3D || SEMA3D || || 223117 || || hSQ023733 || || || hHC001733 || 367556	-0.75	2.02
hSQ041102	|| Hs.183291 || hSQ041102 || || Zinc finger protein 268::zinc finger protein 268 || ZNF268 || || 10795 || || hSQ041102 || || || hHC003811 || 380657	-0.63	2.14
hSQ007789	|| Hs.655248 || hSQ007789 || || lysophosphatidylcholine acyltransferase 3::Lysophosphatidylcholine acyltransferase 3 || LPCAT3 || || 10162 || || hSQ007789 || || || hHC025257 || 399853	0.98	3.75
hSQ034016	|| Hs.510324 || hSQ034016 || || Quaking homolog, KH domain RNA binding (mouse)::quaking homolog, KH domain RNA binding (mouse) || QKI || || 9444 || || hSQ034016 || || || hHC028123 || 378407	-0.18	2.58
hSQ035544	|| || hSQ035544 || || SIVA1, apoptosis-inducing factor || SIVA1 || || 10572 || || hSQ035544 || || || hHA032362 || 407400	1.52	4.28
hSQ006851	|| || hSQ006851 || XM_292023 || similar to ribosomal protein L31 || LOC341356 || || 341356 || || hSQ006851 || || || hHR025525 || 327939	-2.75
hSQ008041	|| Hs.446852 || hSQ008041 || NM_016091 || Eukaryotic translation initiation factor 3, subunit L::eukaryotic translation initiation factor 3, subunit L || EIF3L || || 51386 || || hSQ008041 || || || hHR024973 || 334052	-1.25	1.5
hSQ020115	|| Hs.477361 || hSQ020115 || || SEC22 vesicle trafficking protein homolog A (S. cerevisiae)::SEC22 vesicle trafficking protein homolog A (S. cerevisiae) || SEC22A || || 26984 || || hSQ020115 || || || hHA034395 || 350367	0.3	3.05
hSQ008240	|| Hs.654594 || hSQ008240 || || ras homolog gene family, member H::Ras homolog gene family, member H || RHOH || || 399 || || hSQ008240 || || || hHC014320 || 360964	-0.31	2.44
hSQ007401	|| Hs.38032 || hSQ007401 || || Vestigial like 4 (Drosophila)::ATG7 autophagy related 7 homolog (S. cerevisiae) || ATG7 || || 10533 || || hSQ007401 || || || hHC011094 || 372629	0.25	3
hSQ024788	|| Hs.515947 || hSQ024788 || BX538005 || Neuroblastoma breakpoint family, member 10::neuroblastoma breakpoint family, member 10 || NBPF10 || || 440673 || || hSQ024788 || || || hHR030224 || 387173	-0.45	2.3
hSQ037659	|| Hs.654592 || hSQ037659 || || titin::Titin || TTN || || 7273 || || hSQ037659 || || || hHA038049 || 397687	-2.75
hSQ015304	|| Hs.632426 || hSQ015304 || || TAF13 RNA polymerase II, TATA box binding protein (TBP)-associated factor, 18kDa || TAF13 || || 6884 || || hSQ015304 || || || hHC013474 || 405210	-2.75
hSQ026368	|| Hs.158296 || hSQ026368 || U44105 || RAB9, member RAS oncogene family, pseudogene 1 || RAB9P1 || || 9366 || || hSQ026368 || || || hHR014160 || 415983	-0.85	1.9
hSQ035454	|| Hs.151641 || hSQ035454 || || Leucine rich repeat containing 32::leucine rich repeat containing 32 || LRRC32 || || 2615 || || hSQ035454 || || || hHC020568 || 416510	1.35	4.1
hSQ023893	|| || hSQ023893 || NM_001007236 || endogenous retroviral sequence K, 6 || ERVK6 || || 64006 || || hSQ023893 || || || hHR031730 || 337663	-2.74
hSQ011079	|| Hs.269542 || hSQ011079 || || Armadillo repeat containing 1::armadillo repeat containing 1 || ARMC1 || || 55156 || || hSQ011079 || || || hHC026103 || 344448	-0.26	2.48
hSQ032396	|| Hs.34871 || hSQ032396 || NM_014795 || Zinc finger E-box binding homeobox 2::zinc finger E-box binding homeobox 2 || ZEB2 || || 9839 || || hSQ032396 || || || hHR029739 || 345570	2.13	4.87
hSQ027933	|| Hs.391481 || hSQ027933 || || Inturned planar cell polarity effector homolog (Drosophila)::inturned planar cell polarity effector homolog (Drosophila) || INTU || || 27152 || || hSQ027933 || || || hHC003603 || 347336	-1.85	0.89
hSQ025441	|| Hs.311776 || hSQ025441 || NM_001006933 || Transcription elongation factor A (SII)-like 3::transcription elongation factor A (SII)-like 3 || TCEAL3 || || 85012 || || hSQ025441 || || || hHR029644 || 353836	-2.74
hSQ021168	|| Hs.405925 || hSQ021168 || || Proline/serine-rich coiled-coil 1::proline/serine-rich coiled-coil 1 || PSRC1 || || 84722 || || hSQ021168 || || || hHC005405 || 366623	0.3	3.04
hSQ018115	|| Hs.514196 || hSQ018115 || NM_000988 || Ribosomal protein L27::ribosomal protein L27 || RPL27 || || 6155 || || hSQ018115 || || || hHR028352 || 390494	-2.85	-0.11
hSQ021590	|| || hSQ021590 || || endoglin || ENG || || 2022 || || hSQ021590 || || || hHA040571 || 409566	-0.6	2.14
hSQ019381	|| Hs.500409 || hSQ019381 || NM_005271 || Glutamate dehydrogenase 1::glutamate dehydrogenase 1 || GLUD1 || || 2746 || || hSQ019381 || || || hHR026759 || 410044	-0.12	2.62
hSQ019199	|| Hs.74899 || hSQ019199 || || Nucleolar complex associated 3 homolog (S. cerevisiae)::nucleolar complex associated 3 homolog (S. cerevisiae) || NOC3L || || 64318 || || hSQ019199 || || || hHC007636 || 355318	-1.78	0.95
hSQ012238	|| Hs.570775::Hs.596667 || hSQ012238 || || KIAA1211::KIAA1211 || KIAA1211 || || 57482 || || hSQ012238 || || || hHC004668 || 414146		2.73
hSQ041173	|| Hs.38032 || hSQ041173 || NM_006395 || Vestigial like 4 (Drosophila)::ATG7 autophagy related 7 homolog (S. cerevisiae) || ATG7 || || 10533 || || hSQ041173 || || || hHR011093 || 364418	0.17	2.89
hSQ010795	|| Hs.514071 || hSQ010795 || || Leucine rich repeat containing 37B::leucine rich repeat containing 37B || LRRC37B || || 114659 || || hSQ010795 || || || hHC031359 || 348031	-1.13	1.59
hSQ017155	|| Hs.518805 || hSQ017155 || || High mobility group AT-hook 1::high mobility group AT-hook 1 || HMGA1 || || 3159 || || hSQ017155 || || || hHC030351 || 350886	0.43	3.15
hSQ018035	|| Hs.153504 || hSQ018035 || || Target of myb1 (chicken)-like 1::target of myb1 (chicken)-like 1 || TOM1L1 || || 10040 || || hSQ018035 || || || hHC012178 || 401461	-0.13	2.59
hSQ021632	|| Hs.85258 || hSQ021632 || || CD8a molecule::CD8a molecule || CD8A || || 925 || || hSQ021632 || || || hHC002578 || 402107	0.37	3.09
hSQ024544	|| Hs.496068 || hSQ024544 || || PCTAIRE protein kinase 1::PCTAIRE protein kinase 1 || PCTK1 || || 5127 || || hSQ024544 || || || hHC021034 || 407640	2.11	4.82
hSQ022206	|| Hs.514920 || hSQ022206 || NM_005831 || Calcium binding and coiled-coil domain 2::calcium binding and coiled-coil domain 2 || CALCOCO2 || || 10241 || || hSQ022206 || || || hHR004455 || 348685	-1.02	1.69
hSQ014421	|| Hs.98338 || hSQ014421 || || Aurora kinase C::aurora kinase C || AURKC || || 6795 || || hSQ014421 || || || hHC006102 || 371686	-2.71
hSQ003286	|| Hs.531509::Hs.458334 || hSQ003286 || AF041080 || Hect domain and RLD 2 pseudogene::hect domain and RLD 2 pseudogene::Transcribed locus, strongly similar to NP_001019853.1 hypothetical protein LOC283755 [Homo sapiens]::hect domain and RLD 2 pseudogene 2 || LOC440248::HERC2P2 || || 440248::400322 || || hSQ003286 || || || hHR029938 || 402152	-1.29	1.42
hSQ018076	|| Hs.104320 || hSQ018076 || || Golgi autoantigen, golgin subfamily a, 5::golgi autoantigen, golgin subfamily a, 5 || GOLGA5 || || 9950 || || hSQ018076 || || || hHA032355 || 351643	0.49	3.19
hSQ031892	|| Hs.472716 || hSQ031892 || || Family with sequence similarity 83, member D::family with sequence similarity 83, member D || FAM83D || || 81610 || || hSQ031892 || || || hHC009603 || 352018	3.5	6.2
hSQ019127	|| Hs.555989 || hSQ019127 || || KIAA1712::KIAA1712 || KIAA1712 || || 80817 || || hSQ019127 || || || hHC006940 || 358553	-2.7
hSQ017555	|| || hSQ017555 || XM_498745 || LOC440588 || LOC440588 || || 440588 || || hSQ017555 || || || hHR009476 || 388375	-3.45	-0.75
hSQ029343	|| Hs.408528 || hSQ029343 || NM_000321 || Retinoblastoma 1::retinoblastoma 1 || RB1 || || 5925 || || hSQ029343 || || || hCT001220 || 388873	-2.7
hSQ006125	|| Hs.406787 || hSQ006125 || || F-box protein 3::F-box protein 3 || FBXO3 || || 26273 || || hSQ006125 || || || hHA035614 || 402088	2.16	4.86
hSQ024433	|| Hs.498661 || hSQ024433 || || USP6 N-terminal like::USP6 N-terminal like || USP6NL || || 9712 || || hSQ024433 || || || hHC004758 || 371825	1.98	4.67
hSQ005266	|| Hs.477361 || hSQ005266 || || SEC22 vesicle trafficking protein homolog A (S. cerevisiae)::SEC22 vesicle trafficking protein homolog A (S. cerevisiae) || SEC22A || || 26984 || || hSQ005266 || || || hHA036619 || 382286	0.1	2.79
hSQ042037	|| Hs.567236 || hSQ042037 || || Shroom family member 2::shroom family member 2 || SHROOM2 || || 357 || || hSQ042037 || || || hHC007906 || 405442		2.69
hSQ036701	|| Hs.490745 || hSQ036701 || || Transcribed locus::DnaJ (Hsp40) homolog, subfamily B, member 6 || DNAJB6 || || 10049 || || hSQ036701 || || || hHA033203 || 408290	0.38	3.07
hSQ045279	|| Hs.441926 || hSQ045279 || || Progesterone immunomodulatory binding factor 1::progesterone immunomodulatory binding factor 1 || PIBF1 || || 10464 || || hSQ045279 || || || hHC001991 || 409793	-4.04	-1.35
hSQ001040	|| Hs.262857 || hSQ001040 || || Prune homolog 2 (Drosophila)::KIAA0367 || KIAA0367 || || 23273 || || hSQ001040 || || || hHC002123 || 412219	0.37	3.06
hSQ032596	|| Hs.528222 || hSQ032596 || || NADH dehydrogenase (ubiquinone) Fe-S protein 4, 18kDa (NADH-coenzyme Q reductase)::NADH dehydrogenase (ubiquinone) Fe-S protein 4, 18kDa (NADH-coenzyme Q reductase) || NDUFS4 || || 4724 || || hSQ032596 || || || hHC005994 || 373654	-1.73	0.95
hSQ008662	|| || hSQ008662 || AF041081 || Hypothetical protein LOC283755 || LOC283755::HERC2P3 || || 283755 || || hSQ008662 || || || hHR029841 || 394292	-1.28	1.4
hSQ002889	|| Hs.91586 || hSQ002889 || || Transmembrane 9 superfamily member 1::transmembrane 9 superfamily member 1 || TM9SF1 || || 10548 || || hSQ002889 || || || hHC006205 || 329299	0.8	3.47
hSQ020932	|| Hs.82222 || hSQ020932 || || Sema domain, immunoglobulin domain (Ig), short basic domain, secreted, (semaphorin) 3B::sema domain, immunoglobulin domain (Ig), short basic domain, secreted, (semaphorin) 3B || SEMA3B || || 7869 || || hSQ020932 || || || hHC024025 || 332428		2.67
hSQ033202	|| Hs.350518 || hSQ033202 || || tripartite motif-containing 6 || TRIM6 || || 117854 || || hSQ033202 || || || hHC012205 || 334341	0.09	2.76
hSQ045167	|| Hs.473937 || hSQ045167 || || NADH dehydrogenase (ubiquinone) flavoprotein 3, 10kDa::NADH dehydrogenase (ubiquinone) flavoprotein 3, 10kDa || NDUFV3 || || 4731 || || hSQ045167 || || || hHA035031 || 344926	0.11	2.78
hSQ020242	|| Hs.515642 || hSQ020242 || || trans-2,3-enoyl-CoA reductase::Glycoprotein, synaptic 2 || GPSN2 || || 9524 || || hSQ020242 || || || hHA032959 || 383115	-1.6	1.07
hSQ014110	|| Hs.654630 || hSQ014110 || || formin-like 2::Formin-like 2 || FMNL2 || || 114793 || || hSQ014110 || || || hHC008132 || 388506	0.55	3.22
hSQ030324	|| Hs.512592 || hSQ030324 || || Ribonucleotide reductase M2 B (TP53 inducible)::ribonucleotide reductase M2 B (TP53 inducible) || RRM2B || || 50484 || || hSQ030324 || || || hHC029192 || 391633	-0.02	2.64
hSQ033944	|| Hs.163893 || hSQ033944 || || Phosphatidylinositol binding clathrin assembly protein::phosphatidylinositol binding clathrin assembly protein || PICALM || || 8301 || || hSQ033944 || || || hHC003477 || 399614	-0.14	2.52
hSQ005123	|| Hs.75969 || hSQ005123 || || Proline-rich nuclear receptor coactivator 1::proline-rich nuclear receptor coactivator 1 || PNRC1 || || 10957 || || hSQ005123 || || || hHC005110 || 407552	4.6	7.25
hSQ007812	|| Hs.376208 || hSQ007812 || || Lymphotoxin beta (TNF superfamily, member 3)::lymphotoxin beta (TNF superfamily, member 3) || LTB || || 4050 || || hSQ007812 || || || hHC016153 || 331350	-2.65
hSQ020365	|| Hs.498661 || hSQ020365 || D13644 || USP6 N-terminal like::USP6 N-terminal like || USP6NL || || 9712 || || hSQ020365 || || || hHR004757 || 363609	2.03	4.68
hSQ019382	|| Hs.500409 || hSQ019382 || || Glutamate dehydrogenase 1::glutamate dehydrogenase 1 || GLUD1 || || 2746 || || hSQ019382 || || || hHC027739 || 377853	-0.12	2.53
hSQ033721	|| Hs.499725 || hSQ033721 || || Ankyrin 3, node of Ranvier (ankyrin G)::ankyrin 3, node of Ranvier (ankyrin G) || ANK3 || || 288 || || hSQ033721 || || || hHC004579 || 379698	0.22	2.87
hSQ017878	|| Hs.104320 || hSQ017878 || || Golgi autoantigen, golgin subfamily a, 5::golgi autoantigen, golgin subfamily a, 5 || GOLGA5 || || 9950 || || hSQ017878 || || || hHC028557 || 398494	0.56	3.21
hSQ010570	|| Hs.104613 || hSQ010570 || NM_020640 || DCN1, defective in cullin neddylation 1, domain containing 1 (S. cerevisiae)::DCN1, defective in cullin neddylation 1, domain containing 1 (S. cerevisiae) || DCUN1D1 || || 54165 || || hSQ010570 || || || hHR030135 || 346166	-0.04	2.6
hSQ036222	|| Hs.595250 || hSQ036222 || NM_174931 || Coiled-coil domain containing 75::coiled-coil domain containing 75 || CCDC75 || || 253635 || || hSQ036222 || || || hHR028094 || 338763	-2.63
hSQ041729	|| Hs.8118 || hSQ041729 || AB014550 || Structural maintenance of chromosomes flexible hinge domain containing 1::structural maintenance of chromosomes flexible hinge domain containing 1 || SMCHD1 || || 23347 || || hSQ041729 || || || hHR002326 || 407672	0.39	3.02
hSQ006915	|| Hs.15580 || hSQ006915 || || TRNA splicing endonuclease 34 homolog (S. cerevisiae)::tRNA splicing endonuclease 34 homolog (S. cerevisiae) || TSEN34 || || 79042 || || hSQ006915 || || || hHC019154 || 338221	-0.64	1.98
hSQ024253	|| Hs.24956 || hSQ024253 || || Inverted formin, FH2 and WH2 domain containing::inverted formin, FH2 and WH2 domain containing || INF2 || || 64423 || || hSQ024253 || || || hHC024761 || 361403	1.38	4
hSQ017476	|| Hs.520122 || hSQ017476 || || TAF8 RNA polymerase II, TATA box binding protein (TBP)-associated factor, 43kDa::TAF8 RNA polymerase II, TATA box binding protein (TBP)-associated factor, 43kDa || TAF8 || || 129685 || || hSQ017476 || || || hHC010053 || 396767	-1.23	1.39
hSQ003118	|| Hs.646997 || hSQ003118 || || leucine rich repeat containing 1 || LRRC1 || || 55227 || || hSQ003118 || || || hHC002942 || 337683	2.51	5.12
hSQ037755	|| Hs.591785 || hSQ037755 || || Immediate early response 3::immediate early response 3 || IER3 || || 8870 || || hSQ037755 || || || hHC014457 || 394945	2.1	4.71
hSQ035201	|| Hs.435938 || hSQ035201 || || Mannosidase, alpha, class 1A, member 2::mannosidase, alpha, class 1A, member 2 || MAN1A2 || || 10905 || || hSQ035201 || || || hHC009295 || 378162	-0.64	1.96
hSQ035164	|| Hs.434102 || hSQ035164 || NM_002128 || High-mobility group box 1::high-mobility group box 1 || HMGB1 || || 3146 || || hSQ035164 || || || hHR029828 || 388676	-1.98	0.62
hSQ014977	|| Hs.485910 || hSQ014977 || || Arginyl-tRNA synthetase 2, mitochondrial::arginyl-tRNA synthetase 2, mitochondrial || RARS2 || || 57038 || || hSQ014977 || || || hHA035987 || 409353	-0.78	1.82
hSQ006216	|| Hs.118554 || hSQ006216 || || Lactamase, beta 2::lactamase, beta 2 || LACTB2 || || 51110 || || hSQ006216 || || || hHC001632 || 412929	-2.23	0.37
hSQ038978	|| || hSQ038978 || mtRNA_COX-1 || mitochondrially encoded cytochrome c oxidase I gi|17981852:5905-7446_439 || mtRNA_COX-1 || || || || hSQ038978 || || || hHO048849 || 394720	-2.59
hSQ008919	|| Hs.654527 || hSQ008919 || || protein tyrosine phosphatase, non-receptor type 2::Protein tyrosine phosphatase, non-receptor type 2 || PTPN2 || || 5771 || || hSQ008919 || || || hHA032589 || 398140	-2.59
hSQ024125	|| Hs.367842 || hSQ024125 || NM_032390 || MKI67 (FHA domain) interacting nucleolar phosphoprotein::MKI67 (FHA domain) interacting nucleolar phosphoprotein || MKI67IP || || 84365 || || hSQ024125 || || || hHR009609 || 400082	-2.59
hSQ022902	|| || hSQ022902 || XM_497376 || similar to eukaryotic translation initiation factor 4A, isoform 1 || LOC390407 || || 390407 || || hSQ022902 || || || hHR024661 || 326656	-2.58
hSQ014048	|| || hSQ014048 || AK126985 || chromosome 14 open reading frame 28 || C14orf28 || || 122525 || || hSQ014048 || || || hHR004782 || 369736	3.42	6
hSQ016837	|| || hSQ016837 || || || XM_498236 || || 442344 || || hSQ016837 || || || hHR029106::hHR029107 || 375900	-3.23	-0.65
hSQ007774	|| Hs.502948 || hSQ007774 || XM_376043 || Dolichyl-diphosphooligosaccharide--protein glycosyltransferase subunit 4::Similar to CG33774-PA || LOC400948 || || 400948 || || hSQ007774 || || || hHR019317 || 399633	-2.88	-0.3
hSQ042709	|| Hs.467587 || hSQ042709 || AB051480 || Neuroblastoma breakpoint family, member 1::neuroblastoma breakpoint family, member 1 || NBPF1 || || 55672 || || hSQ042709 || || || hHR028781 || 362946	-0.57	2.01
hSQ043197	|| Hs.507584 || hSQ043197 || || Polymerase (RNA) I polypeptide D, 16kDa::polymerase (RNA) I polypeptide D, 16kDa || POLR1D || || 51082 || || hSQ043197 || || || hHC019551 || 347573	-1.42	1.15
hSQ036375	|| Hs.586423 || hSQ036375 || NM_001402 || Eukaryotic translation elongation factor 1 alpha 1::eukaryotic translation elongation factor 1 alpha 1 || EEF1A1 || || 1915 || || hSQ036375 || || || hHR031147 || 382664	-1.89	0.68
hSQ004536	|| Hs.605388 || hSQ004536 || || DCN1, defective in cullin neddylation 1, domain containing 4 (S. cerevisiae)::DCN1, defective in cullin neddylation 1, domain containing 4 (S. cerevisiae) || DCUN1D4 || || 23142 || || hSQ004536 || || || hHC009373 || 329736	0.79	3.35
hSQ012888	|| Hs.75528 || hSQ012888 || || Guanine nucleotide binding protein-like 2 (nucleolar)::guanine nucleotide binding protein-like 2 (nucleolar) || GNL2 || || 29889 || || hSQ012888 || || || hHC017023 || 382968	-1.35	1.21
hSQ012873	|| || hSQ012873 || XM_496486 || similar to Serine/threonine-protein kinase Nek2 (NimA-related protein kinase 2) (NimA-like protein kinase 1) (HSPK 21) || LOC440785 || || 440785 || || hSQ012873 || || || hHR031306 || 407895	-2.56
hSQ032797	|| Hs.643437 || hSQ032797 || || zinc finger and SCAN domain containing 1 || ZSCAN1 || || 284312 || || hSQ032797 || || || hHC016391 || 409803	-0.99	1.57
hSQ035026	|| Hs.654421::Hs.644306::Hs.535581 || hSQ035026 || || tropomyosin 3::Tropomyosin 3 || TPM3 || || 7170 || || hSQ035026 || || || hHA040259 || 411610	-2.56
hSQ001426	|| Hs.460661 || hSQ001426 || XM_370973 || similar to Ig heavy chain V-III region VH26 precursor || LOC388255 || || 388255 || || hSQ001426 || || || hHR029256 || 414283		2.56
hSQ029081	|| Hs.136901 || hSQ029081 || || Fibronectin type III and SPRY domain containing 1-like::fibronectin type III and SPRY domain containing 1-like || FSD1L || || 83856 || || hSQ029081 || || || hHC007695 || 351399	-2.41	0.14
hSQ000160	|| Hs.512037::Hs.655246 || hSQ000160 || NM_173638 || Transcribed locus::neuroblastoma breakpoint family, member 15::Neuroblastoma breakpoint family, member 15 || NBPF15 || || 284565 || || hSQ000160 || || || hHR031060 || 355958	-0.03	2.52
hSQ011891	|| Hs.21398 || hSQ011891 || || Glucosamine-6-phosphate deaminase 2::glucosamine-6-phosphate deaminase 2 || GNPDA2 || || 132789 || || hSQ011891 || || || hHC001925 || 367840	2.08	4.63
hSQ019250	|| Hs.657887 || hSQ019250 || || acid phosphatase-like 2::Acid phosphatase-like 2 || ACPL2 || || 92370 || || hSQ019250 || || || hHC001696 || 355095	2.94	5.48
hSQ010346	|| Hs.499264 || hSQ010346 || || Rho GTPase activating protein 12::Rho GTPase activating protein 12 || ARHGAP12 || || 94134 || || hSQ010346 || || || hHC006181 || 331560	1.83	4.37
hSQ015007	|| Hs.514997 || hSQ015007 || || Cell division cycle 34 homolog (S. cerevisiae)::cell division cycle 34 homolog (S. cerevisiae) || CDC34 || || 997 || || hSQ015007 || || || hHC017979 || 349487	0.99	3.53
hSQ007563	|| Hs.632706 || hSQ007563 || || Zinc finger CCCH-type containing 10 || ZC3H10 || || 84872 || || hSQ007563 || || || hHC018210 || 372563	2.13	4.67
hSQ044980	|| Hs.434250 || hSQ044980 || || Cytoskeleton associated protein 2-like::cytoskeleton associated protein 2-like || CKAP2L || || 150468 || || hSQ044980 || || || hHC007794 || 376289	-2.54
hSQ022125	|| Hs.279704 || hSQ022125 || NM_017444 || Chromatin accessibility complex 1::chromatin accessibility complex 1 || CHRAC1 || || 54108 || || hSQ022125 || || || hHR010233 || 395067	-1.3	1.24
hSQ040367	|| Hs.436119 || hSQ040367 || || Glycoprotein hormone alpha 2 || GPHA2 || || 170589 || || hSQ040367 || || || hHC022751 || 409147	-2.54
hSQ024235	|| Hs.518123 || hSQ024235 || || TRK-fused gene::TRK-fused gene || TFG || || 10342 || || hSQ024235 || || || hHC011091 || 347769	-0.67	1.86
hSQ044906	|| || hSQ044906 || XM_372926 || similar to ribosomal protein S12 || LOC391370 || || 391370 || || hSQ044906 || || || hHR025407 || 347717	-2.53
hSQ043112	|| Hs.529178 || hSQ043112 || || Zinc finger protein 512::zinc finger protein 512 || ZNF512 || || 84450 || || hSQ043112 || || || hHA032689 || 330144	-2.52
hSQ016085	|| || hSQ016085 || K01797.1::K01797 || tRNA lysine 1 || TRK1 || || 7206 || || hSQ016085 || || || hHR032126 || 338322	-2.52
hSQ042865	|| || hSQ042865 || || || || || || || hSQ042865 || || || hHO047790::hHO047634 || 369538	-2.52
hSQ017984	|| || hSQ017984 || XM_498819 || LOC440691 || LOC440691 || || 440691 || || hSQ017984 || || || hHR018126 || 370314	-2.52
hSQ036559	|| Hs.535030::Hs.657028 || hSQ036559 || BX537878 || Hypothetical protein LOC222070::polymerase (RNA) II (DNA directed) polypeptide J4, pseudogene::Polymerase (RNA) II (DNA directed) polypeptide J4, pseudogene || POLR2J4 || || 84820 || || hSQ036559 || || || hHR013505 || 363836	0.73	3.24
hSQ033649	|| Hs.518244 || hSQ033649 || || Ribophorin I::ribophorin I || RPN1 || || 6184 || || hSQ033649 || || || hHC021419 || 412698	0.73	3.24
hSQ031558	|| Hs.643580::Hs.699254 || hSQ031558 || || PRP40 pre-mRNA processing factor 40 homolog A (S. cerevisiae)::PRP40 pre-mRNA processing factor 40 homolog A (S. cerevisiae) || PRPF40A || || 55660 || || hSQ031558 || || || hHC004651 || 381833	-2.3	0.21
hSQ012745	|| Hs.477361 || hSQ012745 || || SEC22 vesicle trafficking protein homolog A (S. cerevisiae)::SEC22 vesicle trafficking protein homolog A (S. cerevisiae) || SEC22A || || 26984 || || hSQ012745 || || || hHA034208 || 390638	-0.15	2.36
hSQ003835	|| || hSQ003835 || || || || || || || hSQ003835 || || || hHA038954 || 335480	-2.5
hSQ028847	|| Hs.459779 || hSQ028847 || || Transcribed locus::DnaJ (Hsp40) homolog, subfamily A, member 3 || DNAJA3 || || 9093 || || hSQ028847 || || || hHC005776 || 359019	-0.34	2.16
hSQ005845	|| Hs.656 || hSQ005845 || || Cell division cycle 25 homolog C (S. pombe)::cell division cycle 25 homolog C (S. pombe) || CDC25C || || 995 || || hSQ005845 || || || hHA036485 || 367891	-0.17	2.33
hSQ006818	|| Hs.632218 || hSQ006818 || || Zinc finger protein, multitype 1::zinc finger protein, multitype 1 || ZFPM1 || || 161882 || || hSQ006818 || || || hHC011145 || 400223	1.06	3.56
hSQ034885	|| Hs.522090 || hSQ034885 || || Galactose-1-phosphate uridylyltransferase::galactose-1-phosphate uridylyltransferase || GALT || || 2592 || || hSQ034885 || || || hHA037584 || 415195	-2.5
hSQ003354	|| Hs.657656 || hSQ003354 || || Mdm2, transformed 3T3 cell double minute 2, p53 binding protein (mouse) binding protein, 104kDa::Mdm2, transformed 3T3 cell double minute 2, p53 binding protein (mouse) binding protein, 104kDa || MTBP || || 27085 || || hSQ003354 || || || hHC006338 || 342900	-2.49
hSQ044599	|| Hs.15744 || hSQ044599 || || SH2B adaptor protein 1::SH2B adaptor protein 1 || SH2B1 || || 25970 || || hSQ044599 || || || hHC018759 || 348570	1.44	3.92
hSQ005222	|| Hs.509226 || hSQ005222 || || FK506 binding protein 3, 25kDa::FK506 binding protein 3, 25kDa || FKBP3 || || 2287 || || hSQ005222 || || || hHC012618 || 374904	-2.92	-0.44
hSQ007314	|| Hs.515855 || hSQ007314 || NM_014419 || Dickkopf-like 1 (soggy) || DKKL1 || || 27120 || || hSQ007314 || || || hHR023047 || 383363	-2.48
hSQ031598	|| Hs.82919 || hSQ031598 || || Cullin 2::cullin 2 || CUL2 || || 8453 || || hSQ031598 || || || hHC015992 || 387420	-1.04	1.44
hSQ023825	|| Hs.477361 || hSQ023825 || || SEC22 vesicle trafficking protein homolog A (S. cerevisiae)::SEC22 vesicle trafficking protein homolog A (S. cerevisiae) || SEC22A || || 26984 || || hSQ023825 || || || hHC002336 || 390316	1.65	4.13
hSQ020131	|| || hSQ020131 || AK091672 || hypothetical protein LOC286161 || LOC286161 || || 286161 || || hSQ020131 || || || hHR021356 || 390825	-2.48
hSQ042112	|| Hs.352671 || hSQ042112 || NM_145858 || Crystallin, zeta (quinone reductase)-like 1::crystallin, zeta (quinone reductase)-like 1 || CRYZL1 || || 9946 || || hSQ042112 || || || hHR005096 || 392099	-2.27	0.21
hSQ029011	|| Hs.502072 || hSQ029011 || || Usher syndrome 1C (autosomal recessive, severe)::Usher syndrome 1C (autosomal recessive, severe) || USH1C || || 10083 || || hSQ029011 || || || hHA032478 || 374454		2.47
hSQ032262	|| Hs.591289 || hSQ032262 || NM_153353 || Leucine rich repeat containing 34::leucine rich repeat containing 34 || LRRC34 || || 151827 || || hSQ032262 || || || hHR008167 || 384625	-0.6	1.87
hSQ036038	|| Hs.499960 || hSQ036038 || NM_020150 || SAR1 homolog A (S. cerevisiae)::SAR1 homolog A (S. cerevisiae) || SAR1A || || 56681 || || hSQ036038 || || || hHR024118 || 407947	0.67	3.14
hSQ020834	|| Hs.436618 || hSQ020834 || || Chromosome 12 open reading frame 24::chromosome 12 open reading frame 24 || C12orf24 || || 29902 || || hSQ020834 || || || hHC017589 || 399231	0.08	2.55
hSQ024119	|| || hSQ024119 || XM_374131 || calpastatin || CAST::XM_374131 || || 831::389311 || || hSQ024119 || || || hHR005621 || 364808	-2.46
hSQ031490	|| Hs.585118 || hSQ031490 || NM_005226 || Chromosome 9 open reading frame 47::sphingosine-1-phosphate receptor 3::chromosome 9 open reading frame 47 || S1PR3::C9orf47 || || 1903::286223 || || hSQ031490 || || || hHR006282 || 374073	0.95	3.41
hSQ023426	|| Hs.487774 || hSQ023426 || NM_031243 || Heterogeneous nuclear ribonucleoprotein A2/B1::heterogeneous nuclear ribonucleoprotein A2/B1 || HNRNPA2B1 || || 3181 || || hSQ023426 || || || hHR011601 || 393028	-1.19	1.27
hSQ014388	|| Hs.643588 || hSQ014388 || || Paired-like homeodomain 2::paired-like homeodomain 2 || PITX2 || || 5308 || || hSQ014388 || || || hHC004956 || 414377	0.16	2.62
hSQ011186	|| Hs.515837::Hs.636561 || hSQ011186 || NM_183372 || Neuroblastoma breakpoint family, member 11 || NBPF11::NBPF1 || || 200030 || || hSQ011186 || || || hHR030532 || 359384	-0.39	2.06
hSQ007352	|| || hSQ007352 || || Chromosome 12 open reading frame 41 || C12orf41 || || 54934 || || hSQ007352 || || || hHO047694 || 369415	-2.45
hSQ036617	|| Hs.432548::Hs.699500 || hSQ036617 || BX649177 || Transcribed locus::chromosome 10 open reading frame 18::Chromosome 10 open reading frame 18 || C10orf18 || || 54906 || || hSQ036617 || || || hHR009511 || 384492	0.98	3.43
hSQ027925	|| Hs.44227 || hSQ027925 || || Heparanase::heparanase || HPSE || || 10855 || || hSQ027925 || || || hHC006213 || 395538	-0.71	1.74
hSQ045108	|| Hs.17200 || hSQ045108 || || Signal transducing adaptor molecule (SH3 domain and ITAM motif) 2::signal transducing adaptor molecule (SH3 domain and ITAM motif) 2 || STAM2 || || 10254 || || hSQ045108 || || || hHC016906 || 407877	1.28	3.73
hSQ033327	|| Hs.471508 || hSQ033327 || || Insulin receptor substrate 1::insulin receptor substrate 1 || IRS1 || || 3667 || || hSQ033327 || || || hHC002137 || 331944	2.32	4.77
hSQ032433	|| Hs.535297 || hSQ032433 || BX641020 || AT rich interactive domain 5B (MRF1-like)::AT rich interactive domain 5B (MRF1-like) || ARID5B || || 84159 || || hSQ032433 || || || hHR002559 || 347983	2	4.44
hSQ002790	|| Hs.23581 || hSQ002790 || NM_001003679 || Transcribed locus::leptin receptor || LEPR || || 3953 || || hSQ002790 || || || hHR002355 || 347616	-1.74	0.7
hSQ023175	|| || hSQ023175 || NM_052887 || toll-interleukin 1 receptor (TIR) domain containing adaptor protein || TIRAP || || 114609 || || hSQ023175 || || || hHR018940 || 357151		2.44
hSQ037133	|| || hSQ037133 || NM_033357 || caspase 8, apoptosis-related cysteine peptidase || CASP8 || || 841 || || hSQ037133 || || || hHR005050 || 403503	0.54	2.98
hSQ010642	|| || hSQ010642 || XM_496964 || LOC441335 || LOC441335 || || 441335 || || hSQ010642 || || || hHR020399 || 410716	-1.48	0.96
hSQ005683	|| Hs.317340 || hSQ005683 || || Chromosome 17 open reading frame 42::chromosome 17 open reading frame 42 || C17orf42 || || 79736 || || hSQ005683 || || || hHC005033 || 366159	-1.76	0.67
hSQ011185	|| Hs.655246 || hSQ011185 || || neuroblastoma breakpoint family, member 15::Neuroblastoma breakpoint family, member 15 || NBPF15 || || 284565 || || hSQ011185 || || || hHC031098 || 370403	-0.02	2.41
hSQ010745	|| Hs.529464 || hSQ010745 || NM_022090 || Chromosome 5 open reading frame 54::chromosome 5 open reading frame 54 || C5orf54 || || 63920 || || hSQ010745 || || || hHR012813 || 398594	-2.43
hSQ028482	|| Hs.173381 || hSQ028482 || || Dihydropyrimidinase-like 2::dihydropyrimidinase-like 2 || DPYSL2 || || 1808 || || hSQ028482 || || || hHC014229 || 400537	1	3.43
hSQ000798	|| Hs.590896 || hSQ000798 || || Mitochondrial ribosomal protein L30::mitochondrial ribosomal protein L30 || MRPL30 || || 51263 || || hSQ000798 || || || hHA038927 || 410592	-4.41	-1.98
hSQ042711	|| Hs.652248::Hs.699345 || hSQ042711 || || importin 7 || IPO7 || || 10527 || || hSQ042711 || || || hHC027087 || 352382	1.53	3.96
hSQ021920	|| Hs.407154 || hSQ021920 || || Calcyphosine 2 || CAPS2 || || 84698 || || hSQ021920 || || || hHC002982 || 375502	-2.07	0.36
hSQ016145	|| Hs.153504 || hSQ016145 || || Target of myb1 (chicken)-like 1::target of myb1 (chicken)-like 1 || TOM1L1 || || 10040 || || hSQ016145 || || || hHA036611 || 411007	-1.13	1.3
hSQ018488	|| Hs.299315 || hSQ018488 || || Dihydropyrimidinase-like 5::dihydropyrimidinase-like 5 || DPYSL5 || || 56896 || || hSQ018488 || || || hHC022544 || 386552	0.32	2.74
hSQ002719	|| Hs.42217 || hSQ002719 || || Integrin alpha FG-GAP repeat containing 1::integrin alpha FG-GAP repeat containing 1 || ITFG1 || || 81533 || || hSQ002719 || || || hHC001669 || 331254	-1.09	1.33
hSQ004631	|| Hs.7678 || hSQ004631 || || Major facilitator superfamily domain containing 3::major facilitator superfamily domain containing 3 || MFSD3 || || 113655 || || hSQ004631 || || || hHC021462 || 373055	0.84	3.26
hSQ009085	|| Hs.657067 || hSQ009085 || || La ribonucleoprotein domain family, member 1B::La ribonucleoprotein domain family, member 2 || LARP2 || || 55132 || || hSQ009085 || || || hHC015631 || 378999	-1.53	0.89
hSQ039929	|| Hs.515947 || hSQ039929 || AF419616 || Neuroblastoma breakpoint family, member 10::neuroblastoma breakpoint family, member 10 || NBPF10 || || 440673 || || hSQ039929 || || || hHR030655 || 381942	-0.1	2.32
hSQ002840	|| Hs.591942 || hSQ002840 || || Zinc finger protein 259::zinc finger protein 259 || ZNF259 || || 8882 || || hSQ002840 || || || hHC019617 || 398057	-0.67	1.75
hSQ011342	|| Hs.75862 || hSQ011342 || || SMAD family member 4::SMAD family member 4 || SMAD4 || || 4089 || || hSQ011342 || || || hHC003118 || 404861	-0.71	1.71
hSQ020332	|| Hs.283521 || hSQ020332 || || Ras homolog enriched in brain::Ras homolog enriched in brain || RHEB || || 6009 || || hSQ020332 || || || hHC016211 || 408483	-0.99	1.43
hSQ037669	|| Hs.148584 || hSQ037669 || || Zinc finger protein 771::zinc finger protein 771 || ZNF771 || || 51333 || || hSQ037669 || || || hHC023224 || 352916	3.39	5.81
hSQ044814	|| Hs.655056 || hSQ044814 || || myotubularin 1::Myotubularin 1 || MTM1 || || 4534 || || hSQ044814 || || || hHA035653 || 332674	-2.41
hSQ003676	|| Hs.654519 || hSQ003676 || || potassium voltage-gated channel, shaker-related subfamily, beta member 1::Potassium voltage-gated channel, shaker-related subfamily, beta member 1 || KCNAB1 || || 7881 || || hSQ003676 || || || hHA036821 || 364200	-2.41
hSQ001578	|| Hs.534059 || hSQ001578 || || germ cell associated 2 (haspin)::Germ cell associated 2 (haspin) || GSG2 || || 83903 || || hSQ001578 || || || hHC005394 || 376944	0.21	2.62
hSQ035833	|| Hs.437922 || hSQ035833 || NM_005376 || V-myc myelocytomatosis viral oncogene homolog 1, lung carcinoma derived (avian)::v-myc myelocytomatosis viral oncogene homolog 1, lung carcinoma derived (avian) || MYCL1 || || 4610 || || hSQ035833 || || || hHR009117 || 393598	-0.47	1.94
hSQ015110	|| Hs.657046 || hSQ015110 || || potassium channel, subfamily T, member 2::Potassium channel, subfamily T, member 2 || KCNT2 || || 343450 || || hSQ015110 || || || hHC006777 || 396215	0.65	3.06
hSQ017566	|| Hs.47712 || hSQ017566 || NM_152791 || Zinc finger protein 555::zinc finger protein 555 || ZNF555 || || 148254 || || hSQ017566 || || || hHR008163 || 352015	-0.26	2.14
hSQ031755	|| Hs.163629 || hSQ031755 || || nucleoporin 62kDa C-terminal like::Nucleoporin 62kDa C-terminal like || NUP62CL || || 54830 || || hSQ031755 || || || hHC007218 || 375439	0.84	3.24
hSQ033016	|| Hs.463465 || hSQ033016 || || UTP18, small subunit (SSU) processome component, homolog (yeast) || UTP18 || || 51096 || || hSQ033016 || || || hHC028613 || 368999	-1.89	0.51
hSQ029672	|| Hs.563443 || hSQ029672 || || Transcribed locus::ankyrin repeat domain 7 || ANKRD7 || || 56311 || || hSQ029672 || || || hHC003705 || 395977	-1.55	0.85
hSQ044708	|| Hs.591347 || hSQ044708 || || Tumor protein D52-like 1::tumor protein D52-like 1 || TPD52L1 || || 7164 || || hSQ044708 || || || hHC008425 || 328149	-0.85	1.54
hSQ043405	|| Hs.530479 || hSQ043405 || || Polyamine-modulated factor 1::polyamine-modulated factor 1 || PMF1 || || 11243 || || hSQ043405 || || || hHC025442 || 343489	-0.64	1.75
hSQ013672	|| Hs.133205 || hSQ013672 || || Fibrinogen C domain containing 1 || FIBCD1 || || 84929 || || hSQ013672 || || || hHC019180 || 353261	-2.39
hSQ027168	|| Hs.227729 || hSQ027168 || || FK506 binding protein 2, 13kDa::FK506 binding protein 2, 13kDa || FKBP2 || || 2286 || || hSQ027168 || || || hHA040324 || 359005	-0.43	1.96
hSQ012248	|| Hs.279669 || hSQ012248 || NM_001070 || Tubulin, gamma 1::tubulin, gamma 1 || TUBG1 || || 7283 || || hSQ012248 || || || hHR027744 || 413096	0.3	2.69
hSQ011837	|| Hs.574318 || hSQ011837 || XM_370975 || similar to Kinase suppressor of ras-1 (Kinase suppressor of ras) || LOC388259 || || 388259 || || hSQ011837 || || || hHR028836 || 415077	-2.39
hSQ004344	|| Hs.668806 || hSQ004344 || || pituitary tumor-transforming 2 || PTTG2 || || 10744 || || hSQ004344 || || || hHC026532 || 415518	-2.39
hSQ023680	|| Hs.25333 || hSQ023680 || || Interleukin 1 receptor, type II::interleukin 1 receptor, type II || IL1R2 || || 7850 || || hSQ023680 || || || hHC016542 || 374292	-1.22	1.17
hSQ017792	|| Hs.471452 || hSQ017792 || || Phenylalanyl-tRNA synthetase, beta subunit::phenylalanyl-tRNA synthetase, beta subunit || FARSB || || 10056 || || hSQ017792 || || || hHC022582 || 407826	-0.38	2.01
hSQ026283	|| Hs.107003 || hSQ026283 || || Cyclin B1 interacting protein 1::cyclin B1 interacting protein 1 || CCNB1IP1 || || 57820 || || hSQ026283 || || || hHA038233 || 332147	-2.38
hSQ019358	|| || hSQ019358 || XM_496271 || similar to ribosomal protein L21 isoform 1 || LOC440487 || || 440487 || || hSQ019358 || || || hHR028498 || 402149	-2.38
hSQ043054	|| Hs.513463 || hSQ043054 || NM_012385 || Nuclear protein 1::nuclear protein, transcriptional regulator, 1 || NUPR1 || || 26471 || || hSQ043054 || || || hHR018292 || 356218	-0.57	1.8
hSQ006785	|| Hs.367639 || hSQ006785 || || Tet oncogene family member 2::tet oncogene family member 2 || TET2 || || 54790 || || hSQ006785 || || || hHC022672 || 360541	-0.71	1.66
hSQ002652	|| Hs.591241 || hSQ002652 || || Cyclin T2::cyclin T2 || CCNT2 || || 905 || || hSQ002652 || || || hHC008094 || 374551	1.19	3.56
hSQ034584	|| Hs.282260 || hSQ034584 || || Ribulose-5-phosphate-3-epimerase::ribulose-5-phosphate-3-epimerase || RPE || || 6120 || || hSQ034584 || || || hHC030787 || 380156	-2.11	0.26
hSQ029593	|| || hSQ029593 || XM_496303 || similar to zinc finger protein 43 (HTF6) || LOC440519::ZNF724P || || 440519 || || hSQ029593 || || || hHR026637 || 397887	-1.46	0.91
hSQ014908	|| Hs.531473 || hSQ014908 || XM_496374 || similar to eukaryotic translation elongation factor 1 alpha 2 || LOC440595 || || 440595 || || hSQ014908 || || || hHR029592 || 416819	-2.53	-0.16
hSQ036910	|| Hs.125139 || hSQ036910 || || Leucine rich repeat containing 36::leucine rich repeat containing 36 || LRRC36 || || 55282 || || hSQ036910 || || || hHC017653 || 326836	-1.37	0.99
hSQ008184	|| Hs.513463 || hSQ008184 || || Nuclear protein 1::nuclear protein, transcriptional regulator, 1 || NUPR1 || || 26471 || || hSQ008184 || || || hHC027469 || 333442	-1	1.36
hSQ033263	|| Hs.23348 || hSQ033263 || || S-phase kinase-associated protein 2 (p45)::S-phase kinase-associated protein 2 (p45) || SKP2 || || 6502 || || hSQ033263 || || || hHA033170 || 337665	0.47	2.83
hSQ039075	|| Hs.511477 || hSQ039075 || || Zinc finger protein 280D::zinc finger protein 280D || ZNF280D || || 54816 || || hSQ039075 || || || hHC003141 || 395267	-1.86	0.5
hSQ014933	|| Hs.14333 || hSQ014933 || NM_018066 || GPN-loop GTPase 2::GPN-loop GTPase 2 || GPN2 || || 54707 || || hSQ014933 || || || hHR009145 || 331641	-0.46	1.9
hSQ022345	|| Hs.534457 || hSQ022345 || || Chromosome 14 open reading frame 166::chromosome 14 open reading frame 166 || C14orf166 || || 51637 || || hSQ022345 || || || hHC026776 || 353891	-0.87	1.49
hSQ031884	|| Hs.570189::Hs.656852::Hs.700710 || hSQ031884 || BC059410 || Transcribed locus::isoamyl acetate-hydrolyzing esterase 1 homolog (S. cerevisiae)::Isoamyl acetate-hydrolyzing esterase 1 homolog (S. cerevisiae) || IAH1 || || 285148 || || hSQ031884 || || || hHR003089 || 367490	0.82	3.17
hSQ005161	|| || hSQ005161 || EST_AI349468 || AI349468_Exon1_387 || EST_AI349468 || || || || hSQ005161 || || || hHE041058 || 372325	-2.62	-0.27
hSQ007771	|| Hs.567934 || hSQ007771 || XM_371157 || CDNA clone IMAGE:3867353::Similar to CG14939-PA || LOC388526 || || 388526 || || hSQ007771 || || || hHR005265 || 394124	-2.35
hSQ040581	|| Hs.479298 || hSQ040581 || || PARK2 co-regulated-like::PARK2 co-regulated-like || PACRGL || || 133015 || || hSQ040581 || || || hHC014205 || 394619	-1.47	0.88
hSQ004081	|| Hs.522615 || hSQ004081 || || Norrie disease (pseudoglioma)::Norrie disease (pseudoglioma) || NDP || || 4693 || || hSQ004081 || || || hHC005290 || 407740		2.35
hSQ028504	|| Hs.446240 || hSQ028504 || || Zinc finger, MYND-type containing 8::zinc finger, MYND-type containing 8 || ZMYND8 || || 23613 || || hSQ028504 || || || hHC005903 || 410634	1.81	4.16
hSQ003490	|| Hs.370927 || hSQ003490 || NM_018509 || Leucine rich repeat containing 59::leucine rich repeat containing 59 || LRRC59 || || 55379 || || hSQ003490 || || || hHR020853 || 399770	1.53	3.88
hSQ018527	|| Hs.112218 || hSQ018527 || || Calpain 10::calpain 10 || CAPN10 || || 11132 || || hSQ018527 || || || hHC025262 || 343292	-2.34
hSQ026507	|| Hs.590985 || hSQ026507 || || Chromosome 10 open reading frame 97::family with sequence similarity 188, member A || C10orf97 || || 80013 || || hSQ026507 || || || hHA034983 || 349161	-2.34
hSQ011415	|| Hs.476517 || hSQ011415 || || Family with sequence similarity 114, member A1::family with sequence similarity 114, member A1 || FAM114A1 || || 92689 || || hSQ011415 || || || hHC008885 || 363350	2.91	5.25
hSQ009929	|| Hs.472852 || hSQ009929 || || Deoxynucleotidyltransferase, terminal, interacting protein 1::deoxynucleotidyltransferase, terminal, interacting protein 1 || DNTTIP1 || || 116092 || || hSQ009929 || || || hHC021641 || 365178	-1.14	1.2
hSQ040244	|| Hs.385956 || hSQ040244 || || Heparan sulfate 6-O-sulfotransferase 2::heparan sulfate 6-O-sulfotransferase 2 || HS6ST2 || || 90161 || || hSQ040244 || || || hHC008093 || 366363	0.18	2.52
hSQ031511	|| Hs.655702 || hSQ031511 || || Mdm1 nuclear protein homolog (mouse)::Mdm1 nuclear protein homolog (mouse) || MDM1 || || 56890 || || hSQ031511 || || || hHA038117 || 368173	-2.34
hSQ020289	|| Hs.520898 || hSQ020289 || || Cathepsin B::cathepsin B || CTSB || || 1508 || || hSQ020289 || || || hHC009329 || 368200	-0.19	2.15
hSQ002546	|| Hs.505777 || hSQ002546 || || DNA-damage-inducible transcript 3::DNA-damage-inducible transcript 3 || DDIT3 || || 1649 || || hSQ002546 || || || hHC011867 || 409615	-0.78	1.56
hSQ043898	|| Hs.513094 || hSQ043898 || || Transmembrane 6 superfamily member 1::transmembrane 6 superfamily member 1 || TM6SF1 || || 53346 || || hSQ043898 || || || hHC004310 || 337531	-1.49	0.84
hSQ014511	|| Hs.285051 || hSQ014511 || || Cell cycle progression 1::phosphatidylinositol glycan anchor biosynthesis, class B || PIGB || || 9488 || || hSQ014511 || || || hHC004085 || 364674	-0.09	2.24
hSQ041339	|| Hs.106015 || hSQ041339 || || chromosome 4 open reading frame 38 || C4orf38 || || 152641 || || hSQ041339 || || || hHC011141 || 368693	1.23	3.56
hSQ042526	|| Hs.468415 || hSQ042526 || || Phosphatidylinositol glycan anchor biosynthesis, class F::phosphatidylinositol glycan anchor biosynthesis, class F || PIGF || || 5281 || || hSQ042526 || || || hHC030873 || 395796	-1.8	0.53
hSQ014333	|| Hs.407926 || hSQ014333 || AB082530 || Rapamycin-insensitive companion of mTOR::RPTOR independent companion of MTOR, complex 2 || RICTOR || || 253260 || || hSQ014333 || || || hHR003072 || 412930	1.16	3.49
hSQ043839	|| Hs.531563 || hSQ043839 || || Transmembrane protein 15 || TMEM15::DOLK || || 22845 || || hSQ043839 || || || hHC011522 || 342041	1.07	3.39
hSQ024629	|| Hs.632437::Hs.601274 || hSQ024629 || AF311215 || nudix (nucleoside diphosphate linked moiety X)-type motif 4 pseudogene 1::Nudix (nucleoside diphosphate linked moiety X)-type motif 4 pseudogene 1 || NUDT4P1 || || 440672 || || hSQ024629 || || || hHR030685 || 329347	-2.32
hSQ014929	|| Hs.573495 || hSQ014929 || || Solute carrier family 44, member 1::solute carrier family 44, member 1 || SLC44A1 || || 23446 || || hSQ014929 || || || hHA033733 || 331920	-0.31	2.01
hSQ044659	|| Hs.656629 || hSQ044659 || || metallothionein 1B::Metallothionein 1B || MT1B || || 4490 || || hSQ044659 || || || hHC020625 || 393550	-2.32
hSQ031968	|| Hs.234573 || hSQ031968 || || TL132 protein::TL132 protein || LOC220594 || || 220594 || || hSQ031968 || || || hHC030363 || 348653	0.61	2.92
hSQ020925	|| Hs.529163 || hSQ020925 || || X-prolyl aminopeptidase (aminopeptidase P) 3, putative::X-prolyl aminopeptidase (aminopeptidase P) 3, putative || XPNPEP3 || || 63929 || || hSQ020925 || || || hHA035488 || 356177	-2.31
hSQ011455	|| Hs.632734::Hs.652394::Hs.700688 || hSQ011455 || NM_003769 || splicing factor, arginine/serine-rich 9 || SFRS9 || || 8683 || || hSQ011455 || || || hHR028733 || 367047	-0.85	1.46
hSQ021305	|| Hs.439662 || hSQ021305 || || Zinc finger protein 766::zinc finger protein 766 || ZNF766 || || 90321 || || hSQ021305 || || || hHC013518 || 369885		2.31
hSQ044299	|| Hs.411312 || hSQ044299 || || Integrin, alpha 2b (platelet glycoprotein IIb of IIb/IIIa complex, antigen CD41)::integrin, alpha 2b (platelet glycoprotein IIb of IIb/IIIa complex, antigen CD41) || ITGA2B || || 3674 || || hSQ044299 || || || hHC021004 || 353822	0.55	2.86
hSQ002118	|| || hSQ002118 || || pyrophosphatase (inorganic) 2 || PPA2 || || 27068 || || hSQ002118 || || || hHA033696 || 413244	-0.68	1.62
hSQ003301	|| Hs.325422 || hSQ003301 || NM_032264 || Neuroblastoma breakpoint family, member 3 || NBPF3 || || 84224 || || hSQ003301 || || || hHR029539 || 380418	-0.7	1.6
hSQ028007	|| Hs.528222 || hSQ028007 || || NADH dehydrogenase (ubiquinone) Fe-S protein 4, 18kDa (NADH-coenzyme Q reductase)::NADH dehydrogenase (ubiquinone) Fe-S protein 4, 18kDa (NADH-coenzyme Q reductase) || NDUFS4 || || 4724 || || hSQ028007 || || || hHA035769 || 396495	-1.49	0.81
hSQ027207	|| Hs.356654 || hSQ027207 || NM_002802 || Proteasome (prosome, macropain) 26S subunit, ATPase, 1::proteasome (prosome, macropain) 26S subunit, ATPase, 1 || PSMC1 || || 5700 || || hSQ027207 || || || hHR031223 || 412512	-1.67	0.63
hSQ034595	|| Hs.180758::Hs.657569 || hSQ034595 || NM_018590 || chondroitin sulfate N-acetylgalactosaminyltransferase 2::Chondroitin sulfate N-acetylgalactosaminyltransferase 2 || CSGALNACT2 || || 55454 || || hSQ034595 || || || hHR027924 || 413206	-0.62	1.68
hSQ038881	|| || hSQ038881 || AK090647 || lipocalin 8 || LCN8 || || 138307 || || hSQ038881 || || || hHR020941 || 334501	-2.29
hSQ035013	|| Hs.656461 || hSQ035013 || || low density lipoprotein-related protein 1B (deleted in tumors)::Low density lipoprotein-related protein 1B (deleted in tumors) || LRP1B || || 53353 || || hSQ035013 || || || hHC003674 || 340991	1.2	3.49
hSQ008318	|| Hs.27744 || hSQ008318 || || RAB3A, member RAS oncogene family::RAB3A, member RAS oncogene family || RAB3A || || 5864 || || hSQ008318 || || || hHC012436 || 356069	0.76	3.05
hSQ043934	|| Hs.99488 || hSQ043934 || || Chromosome 2 open reading frame 76::chromosome 2 open reading frame 76 || C2orf76 || || 130355 || || hSQ043934 || || || hHC013253 || 367574	-1.59	0.7
hSQ034550	|| Hs.591689 || hSQ034550 || XM_209604 || hypothetical gene supported by BC031092 || LOC285423 || || 285423 || || hSQ034550 || || || hHR007868 || 386230	-0.4	1.89
hSQ010730	|| Hs.604110 || hSQ010730 || || IQ motif containing B1::IQ motif containing B1 || IQCB1 || || 9657 || || hSQ010730 || || || hHC025928 || 391149	-1.13	1.16
hSQ017704	|| Hs.468140 || hSQ017704 || || Family with sequence similarity 98, member A::family with sequence similarity 98, member A || FAM98A || || 25940 || || hSQ017704 || || || hHC007101 || 394727	1.83	4.12
hSQ036651	|| Hs.269837::Hs.596838 || hSQ036651 || AK023666 || Rho-type GTPase-activating protein FLJ32810::Rho-type GTPase-activating protein FLJ32810 || FLJ32810 || || 143872 || || hSQ036651 || || || hHR006250 || 407105	2.3	4.59
hSQ025738	|| Hs.29173 || hSQ025738 || || Slingshot homolog 3 (Drosophila)::slingshot homolog 3 (Drosophila) || SSH3 || || 54961 || || hSQ025738 || || || hHC022239 || 347288	1.13	3.41
hSQ009220	|| Hs.654961 || hSQ009220 || || fucosyltransferase 8 (alpha (1,6) fucosyltransferase)::Fucosyltransferase 8 (alpha (1,6) fucosyltransferase) || FUT8 || || 2530 || || hSQ009220 || || || hHC006713 || 362307	-0.76	1.52
hSQ016805	|| Hs.80919 || hSQ016805 || || Synaptophysin-like 1::synaptophysin-like 1 || SYPL1 || || 6856 || || hSQ016805 || || || hHC009929 || 366947	1.66	3.94
hSQ002892	|| || hSQ002892 || || || || || || || hSQ002892 || || || hHA038780 || 387131	-2.28
hSQ010378	|| || hSQ010378 || AC012349.11::AC012349 || DKFZP564M1416 protein || DKFZP564M1416 || || 25869 || || hSQ010378 || || || hHR027239 || 410429	-2.28
hSQ009197	|| Hs.696686::Hs.659914 || hSQ009197 || || TLC domain containing 1 || TLCD1 || || 116238 || || hSQ009197 || || || hHC022454 || 336674	-1.18	1.09
hSQ013845	|| Hs.127648 || hSQ013845 || || solute carrier organic anion transporter family, member 4C1 || SLCO4C1 || || 353189 || || hSQ013845 || || || hHC027244 || 354490	-0.58	1.69
hSQ020154	|| Hs.307084 || hSQ020154 || || Chromosome 16 open reading frame 48::chromosome 16 open reading frame 48 || C16orf48 || || 84080 || || hSQ020154 || || || hHC023393 || 363583	-0.53	1.74
hSQ033703	|| Hs.575869 || hSQ033703 || || Complement factor H-related 1::complement factor H-related 4 || CFHR4 || || 10877 || || hSQ033703 || || || hHC029489 || 368229	-2.27
hSQ044198	|| Hs.277721::Hs.546264 || hSQ044198 || NM_031858 || Similar to neighbor of BRCA1 gene 1::neighbor of BRCA1 gene 1 || NBR1 || || 4077 || || hSQ044198 || || || hHR014326 || 408231	-2.27
hSQ032110	|| Hs.369924 || hSQ032110 || || NHL repeat containing 2::NHL repeat containing 2 || NHLRC2 || || 374354 || || hSQ032110 || || || hHC003372 || 416534	0.63	2.9
hSQ043147	|| Hs.518805 || hSQ043147 || NM_145904 || High mobility group AT-hook 1::high mobility group AT-hook 1 || HMGA1 || || 3159 || || hSQ043147 || || || hHR030322 || 400736	0.53	2.8
hSQ018300	|| Hs.254560 || hSQ018300 || || Down syndrome critical region gene 6 || DSCR6 || || 53820 || || hSQ018300 || || || hHA032533 || 327637	-1.35	0.91
hSQ036711	|| Hs.511425::Hs.620844 || hSQ036711 || NM_003133 || Signal recognition particle 9kDa::signal recognition particle 9kDa || SRP9 || || 6726 || || hSQ036711 || || || hHR029525 || 364067	-2.1	0.16
hSQ006207	|| Hs.95972 || hSQ006207 || || Silver homolog (mouse)::silver homolog (mouse) || SILV || || 6490 || || hSQ006207 || || || hHC020664 || 416582	-0.06	2.2
hSQ000995	|| || hSQ000995 || XM_496782 || similar to Glutaredoxin (Thioltransferase) (TTase) || LOC441113 || || 441113 || || hSQ000995 || || || hHR027782 || 340544	-2.26
hSQ023391	|| Hs.580464 || hSQ023391 || || ATPase, H+ transporting, lysosomal 42kDa, V1 subunit C2::ATPase, H+ transporting, lysosomal 42kDa, V1 subunit C2 || ATP6V1C2 || || 245973 || || hSQ023391 || || || hHC012989 || 365087	-1.67	0.59
hSQ034798	|| Hs.590985 || hSQ034798 || || Chromosome 10 open reading frame 97::family with sequence similarity 188, member A || C10orf97 || || 80013 || || hSQ034798 || || || hHC002287 || 378441	-1.71	0.55
hSQ014049	|| Hs.567573 || hSQ014049 || NM_023074 || Zinc finger protein 649::zinc finger protein 649 || ZNF649 || || 65251 || || hSQ014049 || || || hHR011025 || 394132	-1	1.26
hSQ015021	|| Hs.7678 || hSQ015021 || || Major facilitator superfamily domain containing 3::major facilitator superfamily domain containing 3 || MFSD3 || || 113655 || || hSQ015021 || || || hHA038745 || 396617	1.05	3.31
hSQ029008	|| Hs.507584 || hSQ029008 || NM_015972 || Polymerase (RNA) I polypeptide D, 16kDa::polymerase (RNA) I polypeptide D, 16kDa || POLR1D || || 51082 || || hSQ029008 || || || hHR008723 || 408267	-1.88	0.38
hSQ001776	|| Hs.620802 || hSQ001776 || BC036527 || CTAGE family pseudogene || CTAGEP || || 119437 || || hSQ001776 || || || hHR027231 || 348312	-2.25
hSQ026632	|| Hs.368433 || hSQ026632 || || Tumor protein D52::tumor protein D52 || TPD52 || || 7163 || || hSQ026632 || || || hHC005368 || 354126	0.5	2.74
hSQ034614	|| || hSQ034614 || XM_496651 || similar to Zinc finger protein Rlf (Rearranged L-myc fusion gene protein) (Zn-15 related protein) || LOC440971 || || 440971 || || hSQ034614 || || || hHR008704 || 354809	-2.24
hSQ011986	|| Hs.95972 || hSQ011986 || || Silver homolog (mouse)::silver homolog (mouse) || SILV || || 6490 || || hSQ011986 || || || hHA038033 || 368109	-0.9	1.34
hSQ019456	|| Hs.91142::Hs.699378 || hSQ019456 || || KH-type splicing regulatory protein || KHSRP || || 8570 || || hSQ019456 || || || hHC028295 || 410121	0.17	2.41
hSQ031680	|| Hs.612814 || hSQ031680 || || Phosphatidylinositol glycan anchor biosynthesis, class B::cell cycle progression 1 || CCPG1 || || 9236 || || hSQ031680 || || || hHA033972 || 413445	-2.24
hSQ013689	|| Hs.202544 || hSQ013689 || NM_213598 || zinc finger protein 543 || ZNF543 || || 125919 || || hSQ013689 || || || hHR002821 || 333079	2.81	5.05
hSQ040017	|| Hs.6347 || hSQ040017 || || Low density lipoprotein receptor-related protein 5::low density lipoprotein receptor-related protein 5 || LRP5 || || 4041 || || hSQ040017 || || || hHC025297 || 329842	0.79	3.02
hSQ002438	|| Hs.185774::Hs.696138 || hSQ002438 || || Eyes absent homolog 3 (Drosophila)::eyes absent homolog 3 (Drosophila) || EYA3 || || 2140 || || hSQ002438 || || || hHA036506 || 340636	-0.15	2.08
hSQ005445	|| Hs.463936 || hSQ005445 || NM_015462 || Nucleolar protein 11::nucleolar protein 11 || NOL11 || || 25926 || || hSQ005445 || || || hHR027147 || 345964	-2.27	-0.04
hSQ033939	|| Hs.570791 || hSQ033939 || NM_015907 || Leucine aminopeptidase 3::leucine aminopeptidase 3 || LAP3 || || 51056 || || hSQ033939 || || || hHR002368 || 356121	-1.72	0.51
hSQ042656	|| Hs.647041 || hSQ042656 || || general transcription factor IIi::General transcription factor II, i || GTF2I || || 2969 || || hSQ042656 || || || hHA032298 || 374247	-2.23
hSQ038925	|| Hs.248746::Hs.591731 || hSQ038925 || || Alanine-glyoxylate aminotransferase 2-like 2::heterogeneous nuclear ribonucleoprotein A/B::Heterogeneous nuclear ribonucleoprotein A/B || HNRNPAB || || 3182 || || hSQ038925 || || || hHC018788 || 387362	-1.06	1.17
hSQ015553	|| Hs.502688::Hs.597091::Hs.695948 || hSQ015553 || NM_002556 || oxysterol binding protein::Oxysterol binding protein || OSBP || || 5007 || || hSQ015553 || || || hHR011289 || 396460	0.88	3.11
hSQ034565	|| Hs.159352 || hSQ034565 || || Chromosome 8 open reading frame 71::chromosome 8 open reading frame 71 || C8orf71 || || 26138 || || hSQ034565 || || || hHC027753 || 399310	-0.31	1.92
hSQ015765	|| || hSQ015765 || || pyrophosphatase (inorganic) 2 || PPA2 || || 27068 || || hSQ015765 || || || hHA034345 || 328188	-0.62	1.6
hSQ014640	|| Hs.16622 || hSQ014640 || || Zinc finger protein 185 (LIM domain)::zinc finger protein 185 (LIM domain) || ZNF185 || || 7739 || || hSQ014640 || || || hHC010651 || 378089	-2.22
hSQ025750	|| Hs.471933 || hSQ025750 || || FK506 binding protein 1A, 12kDa::FK506 binding protein 1A, 12kDa || FKBP1A || || 2280 || || hSQ025750 || || || hHA033118 || 402610		2.22
hSQ011936	|| Hs.607144::Hs.436319 || hSQ011936 || NM_018222 || Parvin, alpha::parvin, alpha || PARVA || || 55742 || || hSQ011936 || || || hHR002053 || 331870	-0.32	1.9
hSQ014770	|| Hs.386684 || hSQ014770 || || Abelson helper integration site 1::Abelson helper integration site 1 || AHI1 || || 54806 || || hSQ014770 || || || hHC015626 || 337173	-1.45	0.77
hSQ007011	|| Hs.450057::Hs.655735 || hSQ007011 || AK055934 || CDNA FLJ35769 fis, clone TESTI2005040::hypothetical LOC344595::Hypothetical LOC344595 || LOC344595 || || 344595 || || hSQ007011 || || || hHR019035 || 348924	-1.92	0.3
hSQ022741	|| Hs.61441 || hSQ022741 || || RNA binding motif protein 27::RNA binding motif protein 27 || RBM27 || || 54439 || || hSQ022741 || || || hHR010589 || 365790	-0.95	1.27
hSQ041838	|| Hs.401843 || hSQ041838 || || Striatin, calmodulin binding protein 3::striatin, calmodulin binding protein 3 || STRN3 || || 29966 || || hSQ041838 || || || hHC003358 || 401256	1.6	3.82
hSQ030072	|| Hs.279652 || hSQ030072 || || Mitochondrial ribosomal protein L4::mitochondrial ribosomal protein L4 || MRPL4 || || 51073 || || hSQ030072 || || || hHC015912 || 413980	-0.05	2.17
hSQ020631	|| Hs.370408::Hs.622801 || hSQ020631 || || catechol-O-methyltransferase::Catechol-O-methyltransferase || COMT || || 1312 || || hSQ020631 || || || hHC019225 || 331662	0.81	3.02
hSQ012707	|| Hs.185774::Hs.696138 || hSQ012707 || || Eyes absent homolog 3 (Drosophila)::eyes absent homolog 3 (Drosophila) || EYA3 || || 2140 || || hSQ012707 || || || hHC010095 || 350703	0.36	2.57
hSQ022999	|| || hSQ022999 || AC004263::AC004263.1 || non-metastatic cells 2, protein (NM23B) expressed in, pseudogene 1 || NME2P1 || || 283458 || || hSQ022999 || || || hHR029080 || 353052	-1.17	1.04
hSQ037256	|| Hs.99971 || hSQ037256 || || zinc finger protein 272 || ZNF272::ZNF460 || || 10794 || || hSQ037256 || || || hHC008500 || 356607	1.15	3.36
hSQ007092	|| || hSQ007092 || MJ-1000-72_435_a_7_2 || || MJ-1000-72_435_a_7_2 || || || || hSQ007092 || || || hCM046939 || 378570	-2.21
hSQ008636	|| Hs.193583 || hSQ008636 || || Zinc finger protein 230::zinc finger protein 230 || ZNF230 || || 7773 || || hSQ008636 || || || hHC007664 || 385903	-1.2	1.01
hSQ020893	|| Hs.433702 || hSQ020893 || || Eukaryotic translation initiation factor 5::eukaryotic translation initiation factor 5 || EIF5 || || 1983 || || hSQ020893 || || || hHA038481 || 394301	-2.21
hSQ034151	|| Hs.47712 || hSQ034151 || || Zinc finger protein 555::zinc finger protein 555 || ZNF555 || || 148254 || || hSQ034151 || || || hHC020102 || 341986	0.07	2.27
hSQ005041	|| Hs.21811 || hSQ005041 || || Coiled-coil domain containing 94::coiled-coil domain containing 94 || CCDC94 || || 55702 || || hSQ005041 || || || hHC027519 || 346585	-1.16	1.04
hSQ041912	|| Hs.12970 || hSQ041912 || || Proteasome (prosome, macropain) 26S subunit, non-ATPase, 3::proteasome (prosome, macropain) 26S subunit, non-ATPase, 3 || PSMD3 || || 5709 || || hSQ041912 || || || hHC019119 || 351284	0.79	2.99
hSQ028002	|| || hSQ028002 || XM_374333 || chromosome X open reading frame 35 || CXorf35 || || 389878 || || hSQ028002 || || || hHR004601 || 361368	-2.2
hSQ018387	|| Hs.123450 || hSQ018387 || || Kelch domain containing 4::kelch domain containing 4 || KLHDC4 || || 54758 || || hSQ018387 || || || hHC023934 || 374573	-0.42	1.78
hSQ010573	|| Hs.126357 || hSQ010573 || || Oculocerebrorenal syndrome of Lowe::oculocerebrorenal syndrome of Lowe || OCRL || || 4952 || || hSQ010573 || || || hCT001283::hCT001254 || 377123	-2.2
hSQ022560	|| Hs.129598 || hSQ022560 || || Fibrous sheath interacting protein 1::fibrous sheath interacting protein 1 || FSIP1 || || 161835 || || hSQ022560 || || || hHC013905 || 394136	-2.2
hSQ015475	|| Hs.471933 || hSQ015475 || NM_000801 || FK506 binding protein 1A, 12kDa::FK506 binding protein 1A, 12kDa || FKBP1A || || 2280 || || hSQ015475 || || || hHR028164 || 415666	0.23	2.43
hSQ037545	|| Hs.534314 || hSQ037545 || || Eukaryotic translation initiation factor 5A::eukaryotic translation initiation factor 5A || EIF5A || || 1984 || || hSQ037545 || || || hHC031202 || 343505	-0.57	1.63
hSQ003703	|| || hSQ003703 || || || || || || || hSQ003703 || || || hHA034765 || 333600	-2.19
hSQ039926	|| Hs.643357 || hSQ039926 || || ADAM metallopeptidase with thrombospondin type 1 motif, 1::ADAM metallopeptidase with thrombospondin type 1 motif, 1 || ADAMTS1 || || 9510 || || hSQ039926 || || || hHC001916 || 385963	0.58	2.77
hSQ030999	|| Hs.495250 || hSQ030999 || || Cysteine conjugate-beta lyase, cytoplasmic::cysteine conjugate-beta lyase, cytoplasmic || CCBL1 || || 883 || || hSQ030999 || || || hHC027537 || 393182		2.19
hSQ001286	|| Hs.439341 || hSQ001286 || NM_174950 || keratinocyte growth factor-like protein 1 || KGFLP1 || || 387628 || || hSQ001286 || || || hHR030777 || 395648	0.59	2.78
hSQ003276	|| Hs.124537 || hSQ003276 || NM_173082 || SNF2 histone linker PHD RING helicase::SNF2 histone linker PHD RING helicase || SHPRH || || 257218 || || hSQ003276 || || || hHR001870 || 405130	-0.85	1.34
hSQ043523	|| Hs.433529 || hSQ043523 || NM_001015 || Ribosomal protein S11 || RPS11 || || 6205 || || hSQ043523 || || || hHR025187 || 411071	-3.08	-0.89
hSQ011970	|| Hs.492208 || hSQ011970 || || Nibrin::nibrin || NBN || || 4683 || || hSQ011970 || || || hHC014342 || 341980	-1.61	0.57
hSQ005977	|| Hs.513490 || hSQ005977 || || Aldolase A, fructose-bisphosphate::aldolase A, fructose-bisphosphate || ALDOA || || 226 || || hSQ005977 || || || hHA039462 || 376266	-2.18
hSQ045515	|| Hs.520886 || hSQ045515 || || Zinc finger protein 680::zinc finger protein 680 || ZNF680 || || 340252 || || hSQ045515 || || || hHC018542 || 344014	2.91	5.09
hSQ044632	|| Hs.159699 || hSQ044632 || NM_033624 || Transcribed locus::F-box protein 21 || FBXO21 || || 23014 || || hSQ044632 || || || hHR002862 || 371133	2.2	4.37
hSQ016685	|| Hs.479116 || hSQ016685 || || SH3 domain and tetratricopeptide repeats 1::SH3 domain and tetratricopeptide repeats 1 || SH3TC1 || || 54436 || || hSQ016685 || || || hHC019101 || 393483	-2.17
hSQ018989	|| Hs.270437 || hSQ018989 || || Collagen, type IV, alpha 3 (Goodpasture antigen) binding protein::collagen, type IV, alpha 3 (Goodpasture antigen) binding protein || COL4A3BP || || 10087 || || hSQ018989 || || || hHC014169 || 396465	-0.7	1.47
hSQ011165	|| Hs.32148 || hSQ011165 || || Selenoprotein S::selenoprotein S || SELS || || 55829 || || hSQ011165 || || || hHC003422 || 338417	-0.58	1.58
hSQ031395	|| Hs.61441 || hSQ031395 || || RNA binding motif protein 27::RNA binding motif protein 27 || RBM27 || || 54439 || || hSQ031395 || || || hHC005672 || 392877	-1.05	1.11
hSQ022303	|| Hs.150718 || hSQ022303 || || Junctional adhesion molecule 3::junctional adhesion molecule 3 || JAM3 || || 83700 || || hSQ022303 || || || hHC006946 || 406060	1.32	3.48
hSQ044588	|| Hs.546316::Hs.655131 || hSQ044588 || NM_003557 || Transcribed locus::phosphatidylinositol-4-phosphate 5-kinase, type I, alpha::Phosphatidylinositol-4-phosphate 5-kinase, type I, alpha || PIP5K1A || || 8394 || || hSQ044588 || || || hHR027503 || 410651	-0.96	1.2
hSQ012863	|| || hSQ012863 || XM_374026 || hypothetical LOC389081 || LOC389081 || || 389081 || || hSQ012863 || || || hHR014940 || 414308		2.16
hSQ018316	|| Hs.248437 || hSQ018316 || || Exoribonuclease 2::exoribonuclease 2 || ERI2 || || 112479 || || hSQ018316 || || || hHC013875 || 347637	-1.03	1.12
hSQ001108	|| Hs.81424 || hSQ001108 || NM_003352 || SMT3 suppressor of mif two 3 homolog 1 (S. cerevisiae)::SMT3 suppressor of mif two 3 homolog 1 (S. cerevisiae) || SUMO1 || || 7341 || || hSQ001108 || || || hHR002761 || 328297	-2.15
hSQ044113	|| Hs.369068 || hSQ044113 || NM_006141 || Dynein, cytoplasmic 1, light intermediate chain 2::dynein, cytoplasmic 1, light intermediate chain 2 || DYNC1LI2 || || 1783 || || hSQ044113 || || || hHR026043 || 348642	1.85	4
hSQ041489	|| Hs.156231 || hSQ041489 || || Zinc finger, CCHC domain containing 14::zinc finger, CCHC domain containing 14 || ZCCHC14 || || 23174 || || hSQ041489 || || || hHC007459 || 379702	1.67	3.82
hSQ041288	|| Hs.446852 || hSQ041288 || || Eukaryotic translation initiation factor 3, subunit L::eukaryotic translation initiation factor 3, subunit L || EIF3L || || 51386 || || hSQ041288 || || || hHC021550 || 406417	-1.47	0.68
hSQ032659	|| Hs.463465::Hs.463456 || hSQ032659 || NM_016001 || UTP18, small subunit (SSU) processome component, homolog (yeast)::Non-metastatic cells 1, protein (NM23A) expressed in::non-metastatic cells 1, protein (NM23A) expressed in || UTP18::NME1 || || 51096::4830 || || hSQ032659 || || || hHR024108 || 417003	-1.5	0.65
hSQ026665	|| Hs.337040 || hSQ026665 || || ST6 (alpha-N-acetyl-neuraminyl-2,3-beta-galactosyl-1,3)-N-acetylgalactosaminide alpha-2,6-sialyltransferase 3::ST6 (alpha-N-acetyl-neuraminyl-2,3-beta-galactosyl-1,3)-N-acetylgalactosaminide alpha-2,6-sialyltransferase 3 || ST6GALNAC3 || || 256435 || || hSQ026665 || || || hHC013604 || 388119	2.37	4.52
hSQ014426	|| Hs.593411 || hSQ014426 || || peptidylprolyl isomerase (cyclophilin)-like 4::Peptidylprolyl isomerase (cyclophilin)-like 4 || PPIL4 || || 85313 || || hSQ014426 || || || hHC008863 || 381650	-1.68	0.46
hSQ026885	|| Hs.548091::Hs.656047 || hSQ026885 || NM_012118 || CCR4 carbon catabolite repression 4-like (S. cerevisiae) || CCRN4L || || 25819 || || hSQ026885 || || || hHR014877 || 393608	1.5	3.64
hSQ012449	|| || hSQ012449 || || eukaryotic translation elongation factor 1 beta 2 || EEF1B2 || || 1933 || || hSQ012449 || || || hHA035282 || 338694	-3.5	-1.36
hSQ022416	|| Hs.591741 || hSQ022416 || || centrosomal protein 72kDa::Centrosomal protein 72kDa || CEP72 || || 55722 || || hSQ022416 || || || hHC006447 || 351669	0.16	2.3
hSQ027061	|| Hs.6147 || hSQ027061 || || Tensin like C1 domain containing phosphatase (tensin 2)::tensin like C1 domain containing phosphatase (tensin 2) || TENC1 || || 23371 || || hSQ027061 || || || hHC014563 || 379589	1.14	3.28
hSQ019712	|| Hs.373938 || hSQ019712 || NM_006995 || Butyrophilin, subfamily 2, member A2::butyrophilin, subfamily 2, member A2 || BTN2A2 || || 10385 || || hSQ019712 || || || hHR018932 || 391434	1.43	3.57
hSQ041859	|| Hs.304613 || hSQ041859 || || NADH dehydrogenase (ubiquinone) 1 beta subcomplex, 4, 15kDa::NADH dehydrogenase (ubiquinone) 1 beta subcomplex, 4, 15kDa || NDUFB4 || || 4710 || || hSQ041859 || || || hHC030576 || 415327	-4.68	-2.54
hSQ035135	|| Hs.597091::Hs.695948 || hSQ035135 || || oxysterol binding protein::Oxysterol binding protein || OSBP || || 5007 || || hSQ035135 || || || hHC010572 || 416540	-0.05	2.09
hSQ041095	|| Hs.44693::Hs.696143 || hSQ041095 || NM_013255 || Muskelin 1, intracellular mediator containing kelch motifs::muskelin 1, intracellular mediator containing kelch motifs || MKLN1 || || 4289 || || hSQ041095 || || || hHR007561 || 326766	-0.66	1.47
hSQ012471	|| Hs.479451 || hSQ012471 || || ArfGAP with RhoGAP domain, ankyrin repeat and PH domain 2::ArfGAP with RhoGAP domain, ankyrin repeat and PH domain 2 || ARAP2 || || 116984 || || hSQ012471 || || || hHC008929 || 333633	1.92	4.05
hSQ031584	|| Hs.607144 || hSQ031584 || || Parvin, alpha::parvin, alpha || PARVA || || 55742 || || hSQ031584 || || || hHC017907 || 347214	-0.73	1.4
hSQ033623	|| Hs.477009 || hSQ033623 || || Ubiquitin specific peptidase 24::ubiquitin specific peptidase 24 || USP24 || || 23358 || || hSQ033623 || || || hHC005199 || 351948	-2.13
hSQ043657	|| Hs.147025 || hSQ043657 || NM_144684 || Zinc finger protein 480::zinc finger protein 480 || ZNF480 || || 147657 || || hSQ043657 || || || hHR010066 || 402513	-2.13
hSQ004587	|| Hs.159643 || hSQ004587 || || Degenerative spermatocyte homolog 2, lipid desaturase (Drosophila)::degenerative spermatocyte homolog 2, lipid desaturase (Drosophila) || DEGS2 || || 123099 || || hSQ004587 || || || hHC025608 || 414814	-0.03	2.1
hSQ036125	|| Hs.432424 || hSQ036125 || || Tripeptidyl peptidase II::tripeptidyl peptidase II || TPP2 || || 7174 || || hSQ036125 || || || hHC002760 || 414936	-1.35	0.78
hSQ028604	|| Hs.490287 || hSQ028604 || || Tripartite motif-containing 24::tripartite motif-containing 24 || TRIM24 || || 8805 || || hSQ028604 || || || hHC013514 || 336142	-1.02	1.1
hSQ041951	|| Hs.503850 || hSQ041951 || || Asparagine-linked glycosylation 9, alpha-1,2-mannosyltransferase homolog (S. cerevisiae)::asparagine-linked glycosylation 9, alpha-1,2-mannosyltransferase homolog (S. cerevisiae) || ALG9 || || 79796 || || hSQ041951 || || || hHC019383 || 345200	-0.85	1.27
hSQ003023	|| || hSQ003023 || || mucin 1, cell surface associated || MUC1 || || 4582 || || hSQ003023 || || || hHA039391 || 382104	-2.12
hSQ002924	|| Hs.449278::Hs.659832 || hSQ002924 || NM_024786 || zinc finger, DHHC-type containing 11::Zinc finger, DHHC-type containing 11 || ZDHHC11 || || 79844 || || hSQ002924 || || || hHR006932 || 392688	1.26	3.38
hSQ008608	|| Hs.247323 || hSQ008608 || || Chromosome 6 open reading frame 47::chromosome 6 open reading frame 47 || C6orf47 || || 57827 || || hSQ008608 || || || hHC011336 || 392763	1.91	4.03
hSQ016756	|| || hSQ016756 || || myotubularin related protein 10 || MTMR10 || || 54893 || || hSQ016756 || || || hHA032602 || 403784	-2.12
hSQ018648	|| Hs.584238 || hSQ018648 || NM_000170 || Glycine dehydrogenase (decarboxylating)::glycine dehydrogenase (decarboxylating) || GLDC || || 2731 || || hSQ018648 || || || hHR029112 || 416440	0.77	2.89
hSQ004048	|| Hs.1560 || hSQ004048 || || DNA cross-link repair 1A (PSO2 homolog, S. cerevisiae)::DNA cross-link repair 1A (PSO2 homolog, S. cerevisiae) || DCLRE1A || || 9937 || || hSQ004048 || || || hHC001675 || 381694	-1.84	0.27
hSQ009602	|| Hs.655655 || hSQ009602 || || torsin A interacting protein 2::Torsin A interacting protein 2 || TOR1AIP2 || || 163590 || || hSQ009602 || || || hHC002615 || 412644	-0.49	1.62
hSQ045295	|| Hs.406135 || hSQ045295 || || Ribosomal protein L23a pseudogene 82::ribosomal protein L23a pseudogene 82 || RPL23AP82 || || 284942 || || hSQ045295 || || || hHA033469 || 329204	-1.48	0.63
hSQ043610	|| || hSQ043610 || XM_498692 || LOC440478 || LOC440478 || || 440478 || || hSQ043610 || || || hHR020811 || 345121	-2.11
hSQ019834	|| Hs.660789 || hSQ019834 || || chromosome 14 open reading frame 44 || C14orf44 || || 145483 || || hSQ019834 || || || hHC005151 || 347553	0.02	2.13
hSQ006901	|| Hs.437083 || hSQ006901 || || Tumor suppressor candidate 4::tumor suppressor candidate 4 || TUSC4 || || 10641 || || hSQ006901 || || || hHC022724 || 388781	-1.46	0.65
hSQ038760	|| Hs.523185 || hSQ038760 || XM_208072 || Ribosomal protein L13a::Similar to ribosomal protein L13a || LOC283340 || || 283340 || || hSQ038760 || || || hHR031749 || 395041	-0.9	1.21
hSQ035664	|| Hs.258576 || hSQ035664 || || Claudin 12::claudin 12 || CLDN12 || || 9069 || || hSQ035664 || || || hHC002422 || 407797	1.12	3.23
hSQ007163	|| Hs.647044 || hSQ007163 || || transducin (beta)-like 2::Transducin (beta)-like 2 || TBL2 || || 26608 || || hSQ007163 || || || hHA038087 || 409905	-2.11
hSQ040483	|| Hs.118110 || hSQ040483 || || Bone marrow stromal cell antigen 2::bone marrow stromal cell antigen 2 || BST2 || || 684 || || hSQ040483 || || || hHC026700 || 416780	-0.34	1.77
hSQ041086	|| Hs.632527 || hSQ041086 || || Solute carrier family 35, member F5::solute carrier family 35, member F5 || SLC35F5 || || 80255 || || hSQ041086 || || || hHC003473 || 368042	0.89	2.99
hSQ017717	|| Hs.349110::Hs.512587 || hSQ017717 || NM_020998 || Macrophage stimulating 1 (hepatocyte growth factor-like)::macrophage stimulating 1 (hepatocyte growth factor-like)::Macrophage stimulating 1 (hepatocyte growth factor-like) || MST1 || || 4485 || || hSQ017717 || || || hHR027258 || 371105	0.5	2.6
hSQ022963	|| Hs.581614 || hSQ022963 || || mitochondrial ribosomal protein S22::Mitochondrial ribosomal protein S22 || MRPS22 || || 56945 || || hSQ022963 || || || hHC015942 || 375527	-1.32	0.78
hSQ042103	|| Hs.126357 || hSQ042103 || || Oculocerebrorenal syndrome of Lowe::oculocerebrorenal syndrome of Lowe || OCRL || || 4952 || || hSQ042103 || || || hCT001308::hCT001279 || 383072	-2.1
hSQ000687	|| Hs.487035 || hSQ000687 || NM_145303 || similar to RIKEN cDNA 2310008M10 || LOC202459 || || 202459 || || hSQ000687 || || || hHR030128 || 387066	-3.2	-1.1
hSQ043289	|| || hSQ043289 || XM_378982 || hypothetical gene supported by AL832259; BC035164 || LOC400847 || || 400847 || || hSQ043289 || || || hHR008301 || 398344		2.1
hSQ010271	|| Hs.440544 || hSQ010271 || NM_013943 || Chloride intracellular channel 4::chloride intracellular channel 4 || CLIC4 || || 25932 || || hSQ010271 || || || hHR020565 || 399368	-0.54	1.56
hSQ036389	|| Hs.158932 || hSQ036389 || NM_000038 || Adenomatous polyposis coli::adenomatous polyposis coli || APC || || 324 || || hSQ036389 || || || hHR007138 || 406331	-0.89	1.21
hSQ043847	|| Hs.486798 || hSQ043847 || || Protein phosphatase 1, regulatory (inhibitor) subunit 14C::protein phosphatase 1, regulatory (inhibitor) subunit 14C || PPP1R14C || || 81706 || || hSQ043847 || || || hHC008844 || 416315	2.18	4.28
hSQ019763	|| Hs.25524 || hSQ019763 || || Protein tyrosine phosphatase, non-receptor type 23::protein tyrosine phosphatase, non-receptor type 23 || PTPN23 || || 25930 || || hSQ019763 || || || hHC020564 || 391680	1.32	3.42
hSQ036556	|| Hs.520414 || hSQ036556 || || Interferon gamma receptor 1::interferon gamma receptor 1 || IFNGR1 || || 3459 || || hSQ036556 || || || hHC004244 || 392946	-2.24	-0.15
hSQ006572	|| Hs.523360 || hSQ006572 || || Inositol polyphosphate-5-phosphatase, 40kDa::inositol polyphosphate-5-phosphatase, 40kDa || INPP5A || || 3632 || || hSQ006572 || || || hHC004252 || 358826	1.7	3.79
hSQ030346	|| Hs.417050 || hSQ030346 || || Cyclin A1::cyclin A1 || CCNA1 || || 8900 || || hSQ030346 || || || hHC005069 || 361992	1.61	3.7
hSQ001769	|| Hs.368733 || hSQ001769 || || Regulator of G-protein signaling 20::regulator of G-protein signaling 20 || RGS20 || || 8601 || || hSQ001769 || || || hHC006162 || 376006	0.46	2.55
hSQ041526	|| Hs.418795 || hSQ041526 || || Glycosyltransferase 25 domain containing 1::glycosyltransferase 25 domain containing 1 || GLT25D1 || || 79709 || || hSQ041526 || || || hHC016855 || 380743	0.66	2.75
hSQ034033	|| || hSQ034033 || BC029662 || fat storage-inducing transmembrane protein 2 || C20orf142 || || 128486 || || hSQ034033 || || || hHR012211 || 384302	1.21	3.3
hSQ021776	|| Hs.656506 || hSQ021776 || || chromosome 14 open reading frame 43::Chromosome 14 open reading frame 43 || C14orf43 || || 91748 || || hSQ021776 || || || hHC003224 || 387652	1.57	3.66
hSQ029108	|| Hs.405958 || hSQ029108 || || Cell division cycle 6 homolog (S. cerevisiae)::cell division cycle 6 homolog (S. cerevisiae) || CDC6 || || 990 || || hSQ029108 || || || hHC005796 || 415055	-0.25	1.84
hSQ009912	|| Hs.337040 || hSQ009912 || NM_152996 || ST6 (alpha-N-acetyl-neuraminyl-2,3-beta-galactosyl-1,3)-N-acetylgalactosaminide alpha-2,6-sialyltransferase 3::ST6 (alpha-N-acetyl-neuraminyl-2,3-beta-galactosyl-1,3)-N-acetylgalactosaminide alpha-2,6-sialyltransferase 3 || ST6GALNAC3 || || 256435 || || hSQ009912 || || || hHR006325 || 327120	2.3	4.38
hSQ028755	|| Hs.337100::Hs.629770 || hSQ028755 || || hypothetical protein LOC283270 || LOC283270 || || 283270 || || hSQ028755 || || || hHR013621 || 327279	-2.08
hSQ033945	|| || hSQ033945 || || UCSC_hg16 || ncRNA_ACA36_42 || || 388957 || || hSQ033945 || || || hHO047702 || 335696	-2.08
hSQ011524	|| Hs.655278 || hSQ011524 || || myoferlin::Fer-1-like 3, myoferlin (C. elegans) || MYOF || || 26509 || || hSQ011524 || || || hHC009398 || 336520	0.33	2.41
hSQ043490	|| Hs.591171 || hSQ043490 || || COX11 homolog, cytochrome c oxidase assembly protein (yeast)::COX11 homolog, cytochrome c oxidase assembly protein (yeast) || COX11 || || 1353 || || hSQ043490 || || || hHC018951 || 348851	-2.08
hSQ010133	|| Hs.655011::Hs.651323 || hSQ010133 || || UDP-N-acetyl-alpha-D-galactosamine:polypeptide N-acetylgalactosaminyltransferase 10 (GalNAc-T10)::UDP-N-acetyl-alpha-D-galactosamine:polypeptide N-acetylgalactosaminyltransferase 10 (GalNAc-T10)::UDP-N-acetyl-alpha-D-galactosamine:polypeptide N-acetylgalactosaminyltransferase 10 (GalNAc-T10) || GALNT10 || || 55568 || || hSQ010133 || || || hHA034659 || 35…	-2.08
hSQ035231	|| Hs.406135 || hSQ035231 || || Ribosomal protein L23a pseudogene 82::ribosomal protein L23a pseudogene 82 || RPL23AP82 || || 284942 || || hSQ035231 || || || hHC031697 || 367260	-1.45	0.63
hSQ035675	|| Hs.136829 || hSQ035675 || || Regulatory factor X, 3 (influences HLA class II expression)::regulatory factor X, 3 (influences HLA class II expression) || RFX3 || || 5991 || || hSQ035675 || || || hHA033666 || 372037	-2.27	-0.19
hSQ034599	|| Hs.198072 || hSQ034599 || || Phosphodiesterase 4B, cAMP-specific (phosphodiesterase E4 dunce homolog, Drosophila)::phosphodiesterase 4B, cAMP-specific (phosphodiesterase E4 dunce homolog, Drosophila) || PDE4B || || 5142 || || hSQ034599 || || || hHC005298 || 376817	2.01	4.09
hSQ037705	|| || hSQ037705 || BCR/TCR_TRBV20/OR9-2 || BCR/TCR^TRBV20/OR9-2||ORF||L05149||3||T_159 || BCR/TCR_TRBV20/OR9-2 || || || || hSQ037705 || || || hHO048777 || 400521	-2.08
hSQ019965	|| || hSQ019965 || XM_208545 || similar to ALK-3 || LOC283155 || || 283155 || || hSQ019965 || || || hHR030070 || 408172	0.1	2.18
hSQ014904	|| Hs.657472 || hSQ014904 || || G protein-coupled receptor 180::G protein-coupled receptor 180 || GPR180 || || 160897 || || hSQ014904 || || || hHC003299 || 410824	0.94	3.02
hSQ040440	|| || hSQ040440 || XM_497230 || similar to ribosomal protein L13a; 60S ribosomal protein L13a; 23 kD highly basic protein || LOC441560 || || 441560 || || hSQ040440 || || || hHR018827 || 411748	-2.94	-0.86
hSQ042508	|| Hs.643514::Hs.696137 || hSQ042508 || NM_004879 || etoposide induced 2.4 mRNA::Transcribed locus, strongly similar to NP_001020831.1 etoposide induced 2.4 mRNA [Rattus norvegicus] || EI24 || || 9538 || || hSQ042508 || || || hHR016596 || 413342	-0.95	1.12
hSQ032533	|| Hs.511425 || hSQ032533 || || Signal recognition particle 9kDa::signal recognition particle 9kDa || SRP9 || || 6726 || || hSQ032533 || || || hHC029989 || 332811	-1.9	0.17
hSQ025188	|| Hs.76111 || hSQ025188 || NM_004393 || Dystroglycan 1 (dystrophin-associated glycoprotein 1)::dystroglycan 1 (dystrophin-associated glycoprotein 1) || DAG1 || || 1605 || || hSQ025188 || || || hHR012230 || 340934	2.85	4.92
hSQ019133	|| Hs.349077 || hSQ019133 || || poly(A)-specific ribonuclease (PARN)-like domain containing 1 || PNLDC1 || || 154197 || || hSQ019133 || || || hHC009339 || 349468	-2.07
hSQ028868	|| Hs.447458 || hSQ028868 || || Family with sequence similarity 178, member A::family with sequence similarity 178, member A || FAM178A || || 55719 || || hSQ028868 || || || hHA034361 || 362740	-2.07
hSQ020291	|| Hs.517543 || hSQ020291 || || Pescadillo homolog 1, containing BRCT domain (zebrafish)::pescadillo homolog 1, containing BRCT domain (zebrafish) || PES1 || || 23481 || || hSQ020291 || || || hHC026167 || 379672	-0.34	1.73
hSQ045117	|| Hs.331268 || hSQ045117 || || Transmembrane and tetratricopeptide repeat containing 3::transmembrane and tetratricopeptide repeat containing 3 || TMTC3 || || 160418 || || hSQ045117 || || || hHC010424 || 387666	-1.45	0.62
hSQ009667	|| Hs.546256 || hSQ009667 || NM_004483 || glycine cleavage system protein H (aminomethyl carrier)::Glycine cleavage system protein H (aminomethyl carrier) || GCSH || || 2653 || || hSQ009667 || || || hHR030742 || 407204	-0.3	1.77
hSQ011518	|| || hSQ011518 || || || || || || || hSQ011518 || || || hHO047983::hHO047629 || 333470	-2.15	-0.09
hSQ022216	|| Hs.631699 || hSQ022216 || || Budding uninhibited by benzimidazoles 1 homolog beta (yeast)::budding uninhibited by benzimidazoles 1 homolog beta (yeast) || BUB1B || || 701 || || hSQ022216 || || || hHC002402 || 343456	-1.04	1.02
hSQ034158	|| Hs.482868 || hSQ034158 || || Tetratricopeptide repeat domain 37::tetratricopeptide repeat domain 37 || TTC37 || || 9652 || || hSQ034158 || || || hHC002189 || 361989	-0.48	1.58
hSQ023534	|| Hs.430199 || hSQ023534 || || Coiled-coil domain containing 142::coiled-coil domain containing 142 || CCDC142 || || 84865 || || hSQ023534 || || || hHC015701 || 364818	1.46	3.52
hSQ040458	|| || hSQ040458 || || || DPH1::OVCA2 || || 124641 || || hSQ040458 || || || hHC008142::hHC008180 || 370439	-0.26	1.8
hSQ042990	|| Hs.461131 || hSQ042990 || || Cytochrome b5 type B (outer mitochondrial membrane)::cytochrome b5 type B (outer mitochondrial membrane) || CYB5B || || 80777 || || hSQ042990 || || || hHC014430 || 373318	-1.28	0.78
hSQ017175	|| Hs.654801::Hs.696023::Hs.700600 || hSQ017175 || || autism susceptibility candidate 2::Autism susceptibility candidate 2 || AUTS2 || || 26053 || || hSQ017175 || || || hHC003332 || 387841	1.25	3.31
hSQ016515	|| Hs.654383 || hSQ016515 || || ubiquitin protein ligase E3A::Ubiquitin protein ligase E3A (human papilloma virus E6-associated protein, Angelman syndrome) || UBE3A || || 7337 || || hSQ016515 || || || hHA032601 || 396146	-2.06
hSQ015531	|| || hSQ015531 || || small nucleolar RNA, C/D box 14E || LOC85391 || || 85391 || || hSQ015531 || || || hHR009249 || 397635	-2.06
hSQ014979	|| Hs.436792 || hSQ014979 || || LIM domain only 4::LIM domain only 4 || LMO4 || || 8543 || || hSQ014979 || || || hHC005064 || 414493	1.48	3.54
hSQ023474	|| Hs.499264 || hSQ023474 || || Rho GTPase activating protein 12::Rho GTPase activating protein 12 || ARHGAP12 || || 94134 || || hSQ023474 || || || hHC003232 || 355240	2.25	4.31
hSQ026825	|| Hs.515048 || hSQ026825 || || Adaptor-related protein complex 4, beta 1 subunit::adaptor-related protein complex 4, beta 1 subunit || AP4B1 || || 10717 || || hSQ026825 || || || hHC005457 || 394391	1.03	3.09
hSQ025598	|| Hs.356216 || hSQ025598 || NM_017709 || Family with sequence similarity 46, member C::family with sequence similarity 46, member C || FAM46C || || 54855 || || hSQ025598 || || || hHR004968 || 414420	2.2	4.26
hSQ042972	|| || hSQ042972 || || importin 11 || IPO11 || || 51194::353281 || || hSQ042972 || || || hHC009076 || 355321	-1.11	0.94
hSQ000643	|| Hs.129683 || hSQ000643 || NM_003338 || Ubiquitin-conjugating enzyme E2D 1 (UBC4/5 homolog, yeast)::ubiquitin-conjugating enzyme E2D 1 (UBC4/5 homolog, yeast) || UBE2D1 || || 7321 || || hSQ000643 || || || hHR005022 || 374273	-0.09	1.96
hSQ008527	|| Hs.592248 || hSQ008527 || || **TAF9B RNA polymerase II, TATA box binding protein (TBP)-associated factor, 31kDa || TAF9B::LOC728198 || || 51616 || || hSQ008527 || || || hHC030872 || 388077	-2.53	-0.48
hSQ032498	|| Hs.492208 || hSQ032498 || || Nibrin::nibrin || NBN || || 4683 || || hSQ032498 || || || hHA035313 || 393931	-2.92	-0.87
hSQ008993	|| Hs.535820 || hSQ008993 || || Taxilin beta::taxilin beta || TXLNB || || 167838 || || hSQ008993 || || || hHC002616 || 417096	-1.77	0.28
hSQ027328	|| Hs.527104 || hSQ027328 || || Chromosome 4 open reading frame 22::chromosome 4 open reading frame 22 || C4orf22 || || 255119 || || hSQ027328 || || || hHC009013 || 326821	-2.04
hSQ012759	|| || hSQ012759 || || RAD54 homolog B (S. cerevisiae) || RAD54B || || 25788::10646 || || hSQ012759 || || || hHC002437 || 332470	-3.92	-1.88
hSQ014618	|| Hs.655056 || hSQ014618 || || myotubularin 1::Myotubularin 1 || MTM1 || || 4534 || || hSQ014618 || || || hHC002141 || 366087	-0.82	1.22
hSQ002864	|| Hs.493037 || hSQ002864 || || Potassium channel, subfamily K, member 9::potassium channel, subfamily K, member 9 || KCNK9 || || 51305 || || hSQ002864 || || || hHC022662 || 376905	-2.04
hSQ023020	|| Hs.348350 || hSQ023020 || || Dehydrogenase/reductase (SDR family) member 1::dehydrogenase/reductase (SDR family) member 1 || DHRS1 || || 115817 || || hSQ023020 || || || hHC019447 || 380339	-0.93	1.11
hSQ029485	|| Hs.464912 || hSQ029485 || || Regulation of nuclear pre-mRNA domain containing 1A::regulation of nuclear pre-mRNA domain containing 1A || RPRD1A || || 55197 || || hSQ029485 || || || hHC023828 || 392186	-0.35	1.69
hSQ001014	|| Hs.136778 || hSQ001014 || || Ubiquitin specific peptidase 10::ubiquitin specific peptidase 10 || USP10 || || 9100 || || hSQ001014 || || || hHC029387 || 412157	1.26	3.3
hSQ016188	|| Hs.100914 || hSQ016188 || || Centrosomal protein 192kDa::centrosomal protein 192kDa || CEP192 || || 55125 || || hSQ016188 || || || hHA036721 || 329709	-0.24	1.79
hSQ003275	|| || hSQ003275 || XM_499085 || LOC441297 || LOC441297 || || 441297 || || hSQ003275 || || || hHR006820 || 360444	-1.28	0.75
hSQ022126	|| || hSQ022126 || XM_370727 || similar to ribosomal protein L13a; 60S ribosomal protein L13a; 23 kD highly basic protein || RP11-365K22.1 || || 387930 || || hSQ022126 || || || hHR031662 || 371192	-1	1.03
hSQ018883	|| || hSQ018883 || XM_377028 || similar to MYST histone acetyltransferase 2 || LOC401606 || || 401606 || || hSQ018883 || || || hHR030512 || 385641	0.8	2.83
hSQ003896	|| Hs.112408 || hSQ003896 || || S100 calcium binding protein A7::S100 calcium binding protein A7 || S100A7 || || 6278 || || hSQ003896 || || || hHC029929 || 328029	-2.03
hSQ018499	|| || hSQ018499 || || || || || || || hSQ018499 || || || hHA036074 || 335476	-1.66	0.37
hSQ013072	|| Hs.480073 || hSQ013072 || || Heterogeneous nuclear ribonucleoprotein D (AU-rich element RNA binding protein 1, 37kDa)::heterogeneous nuclear ribonucleoprotein D (AU-rich element RNA binding protein 1, 37kDa) || HNRNPD || || 3184 || || hSQ013072 || || || hHA033088 || 356847	-0.88	1.15
hSQ019967	|| Hs.615092 || hSQ019967 || || Nucleolar and spindle associated protein 1::nucleolar and spindle associated protein 1 || NUSAP1 || || 51203 || || hSQ019967 || || || hHA033857 || 364134	-2.03
hSQ027853	|| Hs.525392 || hSQ027853 || || Spectrin repeat containing, nuclear envelope 2::spectrin repeat containing, nuclear envelope 2 || SYNE2 || || 23224 || || hSQ027853 || || || hHA036869 || 368457	-2.03
hSQ037970	|| Hs.421621 || hSQ037970 || || Cytochrome c oxidase subunit VIIa polypeptide 1 (muscle)::cytochrome c oxidase subunit VIIa polypeptide 1 (muscle) || COX7A1 || || 1346 || || hSQ037970 || || || hHC021798 || 375661	-2.03
hSQ003688	|| Hs.417959 || hSQ003688 || || Myosin XVIIIB || MYO18B || || 84700 || || hSQ003688 || || || hHC025554 || 376969	-2.03
hSQ032654	|| Hs.370267 || hSQ032654 || || Tankyrase, TRF1-interacting ankyrin-related ADP-ribose polymerase::tankyrase, TRF1-interacting ankyrin-related ADP-ribose polymerase || TNKS || || 8658 || || hSQ032654 || || || hHC013207 || 379645		2.03
hSQ027878	|| Hs.512461 || hSQ027878 || NM_020960 || G protein-coupled receptor 107::G protein-coupled receptor 107 || GPR107 || || 57720 || || hSQ027878 || || || hHR013449 || 399431	0.29	2.32
hSQ040702	|| Hs.172445 || hSQ040702 || || PTPRF interacting protein, binding protein 1 (liprin beta 1)::PTPRF interacting protein, binding protein 1 (liprin beta 1) || PPFIBP1 || || 8496 || || hSQ040702 || || || hHA037030 || 403978	-2.03
hSQ019520	|| Hs.196384 || hSQ019520 || NM_000963 || Prostaglandin-endoperoxide synthase 2 (prostaglandin G/H synthase and cyclooxygenase)::prostaglandin-endoperoxide synthase 2 (prostaglandin G/H synthase and cyclooxygenase) || PTGS2 || || 5743 || || hSQ019520 || || || hHR007248 || 415098	-0.5	1.52
hSQ025617	|| Hs.468099 || hSQ025617 || || Yip1 domain family, member 4::Yip1 domain family, member 4 || YIPF4 || || 84272 || || hSQ025617 || || || hHC002774 || 337376	-0.92	1.09
hSQ041409	|| Hs.515243 || hSQ041409 || || Family with sequence similarity 125, member A::family with sequence similarity 125, member A || FAM125A || || 93343 || || hSQ041409 || || || hHC020501 || 363501	-0.41	1.6
hSQ005379	|| Hs.371096 || hSQ005379 || || CREB regulated transcription coactivator 1::CREB regulated transcription coactivator 1 || CRTC1 || || 23373 || || hSQ005379 || || || hHA033481 || 326792	-0.13	1.88
hSQ001018	|| Hs.134623 || hSQ001018 || || Ring finger protein 7::ring finger protein 7 || RNF7 || || 9616 || || hSQ001018 || || || hHC004754 || 338197	-0.55	1.46
hSQ005242	|| Hs.512592 || hSQ005242 || NM_015713 || Ribonucleotide reductase M2 B (TP53 inducible)::ribonucleotide reductase M2 B (TP53 inducible) || RRM2B || || 50484 || || hSQ005242 || || || hHR022370 || 343213	-0.35	1.66
hSQ001740	|| Hs.440466 || hSQ001740 || || Family with sequence similarity 161, member A::family with sequence similarity 161, member A || FAM161A || || 84140 || || hSQ001740 || || || hHA034288 || 360709	-2.01
hSQ030689	|| Hs.558421 || hSQ030689 || || histone 1, H2ak || HIST1H2AK || || 8330 || || hSQ030689 || || || hHC021269 || 364575	-2.01
hSQ007669	|| Hs.338207 || hSQ007669 || || FK506 binding protein 12-rapamycin associated protein 1::mechanistic target of rapamycin (serine/threonine kinase) || FRAP1 || || 2475 || || hSQ007669 || || || hHC004544 || 389427	1.85	3.86
hSQ035174	|| Hs.49853 || hSQ035174 || || Cell division cycle and apoptosis regulator 1::cell division cycle and apoptosis regulator 1 || CCAR1 || || 55749 || || hSQ035174 || || || hHC009164 || 389875	-1.76	0.25
hSQ011839	|| Hs.29899 || hSQ011839 || || Chromosome 5 open reading frame 51::chromosome 5 open reading frame 51 || C5orf51 || || 285636 || || hSQ011839 || || || hHC002649 || 396454	-0.33	1.68
hSQ012822	|| Hs.567889 || hSQ012822 || AF269088 || Ankyrin repeat domain 30B || ANKRD30B::AF269088 || || 374860::378822 || || hSQ012822 || || || hHR026578 || 401475	-2.01
hSQ033144	|| Hs.632419 || hSQ033144 || || Family with sequence similarity 73, member A::family with sequence similarity 73, member A || FAM73A || || 374986 || || hSQ033144 || || || hHC001773 || 397283	2.44	4.44
hSQ005883	|| Hs.184339 || hSQ005883 || || Maternal embryonic leucine zipper kinase::maternal embryonic leucine zipper kinase || MELK || || 9833 || || hSQ005883 || || || hHA038137 || 332002	-2.13	-0.13
hSQ010075	|| Hs.35828 || hSQ010075 || || MAP/microtubule affinity-regulating kinase 3::MAP/microtubule affinity-regulating kinase 3 || MARK3 || || 4140 || || hSQ010075 || || || hHC004275 || 348343	-0.13	1.87
hSQ001749	|| Hs.591308 || hSQ001749 || || KIAA1524::KIAA1524 || KIAA1524 || || 57650 || || hSQ001749 || || || hHC015944 || 391263	0.49	2.49
hSQ041879	|| Hs.477700 || hSQ041879 || || Debranching enzyme homolog 1 (S. cerevisiae)::debranching enzyme homolog 1 (S. cerevisiae) || DBR1 || || 51163 || || hSQ041879 || || || hHC003670 || 407551	-1.29	0.71
hSQ014909	|| Hs.444028 || hSQ014909 || || Cytoskeleton associated protein 2::cytoskeleton associated protein 2 || CKAP2 || || 26586 || || hSQ014909 || || || hHC001823 || 408506	-1.48	0.52
hSQ020466	|| Hs.430425::Hs.694730::Hs.700577 || hSQ020466 || NM_002074 || CDNA clone IMAGE:40082157::guanine nucleotide binding protein (G protein), beta polypeptide 1 || GNB1 || || 2782 || || hSQ020466 || || || hHR011564 || 389249	0.07	2.07
hSQ005538	|| Hs.89605 || hSQ005538 || || Cholinergic receptor, nicotinic, alpha 3::cholinergic receptor, nicotinic, alpha 3 || CHRNA3 || || 1136 || || hSQ005538 || || || hHC011458 || 406337	-2.11	-0.11
hSQ025478	|| Hs.253736 || hSQ025478 || || Leucine-rich repeats and immunoglobulin-like domains 3::leucine-rich repeats and immunoglobulin-like domains 3 || LRIG3 || || 121227 || || hSQ025478 || || || hHC003011 || 410600	2.35	4.35
hSQ003671	|| || hSQ003671 || S64649 || tRNA || TRNP || || 4571 || || hSQ003671 || || || hHR028120 || 353764	-3.16	-1.17
hSQ040103	|| Hs.438863 || hSQ040103 || || Nuclear receptor subfamily 1, group H, member 3::nuclear receptor subfamily 1, group H, member 3 || NR1H3 || || 10062 || || hSQ040103 || || || hHC022294 || 407451	-0.9	1.09
hSQ002474	|| Hs.437585 || hSQ002474 || || Syntaxin 2::syntaxin 2 || STX2 || || 2054 || || hSQ002474 || || || hHC003047 || 409502	1.4	3.39
hSQ014623	|| Hs.478143 || hSQ014623 || || Zinc finger, B-box domain containing::zinc finger, B-box domain containing || ZBBX || || 79740 || || hSQ014623 || || || hHC008052 || 413416	-3.14	-1.15
hSQ004330	|| Hs.154073 || hSQ004330 || || Solute carrier family 35, member B1::solute carrier family 35, member B1 || SLC35B1 || || 10237 || || hSQ004330 || || || hHA038768 || 387078	-1.9	0.09
hSQ002454	|| Hs.78888 || hSQ002454 || NM_020548 || Diazepam binding inhibitor (GABA receptor modulator, acyl-Coenzyme A binding protein)::diazepam binding inhibitor (GABA receptor modulator, acyl-Coenzyme A binding protein) || DBI || || 1622 || || hSQ002454 || || || hHR026241 || 397255	1.22	3.21
hSQ024733	|| Hs.505924 || hSQ024733 || || High mobility group AT-hook 2::high mobility group AT-hook 2 || HMGA2 || || 8091 || || hSQ024733 || || || hHC008841 || 399013	1.81	3.8
hSQ012709	|| Hs.646325 || hSQ012709 || || nuclear transcription factor, X-box binding-like 1::Nuclear transcription factor, X-box binding-like 1 || NFXL1 || || 152518 || || hSQ012709 || || || hHC001681 || 328930	-1.17	0.81
hSQ044069	|| Hs.532091 || hSQ044069 || NM_003664 || Adaptor-related protein complex 3, beta 1 subunit::adaptor-related protein complex 3, beta 1 subunit || AP3B1 || || 8546 || || hSQ044069 || || || hHR001850 || 340438	-0.18	1.8
hSQ021032	|| Hs.446414 || hSQ021032 || || CD47 molecule::CD47 molecule || CD47 || || 961 || || hSQ021032 || || || hHC014476 || 352685	-1.79	0.19
hSQ007937	|| || hSQ007937 || rRNA_HUMRGM || || rRNA_HUMRGM || || || || hSQ007937 || || || hHO048857 || 362895	-1.58	0.4
hSQ043498	|| Hs.532277 || hSQ043498 || || Zinc finger protein 250::zinc finger protein 250 || ZNF250 || || 58500 || || hSQ043498 || || || hHC006082 || 404930	0.57	2.55
hSQ018698	|| Hs.461722 || hSQ018698 || || Trafficking protein particle complex 2-like::trafficking protein particle complex 2-like || TRAPPC2L || || 51693 || || hSQ018698 || || || hHC025111 || 380220	-1.11	0.86
hSQ020394	|| Hs.127411 || hSQ020394 || || CDC14 cell division cycle 14 homolog A (S. cerevisiae)::CDC14 cell division cycle 14 homolog A (S. cerevisiae) || CDC14A || || 8556 || || hSQ020394 || || || hHC002420 || 392411	1.5	3.47
hSQ042965	|| Hs.524530 || hSQ042965 || NM_005730 || CTD (carboxy-terminal domain, RNA polymerase II, polypeptide A) small phosphatase 2::CTD (carboxy-terminal domain, RNA polymerase II, polypeptide A) small phosphatase 2 || CTDSP2 || || 10106 || || hSQ042965 || || || hHR028129 || 334436	0.09	2.06
hSQ021672	|| Hs.126357 || hSQ021672 || || Oculocerebrorenal syndrome of Lowe::oculocerebrorenal syndrome of Lowe || OCRL || || 4952 || || hSQ021672 || || || hCT001226::hCT001101 || 337157	-1.97
hSQ011400	|| Hs.104347 || hSQ011400 || || Aminoadipate-semialdehyde dehydrogenase::aminoadipate-semialdehyde dehydrogenase || AASDH || || 132949 || || hSQ011400 || || || hHC006638 || 343400	-0.95	1.02
hSQ028533	|| Hs.389724 || hSQ028533 || || Interferon-induced protein 44-like::interferon-induced protein 44-like || IFI44L || || 10964 || || hSQ028533 || || || hHC002439 || 349948	-1.97
hSQ018549	|| || hSQ018549 || BQ924744 || hairy and enhancer of split 5 (Drosophila) || HES5 || || 388585 || || hSQ018549 || || || hHR025156 || 359913	-1.97
hSQ023130	|| Hs.203772::Hs.582712::Hs.696627 || hSQ023130 || AK091662 || FSHD region gene 1::FSHD region gene 1 pseudogene::FSHD region gene 1 pseudogene || LOC283788 || || 283788 || || hSQ023130 || || || hHR007494 || 375788	-1.97
hSQ005810	|| Hs.413812 || hSQ005810 || || Ras-related C3 botulinum toxin substrate 1 (rho family, small GTP binding protein Rac1)::ras-related C3 botulinum toxin substrate 1 (rho family, small GTP binding protein Rac1) || RAC1 || || 5879 || || hSQ005810 || || || hHA032291 || 411004	-1.44	0.53
hSQ027659	|| || hSQ027659 || || importin 7 || IPO7 || || 10527 || || hSQ027659 || || || hHO047686 || 402877	0.04	2.01
hSQ029694	|| Hs.280932 || hSQ029694 || || Peroxisomal biogenesis factor 7::peroxisomal biogenesis factor 7 || PEX7 || || 5191 || || hSQ029694 || || || hHA037322 || 337361	-0.31	1.65
hSQ028526	|| Hs.647120 || hSQ028526 || || myeloid/lymphoid or mixed-lineage leukemia 3::Myeloid/lymphoid or mixed-lineage leukemia 3 || MLL3 || || 58508 || || hSQ028526 || || || hHA034598 || 339988	-1.96
hSQ009711	|| Hs.189915 || hSQ009711 || || Kinesin family member 13A::kinesin family member 13A || KIF13A || || 63971 || || hSQ009711 || || || hHC007267 || 379442	0.94	2.9
hSQ028534	|| Hs.622998 || hSQ028534 || || aspartate beta-hydroxylase::Aspartate beta-hydroxylase || ASPH || || 444 || || hSQ028534 || || || hHC010929::hHA035112 || 394016	-1.96
hSQ021544	|| Hs.202544 || hSQ021544 || || zinc finger protein 543 || ZNF543 || || 125919 || || hSQ021544 || || || hHC008939 || 411893	1.81	3.77
hSQ019386	|| Hs.121260 || hSQ019386 || || Multiple inositol polyphosphate histidine phosphatase, 1::multiple inositol polyphosphate histidine phosphatase, 1 || MINPP1 || || 9562 || || hSQ019386 || || || hHC002088 || 414418	0.01	1.97
hSQ010161	|| Hs.126137 || hSQ010161 || || Acyl-CoA thioesterase 7::acyl-CoA thioesterase 7 || ACOT7 || || 11332 || || hSQ010161 || || || hHA040649 || 365628	-0.39	1.56
hSQ042963	|| Hs.44766 || hSQ042963 || || Retinitis pigmentosa 2 (X-linked recessive)::retinitis pigmentosa 2 (X-linked recessive) || RP2 || || 6102 || || hSQ042963 || || || hHC001784 || 387651	-0.84	1.11
hSQ039102	|| Hs.481852 || hSQ039102 || || General transcription factor IIB::general transcription factor IIB || GTF2B || || 2959 || || hSQ039102 || || || hHC002653 || 330482	-0.3	1.65
hSQ045511	|| Hs.406510 || hSQ045511 || || ATP synthase, H+ transporting, mitochondrial F1 complex, beta polypeptide::ATP synthase, H+ transporting, mitochondrial F1 complex, beta polypeptide || ATP5B || || 506 || || hSQ045511 || || || hHC019338 || 374221	-0.24	1.71
hSQ009368	|| || hSQ009368 || XM_496158 || similar to immunoglobulin M chain || LOC440370 || || 440370 || || hSQ009368 || || || hHR028688 || 387063	-1.95
hSQ034103	|| Hs.631728 || hSQ034103 || XM_370681 || similar to ribosomal protein L13a || LOC387841 || || 387841 || || hSQ034103 || || || hHR030574 || 405038	-1.98	-0.03
hSQ005660	|| Hs.134665 || hSQ005660 || || Schwannomin interacting protein 1::schwannomin interacting protein 1 || SCHIP1 || || 29970 || || hSQ005660 || || || hHC009058 || 405073	1.03	2.98
hSQ021095	|| Hs.591942 || hSQ021095 || || Zinc finger protein 259::zinc finger protein 259 || ZNF259 || || 8882 || || hSQ021095 || || || hHC014771 || 408482	0.26	2.21
hSQ027674	|| Hs.498187 || hSQ027674 || || 5-methyltetrahydrofolate-homocysteine methyltransferase::5-methyltetrahydrofolate-homocysteine methyltransferase || MTR || || 4548 || || hSQ027674 || || || hHC001955 || 410899	-0.41	1.54
hSQ041800	|| Hs.567739 || hSQ041800 || XM_034640 || similar to ribosomal protein L4 || LOC158345 || || 158345 || || hSQ041800 || || || hHR029855 || 409073	-2.09	-0.14
hSQ014444	|| Hs.591306::Hs.644628 || hSQ014444 || NM_000968 || ribosomal protein L4::Homo sapiens, clone IMAGE:4294444, mRNA || RPL4 || || 6124 || || hSQ014444 || || || hHR029765 || 368584	-1.84	0.1
hSQ044584	|| Hs.653192::Hs.699181 || hSQ044584 || || acyl-CoA synthetase medium-chain family member 3 || ACSM3 || || 6296 || || hSQ044584 || || || hHA034327 || 381058	0.7	2.64
hSQ036575	|| Hs.343828 || hSQ036575 || || Zinc finger protein 598::zinc finger protein 598 || ZNF598 || || 90850 || || hSQ036575 || || || hHC029300 || 391816	1.91	3.85
hSQ034781	|| Hs.655645 || hSQ034781 || || mannan-binding lectin serine peptidase 2::Mannan-binding lectin serine peptidase 2 || MASP2 || || 10747 || || hSQ034781 || || || hHA036297 || 399194	-2.93	-0.99
hSQ001317	|| Hs.108301 || hSQ001317 || || Nuclear receptor subfamily 2, group C, member 1::nuclear receptor subfamily 2, group C, member 1 || NR2C1 || || 7181 || || hSQ001317 || || || hHC019786 || 407882	0.8	2.74
hSQ011600	|| Hs.528423 || hSQ011600 || XM_373453 || hypothetical LOC387654 || LOC387654 || || 387654 || || hSQ011600 || || || hHR009808 || 360667	-1.94
hSQ007831	|| Hs.521064::Hs.696221 || hSQ007831 || NM_138494 || Transcribed locus::zinc finger protein 655::Zinc finger protein 655 || ZNF655 || || 79027 || || hSQ007831 || || || hHR007291 || 377453	-2.27	-0.33
hSQ032693	|| || hSQ032693 || || || || || || || hSQ032693 || || || hHA035301 || 395962	-1.38	0.56
hSQ016695	|| Hs.137594 || hSQ016695 || NM_003519 || Histone cluster 1, H2bl::histone cluster 1, H2bl || HIST1H2BL || || 8340 || || hSQ016695 || || || hHR027910 || 403351	-1.43	0.51
hSQ019171	|| Hs.520259 || hSQ019171 || || Oxysterol binding protein-like 3::oxysterol binding protein-like 3 || OSBPL3 || || 26031 || || hSQ019171 || || || hHA035700 || 413669	-1.94
hSQ008910	|| Hs.518198 || hSQ008910 || || Cystatin A (stefin A)::cystatin A (stefin A) || CSTA || || 1475 || || hSQ008910 || || || hHC008162 || 343464	-3.05	-1.11
hSQ034070	|| Hs.654698 || hSQ034070 || || sphingomyelin synthase 1::Sphingomyelin synthase 1 || SGMS1 || || 259230 || || hSQ034070 || || || hHC004210 || 402370	0.07	2.01
hSQ039130	|| Hs.152717 || hSQ039130 || || Family with sequence similarity 65, member A::family with sequence similarity 65, member A || FAM65A || || 79567 || || hSQ039130 || || || hHC022409 || 366319	0.59	2.52
hSQ024341	|| Hs.449628 || hSQ024341 || || Nuclear receptor binding factor 2::nuclear receptor binding factor 2 || NRBF2 || || 29982 || || hSQ024341 || || || hHC029705 || 366461	-0.06	1.87
hSQ033154	|| Hs.654798 || hSQ033154 || || chromosome 6 open reading frame 134::Chromosome 6 open reading frame 134 || C6orf134 || || 79969 || || hSQ033154 || || || hHC015377 || 368624	1.75	3.68
hSQ010144	|| Hs.567385 || hSQ010144 || || Protein regulator of cytokinesis 1::protein regulator of cytokinesis 1 || PRC1 || || 9055 || || hSQ010144 || || || hHC020495 || 410801	0.84	2.77
hSQ019276	|| Hs.479911 || hSQ019276 || || Mediator complex subunit 18::mediator complex subunit 18 || MED18 || || 54797 || || hSQ019276 || || || hHC012051 || 347056	0.47	2.4
hSQ006793	|| || hSQ006793 || || || XM_292850 || || 343930 || || hSQ006793 || || || hHR018656::hHR018544 || 360839	-1.93
hSQ000949	|| Hs.696364::Hs.643085 || hSQ000949 || || wingless-type MMTV integration site family, member 5A::Wingless-type MMTV integration site family, member 5A::Transcribed locus || WNT5A || || 7474 || || hSQ000949 || || || hHC001847 || 412005	-0.15	1.78
hSQ005434	|| Hs.482269 || hSQ005434 || NM_016338 || Importin 11::importin 11 || IPO11 || || 51194 || || hSQ005434 || || || hHR009131 || 412054	-0.55	1.38
hSQ025168	|| Hs.382176 || hSQ025168 || || Mitochondrial translational release factor 1::mitochondrial translational release factor 1 || MTRF1 || || 9617 || || hSQ025168 || || || hHA034294 || 408087	-3.03	-1.1
hSQ045507	|| Hs.78888 || hSQ045507 || || Diazepam binding inhibitor (GABA receptor modulator, acyl-Coenzyme A binding protein)::diazepam binding inhibitor (GABA receptor modulator, acyl-Coenzyme A binding protein) || DBI || || 1622 || || hSQ045507 || || || hHC027520 || 354992	0.97	2.89
hSQ007532	|| Hs.516410 || hSQ007532 || NM_178438 || late cornified envelope 5A || LCE5A || || 254910 || || hSQ007532 || || || hHR025893 || 396794	-1.62	0.3
hSQ023069	|| Hs.652131 || hSQ023069 || || mbt domain containing 1 || MBTD1 || || 54799 || || hSQ023069 || || || hHC002713 || 332836	-1.92
hSQ004237	|| Hs.13852 || hSQ004237 || || DnaJ (Hsp40) homolog, subfamily B, member 4::DnaJ (Hsp40) homolog, subfamily B, member 4 || DNAJB4 || || 11080 || || hSQ004237 || || || hHC002810 || 341876	0.96	2.88
hSQ042151	|| Hs.72071 || hSQ042151 || || Potassium channel tetramerisation domain containing 9::potassium channel tetramerisation domain containing 9 || KCTD9 || || 54793 || || hSQ042151 || || || hHC029560 || 353767	0.65	2.57
hSQ017902	|| Hs.632256 || hSQ017902 || NM_012448 || Transcribed locus::signal transducer and activator of transcription 5B || STAT5B || || 6777 || || hSQ017902 || || || hHR003736 || 353861	1.23	3.15
hSQ038282	|| Hs.159483 || hSQ038282 || || Cold autoinflammatory syndrome 1 || CIAS1::NLRP3 || || 114548 || || hSQ038282 || || || hHA039750 || 376675	-1.92
hSQ042730	|| Hs.556496 || hSQ042730 || || TRAF family member-associated NFKB activator::TRAF family member-associated NFKB activator || TANK || || 10010 || || hSQ042730 || || || hHC002302 || 401781	-1.88	0.04
hSQ003250	|| Hs.499159 || hSQ003250 || || Membrane protein, palmitoylated 7 (MAGUK p55 subfamily member 7)::membrane protein, palmitoylated 7 (MAGUK p55 subfamily member 7) || MPP7 || || 143098 || || hSQ003250 || || || hHC005146 || 403635	-0.58	1.34
hSQ002770	|| Hs.146186 || hSQ002770 || || Single-minded homolog 2 (Drosophila)::single-minded homolog 2 (Drosophila) || SIM2 || || 6493 || || hSQ002770 || || || hHA036911 || 411268	-1.92
hSQ018924	|| Hs.372050 || hSQ018924 || NM_030799 || Yip1 domain family, member 5::Yip1 domain family, member 5 || YIPF5 || || 81555 || || hSQ018924 || || || hHR003197 || 365490	0.11	2.03
hSQ033713	|| Hs.464572 || hSQ033713 || NM_021074 || NADH dehydrogenase (ubiquinone) flavoprotein 2, 24kDa::NADH dehydrogenase (ubiquinone) flavoprotein 2, 24kDa || NDUFV2 || || 4729 || || hSQ033713 || || || hHR030649 || 331522	-1.56	0.35
hSQ028678	|| Hs.359978 || hSQ028678 || BC046439 || Chromosome 8 open reading frame 77::chromosome 8 open reading frame 77 || C8orf77 || || 286103 || || hSQ028678 || || || hHR013637 || 368137	-3.22	-1.31
hSQ040615	|| Hs.247934 || hSQ040615 || || Keratin associated protein 1-1 || KRTAP1-1 || || 81851 || || hSQ040615 || || || hHC021950 || 338158	-1.91
hSQ023339	|| Hs.89387 || hSQ023339 || || Cancer susceptibility candidate 2::cancer susceptibility candidate 2 || CASC2 || || 255082 || || hSQ023339 || || || hHA035762 || 339491	-1.91
hSQ014945	|| Hs.18912 || hSQ014945 || || Coiled-coil domain containing 17::coiled-coil domain containing 17 || CCDC17 || || 149483 || || hSQ014945 || || || hHC007792 || 359816	-1.91
hSQ000071	|| || hSQ000071 || MJ-1000-74:559-628 || || MJ-1000-74:559-628 || || || || hSQ000071 || || || hCT047056 || 360433	-1.91
hSQ013316	|| Hs.656208 || hSQ013316 || || M-phase phosphoprotein 10 (U3 small nucleolar ribonucleoprotein)::M-phase phosphoprotein 10 (U3 small nucleolar ribonucleoprotein) || MPHOSPH10 || || 10199 || || hSQ013316 || || || hHC001854 || 373866	-2.63	-0.72
hSQ023415	|| Hs.115461 || hSQ023415 || || Chromosome 18 open reading frame 34::chromosome 18 open reading frame 34 || C18orf34 || || 374864 || || hSQ023415 || || || hHC012319 || 382443	-1.91
hSQ024930	|| || hSQ024930 || EST_AA707755 || AA707755_Exon1_296 || EST_AA707755 || || || || hSQ024930 || || || hHE040844 || 389910	-1.75	0.16
hSQ021242	|| Hs.573490 || hSQ021242 || || Membrane-associated ring finger (C3HC4) 5::membrane-associated ring finger (C3HC4) 5 || MARCH5 || || 54708 || || hSQ021242 || || || hHC004966 || 403447	0.39	2.3
hSQ039934	|| Hs.654463 || hSQ039934 || || GTP binding protein overexpressed in skeletal muscle::GTP binding protein overexpressed in skeletal muscle || GEM || || 2669 || || hSQ039934 || || || hHC001873 || 329225	-0.76	1.14
hSQ042042	|| Hs.274267 || hSQ042042 || || Chromosome X open reading frame 57::chromosome X open reading frame 57 || CXorf57 || || 55086 || || hSQ042042 || || || hHC019345 || 329544	-0.83	1.07
hSQ025804	|| Hs.656 || hSQ025804 || || Cell division cycle 25 homolog C (S. pombe)::cell division cycle 25 homolog C (S. pombe) || CDC25C || || 995 || || hSQ025804 || || || hHA039063 || 344476	-0.2	1.7
hSQ027774	|| Hs.443301 || hSQ027774 || || Centrosomal protein 63kDa::centrosomal protein 63kDa || CEP63 || || 80254 || || hSQ027774 || || || hHA034696 || 357101	-2.69	-0.79
hSQ037366	|| Hs.518760 || hSQ037366 || || Ligand of numb-protein X 1::FIP1 like 1 (S. cerevisiae) || FIP1L1 || || 81608 || || hSQ037366 || || || hHA037039 || 378772	-1.9
hSQ017985	|| Hs.546247 || hSQ017985 || || Crystallin, gamma D || CRYGD || || 1421 || || hSQ017985 || || || hHC025987 || 379468	-2.4	-0.5
hSQ023194	|| Hs.137516 || hSQ023194 || || Fidgetin-like 1::fidgetin-like 1 || FIGNL1 || || 63979 || || hSQ023194 || || || hHC005708 || 391053	0.21	2.11
hSQ022400	|| Hs.519694 || hSQ022400 || || Chromosome 5 open reading frame 4::chromosome 5 open reading frame 4 || C5orf4 || || 10826 || || hSQ022400 || || || hHA035397 || 396088	-1.9
hSQ006591	|| Hs.133512 || hSQ006591 || || Zinc finger CCCH-type, antiviral 1::zinc finger CCCH-type, antiviral 1 || ZC3HAV1 || || 56829 || || hSQ006591 || || || hHA035135 || 408686	-1.9
hSQ022890	|| Hs.379548 || hSQ022890 || || Ubiquitin protein ligase E3 component n-recognin 3 (putative)::ubiquitin protein ligase E3 component n-recognin 3 (putative) || UBR3 || || 130507 || || hSQ022890 || || || hHC004788 || 413113	0.13	2.03
hSQ011226	|| Hs.173656 || hSQ011226 || || RAB11 family interacting protein 2 (class I)::RAB11 family interacting protein 2 (class I) || RAB11FIP2 || || 22841 || || hSQ011226 || || || hHC002473 || 327814	0.94	2.83
hSQ043088	|| Hs.632438 || hSQ043088 || || SEC22 vesicle trafficking protein homolog B (S. cerevisiae)::SEC22 vesicle trafficking protein homolog B (S. cerevisiae) || SEC22B || || 9554 || || hSQ043088 || || || hHC005788 || 356864	-0.56	1.33
hSQ021079	|| || hSQ021079 || XM_376165 || similar to DAZ-associated protein 2 (Deleted in azoospermia-associated protein 2) || LOC401029 || || 401029 || || hSQ021079 || || || hHR027304 || 358923	-0.05	1.84
hSQ042161	|| Hs.659442 || hSQ042161 || || D-tyrosyl-tRNA deacylase 1 homolog (S. cerevisiae)::D-tyrosyl-tRNA deacylase 1 homolog (S. cerevisiae) || DTD1 || || 92675 || || hSQ042161 || || || hHC019422 || 374294	-1.28	0.61
hSQ037818	|| Hs.170479 || hSQ037818 || || Phospholipase A2, group VI (cytosolic, calcium-independent)::phospholipase A2, group VI (cytosolic, calcium-independent) || PLA2G6 || || 8398 || || hSQ037818 || || || hHA039925 || 327965	-1.89
hSQ006269	|| Hs.406787 || hSQ006269 || || F-box protein 3::F-box protein 3 || FBXO3 || || 26273 || || hSQ006269 || || || hHC021493 || 328412	1.93	3.82
hSQ020661	|| Hs.590919 || hSQ020661 || || ADAM metallopeptidase with thrombospondin type 1 motif, 3::ADAM metallopeptidase with thrombospondin type 1 motif, 3 || ADAMTS3 || || 9508 || || hSQ020661 || || || hHC006183 || 349113	1.14	3.03
hSQ012168	|| || hSQ012168 || || || || || || || hSQ012168 || || || hHA033389 || 361344	-1.89
hSQ014519	|| Hs.523855 || hSQ014519 || || Syntaxin 12::syntaxin 12 || STX12 || || 23673 || || hSQ014519 || || || hHC010457 || 361513	0.07	1.96
hSQ010522	|| Hs.522885 || hSQ010522 || || Zinc finger protein 32::zinc finger protein 32 || ZNF32 || || 7580 || || hSQ010522 || || || hHC011369 || 366948	-1.16	0.73
hSQ022579	|| Hs.463439 || hSQ022579 || || Sperm associated antigen 9::sperm associated antigen 9 || SPAG9 || || 9043 || || hSQ022579 || || || hHA034688 || 389350	-1.89
hSQ021092	|| Hs.78619 || hSQ021092 || || Gamma-glutamyl hydrolase (conjugase, folylpolygammaglutamyl hydrolase)::gamma-glutamyl hydrolase (conjugase, folylpolygammaglutamyl hydrolase) || GGH || || 8836 || || hSQ021092 || || || hHC002181 || 395923	-2.07	-0.18
hSQ042157	|| Hs.15744 || hSQ042157 || || SH2B adaptor protein 1::SH2B adaptor protein 1 || SH2B1 || || 25970 || || hSQ042157 || || || hHA039875 || 411308	0.7	2.59
hSQ015931	|| || hSQ015931 || NM_001011510 || FK506 binding protein 1C || FKBP1C || || 135521 || || hSQ015931 || || || hHR029740 || 353970	-0.03	1.85
hSQ034433	|| Hs.76253 || hSQ034433 || || Ataxin 2::ataxin 2 || ATXN2 || || 6311 || || hSQ034433 || || || hHC003172 || 359344	0.43	2.31
hSQ016453	|| Hs.517357::Hs.657515 || hSQ016453 || AK098432 || DiGeorge syndrome critical region gene 2::DiGeorge syndrome critical region gene 11::DiGeorge syndrome critical region gene 11 || DGCR11 || || 25786 || || hSQ016453 || || || hHR014573 || 361172	0.76	2.64
hSQ021824	|| Hs.2533 || hSQ021824 || || Aldehyde dehydrogenase 9 family, member A1::aldehyde dehydrogenase 9 family, member A1 || ALDH9A1 || || 223 || || hSQ021824 || || || hHC007073 || 364873	1.47	3.35
hSQ011662	|| Hs.248179 || hSQ011662 || NM_003539 || Histone 1, H4d || HIST1H4D || || 8360 || || hSQ011662 || || || hHR013193 || 365437	-2.95	-1.07
hSQ034523	|| Hs.498892::Hs.696065 || hSQ034523 || || Eukaryotic elongation factor-2 kinase || EEF2K || || 29904 || || hSQ034523 || || || hHC002895 || 350688	0.09	1.97
hSQ019859	|| Hs.54973 || hSQ019859 || || Cadherin-like 26::cadherin-like 26 || CDH26 || || 60437 || || hSQ019859 || || || hHA034720 || 355003	-1.88
hSQ002206	|| Hs.632404 || hSQ002206 || || Artemin::artemin || ARTN || || 9048 || || hSQ002206 || || || hHC021284 || 388780	0.09	1.97
hSQ013221	|| Hs.631821 || hSQ013221 || XM_496791 || chromosome 6 open reading frame 88 || C6orf88 || || 441123 || || hSQ013221 || || || hHR028041 || 399724	-1.88
hSQ024750	|| Hs.183428 || hSQ024750 || || Sarcospan (Kras oncogene-associated gene)::sarcospan (Kras oncogene-associated gene) || SSPN || || 8082 || || hSQ024750 || || || hHC001751 || 411926	-0.46	1.42
hSQ008199	|| Hs.44385 || hSQ008199 || NM_172311 || General transcription factor IIA, 1-like::Stonin 1::stoned B/TFIIA-alpha/beta-like factor || STON1::SALF || || 11037::286749 || || hSQ008199 || || || hHR009781 || 328067	-1.35	0.52
hSQ000216	|| Hs.591294 || hSQ000216 || BC040562 || Leukemia NUP98 fusion partner 1::leukemia NUP98 fusion partner 1 || LNP1 || || 348801 || || hSQ000216 || || || hHR004910 || 342976	-1.87
hSQ014926	|| Hs.520506::Hs.699374 || hSQ014926 || || F-box protein 5::F-box protein 5 || FBXO5 || || 26271 || || hSQ014926 || || || hHC006331 || 378083	-2.68	-0.81
hSQ039093	|| Hs.645458 || hSQ039093 || || MOB1, Mps One Binder kinase activator-like 3 (yeast)::MOB1, Mps One Binder kinase activator-like 3 (yeast) || MOBKL3 || || 25843 || || hSQ039093 || || || hHC026719 || 382465	-0.05	1.82
hSQ015717	|| Hs.438454 || hSQ015717 || || F-box protein 25::F-box protein 25 || FBXO25 || || 26260 || || hSQ015717 || || || hHC005917 || 328859	0.26	2.13
hSQ012605	|| Hs.654558 || hSQ012605 || || CD83 molecule::CD83 molecule || CD83 || || 9308 || || hSQ012605 || || || hHC007353 || 395065	1.41	3.28
hSQ002843	|| Hs.446999 || hSQ002843 || NM_001004492 || olfactory receptor, family 2, subfamily B, member 11 || OR2B11 || || 127623 || || hSQ002843 || || || hHR019645 || 330045	-1.86
hSQ023324	|| || hSQ023324 || AK098506 || hypothetical protein LOC284112 || LOC284112 || || 284112 || || hSQ023324 || || || hHR012290 || 343194	-1.86
hSQ028554	|| Hs.172445 || hSQ028554 || || PTPRF interacting protein, binding protein 1 (liprin beta 1)::PTPRF interacting protein, binding protein 1 (liprin beta 1) || PPFIBP1 || || 8496 || || hSQ028554 || || || hHA038118 || 376399	-1.86
hSQ029494	|| Hs.646899 || hSQ029494 || || Ellis van Creveld syndrome || EVC || || 2121 || || hSQ029494 || || || hHA036838 || 403729		1.86
hSQ024102	|| Hs.278906 || hSQ024102 || NM_016379 || variable charge, X-linked 3A || VCX3A || || 51481 || || hSQ024102 || || || hHR031258 || 403906	-1.86
hSQ017013	|| Hs.545122 || hSQ017013 || || Transcribed locus::sclerostin domain containing 1 || SOSTDC1 || || 25928 || || hSQ017013 || || || hHR015283::hHR015288 || 635968	-1.86
hSQ029094	|| Hs.133321 || hSQ029094 || NM_018196 || Trimethyllysine hydroxylase, epsilon::trimethyllysine hydroxylase, epsilon || TMLHE || || 55217 || || hSQ029094 || || || hHR024013 || 334807	-0.68	1.18
hSQ027685	|| Hs.656836 || hSQ027685 || || ecotropic viral integration site 5::Ecotropic viral integration site 5 || EVI5 || || 7813 || || hSQ027685 || || || hHC006925 || 335092	0.92	2.78
hSQ043957	|| Hs.650537 || hSQ043957 || || zinc finger, SWIM-type containing 6::Zinc finger, SWIM-type containing 6 || ZSWIM6 || || 57688 || || hSQ043957 || || || hHC001966 || 405257	1.19	3.05
hSQ031866	|| Hs.567794 || hSQ031866 || XM_208658 || similar to Succinyl-CoA ligase [GDP-forming] beta-chain, mitochondrial precursor (Succinyl-CoA synthetase, betaG chain) (SCS-betaG) (GTP-specific succinyl-CoA synthetase beta subunit) || LOC283398 || || 283398 || || hSQ031866 || || || hHR028451 || 411370	-2.38	-0.52
hSQ017642	|| Hs.509622 || hSQ017642 || || Ral guanine nucleotide dissociation stimulator-like 2::ral guanine nucleotide dissociation stimulator-like 2 || RGL2 || || 5863 || || hSQ017642 || || || hHC018395 || 410233	1.64	3.49
hSQ018711	|| || hSQ018711 || || KIAA1639 protein || KIAA1639 || || 57729 || || hSQ018711 || || || hHC021914 || 340335	-1.85
hSQ042614	|| Hs.530538 || hSQ042614 || AL832248 || TatD DNase domain containing 3::TatD DNase domain containing 3 || TATDN3 || || 128387 || || hSQ042614 || || || hHR002822 || 341955	-0.68	1.17
hSQ043017	|| Hs.375174::Hs.645272 || hSQ043017 || AK001686 || family with sequence similarity 21, member A::family with sequence similarity 21, member B::Family with sequence similarity 21, member A || FAM21A::FAM21B || || 387680::55747 || || hSQ043017 || || || hHR027078 || 377031	-1.85
hSQ006728	|| Hs.248114 || hSQ006728 || || Glial cell derived neurotrophic factor || GDNF || || 2668 || || hSQ006728 || || || hHC025940 || 391214	-1.78	0.07
hSQ039796	|| Hs.159650 || hSQ039796 || || hypothetical protein FLJ35834 || FLJ35834 || || 154865 || || hSQ039796 || || || hHC008961 || 397234	-1.85
hSQ023706	|| Hs.479298 || hSQ023706 || || PARK2 co-regulated-like::PARK2 co-regulated-like || PACRGL || || 133015 || || hSQ023706 || || || hHA035554 || 405840	-1.55	0.3
hSQ039362	|| Hs.30385 || hSQ039362 || || Myeloid/lymphoid or mixed-lineage leukemia (trithorax homolog, Drosophila); translocated to, 10::myeloid/lymphoid or mixed-lineage leukemia (trithorax homolog, Drosophila); translocated to, 10 || MLLT10 || || 8028 || || hSQ039362 || || || hHC005041 || 329660	0.7	2.55
hSQ014485	|| Hs.368454 || hSQ014485 || || HAUS augmin-like complex, subunit 3 || HAUS3 || || 79441 || || hSQ014485 || || || hHC016241 || 367781	-1.42	0.43
hSQ032643	|| Hs.522823 || hSQ032643 || || Emerin::emerin || EMD || || 2010 || || hSQ032643 || || || hHC022154 || 336157	1.2	3.04
hSQ019275	|| Hs.258357 || hSQ019275 || BC031107 || Hypothetical protein LOC136288 || LOC136288 || || 136288 || || hSQ019275 || || || hHR003830 || 336778	-1.84
hSQ041056	|| Hs.485392 || hSQ041056 || || transcriptional regulating factor 1::Transcriptional regulating factor 1 || TRERF1 || || 55809 || || hSQ041056 || || || hHA038330 || 341194	-1.84
hSQ027279	|| Hs.50252 || hSQ027279 || || Mitochondrial ribosomal protein L32::mitochondrial ribosomal protein L32 || MRPL32 || || 64983 || || hSQ027279 || || || hHC029935 || 378900	-1.84
hSQ038516	|| Hs.517987 || hSQ038516 || NM_016173 || HemK methyltransferase family member 1::HemK methyltransferase family member 1 || HEMK1 || || 51409 || || hSQ038516 || || || hHR022939 || 379206	-1.84
hSQ014336	|| Hs.2399 || hSQ014336 || NM_004995 || Matrix metallopeptidase 14 (membrane-inserted)::matrix metallopeptidase 14 (membrane-inserted) || MMP14 || || 4323 || || hSQ014336 || || || hHR021380 || 388903	-1.84
hSQ004413	|| Hs.180142 || hSQ004413 || || Calmodulin-like 5::calmodulin-like 5 || CALML5 || || 51806 || || hSQ004413 || || || hHC022810 || 404160		1.84
hSQ015880	|| Hs.532635 || hSQ015880 || || Serpin peptidase inhibitor, clade A (alpha-1 antiproteinase, antitrypsin), member 6::serpin peptidase inhibitor, clade A (alpha-1 antiproteinase, antitrypsin), member 6 || SERPINA6 || || 866 || || hSQ015880 || || || hHC016886 || 336946	-0.97	0.87
hSQ033033	|| Hs.655684 || hSQ033033 || || contactin associated protein-like 2::Contactin associated protein-like 2 || CNTNAP2 || || 26047 || || hSQ033033 || || || hHC008609 || 365012	-1.93	-0.09
hSQ009003	|| Hs.348920::Hs.318398 || hSQ009003 || || Centromere protein I::centromere protein I::Centromere protein I || CENPI || || 2491 || || hSQ009003 || || || hHC011181 || 398349	0.89	2.73
hSQ012457	|| Hs.50749 || hSQ012457 || || Tripartite motif-containing 4::tripartite motif-containing 4 || TRIM4 || || 89122 || || hSQ012457 || || || hHC022114 || 405229	0.94	2.78
hSQ003953	|| Hs.499042 || hSQ003953 || AK096389 || OTU domain containing 1::OTU domain containing 1 || OTUD1 || || 220213 || || hSQ003953 || || || hHR003574 || 407419	4.18	6.02
hSQ036233	|| Hs.455089 || hSQ036233 || AL833306 || Zinc finger protein 518B::zinc finger protein 518B || ZNF518B || || 85460 || || hSQ036233 || || || hHR006551 || 412337	0.17	2.01
hSQ038361	|| Hs.170737 || hSQ038361 || || Ubiquitin-like modifier activating enzyme 5::ubiquitin-like modifier activating enzyme 5 || UBA5 || || 79876 || || hSQ038361 || || || hHC001848 || 416494	-2.78	-0.94
hSQ036155	|| Hs.531509::Hs.458334 || hSQ036155 || || Hect domain and RLD 2 pseudogene::hect domain and RLD 2 pseudogene::Transcribed locus, strongly similar to NP_001019853.1 hypothetical protein LOC283755 [Homo sapiens] || LOC440248 || || 440248 || || hSQ036155 || || || hHC030157 || 335399	-0.78	1.05
hSQ018302	|| Hs.65758 || hSQ018302 || || Inositol 1,4,5-triphosphate receptor, type 3::inositol 1,4,5-triphosphate receptor, type 3 || ITPR3 || || 3710 || || hSQ018302 || || || hHC016418 || 342919	1.42	3.25
hSQ000823	|| Hs.655688 || hSQ000823 || || PHD finger protein 14::PHD finger protein 14 || PHF14 || || 9678 || || hSQ000823 || || || hHC004443 || 348609	-2.74	-0.91
hSQ037246	|| Hs.144696 || hSQ037246 || || Chromosome 14 open reading frame 50::chromosome 14 open reading frame 50 || C14orf50 || || 145376 || || hSQ037246 || || || hHC009711 || 352223	-1.83
hSQ043865	|| Hs.288229 || hSQ043865 || || Syntaxin binding protein 1::syntaxin binding protein 1 || STXBP1 || || 6812 || || hSQ043865 || || || hHA036175 || 377563	0.4	2.23
hSQ005346	|| Hs.172445 || hSQ005346 || || PTPRF interacting protein, binding protein 1 (liprin beta 1)::PTPRF interacting protein, binding protein 1 (liprin beta 1) || PPFIBP1 || || 8496 || || hSQ005346 || || || hHA035647 || 382864	-1.83
hSQ035712	|| Hs.644077::Hs.652188::Hs.699392 || hSQ035712 || || CDKN2A interacting protein::CDKN2A interacting protein || CDKN2AIP || || 55602 || || hSQ035712 || || || hHC002266 || 403630	-0.6	1.23
hSQ011285	|| Hs.445892 || hSQ011285 || || SEC22 vesicle trafficking protein homolog C (S. cerevisiae)::SEC22 vesicle trafficking protein homolog C (S. cerevisiae) || SEC22C || || 9117 || || hSQ011285 || || || hHA033854 || 338772	-0.18	1.65
hSQ030745	|| Hs.77719 || hSQ030745 || || Gamma-glutamyl carboxylase::gamma-glutamyl carboxylase || GGCX || || 2677 || || hSQ030745 || || || hHC023177 || 365309	-0.43	1.4
hSQ003068	|| Hs.324844 || hSQ003068 || || Vitamin K epoxide reductase complex, subunit 1::vitamin K epoxide reductase complex, subunit 1 || VKORC1 || || 79001 || || hSQ003068 || || || hHC009584 || 386529	0.1	1.93
hSQ016075	|| Hs.201921 || hSQ016075 || || Suppression of tumorigenicity 7 like::suppression of tumorigenicity 7 like || ST7L || || 54879 || || hSQ016075 || || || hHA038498 || 343662	-1.82
hSQ044513	|| Hs.591110 || hSQ044513 || || Isocitrate dehydrogenase 3 (NAD+) alpha::isocitrate dehydrogenase 3 (NAD+) alpha || IDH3A || || 3419 || || hSQ044513 || || || hHC001948 || 357537	-1.58	0.24
hSQ004294	|| Hs.534360 || hSQ004294 || || Thyroid hormone receptor interactor 6::thyroid hormone receptor interactor 6 || TRIP6 || || 7205 || || hSQ004294 || || || hHA040386 || 371402	-0.55	1.27
hSQ002444	|| Hs.534369 || hSQ002444 || NM_003523 || Histone 1, H2be || HIST1H2BE || || 8344 || || hSQ002444 || || || hHR027391 || 381429	-1.82
hSQ030310	|| Hs.591367 || hSQ030310 || || Tetratricopeptide repeat domain 18::tetratricopeptide repeat domain 18 || TTC18 || || 118491 || || hSQ030310 || || || hHC007390 || 400893	-1.06	0.76
hSQ032177	|| Hs.540452::Hs.657587 || hSQ032177 || XM_498648 || Hypothetical LOC440389 || LOC440389 || || 440389 || || hSQ032177 || || || hHR011651 || 410606	-1.82
hSQ002901	|| || hSQ002901 || || || || || || || hSQ002901 || || || hHA040128 || 413783	-1.82
hSQ032950	|| || hSQ032950 || || dyskeratosis congenita 1, dyskerin || DKC1 || || 1736 || || hSQ032950 || || || hHO047725 || 333620	-1.23	0.59
hSQ004612	|| Hs.264345 || hSQ004612 || || Zinc finger protein 675 || ZNF675 || || 171392 || || hSQ004612 || || || hHC026042 || 340046	-0.35	1.47
hSQ034098	|| Hs.16803 || hSQ034098 || || LUC7-like (S. cerevisiae)::LUC7-like (S. cerevisiae) || LUC7L || || 55692 || || hSQ034098 || || || hHA032925 || 394640	-2.05	-0.23
hSQ012094	|| Hs.607640 || hSQ012094 || NM_015383 || neuroblastoma breakpoint family, member 14::Neuroblastoma breakpoint family, member 14 || NBPF14 || || 25832 || || hSQ012094 || || || hHR031969 || 333670	-0.4	1.41
hSQ024388	|| Hs.528222 || hSQ024388 || || NADH dehydrogenase (ubiquinone) Fe-S protein 4, 18kDa (NADH-coenzyme Q reductase)::NADH dehydrogenase (ubiquinone) Fe-S protein 4, 18kDa (NADH-coenzyme Q reductase) || NDUFS4 || || 4724 || || hSQ024388 || || || hHA038390 || 336833	-1.93	-0.12
hSQ031628	|| Hs.75231 || hSQ031628 || || Solute carrier family 16, member 1 (monocarboxylic acid transporter 1)::solute carrier family 16, member 1 (monocarboxylic acid transporter 1) || SLC16A1 || || 6566 || || hSQ031628 || || || hHC008415 || 348134	-1.55	0.26
hSQ041137	|| Hs.493362 || hSQ041137 || NM_016282 || Transcribed locus::adenylate kinase 3 || AK3 || || 50808 || || hSQ041137 || || || hHR021543 || 350564	-0.24	1.57
hSQ009853	|| || hSQ009853 || Random_132 || Random|corinne|150275298|662356677|132 || Random_132 || || || || hSQ009853 || || || hCN006857 || 366683	-1.81
hSQ004525	|| || hSQ004525 || || || || || || || hSQ004525 || || || hHA034673 || 367409	-1.81
hSQ031330	|| Hs.501106 || hSQ031330 || || Actin filament associated protein 1-like 2::actin filament associated protein 1-like 2 || AFAP1L2 || || 84632 || || hSQ031330 || || || hHA032778 || 374926	-1.81
hSQ027645	|| Hs.22587 || hSQ027645 || NM_014021 || synovial sarcoma, X breakpoint 2 interacting protein::Synovial sarcoma, X breakpoint 2 interacting protein || SSX2IP || || 117178 || || hSQ027645 || || || hHR004111 || 378981	-0.09	1.72
hSQ044963	|| Hs.632345 || hSQ044963 || || Farnesyltransferase, CAAX box, beta::farnesyltransferase, CAAX box, beta || FNTB || || 2342 || || hSQ044963 || || || hHC015795 || 348355	1.11	2.92
hSQ018780	|| Hs.480073 || hSQ018780 || || Heterogeneous nuclear ribonucleoprotein D (AU-rich element RNA binding protein 1, 37kDa)::heterogeneous nuclear ribonucleoprotein D (AU-rich element RNA binding protein 1, 37kDa) || HNRNPD || || 3184 || || hSQ018780 || || || hHC027153 || 394567	-1.63	0.18
hSQ038616	|| Hs.558396 || hSQ038616 || NM_005063 || Stearoyl-CoA desaturase (delta-9-desaturase)::stearoyl-CoA desaturase (delta-9-desaturase) || SCD || || 6319 || || hSQ038616 || || || hHR027624 || 414129	0.95	2.76
hSQ042939	|| Hs.523811 || hSQ042939 || || ER degradation enhancer, mannosidase alpha-like 3::ER degradation enhancer, mannosidase alpha-like 3 || EDEM3 || || 80267 || || hSQ042939 || || || hHC011388 || 414908	-0.18	1.63
hSQ043267	|| Hs.448225 || hSQ043267 || NM_199283 || Hypothetical protein LOC220686::Phosphatidylinositol 4-kinase, catalytic, alpha pseudogene 2 || LOC220686::PIK4CA || || 220686 || || hSQ043267 || || || hHR031009 || 334441	0.61	2.41
hSQ001196	|| Hs.647045 || hSQ001196 || || abhydrolase domain containing 11::Abhydrolase domain containing 11 || ABHD11 || || 83451 || || hSQ001196 || || || hHC024028 || 358289	-0.68	1.12
hSQ024398	|| Hs.355750 || hSQ024398 || NM_024116 || TATA box binding protein (TBP)-associated factor, RNA polymerase I, D, 41kDa::TATA box binding protein (TBP)-associated factor, RNA polymerase I, D, 41kDa || TAF1D || || 79101 || || hSQ024398 || || || hHR018884 || 387486	-4.82	-3.02
hSQ044762	|| Hs.500066 || hSQ044762 || || Transcriptional adaptor 2 (ADA2 homolog, yeast)-like::transcriptional adaptor 2 (ADA2 homolog, yeast)-like || TADA2L || || 6871 || || hSQ044762 || || || hHA034324 || 356511	-1.8
hSQ043360	|| Hs.335551 || hSQ043360 || || Dihydrolipoamide S-acetyltransferase::dihydrolipoamide S-acetyltransferase || DLAT || || 1737 || || hSQ043360 || || || hHC003305 || 365706	-0.89	0.91
hSQ032611	|| Hs.596479 || hSQ032611 || || Cyclin J::cyclin J || CCNJ || || 54619 || || hSQ032611 || || || hHC026778 || 370395	0.97	2.77
hSQ002713	|| Hs.201921 || hSQ002713 || NM_198328 || Suppression of tumorigenicity 7 like::suppression of tumorigenicity 7 like || ST7L || || 54879 || || hSQ002713 || || || hHR002049 || 397623	-1.8
hSQ040641	|| Hs.546255 || hSQ040641 || || Fibrinogen gamma chain::fibrinogen gamma chain || FGG || || 2266 || || hSQ040641 || || || hHC014242 || 406205		1.8
hSQ043953	|| Hs.533736 || hSQ043953 || NM_016090 || RNA binding motif protein 7::RNA binding motif protein 7 || RBM7 || || 10179 || || hSQ043953 || || || hHR029087 || 408460	-1.74	0.06
hSQ023399	|| Hs.336810 || hSQ023399 || || Tripartite motif-containing 8::tripartite motif-containing 8 || TRIM8 || || 81603 || || hSQ023399 || || || hHC020035 || 381228	1.58	3.38
hSQ032383	|| Hs.524477 || hSQ032383 || NM_004329 || Bone morphogenetic protein receptor, type IA::bone morphogenetic protein receptor, type IA || BMPR1A || || 657 || || hSQ032383 || || || hHR029759 || 408991	0.58	2.38
hSQ004800	|| Hs.654713 || hSQ004800 || || transmembrane protein 11::Chromosome 17 open reading frame 103 || TMEM11 || || 8834 || || hSQ004800 || || || hHC012872 || 392890	1.41	3.2
hSQ029073	|| Hs.133444::Hs.654449 || hSQ029073 || AK094670 || CDNA FLJ13497 fis, clone PLACE1004518::piggyBac transposable element derived 3::excision repair cross-complementing rodent repair deficiency, complementation group 6::Excision repair cross-complementing rodent repair deficiency, complementation group 6 || PGBD3::ERCC6 || || 267004::2074 || || hSQ029073 || || || hHR004223 || 409283	1.93	3.72
hSQ043765	|| Hs.339396 || hSQ043765 || || DMC1 dosage suppressor of mck1 homolog, meiosis-specific homologous recombination (yeast) || DMC1 || || 11144 || || hSQ043765 || || || hHC011821 || 333711	-2.47	-0.68
hSQ039758	|| Hs.17614 || hSQ039758 || || ATP-binding cassette, sub-family B (MDR/TAP), member 10::ATP-binding cassette, sub-family B (MDR/TAP), member 10 || ABCB10 || || 23456 || || hSQ039758 || || || hHC022477 || 334663	-1.1	0.69
hSQ027643	|| Hs.632080 || hSQ027643 || || Arginyltransferase 1::arginyltransferase 1 || ATE1 || || 11101 || || hSQ027643 || || || hHC010034 || 339724	-0.88	0.91
hSQ019409	|| Hs.523185 || hSQ019409 || || ribosomal protein L13a::Ribosomal protein L13a || RPL13A || || 23521 || || hSQ019409 || || || hHC031361 || 364647	-0.27	1.52
hSQ032939	|| Hs.546292 || hSQ032939 || NM_002954 || ribosomal protein S27a || RPS27A || || 6233 || || hSQ032939 || || || hHR030705 || 393562	-2.68	-0.89
hSQ015586	|| || hSQ015586 || XM_495988 || similar to ribosomal protein L13a; 60S ribosomal protein L13a; 23 kD highly basic protein || LOC440179 || || 440179 || || hSQ015586 || || || hHR029158 || 403097	-1.43	0.36
hSQ005858	|| Hs.371431::Hs.660790 || hSQ005858 || BC007307 || zinc finger protein 845 || ZNF845 || || 91664 || || hSQ005858 || || || hHR024031 || 382716	0.55	2.34
hSQ002791	|| Hs.285218 || hSQ002791 || || Phosphatidylcholine transfer protein::phosphatidylcholine transfer protein || PCTP || || 58488 || || hSQ002791 || || || hHC006890 || 337008	2.22	4.01
hSQ019771	|| || hSQ019771 || || tumor necrosis factor (ligand) superfamily, member 12 || TNFSF12 || || 8742 || || hSQ019771 || || || hHC012868 || 360890	4.62	6.4
hSQ007935	|| || hSQ007935 || XM_098030 || hypothetical LOC151261 || LOC151261 || || 151261 || || hSQ007935 || || || hHR006265 || 331638	-1.78
hSQ007639	|| Hs.501684 || hSQ007639 || || Nucleosome assembly protein 1-like 4::nucleosome assembly protein 1-like 4 || NAP1L4 || || 4676 || || hSQ007639 || || || hHA035990 || 337581	-1.78
hSQ016186	|| Hs.553708 || hSQ016186 || NM_001004135 || olfactory receptor, family 2, subfamily A, member 12 || OR2A12 || || 346525 || || hSQ016186 || || || hHR019922 || 339458	-1.78
hSQ004283	|| Hs.656 || hSQ004283 || || Cell division cycle 25 homolog C (S. pombe)::cell division cycle 25 homolog C (S. pombe) || CDC25C || || 995 || || hSQ004283 || || || hHA035774 || 339563	-0.44	1.34
hSQ027230	|| Hs.126357 || hSQ027230 || || Oculocerebrorenal syndrome of Lowe::oculocerebrorenal syndrome of Lowe || OCRL || || 4952 || || hSQ027230 || || || hCT001150::hCT001178 || 341576	-1.78
hSQ038454	|| Hs.108614::Hs.696092 || hSQ038454 || || Cytoplasmic linker associated protein 2::cytoplasmic linker associated protein 2::Cytoplasmic linker associated protein 2 || CLASP2 || || 23122 || || hSQ038454 || || || hHC002222 || 343254	-0.54	1.24
hSQ041872	|| Hs.527111 || hSQ041872 || || RPLK9433 || UNQ9433 || || 389658 || || hSQ041872 || || || hHC001637 || 367421	-0.53	1.25
hSQ038294	|| Hs.592212 || hSQ038294 || || Thymidine phosphorylase::thymidine phosphorylase || TYMP || || 1890 || || hSQ038294 || || || hHA038946 || 371401	-1.78
hSQ021794	|| Hs.536850::Hs.699509 || hSQ021794 || || F-box and leucine-rich repeat protein 4::F-box and leucine-rich repeat protein 4 || FBXL4 || || 26235 || || hSQ021794 || || || hHC016374 || 371952	-0.03	1.75
hSQ020007	|| Hs.297420 || hSQ020007 || || Lipoma HMGIC fusion partner-like 1::lipoma HMGIC fusion partner-like 1 || LHFPL1 || || 340596 || || hSQ020007 || || || hHC006775 || 380726	-1.78
hSQ025178	|| Hs.519404 || hSQ025178 || NM_001004441 || Ankyrin repeat domain 34B::ankyrin repeat domain 34B || ANKRD34B || || 340120 || || hSQ025178 || || || hHR003368 || 391714	-0.11	1.67
hSQ042311	|| Hs.80720 || hSQ042311 || NM_207123 || GRB2-associated binding protein 1::GRB2-associated binding protein 1 || GAB1 || || 2549 || || hSQ042311 || || || hHR007091 || 409249	1.16	2.94
hSQ027238	|| Hs.31704 || hSQ027238 || || Tetratricopeptide repeat domain 9C::tetratricopeptide repeat domain 9C || TTC9C || || 283237 || || hSQ027238 || || || hHC017003 || 412616	-1.05	0.73
hSQ040730	|| Hs.10441 || hSQ040730 || || Nuclear transcription factor Y, alpha::nuclear transcription factor Y, alpha || NFYA || || 4800 || || hSQ040730 || || || hHA040344 || 416232	-1.78
hSQ003326	|| Hs.655750 || hSQ003326 || || mitogen-activated protein kinase kinase kinase kinase 3::Mitogen-activated protein kinase kinase kinase kinase 3 || MAP4K3 || || 8491 || || hSQ003326 || || || hHC003485 || 365927	1.29	3.07
hSQ029214	|| Hs.655698 || hSQ029214 || || nuclear assembly factor 1 homolog (S. cerevisiae)::Nuclear assembly factor 1 homolog (S. cerevisiae) || NAF1 || || 92345 || || hSQ029214 || || || hHC004437 || 398950	-2.15	-0.37
hSQ043125	|| Hs.633566 || hSQ043125 || || chromosome 15 open reading frame 29::Chromosome 15 open reading frame 29 || C15orf29 || || 79768 || || hSQ043125 || || || hHC003755 || 412374	0.29	2.07
hSQ011598	|| Hs.73799 || hSQ011598 || || Guanine nucleotide binding protein (G protein), alpha inhibiting activity polypeptide 3::guanine nucleotide binding protein (G protein), alpha inhibiting activity polypeptide 3 || GNAI3 || || 2773 || || hSQ011598 || || || hHC012650 || 337020	-1.37	0.4
hSQ003990	|| Hs.492612 || hSQ003990 || || mediator complex subunit 30::Mediator complex subunit 30 || MED30 || || 90390 || || hSQ003990 || || || hHC002571 || 345806	-2.9	-1.13
hSQ011539	|| Hs.481918 || hSQ011539 || NM_004172 || Solute carrier family 1 (glial high affinity glutamate transporter), member 3::solute carrier family 1 (glial high affinity glutamate transporter), member 3 || SLC1A3 || || 6507 || || hSQ011539 || || || hHR008032 || 355994	-0.16	1.61
hSQ010298	|| Hs.369755 || hSQ010298 || || Inositol polyphosphate-5-phosphatase F::inositol polyphosphate-5-phosphatase F || INPP5F || || 22876 || || hSQ010298 || || || hHC011525 || 367151	0.66	2.43
hSQ020103	|| Hs.508154::Hs.694743::Hs.651167 || hSQ020103 || || Ankyrin repeat domain 37::UFM1-specific peptidase 2 || UFSP2 || || 55325 || || hSQ020103 || || || hHC002263 || 380442	-1.77
hSQ032406	|| Hs.211267 || hSQ032406 || AY102070 || surfactant associated protein G || SFTPG || || 389376 || || hSQ032406 || || || hHR002120 || 391965	-1.77
hSQ029022	|| Hs.591061 || hSQ029022 || || Zinc finger protein 397::zinc finger protein 397 || ZNF397 || || 84307 || || hSQ029022 || || || hHC004413 || 393086	-1.77
hSQ040737	|| Hs.488007 || hSQ040737 || || Acyloxyacyl hydrolase (neutrophil)::acyloxyacyl hydrolase (neutrophil) || AOAH || || 313 || || hSQ040737 || || || hHC012309 || 399891	0.12	1.89
hSQ002977	|| Hs.575869::Hs.363396 || hSQ002977 || NM_002113 || Complement factor H-related 1::Complement factor H::complement factor H || CFH || || 3075 || || hSQ002977 || || || hHR028593 || 394568	-4.61	-2.85
hSQ012949	|| Hs.269782 || hSQ012949 || NM_002072 || Guanine nucleotide binding protein (G protein), q polypeptide::guanine nucleotide binding protein (G protein), q polypeptide || GNAQ || || 2776 || || hSQ012949 || || || hHR030273 || 396861	0.9	2.66
hSQ032058	|| Hs.632535 || hSQ032058 || NM_003142 || Sjogren syndrome antigen B (autoantigen La)::Sjogren syndrome antigen B (autoantigen La) || SSB || || 6741 || || hSQ032058 || || || hHR027322 || 404430	-4.45	-2.69
hSQ005643	|| Hs.547696 || hSQ005643 || || Nucleoporin 155kDa::nucleoporin 155kDa || NUP155 || || 9631 || || hSQ005643 || || || hHC002581 || 328056	1.51	3.27
hSQ040354	|| Hs.654373::Hs.694719 || hSQ040354 || || leukotriene C4 synthase || LTC4S || || 4056 || || hSQ040354 || || || hHC024097 || 334883	-1.76
hSQ044760	|| Hs.20274 || hSQ044760 || || Solute carrier family 41, member 1::solute carrier family 41, member 1 || SLC41A1 || || 254428 || || hSQ044760 || || || hHC001706 || 335700	1.14	2.9
hSQ024276	|| Hs.532853 || hSQ024276 || || NADH dehydrogenase (ubiquinone) 1 beta subcomplex, 7, 18kDa::NADH dehydrogenase (ubiquinone) 1 beta subcomplex, 7, 18kDa || NDUFB7 || || 4713 || || hSQ024276 || || || hHC022071 || 344908	-1.67	0.09
hSQ013751	|| Hs.156625 || hSQ013751 || || axin interactor, dorsalization associated::Axin interactor, dorsalization associated || AIDA || || 64853 || || hSQ013751 || || || hHC030831 || 351588	1.05	2.81
hSQ045434	|| Hs.529231 || hSQ045434 || XM_045290 || Transcribed locus::basic leucine zipper and W2 domains 1 like 1 || BZW1L1::BZW1 || || 151579 || || hSQ045434 || || || hHR030340 || 359122	-0.96	0.8
hSQ017994	|| || hSQ017994 || || eukaryotic translation elongation factor 1 beta 2 || EEF1B2 || || 1933 || || hSQ017994 || || || hHA038287 || 378492	-1.98	-0.22
hSQ023374	|| Hs.324746 || hSQ023374 || || Alpha-2-HS-glycoprotein::alpha-2-HS-glycoprotein || AHSG || || 197 || || hSQ023374 || || || hHC010435 || 379839	-0.81	0.95
hSQ023690	|| || hSQ023690 || XM_034623 || small nuclear ribonucleoprotein polypeptide E-like 1 || SNRPEL1 || || 414153 || || hSQ023690 || || || hHR029673 || 399979	-2.85	-1.09
hSQ016304	|| Hs.482329::Hs.595458 || hSQ016304 || || microtubule associated serine/threonine kinase family member 4::Microtubule associated serine/threonine kinase family member 4 || MAST4 || || 375449 || || hSQ016304 || || || hHC018550 || 408160	-1.76
hSQ019246	|| Hs.164853 || hSQ019246 || || Ubiquitin-conjugating enzyme E2E 1 (UBC4/5 homolog, yeast)::ubiquitin-conjugating enzyme E2E 1 (UBC4/5 homolog, yeast) || UBE2E1 || || 7324 || || hSQ019246 || || || hHC003744 || 413455	-1.69	0.07
hSQ032565	|| Hs.509414 || hSQ032565 || || Kinectin 1 (kinesin receptor)::kinectin 1 (kinesin receptor) || KTN1 || || 3895 || || hSQ032565 || || || hHC014640 || 415244	-1.72	0.04
hSQ025966	|| Hs.293689 || hSQ025966 || || Multiple coagulation factor deficiency 2::multiple coagulation factor deficiency 2 || MCFD2 || || 90411 || || hSQ025966 || || || hHC004429 || 333403	0.29	2.05
hSQ042064	|| Hs.333503 || hSQ042064 || || Ring finger protein 38::ring finger protein 38 || RNF38 || || 152006 || || hSQ042064 || || || hHC026565 || 395839	3.71	5.47
hSQ024918	|| Hs.487869 || hSQ024918 || || Zinc and ring finger 2::zinc and ring finger 2 || ZNRF2 || || 223082 || || hSQ024918 || || || hHC002627 || 411424	1.85	3.61
hSQ024793	|| Hs.12313 || hSQ024793 || || chromosome 3 open reading frame 39::Chromosome 3 open reading frame 39 || C3orf39 || || 84892 || || hSQ024793 || || || hHC007709 || 365785	2.32	4.07
hSQ029341	|| Hs.183291 || hSQ029341 || NM_003415 || Zinc finger protein 268::zinc finger protein 268 || ZNF268 || || 10795 || || hSQ029341 || || || hHR010732 || 353543	-0.03	1.72
hSQ028157	|| Hs.344088 || hSQ028157 || || tumor necrosis factor receptor superfamily, member 13C::Tumor necrosis factor receptor superfamily, member 13C || TNFRSF13C || || 115650 || || hSQ028157 || || || hHC016924 || 358426	-0.35	1.4
hSQ020117	|| Hs.268963 || hSQ020117 || AF130079 || Ubiquitin associated protein 1::ubiquitin associated protein 1::hypothetical protein PRO2852 || UBAP1::PRO2852 || || 51271::114224 || || hSQ020117 || || || hHR008129 || 364354	-1.75
hSQ024617	|| Hs.523529 || hSQ024617 || XM_209227 || SLIT-ROBO Rho GTPase activating protein 2 pseudogene 1::SLIT-ROBO Rho GTPase activating protein 2 pseudogene 1::similar to Formin binding protein 2 (srGAP2) || SRGAP2P1::RP11-343N15.3 || || 653464::440608 || || hSQ024617 || || || hHR030681 || 395514	0.52	2.27
hSQ000774	|| Hs.351798 || hSQ000774 || NM_017752 || TBC1 domain family, member 8B (with GRAM domain)::TBC1 domain family, member 8B (with GRAM domain) || TBC1D8B || || 54885 || || hSQ000774 || || || hHR002050 || 405312	0.59	2.34
hSQ010925	|| Hs.351005 || hSQ010925 || || Zinc finger protein 396 || ZNF396 || || 252884 || || hSQ010925 || || || hHC011916 || 416463	0.25	2
hSQ044241	|| Hs.111227 || hSQ044241 || || Zic family member 3 (odd-paired homolog, Drosophila)::Zic family member 3 (odd-paired homolog, Drosophila) || ZIC3 || || 7547 || || hSQ044241 || || || hHC001790 || 338120	1.8	3.55
hSQ045022	|| Hs.116602 || hSQ045022 || || methionyl-tRNA synthetase 2, mitochondrial::Methionyl-tRNA synthetase 2, mitochondrial || MARS2 || || 92935 || || hSQ045022 || || || hHC001754 || 340302	1.07	2.82
hSQ003105	|| Hs.517557 || hSQ003105 || || POZ (BTB) and AT hook containing zinc finger 1::POZ (BTB) and AT hook containing zinc finger 1 || PATZ1 || || 23598 || || hSQ003105 || || || hHC015187 || 384434	1.34	3.09
hSQ016980	|| Hs.12813 || hSQ016980 || || TCDD-inducible poly(ADP-ribose) polymerase::TCDD-inducible poly(ADP-ribose) polymerase || TIPARP || || 25976 || || hSQ016980 || || || hHC005914 || 402768	1.48	3.22
hSQ021380	|| Hs.97849 || hSQ021380 || NM_017420 || SIX homeobox 4::SIX homeobox 4 || SIX4 || || 51804 || || hSQ021380 || || || hHR006843 || 350029	0.41	2.15
hSQ003131	|| Hs.385606 || hSQ003131 || BC045572 || hypothetical protein LOC152024 || LOC152024 || || 152024 || || hSQ003131 || || || hHR026115 || 350945	-1.74
hSQ036852	|| Hs.112955 || hSQ036852 || || Sec61 alpha 2 subunit (S. cerevisiae)::Sec61 alpha 2 subunit (S. cerevisiae) || SEC61A2 || || 55176 || || hSQ036852 || || || hHC002718 || 375095	-1.74
hSQ037309	|| Hs.334612 || hSQ037309 || || small nuclear ribonucleoprotein polypeptide E::Small nuclear ribonucleoprotein polypeptide E || SNRPE || || 6635 || || hSQ037309 || || || hHC029637 || 396080	-1.78	-0.04
hSQ015860	|| Hs.291196 || hSQ015860 || NM_001677 || ATPase, Na+/K+ transporting, beta 1 polypeptide::ATPase, Na+/K+ transporting, beta 1 polypeptide || ATP1B1 || || 481 || || hSQ015860 || || || hHR027118 || 406159	1.64	3.38
hSQ017535	|| Hs.525634 || hSQ017535 || || Damage-regulated autophagy modulator::DNA-damage regulated autophagy modulator 1 || DRAM || || 55332 || || hSQ017535 || || || hHC013750 || 407564		1.74
hSQ045465	|| Hs.11614 || hSQ045465 || || Coiled-coil domain containing 113::coiled-coil domain containing 113 || CCDC113 || || 29070 || || hSQ045465 || || || hHC001741 || 333695	1.33	3.07
hSQ019772	|| Hs.11776 || hSQ019772 || || PRP3 pre-mRNA processing factor 3 homolog (S. cerevisiae)::PRP3 pre-mRNA processing factor 3 homolog (S. cerevisiae) || PRPF3 || || 9129 || || hSQ019772 || || || hHC028033 || 334291	-0.79	0.94
hSQ027924	|| Hs.233389 || hSQ027924 || || Carboxypeptidase, vitellogenic-like::carboxypeptidase, vitellogenic-like || CPVL || || 54504 || || hSQ027924 || || || hHC004959 || 347266	-2.04	-0.31
hSQ036487	|| Hs.529438 || hSQ036487 || || Phosphatidylinositol 4-kinase, catalytic, alpha::phosphatidylinositol 4-kinase, catalytic, alpha || PI4KA || || 5297 || || hSQ036487 || || || hHC030951 || 349574	0.67	2.4
hSQ023827	|| Hs.461722 || hSQ023827 || NM_016209 || Trafficking protein particle complex 2-like::trafficking protein particle complex 2-like || TRAPPC2L || || 51693 || || hSQ023827 || || || hHR019973 || 368984	-1.02	0.71
hSQ007204	|| Hs.351798 || hSQ007204 || || TBC1 domain family, member 8B (with GRAM domain)::TBC1 domain family, member 8B (with GRAM domain) || TBC1D8B || || 54885 || || hSQ007204 || || || hHC021223 || 384782	0.16	1.89
hSQ003977	|| Hs.82002 || hSQ003977 || || Endothelin receptor type B::endothelin receptor type B || EDNRB || || 1910 || || hSQ003977 || || || hHA033824 || 390111	-0.26	1.47
hSQ005960	|| || hSQ005960 || XM_496300 || similar to zinc finger protein 91 (HPF7, HTF10) || LOC440516 || || 440516 || || hSQ005960 || || || hHR009838 || 406135	-0.81	0.92
hSQ033498	|| Hs.505033 || hSQ033498 || || V-Ki-ras2 Kirsten rat sarcoma viral oncogene homolog::v-Ki-ras2 Kirsten rat sarcoma viral oncogene homolog || KRAS || || 3845 || || hSQ033498 || || || hHA035350 || 407598	-1.73
hSQ035456	|| Hs.459049 || hSQ035456 || NM_006441 || 5,10-methenyltetrahydrofolate synthetase (5-formyltetrahydrofolate cyclo-ligase)::5,10-methenyltetrahydrofolate synthetase (5-formyltetrahydrofolate cyclo-ligase) || MTHFS || || 10588 || || hSQ035456 || || || hHR005808 || 415097	-2.61	-0.88
hSQ010843	|| Hs.447643 || hSQ010843 || XM_036936 || RIMS binding protein 3C::RIMS binding protein 3C::similar to Peripheral-type benzodiazepine receptor-associated protein 1 (PRAX-1) (Peripheral benzodiazepine receptor interacting protein) (PBR-IP) (RIM binding protein 1) (RIM-BP1) || RIMBP3C::LOC440804 || || 150221::440804 || || hSQ010843 || || || hHR031418::hHR031420::hHR031428 || 341626	2.26	3.98
hSQ024035	|| Hs.133044 || hSQ024035 || || Raptor::regulatory associated protein of MTOR, complex 1 || KIAA1303 || || 57521 || || hSQ024035 || || || hHC009179 || 409763	2.65	4.37
hSQ012090	|| Hs.406134 || hSQ012090 || NM_006085 || 3'(2'), 5'-bisphosphate nucleotidase 1::3'(2'), 5'-bisphosphate nucleotidase 1 || BPNT1 || || 10380 || || hSQ012090 || || || hHR003001 || 331023	-1.8	-0.08
hSQ024592	|| Hs.171929 || hSQ024592 || || C1q and tumor necrosis factor related protein 3::C1q and tumor necrosis factor related protein 3 || C1QTNF3 || || 114899 || || hSQ024592 || || || hHA034009 || 332299	-1.72
hSQ012602	|| Hs.477114 || hSQ012602 || NM_145753 || Pleckstrin homology-like domain, family B, member 2::pleckstrin homology-like domain, family B, member 2 || PHLDB2 || || 90102 || || hSQ012602 || || || hHR004425 || 398888	1.2	2.92
hSQ012597	|| Hs.478289 || hSQ012597 || || Neuroligin 1::neuroligin 1 || NLGN1 || || 22871 || || hSQ012597 || || || hHC006300 || 414302	-0.51	1.21
hSQ042783	|| Hs.140443 || hSQ042783 || || NudC domain containing 2::NudC domain containing 2 || NUDCD2 || || 134492 || || hSQ042783 || || || hHC001678 || 404859	-2.87	-1.16
hSQ025655	|| Hs.221660 || hSQ025655 || || Blood vessel epicardial substance::blood vessel epicardial substance || BVES || || 11149 || || hSQ025655 || || || hHA035017 || 326933	-1.71
hSQ027795	|| Hs.659860 || hSQ027795 || || killer cell immunoglobulin-like receptor, two domains, short cytoplasmic tail, 5 || KIR2DS5 || || 3810 || || hSQ027795 || || || hHC031754 || 335472	-1.71
hSQ020207	|| Hs.509414 || hSQ020207 || || Kinectin 1 (kinesin receptor)::kinectin 1 (kinesin receptor) || KTN1 || || 3895 || || hSQ020207 || || || hHA035102 || 338459	-2.34	-0.63
hSQ036482	|| Hs.589848 || hSQ036482 || BC060847 || Par-6 partitioning defective 6 homolog beta (C. elegans)::par-6 partitioning defective 6 homolog beta (C. elegans) || PARD6B || || 84612 || || hSQ036482 || || || hHR005054 || 338725	3.17	4.88
hSQ044742	|| Hs.90073 || hSQ044742 || || CSE1 chromosome segregation 1-like (yeast)::CSE1 chromosome segregation 1-like (yeast) || CSE1L || || 1434 || || hSQ044742 || || || hHA034879 || 381813	1.94	3.65
hSQ015451	|| Hs.591650 || hSQ015451 || || zinc finger protein 654::Zinc finger protein 654 || ZNF654 || || 55279 || || hSQ015451 || || || hHC028615 || 385088	-1.71
hSQ021649	|| Hs.266308 || hSQ021649 || || Transmembrane protease, serine 13::transmembrane protease, serine 13 || TMPRSS13 || || 84000 || || hSQ021649 || || || hHC023516 || 385997		1.71
hSQ008639	|| Hs.310645 || hSQ008639 || NM_004161 || RAB1A, member RAS oncogene family::RAB1A, member RAS oncogene family || RAB1A || || 5861 || || hSQ008639 || || || hHR011721 || 399017	0.85	2.56
hSQ015268	|| Hs.437156 || hSQ015268 || || Gamma-glutamyltransferase 5::gamma-glutamyltransferase 5 || GGT5 || || 2687 || || hSQ015268 || || || hHA039814 || 403854	-0.35	1.36
hSQ024205	|| Hs.657385 || hSQ024205 || || regulator of chromosome condensation (RCC1) and BTB (POZ) domain containing protein 2::Regulator of chromosome condensation (RCC1) and BTB (POZ) domain containing protein 2 || RCBTB2 || || 1102 || || hSQ024205 || || || hHC025139 || 408716	-1	0.71
hSQ026141	|| Hs.109778::Hs.653153::Hs.700669 || hSQ026141 || || WD repeat domain 48::golgi reassembly stacking protein 1, 65kDa::Golgi reassembly stacking protein 1, 65kDa || GORASP1 || || 64689 || || hSQ026141 || || || hHC016823 || 412497	0.03	1.74
hSQ007515	|| Hs.514527 || hSQ007515 || L26245 || Baculoviral IAP repeat-containing 5::baculoviral IAP repeat-containing 5::effector cell peptidase receptor 1 || BIRC5::EPR1 || || 332::8475 || || hSQ007515 || || || hHR016266 || 373952	-3.83	-2.13
hSQ014643	|| || hSQ014643 || EST_AI275070 || AI275070_Exon1_173 || EST_AI275070 || || || || hSQ014643 || || || hHE040942 || 405426	-4.86	-3.16
hSQ036908	|| Hs.248746::Hs.591731 || hSQ036908 || || Alanine-glyoxylate aminotransferase 2-like 2::heterogeneous nuclear ribonucleoprotein A/B::Heterogeneous nuclear ribonucleoprotein A/B || HNRNPAB || || 3182 || || hSQ036908 || || || hHA039011 || 410625	-1.62	0.08
hSQ032321	|| Hs.428147 || hSQ032321 || NM_015891 || Cell division cycle 40 homolog (S. cerevisiae)::cell division cycle 40 homolog (S. cerevisiae) || CDC40 || || 51362 || || hSQ032321 || || || hHR029513 || 366200	0.99	2.69
hSQ027386	|| Hs.520348 || hSQ027386 || || Ubiquitin C::ubiquitin C || UBC || || 7316 || || hSQ027386 || || || hHC023837 || 366252	1.34	3.04
hSQ032442	|| Hs.30824 || hSQ032442 || || Leucine zipper transcription factor-like 1::leucine zipper transcription factor-like 1 || LZTFL1 || || 54585 || || hSQ032442 || || || hHC004962 || 372132	-1.55	0.15
hSQ031854	|| Hs.200738 || hSQ031854 || || Solute carrier family 38, member 6::solute carrier family 38, member 6 || SLC38A6 || || 145389 || || hSQ031854 || || || hHC002828 || 391048	-0.76	0.94
hSQ042564	|| Hs.591751 || hSQ042564 || || Family with sequence similarity 105, member A::family with sequence similarity 105, member A || FAM105A || || 54491 || || hSQ042564 || || || hHC003407 || 410940	-0.55	1.15
hSQ011510	|| Hs.502176 || hSQ011510 || || Leucine-rich repeat-containing G protein-coupled receptor 4::leucine-rich repeat-containing G protein-coupled receptor 4 || LGR4 || || 55366 || || hSQ011510 || || || hHC003985 || 330248	0.47	2.16
hSQ035897	|| Hs.369624::Hs.652394::Hs.700688 || hSQ035897 || || splicing factor, arginine/serine-rich 9::Glutamyl-tRNA(Gln) amidotransferase, subunit C homolog (bacterial) || SFRS9 || || 8683 || || hSQ035897 || || || hHC030625 || 333826	-1.37	0.32
hSQ011236	|| Hs.436944 || hSQ011236 || || Sprouty homolog 1, antagonist of FGF signaling (Drosophila)::sprouty homolog 1, antagonist of FGF signaling (Drosophila) || SPRY1 || || 10252 || || hSQ011236 || || || hHC001758 || 373721	0.76	2.45
hSQ002069	|| Hs.529053 || hSQ002069 || || Complement component 3::complement component 3 || C3 || || 718 || || hSQ002069 || || || hHC020020 || 356623	-0.3	1.39
hSQ034647	|| Hs.548197 || hSQ034647 || || TRNA splicing endonuclease 15 homolog (S. cerevisiae)::tRNA splicing endonuclease 15 homolog (S. cerevisiae) || TSEN15 || || 116461 || || hSQ034647 || || || hHC017994 || 374365	-2.06	-0.37
hSQ010929	|| Hs.162757 || hSQ010929 || NM_002332 || Low density lipoprotein-related protein 1 (alpha-2-macroglobulin receptor)::low density lipoprotein-related protein 1 (alpha-2-macroglobulin receptor) || LRP1 || || 4035 || || hSQ010929 || || || hCT000786 || 376544	-1.69
hSQ023308	|| Hs.460095 || hSQ023308 || || Chromosome 16 open reading frame 45::chromosome 16 open reading frame 45 || C16orf45 || || 89927 || || hSQ023308 || || || hHA035035 || 377992	-1.69
hSQ026177	|| Hs.134623 || hSQ026177 || || Ring finger protein 7::ring finger protein 7 || RNF7 || || 9616 || || hSQ026177 || || || hHA035722 || 408028	-1.55	0.14
hSQ032477	|| || hSQ032477 || EST_AA644183 || AA644183_Exon1_263 || EST_AA644183 || || || || hSQ032477 || || || hHE040799 || 408612	-1.07	0.62
hSQ035211	|| Hs.591867 || hSQ035211 || || DEP domain containing 2 || DEPDC2 || || 80243 || || hSQ035211 || || || hHA040091 || 410335	-1.69
hSQ005943	|| Hs.223806 || hSQ005943 || || TAF7-like RNA polymerase II, TATA box binding protein (TBP)-associated factor, 50kDa::TAF7-like RNA polymerase II, TATA box binding protein (TBP)-associated factor, 50kDa || TAF7L || || 54457 || || hSQ005943 || || || hHC015924 || 412837	-1.69
hSQ045288	|| Hs.288274 || hSQ045288 || || KIAA1609::KIAA1609 || KIAA1609 || || 57707 || || hSQ045288 || || || hHC017664 || 413087	1.25	2.94
hSQ021056	|| || hSQ021056 || XM_208319 || similar to epidermal Langerhans cell protein LCP1 || LOC285412 || || 285412 || || hSQ021056 || || || hHR024648 || 414056	-1.69
hSQ043584	|| Hs.518773 || hSQ043584 || || Ubiquitin-conjugating enzyme E2D 3 (UBC4/5 homolog, yeast)::ubiquitin-conjugating enzyme E2D 3 (UBC4/5 homolog, yeast) || UBE2D3 || || 7323 || || hSQ043584 || || || hHA036348 || 414169	-1.69
hSQ001892	|| Hs.439440 || hSQ001892 || || Integrator complex subunit 6::integrator complex subunit 6 || INTS6 || || 26512 || || hSQ001892 || || || hHC008236 || 354065	2.09	3.77
hSQ012455	|| || hSQ012455 || AC010907::AC010907.10 || thymosin-like 2 || TMSL2 || || 7116 || || hSQ012455 || || || hHR030149 || 369137	-4.21	-2.53
hSQ008951	|| Hs.380118 || hSQ008951 || || RNA binding motif protein, X-linked::RNA binding motif protein, X-linked || RBMX || || 27316 || || hSQ008951 || || || hHC015811 || 381350	-1.56	0.12
hSQ035579	|| || hSQ035579 || XM_498325 || hypothetical gene supported by AL832540 || LOC392337 || || 392337 || || hSQ035579 || || || hHR031451 || 410328	-0.63	1.05
hSQ033521	|| Hs.534313 || hSQ033521 || || Early growth response 3::early growth response 3 || EGR3 || || 1960 || || hSQ033521 || || || hHC004512 || 412932	2.98	4.66
hSQ005064	|| || hSQ005064 || EST_AI732163 || AI732163_Exon1_18 || EST_AI732163 || || || || hSQ005064 || || || hHE040849 || 329439	-1.68
hSQ033201	|| || hSQ033201 || || T cell receptor alpha locus || TRA@ || || 6955 || || hSQ033201 || || || hHO045266 || 338551	-1.68
hSQ029831	|| Hs.655103 || hSQ029831 || || FK506 binding protein 11, 19 kDa::FK506 binding protein 11, 19 kDa || FKBP11 || || 51303 || || hSQ029831 || || || hHC014054 || 341518	-1.16	0.52
hSQ011036	|| Hs.792 || hSQ011036 || || Tripartite motif-containing 23::tripartite motif-containing 23 || TRIM23 || || 373 || || hSQ011036 || || || hHC002668 || 354323	1.53	3.21
hSQ035067	|| Hs.465413 || hSQ035067 || || Cytochrome b5 type A (microsomal)::cytochrome b5 type A (microsomal) || CYB5A || || 1528 || || hSQ035067 || || || hHC022313 || 366184	-0.23	1.45
hSQ021536	|| Hs.283828 || hSQ021536 || || RNA binding motif protein 11 || RBM11 || || 54033 || || hSQ021536 || || || hHC003406 || 405259	-1.92	-0.24
hSQ043778	|| Hs.31917 || hSQ043778 || BC008632 || Chromosome 6 open reading frame 176::chromosome 6 open reading frame 176 || C6orf176 || || 90632 || || hSQ043778 || || || hHR008878 || 404871	0.89	2.57
hSQ006968	|| Hs.512059 || hSQ006968 || XM_496711 || similar to eukaryotic translation elongation factor 1 alpha 1 || LOC441032 || || 441032 || || hSQ006968 || || || hHR030211 || 381369	-0.55	1.12
hSQ011973	|| Hs.176980 || hSQ011973 || NM_052923 || zinc finger protein 452 || ZNF452 || || 114821 || || hSQ011973 || || || hHR005821 || 328699	-1.67
hSQ011830	|| Hs.444321 || hSQ011830 || || Complement component 1, q subcomponent-like 3::phosphotriesterase related || PTER || || 9317 || || hSQ011830 || || || hHC006973 || 330490	-1.52	0.15
hSQ044134	|| Hs.515114 || hSQ044134 || || Zinc finger protein 414::zinc finger protein 414 || ZNF414 || || 84330 || || hSQ044134 || || || hHC022849 || 335188	0.94	2.61
hSQ014807	|| Hs.326387 || hSQ014807 || || Mortality factor 4 like 2::mortality factor 4 like 2 || MORF4L2 || || 9643 || || hSQ014807 || || || hHC012170 || 336301	2.02	3.69
hSQ018410	|| || hSQ018410 || XM_293886 || similar to ubiquitin specific protease 7 (herpes virus-associated) || LOC345576 || || 345576 || || hSQ018410 || || || hHR026762 || 336614	-1.67
hSQ008364	|| || hSQ008364 || XM_210035 || similar to putative UST1-like organic anion transporter || LOC286408 || || 286408 || || hSQ008364 || || || hHR031635 || 348388	-1.31	0.36
hSQ017691	|| Hs.339646 || hSQ017691 || NM_144645 || Chromosome 4 open reading frame 36::chromosome 4 open reading frame 36 || C4orf36 || || 132989 || || hSQ017691 || || || hHR010395 || 348910	-1.67
hSQ017515	|| || hSQ017515 || XM_291584 || similar to Phosphorylase B kinase alpha regulatory chain, skeletal muscle isoform (Phosphorylase kinase alpha M subunit) || LOC343474 || || 343474 || || hSQ017515 || || || hHR017032 || 358646	-1.67
hSQ032075	|| Hs.611541 || hSQ032075 || AL137304 || Intersex-like (Drosophila) || IXL || || 55588 || || hSQ032075 || || || hHR004336 || 359018	0.96	2.63
hSQ009153	|| Hs.414183 || hSQ009153 || || Transcribed locus::hypothetical LOC349114 || LOC349114 || || 349114 || || hSQ009153 || || || hHC031805 || 365257	-1.08	0.59
hSQ006183	|| Hs.234573 || hSQ006183 || NM_145809 || TL132 protein::TL132 protein || LOC220594 || || 220594 || || hSQ006183 || || || hHR030247 || 383370	2.15	3.82
hSQ011918	|| Hs.518059 || hSQ011918 || || Chromosome 3 open reading frame 64::chromosome 3 open reading frame 64 || C3orf64 || || 285203 || || hSQ011918 || || || hHC010483 || 383915	0.86	2.53
hSQ014925	|| Hs.524271 || hSQ014925 || || Polyhomeotic homolog 2 (Drosophila)::polyhomeotic homolog 2 (Drosophila) || PHC2 || || 1912 || || hSQ014925 || || || hHA039751 || 384541	-1.67
hSQ035477	|| Hs.126906 || hSQ035477 || || Pentatricopeptide repeat domain 2::pentatricopeptide repeat domain 2 || PTCD2 || || 79810 || || hSQ035477 || || || hHA033092 || 389158	-1.3	0.37
hSQ034370	|| || hSQ034370 || || FK506 binding protein 15, 133kDa || FKBP15 || || 23307 || || hSQ034370 || || || hHA036563 || 408651	-1.67
hSQ010238	|| Hs.333497::Hs.648256 || hSQ010238 || NM_000106 || Cytochrome P450, family 2, subfamily D, polypeptide 7 pseudogene 1::cytochrome P450, family 2, subfamily D, polypeptide 6::Cytochrome P450, family 2, subfamily D, polypeptide 6 || CYP2D6 || || 1565 || || hSQ010238 || || || hHR025272 || 416815	-1.67
hSQ010248	|| Hs.118394 || hSQ010248 || || WD repeat domain 32::DDB1 and CUL4 associated factor 10 || WDR32 || || 79269 || || hSQ010248 || || || hHC018198 || 372496	1.36	3.03
hSQ023985	|| || hSQ023985 || || target of myb1-like 2 (chicken) || TOM1L2 || || 146691 || || hSQ023985 || || || hHA032509 || 329925	0.16	1.82
hSQ000438	|| Hs.90073 || hSQ000438 || || CSE1 chromosome segregation 1-like (yeast)::CSE1 chromosome segregation 1-like (yeast) || CSE1L || || 1434 || || hSQ000438 || || || hHC019237 || 331737	3.76	5.42
hSQ020364	|| Hs.152337 || hSQ020364 || || Protein arginine methyltransferase 3::protein arginine methyltransferase 3 || PRMT3 || || 10196 || || hSQ020364 || || || hHC005803 || 381463	-0.87	0.79
hSQ040944	|| Hs.144879 || hSQ040944 || || Dual specificity phosphatase 9 || DUSP9 || || 1852 || || hSQ040944 || || || hHC016651 || 382518	1.9	3.56
hSQ037305	|| Hs.464572 || hSQ037305 || || NADH dehydrogenase (ubiquinone) flavoprotein 2, 24kDa::NADH dehydrogenase (ubiquinone) flavoprotein 2, 24kDa || NDUFV2 || || 4729 || || hSQ037305 || || || hHC030309 || 395040	-1.83	-0.17
hSQ025729	|| Hs.657403 || hSQ025729 || || chromosome 7 open reading frame 63::Chromosome 7 open reading frame 63 || C7orf63 || || 79846 || || hSQ025729 || || || hHC002412 || 416909	-3.2	-1.54
hSQ013536	|| Hs.14161 || hSQ013536 || || Zinc finger protein 541 || ZNF541 || || 84215 || || hSQ013536 || || || hHC011401 || 328312	-1.66
hSQ012125	|| Hs.477693 || hSQ012125 || || NCK adaptor protein 1::NCK adaptor protein 1 || NCK1 || || 4690 || || hSQ012125 || || || hHC007189 || 328539	-1.21	0.45
hSQ001279	|| Hs.463642 || hSQ001279 || || Ribosomal protein S6 kinase, 70kDa, polypeptide 1::ribosomal protein S6 kinase, 70kDa, polypeptide 1 || RPS6KB1 || || 6198 || || hSQ001279 || || || hHA033403 || 377741	-1.66
hSQ025425	|| Hs.591069 || hSQ025425 || || Glioblastoma amplified sequence::glioblastoma amplified sequence || GBAS || || 2631 || || hSQ025425 || || || hHC006728 || 392346	0	1.66
hSQ016556	|| Hs.1376 || hSQ016556 || || Hydroxysteroid (11-beta) dehydrogenase 2::hydroxysteroid (11-beta) dehydrogenase 2 || HSD11B2 || || 3291 || || hSQ016556 || || || hHC021360 || 415987	-1.66
hSQ020937	|| Hs.401954 || hSQ020937 || || Transmembrane and tetratricopeptide repeat containing 1::transmembrane and tetratricopeptide repeat containing 1 || TMTC1 || || 83857 || || hSQ020937 || || || hHA035832 || 417203	-1.66
hSQ023183	|| Hs.416214 || hSQ023183 || BX647179 || G protein-coupled receptor 137C::G protein-coupled receptor 137C || GPR137C || || 283554 || || hSQ023183 || || || hHR002491 || 378784	3.43	5.09
hSQ042712	|| Hs.10095 || hSQ042712 || || hypothetical protein from EUROIMAGE 1669387 || LOC56930 || || 56930 || || hSQ042712 || || || hHC006871 || 380868	2.46	4.11
hSQ041019	|| Hs.334911::Hs.696291::Hs.700647 || hSQ041019 || NM_015373 || Chibby homolog 1 (Drosophila)::chibby homolog 1 (Drosophila)::Chibby homolog 1 (Drosophila) || CBY1 || || 25776 || || hSQ041019 || || || hHR012263 || 409959	3.33	4.98
hSQ005891	|| Hs.369397 || hSQ005891 || || Transforming growth factor, beta-induced, 68kDa::transforming growth factor, beta-induced, 68kDa || TGFBI || || 7045 || || hSQ005891 || || || hHC022836::hHA039375 || 351439	-0.07	1.58
hSQ001747	|| Hs.444749 || hSQ001747 || || Ribosomal protein L36a-like::ribosomal protein L36a-like || RPL36AL || || 6166 || || hSQ001747 || || || hHC031614 || 375269	-1.6	0.05
hSQ001961	|| Hs.530199 || hSQ001961 || || Ankyrin repeat domain 46::ankyrin repeat domain 46 || ANKRD46 || || 157567 || || hSQ001961 || || || hHC014841 || 395492	1.82	3.47
hSQ003920	|| Hs.453583 || hSQ003920 || J04755 || ferritin, heavy polypeptide pseudogene 1 || FTHP1 || || 2509 || || hSQ003920 || || || hHR029903 || 411407	0.99	2.64
hSQ023960	|| || hSQ023960 || XM_498571 || hypothetical gene supported by AK022914; AK095211; BC016035; BC041856; BX248778 || LOC440160 || || 440160 || || hSQ023960 || || || hHR028753 || 330759	-0.98	0.67
hSQ008678	|| Hs.439341 || hSQ008678 || || keratinocyte growth factor-like protein 1 || KGFLP1 || || 387628 || || hSQ008678 || || || hHC030733 || 334060	0.79	2.44
hSQ031662	|| Hs.511386 || hSQ031662 || || Dmx-like 2::Dmx-like 2 || DMXL2 || || 23312 || || hSQ031662 || || || hHA032606 || 339089	-1.65
hSQ005465	|| Hs.36859 || hSQ005465 || || WD repeat domain 20::WD repeat domain 20 || WDR20 || || 91833 || || hSQ005465 || || || hHC009638 || 341362	1.96	3.61
hSQ037437	|| Hs.438219 || hSQ037437 || || G protein pathway suppressor 2::G protein pathway suppressor 2 || GPS2 || || 2874 || || hSQ037437 || || || hHA039759 || 351996	-1.65
hSQ011425	|| Hs.516173 || hSQ011425 || || Acylphosphatase 2, muscle type::acylphosphatase 2, muscle type || ACYP2 || || 98 || || hSQ011425 || || || hHC001756 || 357262	-2.46	-0.81
hSQ033350	|| Hs.518526 || hSQ033350 || AK025697 || F-box protein 45 || FBXO45 || || 200933 || || hSQ033350 || || || hHR012604 || 358416	0.83	2.48
hSQ003099	|| Hs.458313 || hSQ003099 || || DEAD (Asp-Glu-Ala-Asp) box polypeptide 28::DEAD (Asp-Glu-Ala-Asp) box polypeptide 28 || DDX28 || || 55794 || || hSQ003099 || || || hHC013757 || 366243	1.25	2.9
hSQ026964	|| Hs.518526 || hSQ026964 || || F-box protein 45 || FBXO45 || || 200933 || || hSQ026964 || || || hHC012605 || 366633	0.77	2.42
hSQ003011	|| Hs.644563 || hSQ003011 || || ubiquitin specific peptidase 8::Ubiquitin specific peptidase 8 || USP8 || || 9101 || || hSQ003011 || || || hHC021104 || 386548	1.58	3.23
hSQ010389	|| Hs.463035 || hSQ010389 || || FK506 binding protein 10, 65 kDa::FK506 binding protein 10, 65 kDa || FKBP10 || || 60681 || || hSQ010389 || || || hHC023110 || 402735	1.65	3.3
hSQ025116	|| || hSQ025116 || XM_378506 || similar to DKFZP434L187 protein || LOC440265 || || 440265 || || hSQ025116 || || || hHR030336 || 412883	-1.65
hSQ022364	|| Hs.407368 || hSQ022364 || || Transcribed locus::LSM14A, SCD6 homolog A (S. cerevisiae) || LSM14A || || 26065 || || hSQ022364 || || || hHC028573 || 330534	-2.08	-0.44
hSQ017004	|| Hs.476680 || hSQ017004 || || Splicing factor, arginine/serine-rich 2B::splicing factor, arginine/serine-rich 2B || SFRS2B || || 10929 || || hSQ017004 || || || hHC020719 || 378036	-0.86	0.78
hSQ016231	|| Hs.334612 || hSQ016231 || NM_003094 || small nuclear ribonucleoprotein polypeptide E::Small nuclear ribonucleoprotein polypeptide E || SNRPE || || 6635 || || hSQ016231 || || || hHR028364 || 390564	-2.14	-0.5
hSQ028937	|| Hs.224616 || hSQ028937 || || ER degradation enhancer, mannosidase alpha-like 1::ER degradation enhancer, mannosidase alpha-like 1 || EDEM1 || || 9695 || || hSQ028937 || || || hHC005793 || 396831	2.05	3.69
hSQ000658	|| Hs.208124 || hSQ000658 || || Estrogen receptor 1::estrogen receptor 1 || ESR1 || || 2099 || || hSQ000658 || || || hHC022467 || 351905	-1.64
hSQ023504	|| Hs.632832 || hSQ023504 || || RAB39B, member RAS oncogene family::RAB39B, member RAS oncogene family || RAB39B || || 116442 || || hSQ023504 || || || hHC004780 || 353237	0.03	1.67
hSQ000384	|| Hs.436893 || hSQ000384 || || Solute carrier family 15 (oligopeptide transporter), member 1::solute carrier family 15 (oligopeptide transporter), member 1 || SLC15A1 || || 6564 || || hSQ000384 || || || hHC016829 || 366515	-1.64
hSQ028872	|| Hs.558533 || hSQ028872 || || SPANX family, member C || SPANXC || || 64663 || || hSQ028872 || || || hHC031242 || 374802	-1.64
hSQ016324	|| || hSQ016324 || || matrix metallopeptidase-like 1 || MMPL1 || || 4328 || || hSQ016324 || || || hHC024966 || 376107	-1.64
hSQ022297	|| Hs.58559 || hSQ022297 || NM_145307 || Rhotekin 2::rhotekin 2 || RTKN2 || || 219790 || || hSQ022297 || || || hHR003572 || 392032	-2.42	-0.78
hSQ000218	|| Hs.446240 || hSQ000218 || || Zinc finger, MYND-type containing 8::zinc finger, MYND-type containing 8 || ZMYND8 || || 23613 || || hSQ000218 || || || hHA039465 || 399597	1.3	2.94
hSQ016708	|| Hs.631672::Hs.699302 || hSQ016708 || AF086412 || BCL2-like 13 (apoptosis facilitator)::BCL2-like 13 (apoptosis facilitator)::hypothetical protein ZD77D08 || BCL2L13::ZD77D08 || || 23786::25779 || || hSQ016708 || || || hHR002482 || 401968	-1.64
hSQ022655	|| Hs.269768::Hs.652324 || hSQ022655 || NM_032437 || EF-hand calcium binding domain 7::EF-hand calcium binding domain 7 || EFCAB7 || || 84455 || || hSQ022655 || || || hHR001752 || 416418	-3.19	-1.55
hSQ002387	|| Hs.652741 || hSQ002387 || || NHS-like 1::NHS-like 1 || NHSL1 || || 57224 || || hSQ002387 || || || hHC025730 || 343957	2.66	4.3
hSQ037098	|| Hs.59757 || hSQ037098 || || Zinc finger protein 281::zinc finger protein 281 || ZNF281 || || 23528 || || hSQ037098 || || || hHC004202 || 337303	2.61	4.24
hSQ005684	|| Hs.128841::Hs.597486::Hs.696026 || hSQ005684 || NM_001001481 || CDNA FLJ41537 fis, clone BRTHA2017985::ubiquitin-conjugating enzyme E2W (putative)::Ubiquitin-conjugating enzyme E2W (putative) || UBE2W || || 55284 || || hSQ005684 || || || hHR022947 || 352569	2.82	4.45
hSQ040625	|| Hs.159699 || hSQ040625 || || Transcribed locus::F-box protein 21 || FBXO21 || || 23014 || || hSQ040625 || || || hHC017561 || 361391	2.78	4.41
hSQ001575	|| Hs.37883 || hSQ001575 || NM_031446 || Chromosome 18 open reading frame 21::chromosome 18 open reading frame 21 || C18orf21 || || 83608 || || hSQ001575 || || || hHR010318 || 404872	0.82	2.45
hSQ035301	|| Hs.369368 || hSQ035301 || || Glutamine and serine rich 1::glutamine and serine rich 1 || QSER1 || || 79832 || || hSQ035301 || || || hHC003757 || 334628	-0.56	1.07
hSQ001102	|| Hs.171501 || hSQ001102 || || Ubiquitin specific peptidase 11::ubiquitin specific peptidase 11 || USP11 || || 8237 || || hSQ001102 || || || hHC023126 || 335527	1.41	3.04
hSQ013996	|| Hs.647643 || hSQ013996 || || DnaJ (Hsp40) homolog, subfamily C, member 6::DnaJ (Hsp40) homolog, subfamily C, member 6 || DNAJC6 || || 9829 || || hSQ013996 || || || hHC002429 || 366491	0.23	1.86
hSQ018384	|| Hs.449574 || hSQ018384 || || actin related protein 2/3 complex, subunit 1B, 41kDa::Immunoglobulin lambda light chain (IGL@) || ARPC1B || || 10095 || || hSQ018384 || || || hHC022866 || 377212	0.49	2.12
hSQ015620	|| Hs.524920 || hSQ015620 || NM_053023 || Zinc finger protein 91 homolog (mouse)::zinc finger protein 91 homolog (mouse) || ZFP91 || || 80829 || || hSQ015620 || || || hHR002772 || 413787	1.86	3.49
hSQ008905	|| Hs.468478 || hSQ008905 || || Forkhead box N2::forkhead box N2 || FOXN2 || || 3344 || || hSQ008905 || || || hHC029328 || 415478	1.09	2.72
hSQ031346	|| Hs.507805 || hSQ031346 || NM_020751 || Component of oligomeric golgi complex 6::component of oligomeric golgi complex 6 || COG6 || || 57511 || || hSQ031346 || || || hHR002389 || 327736	-1.76	-0.13
hSQ013574	|| Hs.585369::Hs.664625 || hSQ013574 || AK096113 || Prospero homeobox 1::hypothetical protein LOC284669 || LOC284669 || || 284669 || || hSQ013574 || || || hHR013021 || 328717	-0.74	0.89
hSQ044605	|| Hs.480073 || hSQ044605 || NM_031370 || Heterogeneous nuclear ribonucleoprotein D (AU-rich element RNA binding protein 1, 37kDa)::heterogeneous nuclear ribonucleoprotein D (AU-rich element RNA binding protein 1, 37kDa) || HNRNPD || || 3184 || || hSQ044605 || || || hHR004897 || 334087	-2.05	-0.42
hSQ012458	|| Hs.115325 || hSQ012458 || || RAB7, member RAS oncogene family-like 1::RAB7, member RAS oncogene family-like 1 || RAB7L1 || || 8934 || || hSQ012458 || || || hHC002786 || 344053	0.93	2.56
hSQ000510	|| Hs.123450 || hSQ000510 || NM_017566 || Kelch domain containing 4::kelch domain containing 4 || KLHDC4 || || 54758 || || hSQ000510 || || || hHR022671 || 352239	-0.66	0.97
hSQ015316	|| Hs.117938 || hSQ015316 || || Collagen, type XVII, alpha 1::collagen, type XVII, alpha 1 || COL17A1 || || 1308 || || hSQ015316 || || || hHA032777 || 366722	-1.63
hSQ000133	|| Hs.591367 || hSQ000133 || || Tetratricopeptide repeat domain 18::tetratricopeptide repeat domain 18 || TTC18 || || 118491 || || hSQ000133 || || || hHA038225 || 368389	-1.76	-0.13
hSQ038235	|| Hs.459095 || hSQ038235 || || Interleukin 16 (lymphocyte chemoattractant factor)::interleukin 16 (lymphocyte chemoattractant factor) || IL16 || || 3603 || || hSQ038235 || || || hHA040422 || 375561	-1.63
hSQ035339	|| Hs.654351 || hSQ035339 || || tetratricopeptide repeat domain 35::Tetratricopeptide repeat domain 35 || TTC35 || || 9694 || || hSQ035339 || || || hHC002994 || 375570	-0.71	0.92
hSQ013503	|| Hs.656604 || hSQ013503 || || Na+/K+ transporting ATPase interacting 2::Na+/K+ transporting ATPase interacting 2 || NKAIN2 || || 154215 || || hSQ013503 || || || hHC008960 || 389551	-0.43	1.2
hSQ008772	|| Hs.154652 || hSQ008772 || NM_147189 || Family with sequence similarity 110, member B::family with sequence similarity 110, member B || FAM110B || || 90362 || || hSQ008772 || || || hHR007341 || 397023	1.81	3.44
hSQ044480	|| Hs.638121 || hSQ044480 || || V-crk sarcoma virus CT10 oncogene homolog (avian)::v-crk sarcoma virus CT10 oncogene homolog (avian) || CRK || || 1398 || || hSQ044480 || || || hHC016318 || 401278	2.27	3.9
hSQ042692	|| Hs.572567 || hSQ042692 || || Zinc finger protein 429 || ZNF429 || || 353088 || || hSQ042692 || || || hHC028307 || 408953	-0.6	1.03
hSQ000760	|| || hSQ000760 || EST_AA121279 || AA121279_Exon1_16 || EST_AA121279 || || || || hSQ000760 || || || hHE041051 || 409946	-1.63
hSQ005083	|| Hs.401954 || hSQ005083 || || Transmembrane and tetratricopeptide repeat containing 1::transmembrane and tetratricopeptide repeat containing 1 || TMTC1 || || 83857 || || hSQ005083 || || || hHA039623 || 409980	-1.63
hSQ016592	|| Hs.318529 || hSQ016592 || || hypothetical protein LOC339983 || FLJ37478::NAT8L || || 339983 || || hSQ016592 || || || hHC015541 || 328084	1.85	3.47
hSQ017821	|| Hs.475125 || hSQ017821 || || Ataxin 10::ataxin 10 || ATXN10 || || 25814 || || hSQ017821 || || || hHC018758 || 339965	-0.67	0.95
hSQ029145	|| Hs.13303 || hSQ029145 || || Trafficking protein particle complex 6B::trafficking protein particle complex 6B || TRAPPC6B || || 122553 || || hSQ029145 || || || hHC005826 || 371353	-2.04	-0.42
hSQ017826	|| Hs.496535 || hSQ017826 || || Chromosome X open reading frame 39::chromosome X open reading frame 39 || CXorf39 || || 139231 || || hSQ017826 || || || hHC006247 || 383979	-1.53	0.09
hSQ021976	|| Hs.572518 || hSQ021976 || || UDP-glucose dehydrogenase::UDP-glucose dehydrogenase || UGDH || || 7358 || || hSQ021976 || || || hHC004388 || 387334	-1.62
hSQ005922	|| Hs.524523 || hSQ005922 || || methyl-CpG binding domain protein 6::Methyl-CpG binding domain protein 6 || MBD6 || || 114785 || || hSQ005922 || || || hHC020288 || 389333	2.95	4.57
hSQ038723	|| Hs.632181 || hSQ038723 || || Spinster homolog 1 (Drosophila)::spinster homolog 1 (Drosophila) || SPNS1 || || 83985 || || hSQ038723 || || || hHC024416 || 391025	0.37	1.99
hSQ030940	|| Hs.126906 || hSQ030940 || || Pentatricopeptide repeat domain 2::pentatricopeptide repeat domain 2 || PTCD2 || || 79810 || || hSQ030940 || || || hHA036669 || 393871	-1.26	0.36
hSQ014443	|| Hs.538059 || hSQ014443 || || Dedicator of cytokinesis 7::dedicator of cytokinesis 7 || DOCK7 || || 85440 || || hSQ014443 || || || hHC006549 || 399883	0.25	1.87
hSQ004358	|| Hs.46423::Hs.248172 || hSQ004358 || || Histone cluster 1, H4c::histone 1, H4i || HIST1H4I || || 8294 || || hSQ004358 || || || hHC013498 || 403263	-1.62
hSQ028003	|| Hs.8876 || hSQ028003 || || N-acetylglutamate synthase::N-acetylglutamate synthase || NAGS || || 162417 || || hSQ028003 || || || hHC010086 || 375369	0.55	2.17
hSQ040902	|| Hs.371096 || hSQ040902 || || CREB regulated transcription coactivator 1::CREB regulated transcription coactivator 1 || CRTC1 || || 23373 || || hSQ040902 || || || hHA032950 || 408175	0.99	2.61
hSQ032231	|| Hs.509554::Hs.654600 || hSQ032231 || NM_001530 || Transcribed locus::hypoxia inducible factor 1, alpha subunit (basic helix-loop-helix transcription factor)::Hypoxia-inducible factor 1, alpha subunit (basic helix-loop-helix transcription factor) || HIF1A || || 3091 || || hSQ032231 || || || hHR001945 || 331627	0.86	2.47
hSQ017725	|| Hs.151134 || hSQ017725 || || Oxidase (cytochrome c) assembly 1-like::oxidase (cytochrome c) assembly 1-like || OXA1L || || 5018 || || hSQ017725 || || || hHC017374 || 400778	0.84	2.45
hSQ033618	|| || hSQ033618 || BCR/TCR_IGKV3/OR2-5 || BCR/TCR^IGKV3/OR2-5||P||X51882||1||Immunoglobulin_229 || BCR/TCR_IGKV3/OR2-5 || || || || hSQ033618 || || || hHO045220 || 359803	-1.61
hSQ042439	|| || hSQ042439 || EST_AA446766 || AA446766_Exon1_190 || EST_AA446766 || || || || hSQ042439 || || || hHE040997 || 368178	1.3	2.91
hSQ023917	|| Hs.632151 || hSQ023917 || || Growth arrest-specific 2::growth arrest-specific 2 || GAS2 || || 2620 || || hSQ023917 || || || hHA036798 || 374457	-1.61
hSQ028620	|| Hs.489132 || hSQ028620 || || Blocked early in transport 1 homolog (S. cerevisiae)::blocked early in transport 1 homolog (S. cerevisiae) || BET1 || || 10282 || || hSQ028620 || || || hHC016605 || 393963	-2.37	-0.76
hSQ034542	|| Hs.281707 || hSQ034542 || || Pumilio homolog 1 (Drosophila)::pumilio homolog 1 (Drosophila) || PUM1 || || 9698 || || hSQ034542 || || || hHC006189 || 397441	1.93	3.54
hSQ025342	|| Hs.108957 || hSQ025342 || || Ribosomal protein S27-like::ribosomal protein S27-like || RPS27L || || 51065 || || hSQ025342 || || || hHC021033 || 399967	-2.87	-1.26
hSQ010994	|| Hs.143587 || hSQ010994 || XM_372213 || Ubiquitin specific peptidase 27, X-linked::ubiquitin specific peptidase 27, X-linked || USP27X || || 389856 || || hSQ010994 || || || hHR016439 || 412188	1.22	2.83
hSQ033317	|| Hs.401954 || hSQ033317 || || Transmembrane and tetratricopeptide repeat containing 1::transmembrane and tetratricopeptide repeat containing 1 || TMTC1 || || 83857 || || hSQ033317 || || || hHC015061 || 327285	0.38	1.99
hSQ030099	|| Hs.381134 || hSQ030099 || || Transmembrane protein 179B::transmembrane protein 179B || TMEM179B || || 374395 || || hSQ030099 || || || hHC025026 || 372022	0.03	1.64
hSQ015270	|| Hs.591679 || hSQ015270 || || RAB33B, member RAS oncogene family || RAB33B || || 83452 || || hSQ015270 || || || hHC006140 || 385826	-0.89	0.72
hSQ033094	|| Hs.533670 || hSQ033094 || || Leucine-rich, glioma inactivated 1::leucine-rich, glioma inactivated 1 || LGI1 || || 9211 || || hSQ033094 || || || hHC005781 || 398830	-0.12	1.49
hSQ008607	|| || hSQ008607 || XM_016093 || similar to Eukaryotic translation initiation factor 5A (eIF-5A) (eIF-4D) (Rev-binding factor) || LOC143243 || || 143243 || || hSQ008607 || || || hHR029063 || 409593	-0.67	0.94
hSQ031385	|| Hs.70936 || hSQ031385 || NM_020364 || Deleted in azoospermia 4::deleted in azoospermia 4 || DAZ4 || || 57135 || || hSQ031385 || || || hHR028706 || 344100	-1.6
hSQ022008	|| Hs.240 || hSQ022008 || NM_016195 || Kinesin family member 20B::kinesin family member 20B || KIF20B || || 9585 || || hSQ022008 || || || hHR005790 || 373306	-2.49	-0.89
hSQ023034	|| Hs.593643::Hs.650537 || hSQ023034 || AB046797 || zinc finger, SWIM-type containing 6::Zinc finger, SWIM-type containing 6 || ZSWIM6 || || 57688 || || hSQ023034 || || || hHR001783 || 379768	1.17	2.77
hSQ012203	|| Hs.558459 || hSQ012203 || || Nudix (nucleoside diphosphate linked moiety X)-type motif 6::nudix (nucleoside diphosphate linked moiety X)-type motif 6 || NUDT6 || || 11162 || || hSQ012203 || || || hHC013543 || 384119	-1.6
hSQ009124	|| Hs.446065 || hSQ009124 || || Cytochrome P450, family 20, subfamily A, polypeptide 1::cytochrome P450, family 20, subfamily A, polypeptide 1 || CYP20A1 || || 57404 || || hSQ009124 || || || hHC006068 || 391545	-1.53	0.07
hSQ019568	|| Hs.590985 || hSQ019568 || || Chromosome 10 open reading frame 97::family with sequence similarity 188, member A || C10orf97 || || 80013 || || hSQ019568 || || || hHA034982 || 340553	-2.11	-0.51
hSQ013641	|| Hs.138499 || hSQ013641 || || Interleukin-1 receptor-associated kinase 4::interleukin-1 receptor-associated kinase 4 || IRAK4 || || 51135 || || hSQ013641 || || || hHC007196 || 387210	-0.41	1.19
hSQ032492	|| Hs.446297 || hSQ032492 || || Zinc finger protein 498::zinc finger protein 498 || ZNF498 || || 221785 || || hSQ032492 || || || hHC006687 || 347690	2.7	4.3
hSQ007309	|| || hSQ007309 || || || XM_496031 || || 440228 || || hSQ007309 || || || hHR027253::hHR027248 || 328420	-1.59
hSQ013865	|| Hs.465323 || hSQ013865 || || KIAA1468::KIAA1468 || KIAA1468 || || 57614 || || hSQ013865 || || || hHC003997 || 330324	0.18	1.77
hSQ038380	|| Hs.584654 || hSQ038380 || || Forkhead box O4::forkhead box O4 || FOXO4 || || 4303 || || hSQ038380 || || || hHC014954 || 336144	1.22	2.81
hSQ045414	|| Hs.355983 || hSQ045414 || NM_014670 || Basic leucine zipper and W2 domains 1::basic leucine zipper and W2 domains 1 || BZW1 || || 9689 || || hSQ045414 || || || hHR030412 || 352849	-0.67	0.92
hSQ020968	|| Hs.652235 || hSQ020968 || || prostate stem cell antigen::Prostate stem cell antigen || PSCA || || 8000 || || hSQ020968 || || || hHC010660 || 359753	-1.59
hSQ004348	|| Hs.76873 || hSQ004348 || || Hyaluronoglucosaminidase 2::hyaluronoglucosaminidase 2 || HYAL2 || || 8692 || || hSQ004348 || || || hHC018436 || 360605	1.05	2.64
hSQ040299	|| Hs.534482 || hSQ040299 || || Hypothetical protein LOC100128669::coiled-coil domain containing 28B || CCDC28B || || 79140 || || hSQ040299 || || || hHC019157 || 363637	-0.03	1.56
hSQ014130	|| Hs.449179 || hSQ014130 || || 5-hydroxytryptamine (serotonin) receptor 3, family member E || HTR3E || || 285242 || || hSQ014130 || || || hHC031541 || 364842	-1.59
hSQ033731	|| Hs.187269 || hSQ033731 || || Transcribed locus::DnaJ (Hsp40) homolog, subfamily C, member 24 || DNAJC24 || || 120526 || || hSQ033731 || || || hHC009690 || 370661	-1.04	0.55
hSQ038653	|| Hs.475506::Hs.699248 || hSQ038653 || NM_014869 || IQ motif and Sec7 domain 1::IQ motif and Sec7 domain 1 || IQSEC1 || || 9922 || || hSQ038653 || || || hHR023274 || 373686		1.59
hSQ028424	|| Hs.5062 || hSQ028424 || || Transcribed locus, moderately similar to NP_001005547.1 tetraspanin 3 [Rattus norvegicus]::tetraspanin 3 || TSPAN3 || || 10099 || || hSQ028424 || || || hHC003799 || 380593	0.78	2.37
hSQ000424	|| Hs.507916 || hSQ000424 || NM_183422 || TSC22 domain family, member 1::TSC22 domain family, member 1 || TSC22D1 || || 8848 || || hSQ000424 || || || hHR005421 || 398340	1.32	2.91
hSQ031013	|| Hs.468415 || hSQ031013 || NM_173074 || Phosphatidylinositol glycan anchor biosynthesis, class F::phosphatidylinositol glycan anchor biosynthesis, class F || PIGF || || 5281 || || hSQ031013 || || || hHR023088 || 415117	-1.48	0.11
hSQ003565	|| Hs.279953 || hSQ003565 || || Epsin 1::epsin 1 || EPN1 || || 29924 || || hSQ003565 || || || hHC026173 || 329055	-1	0.59
hSQ020679	|| Hs.82432 || hSQ020679 || || Glycerol-3-phosphate dehydrogenase 1-like::glycerol-3-phosphate dehydrogenase 1-like || GPD1L || || 23171 || || hSQ020679 || || || hHC004189 || 330639	0.13	1.72
hSQ042358	|| Hs.646051::Hs.699308 || hSQ042358 || || PDS5, regulator of cohesion maintenance, homolog B (S. cerevisiae)::Transcribed locus || PDS5B || || 23047 || || hSQ042358 || || || hHA033746 || 338539	0.56	2.15
hSQ013771	|| Hs.633593::Hs.632755 || hSQ013771 || AF172850 || Transcribed locus::melanoma antigen || LOC51152 || || 51152 || || hSQ013771 || || || hHR029570 || 343228	-2.84	-1.25
hSQ034530	|| Hs.222510 || hSQ034530 || || DAZ associated protein 1::DAZ associated protein 1 || DAZAP1 || || 26528 || || hSQ034530 || || || hHC004563 || 346618	-0.21	1.38
hSQ033845	|| Hs.592304 || hSQ033845 || || ERO1-like (S. cerevisiae)::ERO1-like (S. cerevisiae) || ERO1L || || 30001 || || hSQ033845 || || || hHC001771 || 381830	-1.98	-0.39
hSQ000415	|| Hs.400295::Hs.684855 || hSQ000415 || Y11167 || Ribosomal protein L30::RNA, U72 small nucleolar || RNU72::SNORA72 || || 26775 || || hSQ000415 || || || hHR027943 || 384138	-5.39	-3.8
hSQ024995	|| Hs.647099 || hSQ024995 || || potassium voltage-gated channel, subfamily H (eag-related), member 2::Potassium voltage-gated channel, subfamily H (eag-related), member 2 || KCNH2 || || 3757 || || hSQ024995 || || || hHA036996 || 415816	0.11	1.7
hSQ033956	|| Hs.302051 || hSQ033956 || || Myosin XIX::myosin XIX || MYO19 || || 80179 || || hSQ033956 || || || hHC014749 || 329175	2.84	4.42
hSQ025604	|| Hs.561966 || hSQ025604 || AB095935 || ankyrin repeat domain 18A || ANKRD18A || || 253650 || || hSQ025604 || || || hHR025273 || 332128	-1.58
hSQ001518	|| || hSQ001518 || AF119858 || epidermal growth factor receptor pathway substrate 15-like 2 || EPS15L2 || || 55380 || || hSQ001518 || || || hHR026306 || 342646	-1.58
hSQ007630	|| || hSQ007630 || XM_290866 || similar to 4930572L20Rik protein || LOC339377 || || 339377 || || hSQ007630 || || || hHR016708 || 360183	-1.58
hSQ042600	|| Hs.1755 || hSQ042600 || || Fibroblast growth factor 4 (heparin secretory transforming protein 1, Kaposi sarcoma oncogene) || FGF4 || || 2249 || || hSQ042600 || || || hHC016361 || 365872	-1.58
hSQ016249	|| Hs.1497 || hSQ016249 || || Retinoic acid receptor, gamma::retinoic acid receptor, gamma || RARG || || 5916 || || hSQ016249 || || || hHC019998 || 375117	2.13	3.71
hSQ033030	|| Hs.654985::Hs.700611 || hSQ033030 || || phosphoglucomutase 3 || PGM3 || || 5238 || || hSQ033030 || || || hHC006007 || 379634	-0.76	0.82
hSQ027336	|| Hs.27693 || hSQ027336 || || Peptidylprolyl isomerase (cyclophilin)-like 1::peptidylprolyl isomerase (cyclophilin)-like 1 || PPIL1 || || 51645 || || hSQ027336 || || || hHC002371 || 380653	2.55	4.13
hSQ039070	|| Hs.532091 || hSQ039070 || || Adaptor-related protein complex 3, beta 1 subunit::adaptor-related protein complex 3, beta 1 subunit || AP3B1 || || 8546 || || hSQ039070 || || || hHC002180 || 388233	0.04	1.62
hSQ043070	|| Hs.491745 || hSQ043070 || NM_006756 || Transcription elongation factor A (SII), 1::transcription elongation factor A (SII), 1 || TCEA1 || || 6917 || || hSQ043070 || || || hHR030008 || 388856	-1.81	-0.23
hSQ005974	|| Hs.516746 || hSQ005974 || || Death associated protein 3::death associated protein 3 || DAP3 || || 7818 || || hSQ005974 || || || hHC024766 || 401047	-0.85	0.73
hSQ027063	|| Hs.533803 || hSQ027063 || || MYST histone acetyltransferase 1::MYST histone acetyltransferase 1 || MYST1 || || 84148 || || hSQ027063 || || || hHC025246 || 401677	0.15	1.73
hSQ001265	|| Hs.267245 || hSQ001265 || NM_032842 || Transmembrane protein 209::transmembrane protein 209 || TMEM209 || || 84928 || || hSQ001265 || || || hHR004055 || 412645		1.58
hSQ005709	|| Hs.517543 || hSQ005709 || || Pescadillo homolog 1, containing BRCT domain (zebrafish)::pescadillo homolog 1, containing BRCT domain (zebrafish) || PES1 || || 23481 || || hSQ005709 || || || hHC028776 || 415037	-0.86	0.72
hSQ020159	|| Hs.72071 || hSQ020159 || NM_017634 || Potassium channel tetramerisation domain containing 9::potassium channel tetramerisation domain containing 9 || KCTD9 || || 54793 || || hSQ020159 || || || hHR011689 || 326602	0.78	2.36
hSQ012653	|| Hs.520348 || hSQ012653 || NM_021009 || Ubiquitin C::ubiquitin C || UBC || || 7316 || || hSQ012653 || || || hCP000573::hCP000563::hCP000170::hCP000175::hCP000267::hCP000277::hCP000272::hCP000185::hCP000282::hCP000374::hCP000190::hCP000364::hCP000180::hCP000134::hCP000124::hCP000369::hCP000287::hCP000139::hCP000379::hCP000129::hCP000236::hCP000226::hCP000384::hCP000144::hCP000318::hCP000323::hCP…	0.95	2.53
hSQ008432	|| Hs.23492 || hSQ008432 || || Zinc finger protein 641::zinc finger protein 641 || ZNF641 || || 121274 || || hSQ008432 || || || hHC014813 || 365651	1.05	2.63
hSQ040142	|| Hs.437009 || hSQ040142 || || Polymerase (DNA directed), gamma 2, accessory subunit::polymerase (DNA directed), gamma 2, accessory subunit || POLG2 || || 11232 || || hSQ040142 || || || hHC002814 || 375219	-1.64	-0.06
hSQ043759	|| Hs.632578 || hSQ043759 || || Zinc finger protein 639::zinc finger protein 639 || ZNF639 || || 51193 || || hSQ043759 || || || hHC013412 || 387859	-1.42	0.16
hSQ036802	|| Hs.68879 || hSQ036802 || || Bone morphogenetic protein 4::bone morphogenetic protein 4 || BMP4 || || 652 || || hSQ036802 || || || hHC006095 || 410784	1.24	2.82
hSQ003821	|| Hs.6224 || hSQ003821 || || KIAA0895::KIAA0895 || KIAA0895 || || 23366 || || hSQ003821 || || || hHC002327 || 412409	1.45	3.03
hSQ031316	|| Hs.310637 || hSQ031316 || || Coiled-coil domain containing 18::coiled-coil domain containing 18 || CCDC18 || || 343099 || || hSQ031316 || || || hHC003624 || 414492	-1.63	-0.05
hSQ036249	|| Hs.127189 || hSQ036249 || || Carbonic anhydrase XIII::carbonic anhydrase XIII || CA13 || || 377677 || || hSQ036249 || || || hHC027351 || 346315	2.05	3.62
hSQ010945	|| Hs.495035 || hSQ010945 || || Kelch-like 20 (Drosophila)::kelch-like 20 (Drosophila) || KLHL20 || || 27252 || || hSQ010945 || || || hHC003604 || 355760	3.63	5.2
hSQ004527	|| Hs.595423 || hSQ004527 || || sphingomyelin synthase 2::Sphingomyelin synthase 2 || SGMS2 || || 166929 || || hSQ004527 || || || hHC006278 || 340652	1.57	3.14
hSQ033858	|| Hs.422662 || hSQ033858 || || Vaccinia related kinase 1::vaccinia related kinase 1 || VRK1 || || 7443 || || hSQ033858 || || || hHC003746 || 343331	-2.1	-0.53
hSQ029857	|| Hs.662043 || hSQ029857 || || zinc finger protein 528::Zinc finger protein 528 || ZNF528 || || 84436 || || hSQ029857 || || || hHC008463 || 352485	-1.57
hSQ034414	|| Hs.449272 || hSQ034414 || || hypothetical protein MGC48637 || RP11-483I13.1 || || 285622 || || hSQ034414 || || || hHC031336 || 358519	-0.01	1.56
hSQ015274	|| Hs.21907 || hSQ015274 || || MYST histone acetyltransferase 2::MYST histone acetyltransferase 2 || MYST2 || || 11143 || || hSQ015274 || || || hHC030509 || 361341	0.45	2.02
hSQ006099	|| Hs.622998 || hSQ006099 || || aspartate beta-hydroxylase::Aspartate beta-hydroxylase || ASPH || || 444 || || hSQ006099 || || || hHA037499 || 409431	-1.57
hSQ041117	|| Hs.128065 || hSQ041117 || || Cathepsin C::cathepsin C || CTSC || || 1075 || || hSQ041117 || || || hHC011099 || 410148	0.05	1.62
hSQ025771	|| Hs.446240 || hSQ025771 || || Zinc finger, MYND-type containing 8::zinc finger, MYND-type containing 8 || ZMYND8 || || 23613 || || hSQ025771 || || || hHC023174 || 340114	1.62	3.19
hSQ020529	|| Hs.23270 || hSQ020529 || || Enhancer of polycomb homolog 2 (Drosophila)::enhancer of polycomb homolog 2 (Drosophila) || EPC2 || || 26122 || || hSQ020529 || || || hHC005210 || 341147	1.54	3.11
hSQ021740	|| Hs.44067 || hSQ021740 || || Chromosome 12 open reading frame 53::chromosome 12 open reading frame 53 || C12orf53 || || 196500 || || hSQ021740 || || || hHC009353 || 366166	1.79	3.36
hSQ002261	|| Hs.75360::Hs.699184 || hSQ002261 || || carboxypeptidase E::Carboxypeptidase E || CPE || || 1363 || || hSQ002261 || || || hHC021981 || 393485	-0.82	0.75
hSQ025139	|| Hs.24583 || hSQ025139 || AL133661 || GRAM domain containing 1C::GRAM domain containing 1C || GRAMD1C || || 54762 || || hSQ025139 || || || hHR001655 || 411850	-1.97	-0.4
hSQ038691	|| Hs.632255 || hSQ038691 || || RUN domain containing 1::RUN domain containing 1 || RUNDC1 || || 146923 || || hSQ038691 || || || hHC011136 || 413611	3.4	4.97
hSQ031261	|| Hs.10095::Hs.693584::Hs.654359::Hs.699150 || hSQ031261 || BC063667 || Myeloid/lymphoid or mixed-lineage leukemia (trithorax homolog, Drosophila); translocated to, 1::hypothetical protein from EUROIMAGE 1669387 || MLLT1::LOC56930 || || 4298::56930 || || hSQ031261 || || || hHR005327 || 411316	2.55	4.11
hSQ021320	|| Hs.505934 || hSQ021320 || || Transmembrane BAX inhibitor motif containing 4::transmembrane BAX inhibitor motif containing 4 || TMBIM4 || || 51643 || || hSQ021320 || || || hHC001891 || 379960	-2.99	-1.43
hSQ000358	|| || hSQ000358 || MJ-1000-72_435_a_42_0 || || MJ-1000-72_435_a_42_0 || || || || hSQ000358 || || || hCM047017 || 327729	-1.56
hSQ024340	|| Hs.482043 || hSQ024340 || || Nicotinamide nucleotide transhydrogenase::nicotinamide nucleotide transhydrogenase || NNT || || 23530 || || hSQ024340 || || || hHA037898 || 336030	-1.56
hSQ028468	|| Hs.517817 || hSQ028468 || || Transmembrane protein 43::transmembrane protein 43 || TMEM43 || || 79188 || || hSQ028468 || || || hHC011751 || 348838	0.12	1.68
hSQ045001	|| Hs.530412::Hs.696015 || hSQ045001 || || SERPINE1 mRNA binding protein 1::SERPINE1 mRNA binding protein 1 || SERBP1 || || 26135 || || hSQ045001 || || || hHC028208 || 386436	-2.68	-1.12
hSQ041654	|| Hs.657869 || hSQ041654 || || copine V::Copine V || CPNE5 || || 57699 || || hSQ041654 || || || hHC019760 || 386674		1.56
hSQ023031	|| Hs.385956 || hSQ023031 || || Heparan sulfate 6-O-sulfotransferase 2::heparan sulfate 6-O-sulfotransferase 2 || HS6ST2 || || 90161 || || hSQ023031 || || || hHA033694 || 401418	-0.47	1.09
hSQ035444	|| Hs.172445 || hSQ035444 || || PTPRF interacting protein, binding protein 1 (liprin beta 1)::PTPRF interacting protein, binding protein 1 (liprin beta 1) || PPFIBP1 || || 8496 || || hSQ035444 || || || hHA036828 || 414564	-1.56
hSQ044436	|| Hs.150725 || hSQ044436 || || Interleukin 17 receptor D::interleukin 17 receptor D || IL17RD || || 54756 || || hSQ044436 || || || hHC003972 || 415866	2.61	4.17
hSQ000473	|| Hs.370581 || hSQ000473 || NM_006367 || CAP, adenylate cyclase-associated protein 1 (yeast)::CAP, adenylate cyclase-associated protein 1 (yeast) || CAP1 || || 10487 || || hSQ000473 || || || hHR028881 || 393054	-0.18	1.38
hSQ017615	|| Hs.477155 || hSQ017615 || NM_001690 || ATPase, H+ transporting, lysosomal 70kDa, V1 subunit A::ATPase, H+ transporting, lysosomal 70kDa, V1 subunit A || ATP6V1A || || 523 || || hSQ017615 || || || hHR001893 || 395535	0.51	2.07
hSQ006549	|| Hs.154276 || hSQ006549 || NM_206866 || BTB and CNC homology 1, basic leucine zipper transcription factor 1::BTB and CNC homology 1, basic leucine zipper transcription factor 1 || BACH1 || || 571 || || hSQ006549 || || || hHR003993 || 396335	1.7	3.26
hSQ033062	|| Hs.143587::Hs.675136 || hSQ033062 || AW851065 || Ubiquitin specific peptidase 27, X-linked::ubiquitin specific peptidase 27, X-linked || USP27X || || 389856 || || hSQ033062 || || || hHR012694 || 408061	1.32	2.88
hSQ005573	|| Hs.38114 || hSQ005573 || || RAD1 homolog (S. pombe)::brix domain containing 2 || BXDC2 || || 55299 || || hSQ005573 || || || hHC004334 || 342097	-2.74	-1.19
hSQ039346	|| Hs.150087 || hSQ039346 || || ER lipid raft associated 1::ER lipid raft associated 1 || ERLIN1 || || 10613 || || hSQ039346 || || || hHC008916 || 412973	3.36	4.91
hSQ006339	|| Hs.356654 || hSQ006339 || || Proteasome (prosome, macropain) 26S subunit, ATPase, 1::proteasome (prosome, macropain) 26S subunit, ATPase, 1 || PSMC1 || || 5700 || || hSQ006339 || || || hHC032053 || 326857	-0.43	1.12
hSQ026228	|| Hs.128065 || hSQ026228 || || Cathepsin C::cathepsin C || CTSC || || 1075 || || hSQ026228 || || || hHA034384 || 360857	-0.05	1.5
hSQ018348	|| || hSQ018348 || || nasal embryonic LHRH factor || NELF || || 26012 || || hSQ018348 || || || hHA033570 || 371922	-1.55
hSQ020311	|| Hs.591185 || hSQ020311 || || Phosphatidylinositol transfer protein, cytoplasmic 1::phosphatidylinositol transfer protein, cytoplasmic 1 || PITPNC1 || || 26207 || || hSQ020311 || || || hHC018054 || 376503	-0.11	1.44
hSQ021487	|| Hs.480597 || hSQ021487 || || Ubiquitin specific peptidase 33::ubiquitin specific peptidase 33 || USP33 || || 23032 || || hSQ021487 || || || hHC004183 || 381139	0.22	1.77
hSQ042937	|| Hs.638037 || hSQ042937 || || phosphatidylinositol 4-kinase type 2 beta::Phosphatidylinositol 4-kinase type 2 beta || PI4K2B || || 55300 || || hSQ042937 || || || hHC003691 || 382496	-1.57	-0.02
hSQ040290	|| Hs.655555 || hSQ040290 || || Smith-Magenis syndrome chromosome region, candidate 7::Smith-Magenis syndrome chromosome region, candidate 7 || SMCR7 || || 125170 || || hSQ040290 || || || hHA040304 || 387188	-1.55
hSQ039183	|| Hs.369840 || hSQ039183 || || Nidogen 2 (osteonidogen)::nidogen 2 (osteonidogen) || NID2 || || 22795 || || hSQ039183 || || || hHC012248 || 388182	0.07	1.62
hSQ031379	|| Hs.464137 || hSQ031379 || 51 || Acyl-Coenzyme A oxidase 1, palmitoyl::acyl-Coenzyme A oxidase 1, palmitoyl || ACOX1 || || 51 || || hSQ031379 || || || hHA037220 || 388921	-1.55
hSQ009540	|| Hs.567495 || hSQ009540 || || TRNA nucleotidyl transferase, CCA-adding, 1::tRNA nucleotidyl transferase, CCA-adding, 1 || TRNT1 || || 51095 || || hSQ009540 || || || hHA033851 || 409941	-0.63	0.92
hSQ025390	|| Hs.48823 || hSQ025390 || NM_012262 || Heparan sulfate 2-O-sulfotransferase 1::heparan sulfate 2-O-sulfotransferase 1 || HS2ST1 || || 9653 || || hSQ025390 || || || hHR003504 || 415537	0.17	1.72
hSQ023888	|| Hs.579079 || hSQ023888 || || Tripartite motif-containing 37::tripartite motif-containing 37 || TRIM37 || || 4591 || || hSQ023888 || || || hHC008713 || 326511	-0.83	0.72
hSQ034412	|| Hs.654981 || hSQ034412 || || cyclin D binding myb-like transcription factor 1::Cyclin D binding myb-like transcription factor 1 || DMTF1 || || 9988 || || hSQ034412 || || || hHA034369 || 335205	-1.42	0.13
hSQ030161	|| Hs.486508 || hSQ030161 || NM_145176 || Solute carrier family 2 (facilitated glucose transporter), member 12::solute carrier family 2 (facilitated glucose transporter), member 12 || SLC2A12 || || 154091 || || hSQ030161 || || || hHR002006 || 336200	0.48	2.03
hSQ020050	|| Hs.157113 || hSQ020050 || || Coenzyme Q7 homolog, ubiquinone (yeast)::coenzyme Q7 homolog, ubiquinone (yeast) || COQ7 || || 10229 || || hSQ020050 || || || hHC003511 || 380183	-0.37	1.18
hSQ045375	|| Hs.269837 || hSQ045375 || || Rho-type GTPase-activating protein FLJ32810::Rho-type GTPase-activating protein FLJ32810 || FLJ32810 || || 143872 || || hSQ045375 || || || hHC002827 || 383264	2.29	3.84
hSQ037439	|| Hs.21907 || hSQ037439 || NM_007067 || MYST histone acetyltransferase 2::MYST histone acetyltransferase 2 || MYST2 || || 11143 || || hSQ037439 || || || hHR030476 || 389519	0.39	1.94
hSQ041203	|| Hs.105940 || hSQ041203 || || Jerky homolog-like (mouse)::jerky homolog-like (mouse) || JRKL || || 8690 || || hSQ041203 || || || hHC002784 || 413820	0.66	2.21
hSQ008141	|| Hs.110298 || hSQ008141 || || Acyl-Coenzyme A binding domain containing 4::acyl-Coenzyme A binding domain containing 4 || ACBD4 || || 79777 || || hSQ008141 || || || hHC023509 || 326992	-0.3	1.24
hSQ016652	|| || hSQ016652 || XM_294894 || hypothetical LOC339281 || LOC339281 || || 339281 || || hSQ016652 || || || hHR016406 || 336225	-1.54
hSQ034506	|| Hs.408293 || hSQ034506 || || centrosomal protein 170kDa || CEP170 || || 9859 || || hSQ034506 || || || hHC029930 || 337049	-0.4	1.14
hSQ009293	|| Hs.162757 || hSQ009293 || NM_002332 || Low density lipoprotein-related protein 1 (alpha-2-macroglobulin receptor)::low density lipoprotein-related protein 1 (alpha-2-macroglobulin receptor) || LRP1 || || 4035 || || hSQ009293 || || || hCT000782 || 343251	-1.54
hSQ027293	|| Hs.517553 || hSQ027293 || || Ring finger protein 185 || RNF185 || || 91445 || || hSQ027293 || || || hHA039928 || 354178	-1.54
hSQ005675	|| Hs.590896 || hSQ005675 || NM_145212 || Mitochondrial ribosomal protein L30::mitochondrial ribosomal protein L30 || MRPL30 || || 51263 || || hSQ005675 || || || hHR027821 || 361613	-2.16	-0.62
hSQ001725	|| Hs.696042::Hs.654877 || hSQ001725 || || RNA binding motif protein 22 || RBM22 || || 55696 || || hSQ001725 || || || hHC013435 || 377961	-0.06	1.48
hSQ004095	|| Hs.409223 || hSQ004095 || || Signal sequence receptor, delta (translocon-associated protein delta)::signal sequence receptor, delta (translocon-associated protein delta) || SSR4 || || 6748 || || hSQ004095 || || || hHC020011 || 383155	-0.9	0.64
hSQ029682	|| Hs.584863 || hSQ029682 || || Myotubularin related protein 15::myotubularin related protein 15 || MTMR15 || || 22909 || || hSQ029682 || || || hHC005191 || 384488	-2.36	-0.82
hSQ002649	|| Hs.435512 || hSQ002649 || NM_000944 || Protein phosphatase 3 (formerly 2B), catalytic subunit, alpha isoform::protein phosphatase 3 (formerly 2B), catalytic subunit, alpha isoform || PPP3CA || || 5530 || || hSQ002649 || || || hHR005684 || 392947	-0.32	1.22
hSQ038389	|| Hs.440900::Hs.123239 || hSQ038389 || || HLA-B associated transcript 3::HLA-B associated transcript 3::Acrosin binding protein || BAT3 || || 7917 || || hSQ038389 || || || hHC021598 || 402588	1.52	3.06
hSQ024045	|| || hSQ024045 || || high-mobility group (nonhistone chromosomal) protein 1-like 4 || HMG1L4 || || 10355 || || hSQ024045 || || || hHR028223 || 408915	-2.52	-0.98
hSQ037769	|| Hs.284630 || hSQ037769 || || TBC1 domain family, member 15::TBC1 domain family, member 15 || TBC1D15 || || 64786 || || hSQ037769 || || || hHC002748 || 414899	-0.81	0.73
hSQ044526	|| Hs.194718 || hSQ044526 || || Zinc finger, RAN-binding domain containing 2::zinc finger, RAN-binding domain containing 2 || ZRANB2 || || 9406 || || hSQ044526 || || || hHC010710 || 372070	-3.03	-1.49
hSQ030663	|| Hs.373763 || hSQ030663 || NM_005826 || Heterogeneous nuclear ribonucleoprotein R::heterogeneous nuclear ribonucleoprotein R || HNRNPR || || 10236 || || hSQ030663 || || || hHR027230 || 339678	-0.62	0.91
hSQ023541	|| Hs.468177 || hSQ023541 || || hypothetical protein LOC283089 || LOC283089 || || 283089 || || hSQ023541 || || || hHC014271 || 348288	-1.53
hSQ026672	|| Hs.655694 || hSQ026672 || || phosphodiesterase 1C, calmodulin-dependent 70kDa::Phosphodiesterase 1C, calmodulin-dependent 70kDa || PDE1C || || 5137 || || hSQ026672 || || || hHC014057 || 366696	-1.53
hSQ009833	|| Hs.403594 || hSQ009833 || || EF-hand domain family, member A2::EF-hand domain family, member A2 || EFHA2 || || 286097 || || hSQ009833 || || || hHC003093 || 399064	0.03	1.56
hSQ025248	|| Hs.558218 || hSQ025248 || || Caspase 8 associated protein 2::caspase 8 associated protein 2 || CASP8AP2 || || 9994 || || hSQ025248 || || || hHC004762 || 403128	-1.76	-0.23
hSQ044091	|| Hs.148830::Hs.658427 || hSQ044091 || NM_004744 || Transcribed locus::lecithin retinol acyltransferase (phosphatidylcholine--retinol O-acyltransferase)::Lecithin retinol acyltransferase (phosphatidylcholine--retinol O-acyltransferase) || LRAT || || 9227 || || hSQ044091 || || || hHR005782 || 406533	-0.18	1.35
hSQ028339	|| Hs.431498 || hSQ028339 || || Forkhead box P1::forkhead box P1 || FOXP1 || || 27086 || || hSQ028339 || || || hHC002879 || 409361	1.66	3.19
hSQ034337	|| || hSQ034337 || AL513423.3::AL513423 || ferritin, heavy polypeptide-like 12 || FTHL12 || || 2504 || || hSQ034337 || || || hHR030350 || 342283	1.52	3.05
hSQ005381	|| Hs.463129 || hSQ005381 || AB011125 || G patch domain containing 8::G patch domain containing 8 || GPATCH8 || || 23131 || || hSQ005381 || || || hHR002475 || 345664	1.6	3.13
hSQ008441	|| Hs.590896 || hSQ008441 || || Mitochondrial ribosomal protein L30::mitochondrial ribosomal protein L30 || MRPL30 || || 51263 || || hSQ008441 || || || hHA032920 || 354425	-2.01	-0.48
hSQ028983	|| Hs.1019 || hSQ028983 || || Parathyroid hormone 1 receptor::parathyroid hormone 1 receptor || PTH1R || || 5745 || || hSQ028983 || || || hHC026107 || 377603	0.48	2.01
hSQ017096	|| Hs.284286 || hSQ017096 || || Mitochondrial ribosomal protein S24::mitochondrial ribosomal protein S24 || MRPS24 || || 64951 || || hSQ017096 || || || hHC025424 || 386558	1.58	3.11
hSQ040374	|| Hs.654740 || hSQ040374 || || bromodomain and WD repeat domain containing 1::Bromodomain and WD repeat domain containing 1 || BRWD1 || || 54014 || || hSQ040374 || || || hHC012767 || 409216	1.41	2.93
hSQ031020	|| Hs.194721 || hSQ031020 || || Natural cytotoxicity triggering receptor 2 || NCR2 || || 9436 || || hSQ031020 || || || hHC022441 || 327535	-1.52
hSQ006289	|| Hs.111591 || hSQ006289 || || Zinc finger, DHHC-type containing 19::zinc finger, DHHC-type containing 19 || ZDHHC19 || || 131540 || || hSQ006289 || || || hHC023654 || 340820	-1.52
hSQ001026	|| Hs.162777 || hSQ001026 || || Polymerase (DNA directed), epsilon 2 (p59 subunit)::polymerase (DNA directed), epsilon 2 (p59 subunit) || POLE2 || || 5427 || || hSQ001026 || || || hHC009506 || 343340	-1.67	-0.15
hSQ000120	|| Hs.473179 || hSQ000120 || AL833409 || Protein phosphatase 4, regulatory subunit 1-like::protein phosphatase 4, regulatory subunit 1-like || PPP4R1L || || 55370 || || hSQ000120 || || || hHR007227 || 348483	-1.52
hSQ022093	|| Hs.434604 || hSQ022093 || XM_495907 || Similar to hCG38149::Similar to cDNA sequence BC048546 || LOC440080 || || 440080 || || hSQ022093 || || || hHR029883 || 350069	-1.52
hSQ039079	|| Hs.523302 || hSQ039079 || NM_006793 || Peroxiredoxin 3::peroxiredoxin 3 || PRDX3 || || 10935 || || hSQ039079 || || || hHR013864 || 358198	-1.21	0.31
hSQ041655	|| || hSQ041655 || K00208 || tRNA glycine 2 || TRG2 || || 7196 || || hSQ041655 || || || hHR032225 || 363870	-1.52
hSQ024589	|| Hs.533287 || hSQ024589 || || WW domain binding protein 5::WW domain binding protein 5 || WBP5 || || 51186 || || hSQ024589 || || || hHC003401 || 365847	-3.57	-2.05
hSQ001301	|| Hs.370605 || hSQ001301 || || Pecanex-like 2 (Drosophila)::pecanex-like 2 (Drosophila) || PCNXL2 || || 80003 || || hSQ001301 || || || hHC019160 || 387804		1.52
hSQ019564	|| || hSQ019564 || XM_497470 || protein kinase, X-linked, pseudogene 1 || PRKXP1 || || 441733 || || hSQ019564 || || || hHR004282 || 404390	-1.52
hSQ012749	|| Hs.90073 || hSQ012749 || || CSE1 chromosome segregation 1-like (yeast)::CSE1 chromosome segregation 1-like (yeast) || CSE1L || || 1434 || || hSQ012749 || || || hHA034552 || 354705	2.79	4.31
hSQ013732	|| Hs.73958 || hSQ013732 || || Recombination activating gene 1::Transcribed locus || RAG1 || || 5896 || || hSQ013732 || || || hHC007622 || 340511	3.14	4.65
hSQ021041	|| Hs.397705 || hSQ021041 || || Calmodulin binding transcription activator 1::calmodulin binding transcription activator 1 || CAMTA1 || || 23261 || || hSQ021041 || || || hHC002224 || 360093	3.98	5.49
hSQ020736	|| Hs.531752 || hSQ020736 || || RAN binding protein 3::RAN binding protein 3 || RANBP3 || || 8498 || || hSQ020736 || || || hHA034372 || 360778	2.34	3.85
hSQ008590	|| Hs.664011 || hSQ008590 || || F-box protein 15::F-box protein 15 || FBXO15 || || 201456 || || hSQ008590 || || || hHC011875 || 379841	-2.2	-0.69
hSQ041078	|| Hs.591960 || hSQ041078 || || Protein associated with topoisomerase II homolog 1 (yeast)::protein associated with topoisomerase II homolog 1 (yeast) || PATL1 || || 219988 || || hSQ041078 || || || hHC001932 || 416533	2.32	3.83
hSQ030746	|| Hs.102558 || hSQ030746 || || Phosphoglycerate mutase family member 5::phosphoglycerate mutase family member 5 || PGAM5 || || 192111 || || hSQ030746 || || || hHC018493 || 330512	-0.09	1.42
hSQ042853	|| || hSQ042853 || mtRNA_ND4L || mitochondrially encoded NADH dehydrogenase, subunit 4L (complex I) gi|17981852:10471-10767_162 || mtRNA_ND4L || || || || hSQ042853 || || || hHO048842::hHR028906 || 337374	-2.65	-1.14
hSQ030609	|| Hs.78036 || hSQ030609 || || Solute carrier family 6 (neurotransmitter transporter, noradrenalin), member 2::solute carrier family 6 (neurotransmitter transporter, noradrenalin), member 2 || SLC6A2 || || 6530 || || hSQ030609 || || || hHC013790 || 338895	-0.81	0.7
hSQ041627	|| Hs.11713 || hSQ041627 || || E74-like factor 5 (ets domain transcription factor)::E74-like factor 5 (ets domain transcription factor) || ELF5 || || 2001 || || hSQ041627 || || || hHA039087 || 351042	-1.51
hSQ022891	|| Hs.580681 || hSQ022891 || || SAM domain and HD domain 1::SAM domain and HD domain 1 || SAMHD1 || || 25939 || || hSQ022891 || || || hHC003329 || 363685	-0.84	0.67
hSQ025558	|| Hs.330663 || hSQ025558 || || Chromosome 12 open reading frame 48::chromosome 12 open reading frame 48 || C12orf48 || || 55010 || || hSQ025558 || || || hHC018606 || 371016	-1.54	-0.03
hSQ017908	|| Hs.367437 || hSQ017908 || || ataxia telangiectasia mutated::Ataxia telangiectasia mutated || ATM || || 472 || || hSQ017908 || || || hHA035024 || 385944	-1.51
hSQ016937	|| Hs.438779 || hSQ016937 || || START domain containing 6 || STARD6 || || 147323 || || hSQ016937 || || || hHC015764 || 392960		1.51
hSQ001519	|| Hs.476525 || hSQ001519 || || Transmembrane protein 48::transmembrane protein 48 || TMEM48 || || 55706 || || hSQ001519 || || || hHC015933 || 393107	-0.01	1.5
hSQ033610	|| Hs.511768 || hSQ033610 || || Dynactin 3 (p22)::dynactin 3 (p22) || DCTN3 || || 11258 || || hSQ033610 || || || hHC019840 || 356423	-1.39	0.12
hSQ012097	|| Hs.485471 || hSQ012097 || || CDC5 cell division cycle 5-like (S. pombe)::CDC5 cell division cycle 5-like (S. pombe) || CDC5L || || 988 || || hSQ012097 || || || hHC029077 || 326746	0.03	1.53
hSQ004151	|| Hs.441498 || hSQ004151 || || Signal transducing adaptor molecule (SH3 domain and ITAM motif) 1::signal transducing adaptor molecule (SH3 domain and ITAM motif) 1 || STAM || || 8027 || || hSQ004151 || || || hHA039253 || 326868	-0.7	0.8
hSQ009636	|| Hs.644105::Hs.694721 || hSQ009636 || || CD24 molecule::Transcribed locus::CD24 molecule || CD24 || || 934 || || hSQ009636 || || || hHC026965 || 327943	-1.03	0.47
hSQ003312	|| Hs.383019 || hSQ003312 || NM_170607 || PSMC3 interacting protein::MAX-like protein X || MLX || || 6945 || || hSQ003312 || || || hHR019141 || 331583	0.45	1.95
hSQ011845	|| Hs.591600 || hSQ011845 || || Rho-associated, coiled-coil containing protein kinase 2::Rho-associated, coiled-coil containing protein kinase 2 || ROCK2 || || 9475 || || hSQ011845 || || || hHC013526 || 336220	-0.22	1.28
hSQ009178	|| Hs.54973 || hSQ009178 || || Cadherin-like 26::cadherin-like 26 || CDH26 || || 60437 || || hSQ009178 || || || hHA037958 || 340706	-1.5
hSQ007930	|| || hSQ007930 || || || || || || || hSQ007930 || || || hHA032955 || 350365	2.34	3.84
hSQ035937	|| Hs.568346::Hs.632281 || hSQ035937 || NM_152582 || cancer/testis antigen CT45-2 || RP13-36C9.1::NM_152582 || || 158852::728911 || || hSQ035937 || || || hHR028719 || 352644	-1.5
hSQ018070	|| Hs.501345 || hSQ018070 || NM_022802 || C-terminal binding protein 2::C-terminal binding protein 2 || CTBP2 || || 1488 || || hSQ018070 || || || hHR025146 || 370114	-1.5
hSQ023367	|| Hs.525063 || hSQ023367 || || Transmembrane protein 126B::transmembrane protein 126B || TMEM126B || || 55863 || || hSQ023367 || || || hHC002946 || 371347	-2.58	-1.08
hSQ028275	|| Hs.212046 || hSQ028275 || || Histidine acid phosphatase domain containing 1::histidine acid phosphatase domain containing 1 || HISPPD1 || || 23262 || || hSQ028275 || || || hHC004194 || 373094	-0.89	0.61
hSQ000060	|| Hs.405479 || hSQ000060 || || Tryptase alpha/beta 1::tryptase alpha/beta 1 || TPSAB1 || || 7177 || || hSQ000060 || || || hHC029406 || 374174	-1.5
hSQ006770	|| Hs.148584 || hSQ006770 || || Zinc finger protein 771::zinc finger protein 771 || ZNF771 || || 51333 || || hSQ006770 || || || hHC025040 || 386061	2.29	3.79
hSQ013422	|| || hSQ013422 || XM_497713 || hypothetical LOC441908 || LOC441908 || || 441908 || || hSQ013422 || || || hHR027369 || 398793	-1.5
hSQ042433	|| Hs.97013 || hSQ042433 || || Chromosome 11 open reading frame 52 || C11orf52 || || 91894 || || hSQ042433 || || || hHC017482 || 406739	-0.2	1.3
hSQ003901	|| Hs.509499 || hSQ003901 || || Chromosome 14 open reading frame 135::chromosome 14 open reading frame 135 || C14orf135 || || 64430 || || hSQ003901 || || || hHC003178 || 406849	0.46	1.96
hSQ030564	|| Hs.204559 || hSQ030564 || || Transcribed locus::chromosome 1 open reading frame 9 || C1orf9 || || 51430 || || hSQ030564 || || || hHC007199 || 409366	1.81	3.31
hSQ017319	|| Hs.30345 || hSQ017319 || || TNF receptor-associated protein 1::TNF receptor-associated protein 1 || TRAP1 || || 10131 || || hSQ017319 || || || hHC023275 || 381734	1.8	3.3
hSQ032335	|| Hs.660396 || hSQ032335 || || Mirror-image polydactyly 1 || MIPOL1 || || 145282 || || hSQ032335 || || || hHC003280 || 359538	-2.16	-0.67
hSQ001956	|| Hs.445803 || hSQ001956 || NM_021227 || Oligosaccharyltransferase complex subunit::oligosaccharyltransferase complex subunit || OSTC || || 58505 || || hSQ001956 || || || hHR027474 || 375606	-2.33	-0.84
hSQ011684	|| Hs.233458 || hSQ011684 || || Nuclear transcription factor Y, gamma::nuclear transcription factor Y, gamma || NFYC || || 4802 || || hSQ011684 || || || hHC028678 || 404367	0.73	2.22
hSQ013166	|| Hs.12068 || hSQ013166 || || Carnitine acetyltransferase::carnitine acetyltransferase || CRAT || || 1384 || || hSQ013166 || || || hHA039001 || 331084	-1.49
hSQ033536	|| Hs.414332 || hSQ033536 || || 2'-5'-oligoadenylate synthetase 2, 69/71kDa::2'-5'-oligoadenylate synthetase 2, 69/71kDa || OAS2 || || 4939 || || hSQ033536 || || || hHA034214 || 341558	-1.49
hSQ022731	|| Hs.6838 || hSQ022731 || || Rho family GTPase 3::Rho family GTPase 3 || RND3 || || 390 || || hSQ022731 || || || hHC005967 || 350993	-0.41	1.08
hSQ009639	|| Hs.355606 || hSQ009639 || NM_174909 || Transmembrane protein 167A::transmembrane protein 167A || TMEM167A || || 153339 || || hSQ009639 || || || hHR030819 || 351504	-0.65	0.84
hSQ024911	|| Hs.439440 || hSQ024911 || NM_012141 || Integrator complex subunit 6::integrator complex subunit 6 || INTS6 || || 26512 || || hSQ024911 || || || hHR005920 || 354959	0.32	1.81
hSQ008683	|| Hs.355606 || hSQ008683 || || Transmembrane protein 167A::transmembrane protein 167A || TMEM167A || || 153339 || || hSQ008683 || || || hHC029035 || 381744	-0.79	0.7
hSQ005609	|| Hs.632472::Hs.695975 || hSQ005609 || NM_000449 || Regulatory factor X, 5 (influences HLA class II expression)::regulatory factor X, 5 (influences HLA class II expression) || RFX5 || || 5993 || || hSQ005609 || || || hHR002060 || 389995	0.3	1.79
hSQ039644	|| Hs.479451 || hSQ039644 || || ArfGAP with RhoGAP domain, ankyrin repeat and PH domain 2::ArfGAP with RhoGAP domain, ankyrin repeat and PH domain 2 || ARAP2 || || 116984 || || hSQ039644 || || || hHA036933 || 396197	-1.49
hSQ045326	|| Hs.533683 || hSQ045326 || NM_023028 || Fibroblast growth factor receptor 2::fibroblast growth factor receptor 2 || FGFR2 || || 2263 || || hSQ045326 || || || hHR004833 || 397506	-0.08	1.41
hSQ026441	|| Hs.9270 || hSQ026441 || || isopentenyl-diphosphate delta isomerase 2::Isopentenyl-diphosphate delta isomerase 2 || IDI2 || || 91734 || || hSQ026441 || || || hHC004077 || 398463	-1.49
hSQ040136	|| Hs.438072 || hSQ040136 || || Unc-84 homolog A (C. elegans)::unc-84 homolog A (C. elegans) || UNC84A || || 23353 || || hSQ040136 || || || hHC002866 || 402503	1.2	2.69
hSQ043011	|| Hs.389378 || hSQ043011 || || MON2 homolog (S. cerevisiae)::MON2 homolog (S. cerevisiae) || MON2 || || 23041 || || hSQ043011 || || || hHC005890 || 404672	0.19	1.68
hSQ041806	|| Hs.590896 || hSQ041806 || NM_145212 || Mitochondrial ribosomal protein L30::mitochondrial ribosomal protein L30 || MRPL30 || || 51263 || || hSQ041806 || || || hHR024911 || 410882	-2.5	-1.01
hSQ043163	|| Hs.535177 || hSQ043163 || || Zinc finger protein 165::zinc finger protein 165 || ZNF165 || || 7718 || || hSQ043163 || || || hHC016539 || 349484	-1.13	0.36
hSQ024829	|| Hs.164144 || hSQ024829 || || Eukaryotic translation initiation factor 5A2::eukaryotic translation initiation factor 5A2 || EIF5A2 || || 56648 || || hSQ024829 || || || hHC001664 || 389423	2.9	4.39
hSQ029369	|| Hs.102914 || hSQ029369 || NM_003588 || Cullin 4B::cullin 4B || CUL4B || || 8450 || || hSQ029369 || || || hHR004728 || 416496	-1.89	-0.4
hSQ036254	|| Hs.1437 || hSQ036254 || || Glucosidase, alpha; acid::glucosidase, alpha; acid || GAA || || 2548 || || hSQ036254 || || || hHC025892 || 389150	2.01	3.49
hSQ044004	|| Hs.567374 || hSQ044004 || NM_003752 || Eukaryotic translation initiation factor 3, subunit 8, 110kDa || EIF3S8 || || 8663 || || hSQ044004 || || || hHR029457 || 393793	0.97	2.45
hSQ034695	|| Hs.39429 || hSQ034695 || || 2-deoxyribose-5-phosphate aldolase homolog (C. elegans)::2-deoxyribose-5-phosphate aldolase homolog (C. elegans) || DERA || || 51071 || || hSQ034695 || || || hHC015612 || 414841	-1.37	0.11
hSQ013280	|| Hs.66708 || hSQ013280 || NM_004781 || Vesicle-associated membrane protein 3 (cellubrevin)::vesicle-associated membrane protein 3 (cellubrevin) || VAMP3 || || 9341 || || hSQ013280 || || || hHR013525 || 327127	3.4	4.88
hSQ010854	|| Hs.148178 || hSQ010854 || || RAP1 GTPase activating protein::RAP1 GTPase activating protein || RAP1GAP || || 5909 || || hSQ010854 || || || hHA039326 || 338334	-1.48
hSQ034856	|| Hs.348500 || hSQ034856 || || Vasoactive intestinal peptide receptor 1::vasoactive intestinal peptide receptor 1 || VIPR1 || || 7433 || || hSQ034856 || || || hHC010647 || 345026	0.47	1.95
hSQ033669	|| Hs.469615 || hSQ033669 || || Septin 10::septin 10 || SEPT10 || || 151011 || || hSQ033669 || || || hHC028467 || 347955	-1.08	0.4
hSQ034569	|| Hs.478368 || hSQ034569 || || Potassium large conductance calcium-activated channel, subfamily M, beta member 2::potassium large conductance calcium-activated channel, subfamily M, beta member 2 || KCNMB2 || || 10242 || || hSQ034569 || || || hHA037671 || 348878	-1.48
hSQ037266	|| Hs.477162 || hSQ037266 || || Queuine tRNA-ribosyltransferase domain containing 1::queuine tRNA-ribosyltransferase domain containing 1 || QTRTD1 || || 79691 || || hSQ037266 || || || hHC006508 || 353672	0.45	1.93
hSQ017954	|| Hs.512461 || hSQ017954 || || G protein-coupled receptor 107::G protein-coupled receptor 107 || GPR107 || || 57720 || || hSQ017954 || || || hHC015340 || 353947	0.04	1.52
hSQ033930	|| Hs.7353 || hSQ033930 || || ATG4 autophagy related 4 homolog C (S. cerevisiae)::ATG4 autophagy related 4 homolog C (S. cerevisiae) || ATG4C || || 84938 || || hSQ033930 || || || hHC003209 || 365552	-1.57	-0.09
hSQ023659	|| Hs.512843 || hSQ023659 || || Hypothetical protein LOC100131293::napsin A aspartic peptidase || NAPSA || || 9476 || || hSQ023659 || || || hHC026033 || 367397	-0.08	1.4
hSQ002681	|| Hs.444319 || hSQ002681 || || Thiopurine S-methyltransferase::thiopurine S-methyltransferase || TPMT || || 7172 || || hSQ002681 || || || hHC030138 || 371110	-3.33	-1.85
hSQ042153	|| Hs.546390 || hSQ042153 || || Ribosomal protein L26-like 1::ribosomal protein L26-like 1 || RPL26L1 || || 51121 || || hSQ042153 || || || hHC030474 || 373699	-1.3	0.18
hSQ028383	|| Hs.144502 || hSQ028383 || || phosphatidylinositol-5-phosphate 4-kinase, type II, gamma::Phosphatidylinositol-5-phosphate 4-kinase, type II, gamma || PIP4K2C || || 79837 || || hSQ028383 || || || hHC005035 || 382374	1.5	2.98
hSQ019906	|| Hs.17546 || hSQ019906 || || chromosome 11 open reading frame 1::Chromosome 11 open reading frame 1 || C11orf1 || || 64776 || || hSQ019906 || || || hHC022399 || 382459	-2.15	-0.67
hSQ026355	|| || hSQ026355 || EST_AA460826 || AA460826_Exon1_268 || EST_AA460826 || || || || hSQ026355 || || || hHE040964 || 388158	0.61	2.09
hSQ028262	|| Hs.378532 || hSQ028262 || || HBS1-like (S. cerevisiae)::HBS1-like (S. cerevisiae) || HBS1L || || 10767 || || hSQ028262 || || || hHC008121 || 396115	-0.7	0.78
hSQ032499	|| Hs.591162 || hSQ032499 || || FGFR1 oncogene partner 2::FGFR1 oncogene partner 2 || FGFR1OP2 || || 26127 || || hSQ032499 || || || hHC011193 || 396346	-1.93	-0.45
hSQ004073	|| Hs.433329 || hSQ004073 || || nudix (nucleoside diphosphate linked moiety X)-type motif 8 || NUDT8 || || 254552 || || hSQ004073 || || || hHC026325 || 399373	-1.09	0.39
hSQ037589	|| Hs.438829 || hSQ037589 || || Chromosome 19 open reading frame 23::chromosome 19 open reading frame 23 || C19orf23 || || 148046 || || hSQ037589 || || || hHC025270 || 407585	1.83	3.31
hSQ010247	|| Hs.407570 || hSQ010247 || || hypothetical protein LOC255654 || LOC255654 || || 255654 || || hSQ010247 || || || hHC026975 || 409072	-1.32	0.16
hSQ013759	|| Hs.660790 || hSQ013759 || || zinc finger protein 845 || ZNF845 || || 91664 || || hSQ013759 || || || hHC028799 || 409387	0.1	1.58
hSQ015544	|| Hs.77719 || hSQ015544 || || Gamma-glutamyl carboxylase::gamma-glutamyl carboxylase || GGCX || || 2677 || || hSQ015544 || || || hHA037163 || 412636	-0.96	0.52
hSQ031273	|| Hs.483408 || hSQ031273 || || Protein phosphatase 2 (formerly 2A), catalytic subunit, alpha isoform::protein phosphatase 2 (formerly 2A), catalytic subunit, alpha isoform || PPP2CA || || 5515 || || hSQ031273 || || || hHC007224 || 416203	-0.12	1.36
hSQ045019	|| Hs.486354 || hSQ045019 || || Transcribed locus::protein kinase (cAMP-dependent, catalytic) inhibitor beta || PKIB || || 5570 || || hSQ045019 || || || hHA033919 || 382477	-3.07	-1.59
hSQ029195	|| Hs.496068 || hSQ029195 || NM_033018 || PCTAIRE protein kinase 1::PCTAIRE protein kinase 1 || PCTK1 || || 5127 || || hSQ029195 || || || hHR010947 || 351887	3.64	5.11
hSQ005482	|| Hs.128055 || hSQ005482 || || Oxidative stress induced growth inhibitor 1::oxidative stress induced growth inhibitor 1 || OSGIN1 || || 29948 || || hSQ005482 || || || hHC019024 || 359436	-0.12	1.35
hSQ008566	|| Hs.156171 || hSQ008566 || || Proteasome (prosome, macropain) 26S subunit, ATPase, 6::proteasome (prosome, macropain) 26S subunit, ATPase, 6 || PSMC6 || || 5706 || || hSQ008566 || || || hHC029552 || 386322	-3.24	-1.77
hSQ036721	|| Hs.16803 || hSQ036721 || || LUC7-like (S. cerevisiae)::LUC7-like (S. cerevisiae) || LUC7L || || 55692 || || hSQ036721 || || || hHC003155 || 408407	-0.55	0.92
hSQ036549	|| Hs.533323 || hSQ036549 || || mannosidase, endo-alpha::Mannosidase, endo-alpha || MANEA || || 79694 || || hSQ036549 || || || hHC002171 || 409913	-2.35	-0.88
hSQ009648	|| Hs.591339 || hSQ009648 || XM_371843 || similar to ribosomal protein S27a || LOC389425 || || 389425 || || hSQ009648 || || || hHR029801 || 366597	-2.58	-1.11
hSQ042922	|| Hs.519058 || hSQ042922 || || Neuropeptide Y receptor Y5 || NPY5R || || 4889 || || hSQ042922 || || || hHC006426 || 370087	-0.99	0.48
hSQ040311	|| Hs.386793 || hSQ040311 || || Transcribed locus, strongly similar to XP_001097464.1 PREDICTED: similar to ribophorin II precursor [Macaca mulatta]::glutathione peroxidase 3 (plasma) || GPX3 || || 2878 || || hSQ040311 || || || hHC023190 || 371450	-0.18	1.29
hSQ010821	|| Hs.476270 || hSQ010821 || || Ras association (RalGDS/AF-6) domain family member 1::Ras association (RalGDS/AF-6) domain family member 1 || RASSF1 || || 11186 || || hSQ010821 || || || hHA040446 || 373500	-1.47
hSQ029545	|| Hs.475125 || hSQ029545 || || Ataxin 10::ataxin 10 || ATXN10 || || 25814 || || hSQ029545 || || || hHC002634 || 375017	-0.9	0.57
hSQ025626	|| Hs.656185 || hSQ025626 || || zinc finger protein 266::Zinc finger protein 266 || ZNF266 || || 10781 || || hSQ025626 || || || hHA036082 || 400745	-1.47
hSQ003602	|| Hs.660487 || hSQ003602 || || zinc finger protein 720 || ZNF720 || || 124411 || || hSQ003602 || || || hHC032038 || 403102	-1.47
hSQ017025	|| || hSQ017025 || XM_373970 || hypothetical LOC388917 || LOC388917 || || 388917 || || hSQ017025 || || || hHR024480 || 413913	-0.29	1.18
hSQ027252	|| Hs.273397 || hSQ027252 || || PAN2 poly(A) specific ribonuclease subunit homolog (S. cerevisiae)::PAN2 poly(A) specific ribonuclease subunit homolog (S. cerevisiae) || PAN2 || || 9924 || || hSQ027252 || || || hHC021629 || 365097	1.33	2.8
hSQ044174	|| Hs.486063 || hSQ044174 || || ATG5 autophagy related 5 homolog (S. cerevisiae)::ATG5 autophagy related 5 homolog (S. cerevisiae) || ATG5 || || 9474 || || hSQ044174 || || || hHC007730 || 338353	2.9	4.36
hSQ002502	|| Hs.325631 || hSQ002502 || || MIF4G domain containing || MIF4GD || || 57409 || || hSQ002502 || || || hHC024978 || 376174	0.15	1.61
hSQ026929	|| Hs.576171 || hSQ026929 || XM_371250 || UPF0632 protein A::UPF0632 protein A || LOC388630 || || 388630 || || hSQ026929 || || || hHR021373 || 330517	-1.46
hSQ037522	|| Hs.653274::Hs.696260 || hSQ037522 || || La ribonucleoprotein domain family, member 4::La ribonucleoprotein domain family, member 4 || LARP4 || || 113251 || || hSQ037522 || || || hHC026533 || 331912	-1.69	-0.23
hSQ033294	|| Hs.101174 || hSQ033294 || || Microtubule-associated protein tau::microtubule-associated protein tau || MAPT || || 4137 || || hSQ033294 || || || hHA035821 || 335282	-1.46
hSQ037929	|| || hSQ037929 || BCR/TCR_IGKV2/OR2-7 || BCR/TCR^IGKV2/OR2-7||P||X51881||1||Immunoglobulin_19 || BCR/TCR_IGKV2/OR2-7 || || || || hSQ037929 || || || hHO045206 || 336278	-1.46
hSQ036294	|| Hs.480073 || hSQ036294 || || Heterogeneous nuclear ribonucleoprotein D (AU-rich element RNA binding protein 1, 37kDa)::heterogeneous nuclear ribonucleoprotein D (AU-rich element RNA binding protein 1, 37kDa) || HNRNPD || || 3184 || || hSQ036294 || || || hHA032678 || 341396	-1.81	-0.35
hSQ034688	|| Hs.592248 || hSQ034688 || NM_015975 || **TAF9B RNA polymerase II, TATA box binding protein (TBP)-associated factor, 31kDa || TAF9B::LOC728198 || || 51616 || || hSQ034688 || || || hHR030663 || 349154	-1.94	-0.48
hSQ003358	|| Hs.241421 || hSQ003358 || NM_015594 || DKFZP434O047 protein || DKFZP434O047::TBC1D29 || || 26083 || || hSQ003358 || || || hHR028936 || 357094	-1.46
hSQ038384	|| || hSQ038384 || XM_496199 || similar to ubiquitin specific protease 6; tre-2 oncogene; hyperpolymorphic gene 1 || LOC440419 || || 440419 || || hSQ038384 || || || hHR026896 || 360404	-1.46
hSQ032168	|| Hs.534322 || hSQ032168 || NM_002125 || MHC class II HLA-DRB3 mRNA (HLA-DRB3*01012 allele)::major histocompatibility complex, class II, DR beta 1::Major histocompatibility complex, class II, DR beta 5 || HLA-DRB1::HLA-DRB5 || || 3123::3127 || || hSQ032168 || || || hHR020370 || 375742	-1.07	0.39
hSQ009225	|| Hs.522679 || hSQ009225 || || Praja ring finger 1::praja ring finger 1 || PJA1 || || 64219 || || hSQ009225 || || || hHC005011 || 384290	0.34	1.8
hSQ034168	|| Hs.85950 || hSQ034168 || || Chromosome 5 open reading frame 35::chromosome 5 open reading frame 35 || C5orf35 || || 133383 || || hSQ034168 || || || hHC002600 || 392605	-1.05	0.41
hSQ038529	|| || hSQ038529 || XM_499206 || LOC441841 || LOC441841 || || 441841 || || hSQ038529 || || || hHR001485 || 396889	-1.46
hSQ033847	|| Hs.654773 || hSQ033847 || || golgi autoantigen, golgin subfamily a, 7::Golgi autoantigen, golgin subfamily a, 7 || GOLGA7 || || 51125 || || hSQ033847 || || || hHC023361 || 397252	-0.24	1.22
hSQ035993	|| Hs.524477 || hSQ035993 || || Bone morphogenetic protein receptor, type IA::bone morphogenetic protein receptor, type IA || BMPR1A || || 657 || || hSQ035993 || || || hHC030081 || 398559	0.54	2
hSQ022563	|| Hs.24763 || hSQ022563 || || RAN binding protein 1::RAN binding protein 1 || RANBP1 || || 5902 || || hSQ022563 || || || hHC032278 || 407333	0.43	1.89
hSQ024428	|| Hs.632604 || hSQ024428 || NM_018115 || SDA1 domain containing 1::SDA1 domain containing 1 || SDAD1 || || 55153 || || hSQ024428 || || || hHR028847 || 410586	0.29	1.75
hSQ025311	|| Hs.486292 || hSQ025311 || || Dermatan sulfate epimerase::dermatan sulfate epimerase || DSE || || 29940 || || hSQ025311 || || || hHC007511 || 411930	1.9	3.36
hSQ036320	|| Hs.487035 || hSQ036320 || || similar to RIKEN cDNA 2310008M10 || LOC202459 || || 202459 || || hSQ036320 || || || hHC031068 || 414560	-2	-0.54
hSQ038910	|| Hs.75724 || hSQ038910 || || Mitochondrial ribosomal protein S22::coatomer protein complex, subunit beta 2 (beta prime) || COPB2 || || 9276 || || hSQ038910 || || || hHC006972 || 414834	-0.15	1.31
hSQ000420	|| Hs.23439 || hSQ000420 || || chromosome 4 open reading frame 32::Chromosome 4 open reading frame 32 || C4orf32 || || 132720 || || hSQ000420 || || || hHC006637 || 334632	-1.07	0.38
hSQ043266	|| Hs.137154 || hSQ043266 || || Phosphatidylinositol glycan anchor biosynthesis, class A::phosphatidylinositol glycan anchor biosynthesis, class A || PIGA || || 5277 || || hSQ043266 || || || hHC010957 || 334641	0.86	2.31
hSQ002950	|| Hs.480190 || hSQ002950 || || AF4/FMR2 family, member 1::AF4/FMR2 family, member 1 || AFF1 || || 4299 || || hSQ002950 || || || hHC030104 || 388962	0.9	2.35
hSQ014916	|| || hSQ014916 || XM_114987 || similar to Ssu72 RNA polymerase II CTD phosphatase homolog || LOC196120 || || 196120 || || hSQ014916 || || || hHR031833 || 395112	-2.24	-0.79
hSQ040635	|| Hs.657894 || hSQ040635 || || IQ motif containing H::IQ motif containing H || IQCH || || 64799 || || hSQ040635 || || || hHC005713 || 330717	-1.45
hSQ021801	|| Hs.582993 || hSQ021801 || || BEN domain containing 6::BEN domain containing 6 || BEND6 || || 221336 || || hSQ021801 || || || hHC018279 || 349974	-1.45
hSQ031384	|| Hs.524910 || hSQ031384 || || Ferritin, heavy polypeptide 1::ferritin, heavy polypeptide 1 || FTH1 || || 2495 || || hSQ031384 || || || hHC030868 || 355652	1.76	3.21
hSQ021666	|| Hs.599262 || hSQ021666 || BC004917 || hypothetical protein MGC4771 || MGC4771 || || 84754 || || hSQ021666 || || || hHR015065 || 361939	-1.45
hSQ011148	|| Hs.78824 || hSQ011148 || || Tyrosine kinase with immunoglobulin-like and EGF-like domains 1::tyrosine kinase with immunoglobulin-like and EGF-like domains 1 || TIE1 || || 7075 || || hSQ011148 || || || hHA037398 || 373210	-1.45
hSQ029056	|| Hs.388347 || hSQ029056 || BX648964 || GDNF family receptor alpha 1::hypothetical protein LOC143381 || LOC143381 || || 143381 || || hSQ029056 || || || hHR008946 || 375861	1.32	2.77
hSQ020967	|| || hSQ020967 || || protocadherin alpha subfamily C, 1 || PCDHAC1 || || 56135 || || hSQ020967 || || || hHC015008 || 389946	-1.45
hSQ039060	|| Hs.12102 || hSQ039060 || || Sorting nexin 3::sorting nexin 3 || SNX3 || || 8724 || || hSQ039060 || || || hHC014145 || 398409	0.21	1.66
hSQ016776	|| Hs.120817 || hSQ016776 || || Lin-9 homolog (C. elegans)::lin-9 homolog (C. elegans) || LIN9 || || 286826 || || hSQ016776 || || || hHC001944 || 416569	0.8	2.25
hSQ037183	|| Hs.9589 || hSQ037183 || || Ubiquilin 1::ubiquilin 1 || UBQLN1 || || 29979 || || hSQ037183 || || || hHA033996 || 416858	-1.25	0.2
hSQ034480	|| Hs.522493 || hSQ034480 || NM_015447 || Calmodulin regulated spectrin-associated protein 1::calmodulin regulated spectrin-associated protein 1 || CAMSAP1 || || 157922 || || hSQ034480 || || || hHR002008 || 353458	1.8	3.24
hSQ024876	|| Hs.463485::Hs.694296::Hs.651146 || hSQ024876 || AK056520 || hypothetical protein FLJ31958 || FLJ31958 || || 143153 || || hSQ024876 || || || hHR030966 || 372241	1.2	2.64
hSQ005100	|| Hs.233458 || hSQ005100 || NM_014223 || Nuclear transcription factor Y, gamma::nuclear transcription factor Y, gamma || NFYC || || 4802 || || hSQ005100 || || || hHR026736 || 415706	1.93	3.37
hSQ012012	|| Hs.495984 || hSQ012012 || || Calcium/calmodulin-dependent serine protein kinase (MAGUK family)::calcium/calmodulin-dependent serine protein kinase (MAGUK family) || CASK || || 8573 || || hSQ012012 || || || hHC011413 || 328393	1.73	3.17
hSQ042640	|| Hs.283652 || hSQ042640 || || Isopentenyl-diphosphate delta isomerase 1::isopentenyl-diphosphate delta isomerase 1 || IDI1 || || 3422 || || hSQ042640 || || || hHC006387 || 347197	-2.38	-0.94
hSQ016926	|| Hs.328865 || hSQ016926 || || Transcribed locus::dynactin 4 (p62) || DCTN4 || || 51164 || || hSQ016926 || || || hHC004300 || 354589	0.56	2
hSQ017298	|| Hs.620557 || hSQ017298 || || Ankyrin 2, neuronal::ankyrin 2, neuronal || ANK2 || || 287 || || hSQ017298 || || || hHA035164 || 357725	-1.44
hSQ008171	|| || hSQ008171 || || || || || || || hSQ008171 || || || hHA033413 || 367599	-1.44
hSQ035156	|| Hs.368783 || hSQ035156 || || N-acetyltransferase 5 (GCN5-related, putative)::N-acetyltransferase 5 (GCN5-related, putative) || NAT5 || || 51126 || || hSQ035156 || || || hHC003954 || 376943	-1.42	0.02
hSQ011796	|| Hs.485915 || hSQ011796 || || Akirin 2::akirin 2 || AKIRIN2 || || 55122 || || hSQ011796 || || || hHC027174 || 377162	-0.77	0.67
hSQ038193	|| Hs.133183 || hSQ038193 || BC042880 || Hypothetical LOC643837::hypothetical LOC643837::hypothetical protein LOC284591 || LOC643837::LOC284591 || || 643837::284591 || || hSQ038193 || || || hHR028952 || 387439	-1.44
hSQ034044	|| Hs.521124 || hSQ034044 || || Mitochondrial ribosomal protein S28::mitochondrial ribosomal protein S28 || MRPS28 || || 28957 || || hSQ034044 || || || hHC004580 || 387596	-3.15	-1.71
hSQ005014	|| || hSQ005014 || XM_374006 || hypothetical LOC389028 || LOC389028 || || 389028 || || hSQ005014 || || || hHR017612 || 389625	-1.44
hSQ030433	|| || hSQ030433 || XM_371718 || VTI1B pseudogene || LOC389246 || || 389246 || || hSQ030433 || || || hHR028497 || 394440	-0.88	0.56
hSQ011395	|| Hs.15929 || hSQ011395 || || Chromosome 6 open reading frame 211::chromosome 6 open reading frame 211 || C6orf211 || || 79624 || || hSQ011395 || || || hHC003189 || 399209	-0.99	0.45
hSQ008529	|| Hs.569345 || hSQ008529 || BF572611 || chromosome 14 open reading frame 34 || C14orf34::BF572611 || || 55673::645687 || || hSQ008529 || || || hHR020649 || 399439	-1.44
hSQ009697	|| Hs.655824 || hSQ009697 || || putative homeodomain transcription factor 1::Putative homeodomain transcription factor 1 || PHTF1 || || 10745 || || hSQ009697 || || || hHC002805 || 400639	-0.52	0.92
hSQ041128	|| Hs.546542 || hSQ041128 || NM_198490 || RAB43, member RAS oncogene family || RAB43 || || 339122 || || hSQ041128 || || || hHR026218 || 406891	-1.44
hSQ006900	|| Hs.127022 || hSQ006900 || || Protein tyrosine phosphatase, receptor type, E::protein tyrosine phosphatase, receptor type, E || PTPRE || || 5791 || || hSQ006900 || || || hHA032842 || 408026	-1.44
hSQ019870	|| Hs.639842 || hSQ019870 || || CCR4 carbon catabolite repression 4-like (S. cerevisiae) || CCRN4L || || 25819 || || hSQ019870 || || || hHC028103 || 409973	0.96	2.4
hSQ008659	|| Hs.405156 || hSQ008659 || || Phosphatidic acid phosphatase type 2B::phosphatidic acid phosphatase type 2B || PPAP2B || || 8613 || || hSQ008659 || || || hHC006552 || 416797	1.17	2.61
hSQ009803	|| || hSQ009803 || AF211972 || eukaryotic translation elongation factor 1 alpha 1 || EEF1A1 || || 1915 || || hSQ009803 || || || hHR028381 || 330214	-1.85	-0.42
hSQ011999	|| Hs.57698 || hSQ011999 || || NAD(P) dependent steroid dehydrogenase-like::NAD(P) dependent steroid dehydrogenase-like || NSDHL || || 50814 || || hSQ011999 || || || hHC008330 || 337010	-1.11	0.32
hSQ026339	|| Hs.471933 || hSQ026339 || || FK506 binding protein 1A, 12kDa::FK506 binding protein 1A, 12kDa || FKBP1A || || 2280 || || hSQ026339 || || || hHA033880 || 353770	-1.29	0.14
hSQ004425	|| Hs.590985 || hSQ004425 || || Chromosome 10 open reading frame 97::family with sequence similarity 188, member A || C10orf97 || || 80013 || || hSQ004425 || || || hHA032764 || 358458	-2.33	-0.9
hSQ042653	|| Hs.220594 || hSQ042653 || BC062725 || Coiled-coil domain containing 58::coiled-coil domain containing 58 || CCDC58 || || 131076 || || hSQ042653 || || || hHR029572 || 360065	-2.6	-1.17
hSQ025365	|| Hs.200738 || hSQ025365 || || Solute carrier family 38, member 6::solute carrier family 38, member 6 || SLC38A6 || || 145389 || || hSQ025365 || || || hHC003833 || 362304	-0.78	0.65
hSQ019378	|| Hs.434900 || hSQ019378 || || PDZ domain containing RING finger 3::PDZ domain containing ring finger 3 || PDZRN3 || || 23024 || || hSQ019378 || || || hHC016363 || 382131	0.88	2.31
hSQ017703	|| Hs.8453 || hSQ017703 || || Melanoma antigen family E, 1::melanoma antigen family E, 1 || MAGEE1 || || 57692 || || hSQ017703 || || || hHC007256 || 387274	1.54	2.97
hSQ022202	|| Hs.155097 || hSQ022202 || || Carbonic anhydrase II::carbonic anhydrase II || CA2 || || 760 || || hSQ022202 || || || hHC001641 || 399008	-0.67	0.76
hSQ008433	|| Hs.234896 || hSQ008433 || || Geminin, DNA replication inhibitor::geminin, DNA replication inhibitor || GMNN || || 51053 || || hSQ008433 || || || hHC020830 || 401540	-1.31	0.12
hSQ003995	|| Hs.531701 || hSQ003995 || NM_016125 || Ring finger protein, transmembrane 1::ring finger protein, transmembrane 1 || RNFT1 || || 51136 || || hSQ003995 || || || hHR030479 || 410726	0.73	2.16
hSQ014674	|| Hs.423163 || hSQ014674 || || Solute carrier family 35 (CMP-sialic acid transporter), member A1::solute carrier family 35 (CMP-sialic acid transporter), member A1 || SLC35A1 || || 10559 || || hSQ014674 || || || hHC013859 || 411213	2.05	3.48
hSQ029175	|| Hs.473838 || hSQ029175 || || Proteasome (prosome, macropain) assembly chaperone 1::proteasome (prosome, macropain) assembly chaperone 1 || PSMG1 || || 8624 || || hSQ029175 || || || hHC017713 || 329255	0.06	1.49
hSQ015938	|| Hs.646364 || hSQ015938 || || melanoma inhibitory activity::Melanoma inhibitory activity || MIA || || 8190 || || hSQ015938 || || || hHA036877 || 334685	-1.43
hSQ005074	|| Hs.76884 || hSQ005074 || || Inhibitor of DNA binding 3, dominant negative helix-loop-helix protein::inhibitor of DNA binding 3, dominant negative helix-loop-helix protein || ID3 || || 3399 || || hSQ005074 || || || hHC011606 || 335506	0.27	1.7
hSQ002184	|| Hs.204044 || hSQ002184 || || Tumor necrosis factor receptor superfamily, member 11a, NFKB activator::tumor necrosis factor receptor superfamily, member 11a, NFKB activator || TNFRSF11A || || 8792 || || hSQ002184 || || || hHC012494 || 343542		1.43
hSQ002760	|| Hs.654979 || hSQ002760 || || matrix metallopeptidase 25::Matrix metallopeptidase 25 || MMP25 || || 64386 || || hSQ002760 || || || hHC022095 || 351419	-1.43
hSQ003907	|| Hs.104203 || hSQ003907 || || Coiled-coil domain containing 115::coiled-coil domain containing 115 || CCDC115 || || 84317 || || hSQ003907 || || || hHC006543 || 351811	0.76	2.19
hSQ038621	|| Hs.143067::Hs.652391 || hSQ038621 || AK093900 || KIAA1602 || KIAA1602::AK093900::LOC283331 || || 57701::283331 || || hSQ038621 || || || hHR013012 || 354745	-1.43
hSQ019452	|| Hs.499453::Hs.467210 || hSQ019452 || || zinc finger protein 83::Zinc finger protein 33B::Zinc finger protein 83 || ZNF83 || || 55769 || || hSQ019452 || || || hHC006868 || 356334	-0.03	1.4
hSQ028006	|| Hs.523836 || hSQ028006 || || Glutathione S-transferase pi 1::glutathione S-transferase pi 1 || GSTP1 || || 2950 || || hSQ028006 || || || hHC026128 || 359318	-0.59	0.84
hSQ026278	|| Hs.449599 || hSQ026278 || || isovaleryl Coenzyme A dehydrogenase::Isovaleryl Coenzyme A dehydrogenase || IVD || || 3712 || || hSQ026278 || || || hHC021005 || 362138	1.64	3.07
hSQ002672	|| Hs.5025 || hSQ002672 || || Nebulette::nebulette || NEBL || || 10529 || || hSQ002672 || || || hHA034817 || 363453	-1.43
hSQ036077	|| Hs.300887 || hSQ036077 || || AT hook containing transcription factor 1::AT hook containing transcription factor 1 || AHCTF1 || || 25909 || || hSQ036077 || || || hHC029501 || 366130	-0.2	1.23
hSQ016751	|| Hs.125898 || hSQ016751 || || GNAS complex locus::GNAS complex locus || GNAS || || 2778 || || hSQ016751 || || || hHC026885 || 368580	0.1	1.53
hSQ021993	|| Hs.591571::Hs.645284 || hSQ021993 || NM_002709 || protein phosphatase 1, catalytic subunit, beta isoform::Transcribed locus || PPP1CB || || 5500 || || hSQ021993 || || || hHR001663 || 381639	-1.7	-0.27
hSQ000039	|| || hSQ000039 || EST_AI186056 || AI186056_Exon1_139 || EST_AI186056 || || || || hSQ000039 || || || hHE040976 || 386205	0.32	1.75
hSQ029078	|| Hs.654567 || hSQ029078 || || DENN/MADD domain containing 4A::DENN/MADD domain containing 4A || DENND4A || || 10260 || || hSQ029078 || || || hHC003512 || 388039	0.26	1.69
hSQ039108	|| || hSQ039108 || EST_AA291159 || AA291159_Exon1_187 || EST_AA291159 || || || || hSQ039108 || || || hHE040832 || 389847	0.22	1.65
hSQ000351	|| Hs.335551 || hSQ000351 || NM_001931 || Dihydrolipoamide S-acetyltransferase::dihydrolipoamide S-acetyltransferase || DLAT || || 1737 || || hSQ000351 || || || hHR003034 || 402765	-0.49	0.94
hSQ011095	|| Hs.473417::Hs.634837::Hs.699365 || hSQ011095 || NM_001338 || coxsackie virus and adenovirus receptor::Coxsackie virus and adenovirus receptor || CXADR || || 1525 || || hSQ011095 || || || hHR027876 || 415440	0.05	1.48
hSQ043677	|| Hs.62180 || hSQ043677 || || Anillin, actin binding protein::anillin, actin binding protein || ANLN || || 54443 || || hSQ043677 || || || hHC002256 || 415681	1.07	2.5
hSQ004039	|| Hs.434250 || hSQ004039 || || Cytoskeleton associated protein 2-like::cytoskeleton associated protein 2-like || CKAP2L || || 150468 || || hSQ004039 || || || hHC002608 || 360653	-3.05	-1.62
hSQ042729	|| Hs.90073 || hSQ042729 || || CSE1 chromosome segregation 1-like (yeast)::CSE1 chromosome segregation 1-like (yeast) || CSE1L || || 1434 || || hSQ042729 || || || hHA035362 || 405602	3.25	4.68
hSQ022986	|| Hs.321273 || hSQ022986 || || Exocyst complex component 4::exocyst complex component 4 || EXOC4 || || 60412 || || hSQ022986 || || || hHC012809 || 366951	0.78	2.2
hSQ021446	|| Hs.334772 || hSQ021446 || || Family with sequence similarity 175, member A::family with sequence similarity 175, member A || FAM175A || || 84142 || || hSQ021446 || || || hHC018895 || 377533	-2.62	-1.2
hSQ000487	|| || hSQ000487 || XM_374338 || hypothetical LOC389893 || LOC389893 || || 389893 || || hSQ000487 || || || hHR030661 || 331601	-1.42
hSQ029943	|| Hs.135458 || hSQ029943 || || Integrin beta 1 binding protein 3 || ITGB1BP3 || || 27231 || || hSQ029943 || || || hHA032942 || 344034	-1.42
hSQ042664	|| Hs.656372 || hSQ042664 || || zinc finger protein 678::Zinc finger protein 678 || ZNF678 || || 339500 || || hSQ042664 || || || hHC004588 || 352947	1.54	2.96
hSQ036202	|| Hs.185774::Hs.696138 || hSQ036202 || || Eyes absent homolog 3 (Drosophila)::eyes absent homolog 3 (Drosophila) || EYA3 || || 2140 || || hSQ036202 || || || hHA035320 || 353772	-0.28	1.14
hSQ030341	|| Hs.88556 || hSQ030341 || NM_004964 || Histone deacetylase 1::histone deacetylase 1 || HDAC1 || || 3065 || || hSQ030341 || || || hHR026332 || 357441	-0.29	1.13
hSQ014243	|| Hs.632778 || hSQ014243 || || Nucleolar protein 12::nucleolar protein 12 || NOL12 || || 79159 || || hSQ014243 || || || hHC022408 || 358071	-0.7	0.72
hSQ003828	|| Hs.590918::Hs.696010 || hSQ003828 || AK024144 || hypothetical protein FLJ14082 || FLJ14082 || || 80092 || || hSQ003828 || || || hHR027461 || 367321	-1.42
hSQ023084	|| Hs.87295 || hSQ023084 || NM_016078 || Family with sequence similarity 18, member B::family with sequence similarity 18, member B || FAM18B || || 51030 || || hSQ023084 || || || hHR030714 || 369847	0.68	2.1
hSQ002820	|| Hs.129719 || hSQ002820 || || Transglutaminase 5 || TGM5 || || 9333 || || hSQ002820 || || || hHA037770 || 373852	-1.42
hSQ005906	|| Hs.269909 || hSQ005906 || || Chromosome 14 open reading frame 147::chromosome 14 open reading frame 147 || C14orf147 || || 171546 || || hSQ005906 || || || hHC026322 || 376031	1.9	3.32
hSQ029645	|| Hs.192237 || hSQ029645 || || Zinc finger protein 342 || ZNF342 || || 162979 || || hSQ029645 || || || hHC023299 || 379729	0.21	1.63
hSQ015846	|| Hs.468058 || hSQ015846 || || UDP-N-acetyl-alpha-D-galactosamine:polypeptide N-acetylgalactosaminyltransferase 14 (GalNAc-T14)::UDP-N-acetyl-alpha-D-galactosamine:polypeptide N-acetylgalactosaminyltransferase 14 (GalNAc-T14) || GALNT14 || || 79623 || || hSQ015846 || || || hHC020467 || 383810	-1.42
hSQ005955	|| Hs.352626 || hSQ005955 || || Transmembrane channel-like 2 || TMC2 || || 117532 || || hSQ005955 || || || hHC019219 || 384068	-1.42
hSQ031101	|| Hs.430606 || hSQ031101 || || Transcribed locus::citrate synthase || CS || || 1431 || || hSQ031101 || || || hHC029720 || 388478	1.88	3.3
hSQ012058	|| Hs.368433 || hSQ012058 || NM_005079 || Tumor protein D52::tumor protein D52 || TPD52 || || 7163 || || hSQ012058 || || || hHR003741 || 394066	-0.9	0.52
hSQ018623	|| Hs.591868 || hSQ018623 || || Zinc finger and BTB domain containing 10::zinc finger and BTB domain containing 10 || ZBTB10 || || 65986 || || hSQ018623 || || || hHC002398 || 401906	0.51	1.93
hSQ004737	|| Hs.421608 || hSQ004737 || NM_001959 || Eukaryotic translation elongation factor 1 beta 2::eukaryotic translation elongation factor 1 beta 2 || EEF1B2 || || 1933 || || hSQ004737 || || || hHR015778 || 406344	-1.21	0.21
hSQ015378	|| || hSQ015378 || || || || || || || hSQ015378 || || || hHA033418 || 406899	-2.4	-0.98
hSQ034617	|| Hs.143410 || hSQ034617 || || Ubiquitin specific peptidase 45 || USP45 || || 85015 || || hSQ034617 || || || hHC004056 || 417097	0.47	1.89
hSQ034744	|| || hSQ034744 || EST_AA461501 || AA461501_Exon1_253 || EST_AA461501 || || || || hSQ034744 || || || hHE040778 || 336035	-0.05	1.36
hSQ015835	|| Hs.323213 || hSQ015835 || || Yip1 domain family, member 2 || YIPF2 || || 78992 || || hSQ015835 || || || hHC017163 || 346081	0.13	1.54
hSQ001019	|| Hs.200230 || hSQ001019 || || Family with sequence similarity 102, member B::family with sequence similarity 102, member B || FAM102B || || 284611 || || hSQ001019 || || || hHC003893 || 364406	-0.29	1.12
hSQ036240	|| Hs.133321 || hSQ036240 || || Trimethyllysine hydroxylase, epsilon::trimethyllysine hydroxylase, epsilon || TMLHE || || 55217 || || hSQ036240 || || || hHC031241 || 366600	-0.51	0.9
hSQ016625	|| Hs.438678 || hSQ016625 || || Transaldolase 1::transaldolase 1 || TALDO1 || || 6888 || || hSQ016625 || || || hHC030330 || 369325	-0.31	1.1
hSQ024880	|| Hs.430299 || hSQ024880 || || Peroxisomal membrane protein 2, 22kDa::peroxisomal membrane protein 2, 22kDa || PXMP2 || || 5827 || || hSQ024880 || || || hHC020863 || 382331	-1.79	-0.38
hSQ003608	|| Hs.404056 || hSQ003608 || || Eukaryotic translation initiation factor 3, subunit J::eukaryotic translation initiation factor 3, subunit J || EIF3J || || 8669 || || hSQ003608 || || || hHC004063 || 382951	-2.27	-0.86
hSQ043062	|| Hs.458312 || hSQ043062 || || Methyl-CpG binding domain protein 5::methyl-CpG binding domain protein 5 || MBD5 || || 55777 || || hSQ043062 || || || hHC004339 || 383394	2.57	3.98
hSQ010553	|| Hs.421608 || hSQ010553 || BG562476 || Eukaryotic translation elongation factor 1 beta 2::eukaryotic translation elongation factor 1 beta 2::eukaryotic translation elongation factor 1 beta 4 || EEF1B2::EEF1B4 || || 1933::1935 || || hSQ010553 || || || hHR027236 || 389021	-1.81	-0.4
hSQ040092	|| Hs.14623 || hSQ040092 || || Interferon, gamma-inducible protein 30::interferon, gamma-inducible protein 30 || IFI30 || || 10437 || || hSQ040092 || || || hHC023276 || 389510	-0.11	1.3
hSQ010459	|| Hs.655395 || hSQ010459 || || retinoic acid induced 1::Retinoic acid induced 1 || RAI1 || || 10743 || || hSQ010459 || || || hHC011816 || 391485	1.46	2.87
hSQ017918	|| Hs.509523 || hSQ017918 || || Menage a trois homolog 1, cyclin H assembly factor (Xenopus laevis)::menage a trois homolog 1, cyclin H assembly factor (Xenopus laevis) || MNAT1 || || 4331 || || hSQ017918 || || || hHC013078 || 406676	-4.08	-2.67
hSQ021304	|| Hs.412707 || hSQ021304 || NM_000194 || Hypoxanthine phosphoribosyltransferase 1::hypoxanthine phosphoribosyltransferase 1 || HPRT1 || || 3251 || || hSQ021304 || || || hCM001045 || 327888		1.41
hSQ035642	|| || hSQ035642 || ncRNA_mir-182_33 || UCSC_hg16 || ncRNA_mir-182_33 || || || || hSQ035642 || || || hHO047871 || 346895	-1.41
hSQ029843	|| Hs.612814 || hSQ029843 || || Phosphatidylinositol glycan anchor biosynthesis, class B::cell cycle progression 1 || CCPG1 || || 9236 || || hSQ029843 || || || hHA038607 || 352395	-1.41
hSQ042894	|| Hs.494549 || hSQ042894 || || Chromosome 9 open reading frame 130::Chromosome 9 open reading frame 130 || C9orf130 || || 286354 || || hSQ042894 || || || hHR005932 || 352818	-1.41
hSQ026328	|| Hs.624539::Hs.635227 || hSQ026328 || BC043420 || **COBW-like placental protein::COBW domain containing 5 || RP11-561O23.4::DC36::CBWD5 || || 389760::220869 || || hSQ026328 || || || hHR030334 || 400803	-1.95	-0.54
hSQ012001	|| Hs.631506 || hSQ012001 || || Minichromosome maintenance complex component 8::minichromosome maintenance complex component 8 || MCM8 || || 84515 || || hSQ012001 || || || hHC013198 || 404877	-0.45	0.96
hSQ023136	|| Hs.438250 || hSQ023136 || || Transcribed locus, strongly similar to XP_001078638.1 PREDICTED: similar to MEGF11 protein [Rattus norvegicus]::Multiple EGF-like-domains 11 || MEGF11 || || 84465 || || hSQ023136 || || || hHC004415 || 408301	-0.84	0.57
hSQ034285	|| Hs.508234 || hSQ034285 || || Kruppel-like factor 5 (intestinal) || KLF5 || || 688 || || hSQ034285 || || || hHC004379 || 409402	0.32	1.73
hSQ025992	|| Hs.568249 || hSQ025992 || NM_001008735 || high-mobility group (nonhistone chromosomal) protein 1-like 1 || HMG1L1::HMGB1 || || 10357 || || hSQ025992 || || || hHR030783 || 347161	-2.28	-0.87
hSQ023611	|| Hs.531752 || hSQ023611 || || RAN binding protein 3::RAN binding protein 3 || RANBP3 || || 8498 || || hSQ023611 || || || hHC024417 || 398664	0.64	2.05
hSQ036669	|| Hs.287386 || hSQ036669 || || PR domain containing 13 || PRDM13 || || 59336 || || hSQ036669 || || || hHC001900 || 353233	2.67	4.07
hSQ039357	|| Hs.297324::Hs.644633::Hs.699152 || hSQ039357 || NM_000362 || TIMP metallopeptidase inhibitor 3::TIMP metallopeptidase inhibitor 3 || TIMP3 || || 7078 || || hSQ039357 || || || hHR001973 || 363757	1.3	2.7
hSQ023697	|| Hs.144468 || hSQ023697 || || Chitinase domain containing 1::chitinase domain containing 1 || CHID1 || || 66005 || || hSQ023697 || || || hHC017681 || 367783	0.19	1.59
hSQ019054	|| Hs.650585 || hSQ019054 || || laminin, beta 1::Laminin, beta 1 || LAMB1 || || 3912 || || hSQ019054 || || || hHC004268 || 391050	0.43	1.83
hSQ032052	|| Hs.404056 || hSQ032052 || NM_003758 || Eukaryotic translation initiation factor 3, subunit J::eukaryotic translation initiation factor 3, subunit J || EIF3J || || 8669 || || hSQ032052 || || || hHR003490 || 405313	-2.12	-0.72
hSQ042465	|| Hs.14637 || hSQ042465 || || N-acetyltransferase 8 (GCN5-related, putative)::N-acetyltransferase 8 (GCN5-related, putative) || NAT8 || || 9027 || || hSQ042465 || || || hHC030805 || 327156	-1.4
hSQ038202	|| Hs.654583 || hSQ038202 || || retinoic acid receptor, alpha::Retinoic acid receptor, alpha || RARA || || 5914 || || hSQ038202 || || || hHC015349 || 327756	0.27	1.67
hSQ027366	|| || hSQ027366 || || eukaryotic translation elongation factor 1 beta 2 || EEF1B2 || || 1933 || || hSQ027366 || || || hHA036158 || 337876	-1.39	0.01
hSQ018674	|| Hs.435413 || hSQ018674 || || Metastasis associated 1 family, member 3::metastasis associated 1 family, member 3 || MTA3 || || 57504 || || hSQ018674 || || || hHC025682 || 339470	-0.62	0.78
hSQ022207	|| Hs.643580::Hs.699254 || hSQ022207 || AK021621 || PRP40 pre-mRNA processing factor 40 homolog A (S. cerevisiae)::PRP40 pre-mRNA processing factor 40 homolog A (S. cerevisiae) || PRPF40A || || 55660 || || hSQ022207 || || || hHR008774 || 340088	-1.63	-0.23
hSQ029961	|| Hs.518595 || hSQ029961 || || DNA segment on chromosome 4 (unique) 234 expressed sequence::DNA segment on chromosome 4 (unique) 234 expressed sequence || D4S234E || || 27065 || || hSQ029961 || || || hHC009026 || 342615	0.73	2.13
hSQ004204	|| Hs.496710 || hSQ004204 || || Stromal antigen 2::stromal antigen 2 || STAG2 || || 10735 || || hSQ004204 || || || hHC002091 || 345097	-0.9	0.5
hSQ014147	|| Hs.648256 || hSQ014147 || || cytochrome P450, family 2, subfamily D, polypeptide 6::Cytochrome P450, family 2, subfamily D, polypeptide 6 || CYP2D6 || || 1565 || || hSQ014147 || || || hHC030856 || 357799	-1.4
hSQ041676	|| Hs.105134 || hSQ041676 || || Muscleblind-like 3 (Drosophila)::muscleblind-like 3 (Drosophila) || MBNL3 || || 55796 || || hSQ041676 || || || hHA034216 || 358524	-1.4
hSQ004179	|| Hs.655413::Hs.699353 || hSQ004179 || || serine/threonine kinase 17a || STK17A || || 9263 || || hSQ004179 || || || hHC003497 || 366009	-1.4
hSQ034191	|| Hs.570355 || hSQ034191 || || Activity-dependent neuroprotector homeobox::activity-dependent neuroprotector homeobox || ADNP || || 23394 || || hSQ034191 || || || hHC009750 || 372772	1.62	3.02
hSQ023343	|| Hs.408629 || hSQ023343 || || KDEL (Lys-Asp-Glu-Leu) containing 1::KDEL (Lys-Asp-Glu-Leu) containing 1 || KDELC1 || || 79070 || || hSQ023343 || || || hHC028939 || 381615	0.92	2.32
hSQ007062	|| Hs.502836 || hSQ007062 || || ADP-ribosylation factor-like 2::ADP-ribosylation factor-like 2 || ARL2 || || 402 || || hSQ007062 || || || hHC022061 || 361604	4.47	5.86
hSQ020281	|| Hs.390623 || hSQ020281 || || X-prolyl aminopeptidase (aminopeptidase P) 1, soluble::X-prolyl aminopeptidase (aminopeptidase P) 1, soluble || XPNPEP1 || || 7511 || || hSQ020281 || || || hHC001585 || 328772	-0.09	1.3
hSQ006435	|| Hs.77890 || hSQ006435 || || Guanylate cyclase 1, soluble, beta 3::guanylate cyclase 1, soluble, beta 3 || GUCY1B3 || || 2983 || || hSQ006435 || || || hHC002894 || 342095	-0.28	1.11
hSQ011287	|| Hs.592510::Hs.654398::Hs.699161 || hSQ011287 || || Activating transcription factor 2::activating transcription factor 2 || ATF2 || || 1386 || || hSQ011287 || || || hHC004791 || 344875	-0.6	0.79
hSQ021334	|| Hs.101915 || hSQ021334 || || Elongation of very long chain fatty acids (FEN1/Elo2, SUR4/Elo3, yeast)-like 4::elongation of very long chain fatty acids (FEN1/Elo2, SUR4/Elo3, yeast)-like 4 || ELOVL4 || || 6785 || || hSQ021334 || || || hHC003183 || 351116	0.17	1.56
hSQ045158	|| Hs.425427 || hSQ045158 || || Ly1 antibody reactive homolog (mouse)::Ly1 antibody reactive homolog (mouse) || LYAR || || 55646 || || hSQ045158 || || || hHC011320 || 354400	-2.97	-1.58
hSQ041004	|| Hs.23348 || hSQ041004 || || S-phase kinase-associated protein 2 (p45)::S-phase kinase-associated protein 2 (p45) || SKP2 || || 6502 || || hSQ041004 || || || hHA038944 || 354864	-0.37	1.02
hSQ037877	|| || hSQ037877 || || NMDA receptor regulated 1-like || NARG1L || || 79612 || || hSQ037877 || || || hHA039558 || 376401	0.71	2.1
hSQ011743	|| Hs.430606 || hSQ011743 || NM_198324 || Transcribed locus::citrate synthase || CS || || 1431 || || hSQ011743 || || || hHR029395 || 384212	1.6	2.99
hSQ036481	|| Hs.491745 || hSQ036481 || || Transcription elongation factor A (SII), 1::transcription elongation factor A (SII), 1 || TCEA1 || || 6917 || || hSQ036481 || || || hHC030044 || 387005	-1.57	-0.18
hSQ006956	|| Hs.122926 || hSQ006956 || || Nuclear receptor subfamily 3, group C, member 1 (glucocorticoid receptor)::nuclear receptor subfamily 3, group C, member 1 (glucocorticoid receptor) || NR3C1 || || 2908 || || hSQ006956 || || || hHC005588 || 392816	1.17	2.56
hSQ021703	|| Hs.37883 || hSQ021703 || || Chromosome 18 open reading frame 21::chromosome 18 open reading frame 21 || C18orf21 || || 83608 || || hSQ021703 || || || hHC028017 || 393792	0.75	2.14
hSQ032389	|| Hs.480506 || hSQ032389 || || Zinc finger, ZZ-type containing 3::zinc finger, ZZ-type containing 3 || ZZZ3 || || 26009 || || hSQ032389 || || || hHC007102 || 402441	-1.09	0.3
hSQ022504	|| Hs.29698 || hSQ022504 || || Zinc finger protein 605::zinc finger protein 605-like || ZNF605 || || 90462 || || hSQ022504 || || || hHC007342 || 404735	-0.1	1.29
hSQ015334	|| Hs.368934 || hSQ015334 || || Chromosome 17 open reading frame 45::non-protein coding RNA 188 || C17orf45 || || 125144 || || hSQ015334 || || || hHC009311 || 408743	-0.4	0.99
hSQ042518	|| Hs.446685::Hs.700643 || hSQ042518 || NM_006821 || Acyl-CoA thioesterase 2::acyl-CoA thioesterase 2 || ACOT2::ACOT1 || || 10965 || || hSQ042518 || || || hHR027276 || 417229	-0.6	0.79
hSQ030280	|| Hs.654429 || hSQ030280 || || SEC24 family, member C (S. cerevisiae)::SEC24 related gene family, member C (S. cerevisiae) || SEC24C || || 9632 || || hSQ030280 || || || hHA035581 || 330225	-1.39
hSQ004394	|| Hs.170737 || hSQ004394 || || Ubiquitin-like modifier activating enzyme 5::ubiquitin-like modifier activating enzyme 5 || UBA5 || || 79876 || || hSQ004394 || || || hHA033817 || 331995	-1.39
hSQ006704	|| Hs.221660 || hSQ006704 || || Blood vessel epicardial substance::blood vessel epicardial substance || BVES || || 11149 || || hSQ006704 || || || hHA040717 || 333918	-1.39
hSQ037022	|| Hs.170904 || hSQ037022 || || Growth hormone regulated TBC protein 1::growth hormone regulated TBC protein 1 || GRTP1 || || 79774 || || hSQ037022 || || || hHC008054 || 336653	-0.42	0.97
hSQ017310	|| Hs.517499 || hSQ017310 || || GRB2-related adaptor protein 2::GRB2-related adaptor protein 2 || GRAP2 || || 9402 || || hSQ017310 || || || hHC016286 || 338287	-1.39
hSQ016199	|| || hSQ016199 || XM_497381 || similar to vegetative cell wall protein gp1 || LOC441663 || || 441663 || || hSQ016199 || || || hHR022514 || 338986	-1.39
hSQ032088	|| Hs.22146::Hs.654833::Hs.699230 || hSQ032088 || NM_014746 || Transcribed locus::Ring finger protein 144 || RNF144::RNF144A || || 9781 || || hSQ032088 || || || hHR005090 || 343180	1.72	3.11
hSQ036235	|| Hs.119897 || hSQ036235 || || leucine rich repeat containing 27::Leucine rich repeat containing 27 || LRRC27 || || 80313 || || hSQ036235 || || || hHA032763 || 350074	-1.39
hSQ009692	|| Hs.373642 || hSQ009692 || || PR domain containing 8::PR domain containing 8 || PRDM8 || || 56978 || || hSQ009692 || || || hHC006064 || 359413	1.82	3.21
hSQ016287	|| Hs.24763 || hSQ016287 || NM_002882 || RAN binding protein 1::RAN binding protein 1 || RANBP1 || || 5902 || || hSQ016287 || || || hHR030426 || 369456	0.49	1.88
hSQ023603	|| Hs.74471 || hSQ023603 || || Gap junction protein, alpha 1, 43kDa::gap junction protein, alpha 1, 43kDa || GJA1 || || 2697 || || hSQ023603 || || || hHC028998 || 375673	1.32	2.71
hSQ006860	|| Hs.115460 || hSQ006860 || || Calicin::calicin || CCIN || || 881 || || hSQ006860 || || || hHC015404 || 390537		1.39
hSQ022420	|| Hs.643500::Hs.694751::Hs.653169 || hSQ022420 || NM_016167 || nucleolar protein 7, 27kDa || NOL7 || || 51406 || || hSQ022420 || || || hHR003958 || 407917	-3.13	-1.74
hSQ000059	|| Hs.590976 || hSQ000059 || || leukocyte receptor cluster (LRC) member 9 || LENG9 || || 94059 || || hSQ000059 || || || hHC014785 || 333793	2.95	4.34
hSQ007819	|| Hs.290758 || hSQ007819 || || Damage-specific DNA binding protein 1, 127kDa::damage-specific DNA binding protein 1, 127kDa || DDB1 || || 1642 || || hSQ007819 || || || hHC017251 || 381352	2.49	3.88
hSQ024133	|| Hs.643433::Hs.696031 || hSQ024133 || || F-box and leucine-rich repeat protein 5::F-box and leucine-rich repeat protein 5 || FBXL5 || || 26234 || || hSQ024133 || || || hHC010472 || 391612	2.62	4.01
hSQ024751	|| Hs.651111 || hSQ024751 || || zinc finger protein 565::Zinc finger protein 565 || ZNF565 || || 147929 || || hSQ024751 || || || hHC007419 || 348760	-0.34	1.04
hSQ034839	|| Hs.369168 || hSQ034839 || || Sec1 family domain containing 1::sec1 family domain containing 1 || SCFD1 || || 23256 || || hSQ034839 || || || hHC006704 || 386525	-1.29	0.09
hSQ031942	|| Hs.591897 || hSQ031942 || || Nipsnap homolog 3A (C. elegans)::nipsnap homolog 3A (C. elegans) || NIPSNAP3A || || 25934 || || hSQ031942 || || || hHC002876 || 387202	-1.87	-0.49
hSQ005484	|| || hSQ005484 || || KIAA0907 || KIAA0907 || || 22889 || || hSQ005484 || || || hHO047689 || 326637	-1.38
hSQ022099	|| Hs.596704 || hSQ022099 || || staufen, RNA binding protein, homolog 1 (Drosophila)::Staufen, RNA binding protein, homolog 1 (Drosophila) || STAU1 || || 6780 || || hSQ022099 || || || hHC019369 || 327211	0.12	1.5
hSQ032488	|| Hs.523789 || hSQ032488 || AF001893 || Non-protein coding RNA 84::nuclear paraspeckle assembly transcript 1 (non-protein coding) || NCRNA00084 || || 283131 || || hSQ032488 || || || hHR002881 || 333150	-1.38
hSQ028753	|| Hs.498720 || hSQ028753 || || Coiled-coil domain containing 3::coiled-coil domain containing 3 || CCDC3 || || 83643 || || hSQ028753 || || || hHC012481 || 334713	0.73	2.11
hSQ004986	|| Hs.21816 || hSQ004986 || || Protein phosphatase 1, regulatory (inhibitor) subunit 9A::protein phosphatase 1, regulatory (inhibitor) subunit 9A || PPP1R9A || || 55607 || || hSQ004986 || || || hHC009889 || 335158	-1.38
hSQ044598	|| Hs.126357 || hSQ044598 || || Oculocerebrorenal syndrome of Lowe::oculocerebrorenal syndrome of Lowe || OCRL || || 4952 || || hSQ044598 || || || hCT001202::hCT001077 || 339420	-1.38
hSQ031051	|| Hs.135646 || hSQ031051 || || E74-like factor 1 (ets domain transcription factor)::E74-like factor 1 (ets domain transcription factor) || ELF1 || || 1997 || || hSQ031051 || || || hHC003039 || 346548	-0.35	1.03
hSQ024032	|| Hs.335003 || hSQ024032 || || Ankyrin repeat domain 11::ankyrin repeat domain 11 || ANKRD11 || || 29123 || || hSQ024032 || || || hHC032223 || 347167	2.87	4.25
hSQ000488	|| Hs.126906 || hSQ000488 || || Pentatricopeptide repeat domain 2::pentatricopeptide repeat domain 2 || PTCD2 || || 79810 || || hSQ000488 || || || hHA032943 || 352521	-1.66	-0.28
hSQ038521	|| Hs.213724 || hSQ038521 || || Suppressor of Ty 16 homolog (S. cerevisiae)::suppressor of Ty 16 homolog (S. cerevisiae) || SUPT16H || || 11198 || || hSQ038521 || || || hHC028696 || 354561	0.9	2.28
hSQ033322	|| Hs.591285 || hSQ033322 || || Potassium large conductance calcium-activated channel, subfamily M beta member 3::potassium large conductance calcium-activated channel, subfamily M beta member 3 || KCNMB3 || || 27094 || || hSQ033322 || || || hHA040480 || 355012	-1.38
hSQ002976	|| Hs.472270 || hSQ002976 || || Ras and Rab interactor 2::Ras and Rab interactor 2 || RIN2 || || 54453 || || hSQ002976 || || || hHC003676 || 357963	2.15	3.53
hSQ024483	|| Hs.488835 || hSQ024483 || || Transmembrane protein 120A::transmembrane protein 120A || TMEM120A || || 83862 || || hSQ024483 || || || hHC016555 || 382393	-0.53	0.85
hSQ037948	|| Hs.110839 || hSQ037948 || || Zinc finger with KRAB and SCAN domains 5::zinc finger with KRAB and SCAN domains 5 || ZKSCAN5 || || 23660 || || hSQ037948 || || || hHA039871 || 382738	-1.38
hSQ020617	|| Hs.631761 || hSQ020617 || || Chromosome 17 open reading frame 56::chromosome 17 open reading frame 56 || C17orf56 || || 146705 || || hSQ020617 || || || hHC015763 || 385260	1.27	2.65
hSQ010439	|| || hSQ010439 || EST_AA121366 || AA121366_Exon1_157 || EST_AA121366 || || || || hSQ010439 || || || hHE041000 || 392019	-0.44	0.94
hSQ017708	|| Hs.503709 || hSQ017708 || || Transmembrane protein 123::transmembrane protein 123 || TMEM123 || || 114908 || || hSQ017708 || || || hHC004473 || 395059	-1.13	0.25
hSQ013746	|| Hs.12319 || hSQ013746 || || Amyotrophic lateral sclerosis 2 (juvenile) chromosome region, candidate 4::amyotrophic lateral sclerosis 2 (juvenile) chromosome region, candidate 4 || ALS2CR4 || || 65062 || || hSQ013746 || || || hHC002278 || 403688	-2.03	-0.65
hSQ013484	|| Hs.651245 || hSQ013484 || || maelstrom homolog (Drosophila)::Maelstrom homolog (Drosophila) || MAEL || || 84944 || || hSQ013484 || || || hHC025198 || 405520	-1.19	0.19
hSQ019519	|| Hs.310958 || hSQ019519 || || Psoriasis susceptibility 1 candidate 1::psoriasis susceptibility 1 candidate 1 || PSORS1C1 || || 170679 || || hSQ019519 || || || hHC018730 || 406482	-1.38
hSQ042558	|| Hs.21016 || hSQ042558 || || Coagulation factor C homolog, cochlin (Limulus polyphemus)::coagulation factor C homolog, cochlin (Limulus polyphemus) || COCH || || 1690 || || hSQ042558 || || || hHC013907 || 408941	1.06	2.44
hSQ032508	|| Hs.208267 || hSQ032508 || NM_032047 || MCF.2 cell line derived transforming sequence-like 2::UDP-GlcNAc:betaGal beta-1,3-N-acetylglucosaminyltransferase 5 || B3GNT5 || || 84002 || || hSQ032508 || || || hHR009971 || 409251	0.55	1.93
hSQ022344	|| Hs.642817 || hSQ022344 || || transmembrane emp24 protein transport domain containing 7::Transmembrane emp24 protein transport domain containing 7 || TMED7 || || 51014 || || hSQ022344 || || || hHC014351 || 411626	-0.67	0.71
hSQ039507	|| Hs.75850 || hSQ039507 || || WAS protein family, member 1::WAS protein family, member 1 || WASF1 || || 8936 || || hSQ039507 || || || hHC002988 || 416238	-0.9	0.48
hSQ003932	|| Hs.132781 || hSQ003932 || || Interleukin 27 receptor, alpha::interleukin 27 receptor, alpha || IL27RA || || 9466 || || hSQ003932 || || || hHC017208 || 417264	1.48	2.86
hSQ020625	|| Hs.106019 || hSQ020625 || || Protein phosphatase 1, regulatory (inhibitor) subunit 10::protein phosphatase 1, regulatory (inhibitor) subunit 10 || PPP1R10 || || 5514 || || hSQ020625 || || || hHC012779 || 412692	3.86	5.23
hSQ020003	|| Hs.553685 || hSQ020003 || NM_173857 || vomeronasal 1 receptor 4 || VN1R4 || || 317703 || || hSQ020003 || || || hHR029809 || 330138	-1.37
hSQ006757	|| Hs.170146 || hSQ006757 || || Relaxin/insulin-like family peptide receptor 3 || RXFP3 || || 51289 || || hSQ006757 || || || hHC016478 || 338582	-1.37
hSQ003414	|| Hs.369252 || hSQ003414 || || Solute carrier family 22 (organic anion transporter), member 6::solute carrier family 22 (organic anion transporter), member 6 || SLC22A6 || || 9356 || || hSQ003414 || || || hHC022862 || 344020	-1.37
hSQ014505	|| Hs.33446 || hSQ014505 || || Nuclear receptor subfamily 5, group A, member 2::nuclear receptor subfamily 5, group A, member 2 || NR5A2 || || 2494 || || hSQ014505 || || || hHA039749 || 368461	-1.37
hSQ023423	|| Hs.591697 || hSQ023423 || || MAD2 mitotic arrest deficient-like 1 (yeast)::MAD2 mitotic arrest deficient-like 1 (yeast) || MAD2L1 || || 4085 || || hSQ023423 || || || hHC028159 || 382467	-1.59	-0.22
hSQ005949	|| Hs.369284 || hSQ005949 || || ESF1, nucleolar pre-rRNA processing protein, homolog (S. cerevisiae)::ESF1, nucleolar pre-rRNA processing protein, homolog (S. cerevisiae) || ESF1 || || 51575 || || hSQ005949 || || || hHC009500 || 386472	-1.37
hSQ024823	|| Hs.632415 || hSQ024823 || || Polo-like kinase 3 (Drosophila)::polo-like kinase 3 (Drosophila) || PLK3 || || 1263 || || hSQ024823 || || || hHC014816 || 389685	2.04	3.41
hSQ030411	|| || hSQ030411 || NM_015639 || GTPase activating Rap/RanGAP domain-like 2 pseudogene || GARNL2P || || 26134 || || hSQ030411 || || || hHR028244 || 392313	0.45	1.82
hSQ021078	|| Hs.203691 || hSQ021078 || || Discoidin, CUB and LCCL domain containing 2::discoidin, CUB and LCCL domain containing 2 || DCBLD2 || || 131566 || || hSQ021078 || || || hHC005835 || 344202	1.26	2.63
hSQ009040	|| Hs.444276 || hSQ009040 || || Nucleoporin 37kDa::nucleoporin 37kDa || NUP37 || || 79023 || || hSQ009040 || || || hHC001792 || 355239	-3.13	-1.76
hSQ009536	|| Hs.524910 || hSQ009536 || NM_002032 || Ferritin, heavy polypeptide 1::ferritin, heavy polypeptide 1 || FTH1 || || 2495 || || hSQ009536 || || || hHR030784 || 355581	1.68	3.05
hSQ003991	|| Hs.250072 || hSQ003991 || || Solute carrier family 4, sodium bicarbonate cotransporter, member 7::solute carrier family 4, sodium bicarbonate cotransporter, member 7 || SLC4A7 || || 9497 || || hSQ003991 || || || hHC004086 || 372897	1.14	2.51
hSQ027000	|| Hs.463613 || hSQ027000 || NM_001005404 || Yippee-like 2 (Drosophila)::yippee-like 2 (Drosophila) || YPEL2 || || 388403 || || hSQ027000 || || || hHR003381 || 399476	1.32	2.69
hSQ007288	|| Hs.150557 || hSQ007288 || || Kruppel-like factor 9::Kruppel-like factor 9 || KLF9 || || 687 || || hSQ007288 || || || hHC003184 || 359409	0.93	2.3
hSQ034042	|| Hs.631975 || hSQ034042 || || Solute carrier family 30 (zinc transporter), member 5::solute carrier family 30 (zinc transporter), member 5 || SLC30A5 || || 64924 || || hSQ034042 || || || hHA033701 || 368023	-4.18	-2.81
hSQ018875	|| Hs.291587 || hSQ018875 || || Transcribed locus::AT rich interactive domain 1B (SWI1-like) || ARID1B || || 57492 || || hSQ018875 || || || hHC031309 || 334977	0.99	2.35
hSQ008125	|| Hs.254042 || hSQ008125 || || HLA-B associated transcript 1::HLA-B associated transcript 1 || BAT1 || || 7919 || || hSQ008125 || || || hHC023391 || 346862	-0.26	1.1
hSQ008796	|| Hs.522257::Hs.695973 || hSQ008796 || NM_002140 || Heterogeneous nuclear ribonucleoprotein K::heterogeneous nuclear ribonucleoprotein K::Heterogeneous nuclear ribonucleoprotein K || HNRNPK || || 3190 || || hSQ008796 || || || hHR028673 || 364904	-0.25	1.11
hSQ017690	|| Hs.75262 || hSQ017690 || || Cathepsin O::cathepsin O || CTSO || || 1519 || || hSQ017690 || || || hHC003549 || 393820	-0.06	1.3
hSQ034985	|| Hs.501537 || hSQ034985 || NM_001008727 || zinc finger protein 121 (clone ZHC32) || ZNF121 || || 7675 || || hSQ034985 || || || hHR006922 || 407987	-1.36
hSQ016424	|| Hs.335808 || hSQ016424 || NM_001011663 || Transcribed locus::polycomb group ring finger 6 || PCGF6 || || 84108 || || hSQ016424 || || || hHR027131 || 410325	-0.81	0.55
hSQ005419	|| Hs.590985 || hSQ005419 || || Chromosome 10 open reading frame 97::family with sequence similarity 188, member A || C10orf97 || || 80013 || || hSQ005419 || || || hHA036760 || 353774	-2.26	-0.9
hSQ012416	|| Hs.83722 || hSQ012416 || || Epidermal growth factor receptor pathway substrate 15::epidermal growth factor receptor pathway substrate 15 || EPS15 || || 2060 || || hSQ012416 || || || hHC024256 || 356566	-0.76	0.6
hSQ021329	|| Hs.84753 || hSQ021329 || || 5'-nucleotidase domain containing 2::5'-nucleotidase domain containing 2 || NT5DC2 || || 64943 || || hSQ021329 || || || hHC024330 || 375187	0.52	1.88
hSQ030684	|| Hs.369017 || hSQ030684 || || RAB2A, member RAS oncogene family::RAB2A, member RAS oncogene family || RAB2A || || 5862 || || hSQ030684 || || || hHC023611 || 378112	-0.82	0.54
hSQ000458	|| Hs.76686 || hSQ000458 || || Glutathione peroxidase 1::glutathione peroxidase 1 || GPX1 || || 2876 || || hSQ000458 || || || hHC029323 || 382149	-0.58	0.78
hSQ021358	|| Hs.489040 || hSQ021358 || NM_003130 || Sorcin::sorcin || SRI || || 6717 || || hSQ021358 || || || hHR027320 || 389088	-1.18	0.18
hSQ002204	|| Hs.82793 || hSQ002204 || || Proteasome (prosome, macropain) subunit, beta type, 3::proteasome (prosome, macropain) subunit, beta type, 3 || PSMB3 || || 5691 || || hSQ002204 || || || hHC031463 || 410362	-2.78	-1.42
hSQ003191	|| Hs.120950 || hSQ003191 || || Rh-associated glycoprotein::Rh-associated glycoprotein || RHAG || || 6005 || || hSQ003191 || || || hHA037921 || 333988	-1.35
hSQ015373	|| Hs.301052 || hSQ015373 || || kinesin family member 18A::Kinesin family member 18A || KIF18A || || 81930 || || hSQ015373 || || || hHC016862 || 339221	-0.82	0.53
hSQ012953	|| Hs.512683 || hSQ012953 || NM_021006 || chemokine (C-C motif) ligand 3-like 1::Chemokine (C-C motif) ligand 3-like 1 || CCL3L1 || || 6349 || || hSQ012953 || || || hHR031634 || 339761	-1.35
hSQ013887	|| || hSQ013887 || || BCR/TCR^IGLV(VI)-22-1||P||X71351||1||Immunoglobulin_24 || BCR/TCR_IGLV(VI)-22-1 || || 3537 || || hSQ013887 || || || hHO045242 || 340777	-1.35
hSQ000311	|| Hs.466289 || hSQ000311 || NM_025189 || Zinc finger protein 430::zinc finger protein 430 || ZNF430 || || 80264 || || hSQ000311 || || || hHR024135 || 350126	0.89	2.24
hSQ020396	|| || hSQ020396 || AK098064 || claudin 22 || CLDN22 || || 53842 || || hSQ020396 || || || hHR002703 || 352477	-1.35
hSQ016816	|| Hs.105806 || hSQ016816 || || Granulysin::granulysin || GNLY || || 10578 || || hSQ016816 || || || hHA036256 || 355150	-1.35
hSQ032101	|| Hs.643495::Hs.699171 || hSQ032101 || || Transcribed locus::3-hydroxy-3-methylglutaryl-Coenzyme A reductase || HMGCR || || 3156 || || hSQ032101 || || || hHC003904 || 356262	0.89	2.24
hSQ038321	|| || hSQ038321 || XM_173068 || hypothetical LOC253584 || LOC253584 || || 253584 || || hSQ038321 || || || hHR014873 || 361669	-1.35
hSQ029294	|| Hs.208600 || hSQ029294 || || Transmembrane protease, serine 3 || TMPRSS3 || || 64699 || || hSQ029294 || || || hHA037853 || 365686	-1.35
hSQ033044	|| Hs.591600 || hSQ033044 || || Rho-associated, coiled-coil containing protein kinase 2::Rho-associated, coiled-coil containing protein kinase 2 || ROCK2 || || 9475 || || hSQ033044 || || || hHC012509 || 366507	0.39	1.74
hSQ023033	|| Hs.126357 || hSQ023033 || || Oculocerebrorenal syndrome of Lowe::oculocerebrorenal syndrome of Lowe || OCRL || || 4952 || || hSQ023033 || || || hCT001307::hCT001278 || 375094	-1.35
hSQ034461	|| Hs.561815 || hSQ034461 || || staufen, RNA binding protein, homolog 2 (Drosophila)::Staufen, RNA binding protein, homolog 2 (Drosophila) || STAU2 || || 27067 || || hSQ034461 || || || hHC003883 || 382755	-1.81	-0.46
hSQ009899	|| Hs.591336 || hSQ009899 || || Sestrin 1::sestrin 1 || SESN1 || || 27244 || || hSQ009899 || || || hHC004221 || 394725	1.44	2.79
hSQ004698	|| Hs.533985 || hSQ004698 || || Exocyst complex component 7::exocyst complex component 7 || EXOC7 || || 23265 || || hSQ004698 || || || hHA037930 || 407143	-1.35
hSQ014968	|| Hs.458418 || hSQ014968 || || KIAA1731::KIAA1731 || KIAA1731 || || 85459 || || hSQ014968 || || || hHC011412 || 413794	-2.17	-0.82
hSQ013785	|| Hs.314261 || hSQ013785 || || Hypothetical protein MGC21644 || MGC21644 || || 153768 || || hSQ013785 || || || hHC007800 || 416648	-0.48	0.87
hSQ000978	|| Hs.9196 || hSQ000978 || || Chromosome 9 open reading frame 156::chromosome 9 open reading frame 156 || C9orf156 || || 51531 || || hSQ000978 || || || hHA040023 || 345922	1.24	2.59
hSQ022619	|| Hs.269665 || hSQ022619 || || Exocyst complex component 1::exocyst complex component 1 || EXOC1 || || 55763 || || hSQ022619 || || || hHC004337 || 367219	-1.18	0.17
hSQ019600	|| Hs.272278 || hSQ019600 || || Cholinergic receptor, nicotinic, alpha 9 || CHRNA9 || || 55584 || || hSQ019600 || || || hHC007990 || 407554	-1.68	-0.33
hSQ014338	|| Hs.302017 || hSQ014338 || || Ectodysplasin A2 receptor || EDA2R || || 60401 || || hSQ014338 || || || hHC003445 || 327113	1.97	3.31
hSQ014115	|| Hs.657336 || hSQ014115 || || NIMA (never in mitosis gene a)- related kinase 11::NIMA (never in mitosis gene a)- related kinase 11 || NEK11 || || 79858 || || hSQ014115 || || || hHA034862 || 342580	-1.34
hSQ036140	|| Hs.291587 || hSQ036140 || NM_017519 || Transcribed locus::AT rich interactive domain 1B (SWI1-like) || ARID1B || || 57492 || || hSQ036140 || || || hHR030723 || 351364	1.47	2.81
hSQ038741	|| || hSQ038741 || || || XM_373468 || || 387697 || || hSQ038741 || || || hHR031877::hHR031879 || 367467	-1.34
hSQ028945	|| Hs.463456 || hSQ028945 || || Non-metastatic cells 1, protein (NM23A) expressed in::non-metastatic cells 1, protein (NM23A) expressed in || NME1 || || 4830 || || hSQ028945 || || || hHC017370 || 369304	-1.6	-0.26
hSQ039162	|| Hs.581632 || hSQ039162 || || SKI-like oncogene::SKI-like oncogene || SKIL || || 6498 || || hSQ039162 || || || hHC011022 || 370444	-1.34
hSQ030366	|| Hs.108049 || hSQ030366 || || Uveal autoantigen with coiled-coil domains and ankyrin repeats::uveal autoantigen with coiled-coil domains and ankyrin repeats || UACA || || 55075 || || hSQ030366 || || || hHC012054 || 371948	-1.35	-0.01
hSQ038073	|| Hs.407926 || hSQ038073 || || Rapamycin-insensitive companion of mTOR::RPTOR independent companion of MTOR, complex 2 || RICTOR || || 253260 || || hSQ038073 || || || hHA035202 || 372174	-1.34
hSQ011583	|| || hSQ011583 || || zinc finger protein 12 || ZNF12 || || 7559::51711 || || hSQ011583 || || || hHC002046 || 374129	1.68	3.02
hSQ025077	|| Hs.325422 || hSQ025077 || NM_032264 || Neuroblastoma breakpoint family, member 3 || NBPF3 || || 84224 || || hSQ025077 || || || hHR026155 || 381740	-1.34
hSQ003317	|| Hs.553497 || hSQ003317 || || Phosphatidylinositol glycan anchor biosynthesis, class H::phosphatidylinositol glycan anchor biosynthesis, class H || PIGH || || 5283 || || hSQ003317 || || || hHC012391 || 384495	-1.12	0.22
hSQ039539	|| Hs.589648 || hSQ039539 || AK096937 || hypothetical protein LOC285191 || LOC285191 || || 285191 || || hSQ039539 || || || hHR021164 || 390549	-1.34
hSQ027087	|| Hs.585084::Hs.591146 || hSQ027087 || || Antagonist of mitotic exit network 1 homolog (S. cerevisiae)::antagonist of mitotic exit network 1 homolog (S. cerevisiae)::Antagonist of mitotic exit network 1 homolog (S. cerevisiae) || AMN1 || || 196394 || || hSQ027087 || || || hHC004820 || 391784	-1.23	0.11
hSQ011911	|| Hs.653192::Hs.699181 || hSQ011911 || || acyl-CoA synthetase medium-chain family member 3 || ACSM3 || || 6296 || || hSQ011911 || || || hHC005350 || 403934	-1.34
hSQ013551	|| Hs.668378 || hSQ013551 || || zinc finger protein 484 || ZNF484 || || 83744 || || hSQ013551 || || || hHC003202 || 404925	-1.34
hSQ027223	|| || hSQ027223 || AC023644::AC023644.6 || ferritin, heavy polypeptide-like 11 || FTHL11 || || 2503 || || hSQ027223 || || || hHR029415 || 349429	1.58	2.92
hSQ012256	|| Hs.502872 || hSQ012256 || || Mitogen-activated protein kinase kinase kinase 11::mitogen-activated protein kinase kinase kinase 11 || MAP3K11 || || 4296 || || hSQ012256 || || || hHC023347 || 383812	0.1	1.44
hSQ031423	|| Hs.64691 || hSQ031423 || || F-box protein 28::F-box protein 28 || FBXO28 || || 23219 || || hSQ031423 || || || hHC002324 || 392279	2.39	3.73
hSQ029536	|| Hs.463041 || hSQ029536 || NM_012102 || Arginine-glutamic acid dipeptide (RE) repeats::arginine-glutamic acid dipeptide (RE) repeats || RERE || || 473 || || hSQ029536 || || || hHR009849 || 396459	1.81	3.15
hSQ042563	|| Hs.591671 || hSQ042563 || || Nuclear cap binding protein subunit 2, 20kDa::nuclear cap binding protein subunit 2, 20kDa || NCBP2 || || 22916 || || hSQ042563 || || || hHC003863 || 412483	-0.95	0.39
hSQ037891	|| Hs.592566 || hSQ037891 || || SAP30-like::hypothetical protein LOC56757 || LOC56757 || || 56757 || || hSQ037891 || || || hHC007608 || 416498	0.61	1.95
hSQ017740	|| Hs.183646 || hSQ017740 || || Mitochondrial trans-2-enoyl-CoA reductase::mitochondrial trans-2-enoyl-CoA reductase || MECR || || 51102 || || hSQ017740 || || || hHA037825 || 333834	-1.33
hSQ000578	|| Hs.524894 || hSQ000578 || || gap junction protein, beta 2, 26kDa::Gap junction protein, beta 2, 26kDa || GJB2 || || 2706 || || hSQ000578 || || || hHC006337 || 334088	-2.2	-0.87
hSQ015512	|| Hs.508010 || hSQ015512 || || Fibronectin type III domain containing 3A::fibronectin type III domain containing 3A || FNDC3A || || 22862 || || hSQ015512 || || || hHC004178 || 339581	1.6	2.93
hSQ038393	|| Hs.318898::Hs.699529 || hSQ038393 || || POM121 membrane glycoprotein-like 8 (rat) pseudogene::POM121 membrane glycoprotein-like 8 (rat) pseudogene || POM121L8P || || 29797 || || hSQ038393 || || || hHC031550 || 339686	-1.33
hSQ033260	|| Hs.455089 || hSQ033260 || || Zinc finger protein 518B::zinc finger protein 518B || ZNF518B || || 85460 || || hSQ033260 || || || hHC017186 || 344082	0.15	1.48
hSQ000878	|| Hs.234573 || hSQ000878 || || TL132 protein::TL132 protein || LOC220594 || || 220594 || || hSQ000878 || || || hHC030459 || 348799	2.04	3.37
hSQ001656	|| Hs.666207 || hSQ001656 || || hypothetical LOC402779::Hypothetical LOC402779 || LOC402779 || || 402779 || || hSQ001656 || || || hHC017620 || 355200	-1.33
hSQ041971	|| Hs.125300::Hs.647298 || hSQ041971 || AF230412 || Tripartite motif-containing 6::tripartite motif-containing 34::tripartite motif-containing pseudogene 1 || TRIM34::TRIMP1 || || 53840::117852 || || hSQ041971 || || || hHR012544 || 356273	-1.33
hSQ016459	|| Hs.300772 || hSQ016459 || || Tropomyosin 2 (beta)::tropomyosin 2 (beta) || TPM2 || || 7169 || || hSQ016459 || || || hHA033160 || 356974	-1.33
hSQ035130	|| Hs.496646 || hSQ035130 || || Interleukin 13 receptor, alpha 1::interleukin 13 receptor, alpha 1 || IL13RA1 || || 3597 || || hSQ035130 || || || hHC011238 || 377016	-1.55	-0.22
hSQ039022	|| Hs.546492 || hSQ039022 || AK022898 || Hypothetical protein LOC149351::hypothetical protein LOC149351 || LOC149351 || || 149351 || || hSQ039022 || || || hHR007423 || 381648	-2.43	-1.1
hSQ011269	|| || hSQ011269 || || || || || || || hSQ011269 || || || hHA033740 || 390052	-1.33
hSQ028649	|| || hSQ028649 || XM_497000 || similar to zinc finger protein 517 || LOC441382 || || 441382 || || hSQ028649 || || || hHR018825 || 398910	-1.33
hSQ042489	|| Hs.591463 || hSQ042489 || || Smg-7 homolog, nonsense mediated mRNA decay factor (C. elegans)::Smg-7 homolog, nonsense mediated mRNA decay factor (C. elegans) || SMG7 || || 9887 || || hSQ042489 || || || hHC010714 || 403395	2.06	3.39
hSQ027243	|| Hs.567725 || hSQ027243 || || SH3 domain containing 19::SH3 domain containing 19 || SH3D19 || || 152503 || || hSQ027243 || || || hHC004499 || 408337	2.19	3.52
hSQ003524	|| Hs.158341 || hSQ003524 || NM_012452 || Tumor necrosis factor receptor superfamily, member 13B || TNFRSF13B || || 23495 || || hSQ003524 || || || hHR024263 || 410357	-1.33
hSQ011948	|| Hs.647099 || hSQ011948 || || potassium voltage-gated channel, subfamily H (eag-related), member 2::Potassium voltage-gated channel, subfamily H (eag-related), member 2 || KCNH2 || || 3757 || || hSQ011948 || || || hHA040187 || 410404	-1.33
hSQ027031	|| Hs.465885 || hSQ027031 || NM_012218 || Interleukin enhancer binding factor 3, 90kDa::interleukin enhancer binding factor 3, 90kDa || ILF3 || || 3609 || || hSQ027031 || || || hHR016416 || 413231	2.46	3.79
hSQ010618	|| Hs.534399 || hSQ010618 || || Opsin 3::opsin 3 || OPN3 || || 23596 || || hSQ010618 || || || hHC005544 || 414867	-0.85	0.48
hSQ020665	|| Hs.650158 || hSQ020665 || || solute carrier family 39 (zinc transporter), member 10::Solute carrier family 39 (zinc transporter), member 10 || SLC39A10 || || 57181 || || hSQ020665 || || || hHC002729 || 366935	1.01	2.34
hSQ003541	|| Hs.645248 || hSQ003541 || || phosphate cytidylyltransferase 2, ethanolamine::Phosphate cytidylyltransferase 2, ethanolamine || PCYT2 || || 5833 || || hSQ003541 || || || hHC032218 || 403300	1.22	2.55
hSQ034235	|| Hs.90073 || hSQ034235 || || CSE1 chromosome segregation 1-like (yeast)::CSE1 chromosome segregation 1-like (yeast) || CSE1L || || 1434 || || hSQ034235 || || || hHA034802 || 337965	3	4.32
hSQ031322	|| Hs.29692 || hSQ031322 || || Hypothetical protein FLJ36031::hypothetical protein FLJ36031 || FLJ36031 || || 168455 || || hSQ031322 || || || hHC003560 || 391970	4.42	5.74
hSQ038410	|| Hs.25130::Hs.694757::Hs.654889 || hSQ038410 || || WD repeat domain 51B::WD repeat domain 51B || WDR51B || || 282809 || || hSQ038410 || || || hHC002026 || 407227	-2.16	-0.84
hSQ031844	|| Hs.632401 || hSQ031844 || || MOB1, Mps One Binder kinase activator-like 2C (yeast)::MOB1, Mps One Binder kinase activator-like 2C (yeast) || MOBKL2C || || 148932 || || hSQ031844 || || || hHC017243 || 410457	3.5	4.82
hSQ017406	|| Hs.445403 || hSQ017406 || || Isoleucyl-tRNA synthetase::isoleucyl-tRNA synthetase || IARS || || 3376 || || hSQ017406 || || || hHC030422 || 335674	-0.3	1.02
hSQ045395	|| Hs.442590 || hSQ045395 || || Solute carrier family 6 (neurotransmitter transporter, glycine), member 9 || SLC6A9 || || 6536 || || hSQ045395 || || || hHA038582 || 337147	-1.32
hSQ008613	|| Hs.660605::Hs.696756 || hSQ008613 || || Solute carrier family 14 (urea transporter), member 2 || SLC14A2 || || 8170 || || hSQ008613 || || || hHC020894 || 338750	-1.32
hSQ030518	|| || hSQ030518 || || || XM_498205 || || 442314 || || hSQ030518 || || || hHR024832::hHR024833 || 355280	-1.32
hSQ016783	|| Hs.281680 || hSQ016783 || || Peroxisomal trans-2-enoyl-CoA reductase || PECR || || 55825 || || hSQ016783 || || || hHC003700 || 355912	-1.08	0.24
hSQ044738	|| Hs.133321 || hSQ044738 || NM_018196 || Trimethyllysine hydroxylase, epsilon::trimethyllysine hydroxylase, epsilon || TMLHE || || 55217 || || hSQ044738 || || || hHR031264 || 356306	-0.26	1.06
hSQ010999	|| Hs.501928 || hSQ010999 || || Microtubule associated monoxygenase, calponin and LIM domain containing 2::microtubule associated monoxygenase, calponin and LIM domain containing 2 || MICAL2 || || 9645 || || hSQ010999 || || || hHA038908 || 356916	-1.32
hSQ040491	|| Hs.158300 || hSQ040491 || || Huntingtin-associated protein 1 (neuroan 1) || HAP1 || || 9001 || || hSQ040491 || || || hHA039280 || 359588	-1.32
hSQ035207	|| Hs.9521 || hSQ035207 || || Zinc finger protein 92::zinc finger protein 92 || ZNF92 || || 168374 || || hSQ035207 || || || hHC008176 || 360378	-0.33	0.99
hSQ045551	|| Hs.567308::Hs.200136 || hSQ045551 || AB032945 || myosin VB::Myosin VB::Acetyl-Coenzyme A acyltransferase 2 (mitochondrial 3-oxoacyl-Coenzyme A thiolase) || MYO5B::ACAA2 || || 4645::10449 || || hSQ045551 || || || hHR024751 || 377667	-1.32
hSQ002944	|| Hs.507498 || hSQ002944 || || Mitochondrial intermediate peptidase::mitochondrial intermediate peptidase || MIPEP || || 4285 || || hSQ002944 || || || hHC028508 || 386869	0.44	1.76
hSQ035068	|| Hs.118958 || hSQ035068 || || Syntaxin 11::syntaxin 11 || STX11 || || 8676 || || hSQ035068 || || || hHC002985 || 398887	1.61	2.93
hSQ031473	|| Hs.3447::Hs.695982::Hs.652138 || hSQ031473 || NM_015544 || Transmembrane protein 98::transmembrane protein 98 || TMEM98 || || 26022 || || hSQ031473 || || || hHR026398 || 401292	-0.79	0.53
hSQ044289	|| Hs.591347 || hSQ044289 || || Tumor protein D52-like 1::tumor protein D52-like 1 || TPD52L1 || || 7164 || || hSQ044289 || || || hHA038002 || 401372	-1.84	-0.52
hSQ023208	|| Hs.657018 || hSQ023208 || || trichorhinophalangeal syndrome I::Trichorhinophalangeal syndrome I || TRPS1 || || 7227 || || hSQ023208 || || || hHC003742 || 401782	1.51	2.83
hSQ034716	|| || hSQ034716 || AL136830 || forkhead box K2 || FOXK2 || || 3607 || || hSQ034716 || || || hHR005051 || 409918	-0.04	1.28
hSQ021468	|| Hs.585089::Hs.645248 || hSQ021468 || NM_002861 || Neuropeptide B::phosphate cytidylyltransferase 2, ethanolamine::Phosphate cytidylyltransferase 2, ethanolamine || PCYT2 || || 5833 || || hSQ021468 || || || hHR031908 || 415223	1.86	3.18
hSQ033079	|| Hs.434247 || hSQ033079 || NM_024616 || Chromosome 3 open reading frame 52::chromosome 3 open reading frame 52 || C3orf52 || || 79669 || || hSQ033079 || || || hHR004394 || 335424	1.58	2.9
hSQ036881	|| Hs.597422 || hSQ036881 || || Solute carrier family 17 (anion/sugar transporter), member 5::solute carrier family 17 (anion/sugar transporter), member 5 || SLC17A5 || || 26503 || || hSQ036881 || || || hHC003602 || 338636	2.43	3.75
hSQ018679	|| Hs.1197 || hSQ018679 || NM_002157 || Heat shock 10kDa protein 1 (chaperonin 10)::heat shock 10kDa protein 1 (chaperonin 10) || HSPE1 || || 3336 || || hSQ018679 || || || hHR029810 || 339162	-2.76	-1.44
hSQ034396	|| Hs.274256 || hSQ034396 || || ELOVL family member 7, elongation of long chain fatty acids (yeast)::ELOVL family member 7, elongation of long chain fatty acids (yeast) || ELOVL7 || || 79993 || || hSQ034396 || || || hHC006125 || 361439	-0.57	0.75
hSQ025636	|| Hs.513578 || hSQ025636 || || Adenylate cyclase 7::adenylate cyclase 7 || ADCY7 || || 113 || || hSQ025636 || || || hHC003521 || 363960	1.94	3.26
hSQ041781	|| || hSQ041781 || XM_373354 || similar to ribosomal protein L31 || LOC392487 || || 392487 || || hSQ041781 || || || hHR028158 || 374449	-2.8	-1.48
hSQ005341	|| Hs.515048 || hSQ005341 || || Adaptor-related protein complex 4, beta 1 subunit::adaptor-related protein complex 4, beta 1 subunit || AP4B1 || || 10717 || || hSQ005341 || || || hHC019207 || 383998	0.64	1.96
hSQ042606	|| Hs.164682 || hSQ042606 || || Peroxisomal biogenesis factor 1::peroxisomal biogenesis factor 1 || PEX1 || || 5189 || || hSQ042606 || || || hHC001892 || 387839	-0.74	0.58
hSQ029451	|| Hs.369284 || hSQ029451 || NM_016649 || ESF1, nucleolar pre-rRNA processing protein, homolog (S. cerevisiae)::ESF1, nucleolar pre-rRNA processing protein, homolog (S. cerevisiae) || ESF1 || || 51575 || || hSQ029451 || || || hHR026301 || 393489	-2.59	-1.27
hSQ042233	|| Hs.455109 || hSQ042233 || || Xylosylprotein beta 1,4-galactosyltransferase, polypeptide 7 (galactosyltransferase I)::xylosylprotein beta 1,4-galactosyltransferase, polypeptide 7 (galactosyltransferase I) || B4GALT7 || || 11285 || || hSQ042233 || || || hHC020721 || 393676	1.62	2.94
hSQ008716	|| Hs.334726 || hSQ008716 || BC007652 || Ripply1 homolog (zebrafish)::ripply1 homolog (zebrafish) || RIPPLY1 || || 92129 || || hSQ008716 || || || hHR018685 || 330822	-1.31
hSQ034925	|| Hs.443852 || hSQ034925 || || Zinc finger, DHHC-type containing 2::zinc finger, DHHC-type containing 2 || ZDHHC2 || || 51201 || || hSQ034925 || || || hHC002521 || 332543	-0.92	0.39
hSQ019751	|| Hs.445892 || hSQ019751 || || SEC22 vesicle trafficking protein homolog C (S. cerevisiae)::SEC22 vesicle trafficking protein homolog C (S. cerevisiae) || SEC22C || || 9117 || || hSQ019751 || || || hHC015085 || 334347	-0.6	0.71
hSQ040941	|| Hs.435369 || hSQ040941 || || Four and a half LIM domains 1::four and a half LIM domains 1 || FHL1 || || 2273 || || hSQ040941 || || || hHA039949 || 334991	-1.31
hSQ018368	|| Hs.520421 || hSQ018368 || || PERP, TP53 apoptosis effector::PERP, TP53 apoptosis effector || PERP || || 64065 || || hSQ018368 || || || hHC018625 || 335317	-0.56	0.75
hSQ005992	|| Hs.234027 || hSQ005992 || NM_181842 || zinc finger and BTB domain containing 12 || ZBTB12 || || 221527 || || hSQ005992 || || || hHR028106 || 336467	0.23	1.54
hSQ010293	|| Hs.288520 || hSQ010293 || || hypothetical gene FLJ00060 || FLJ00060::LENG12::KIR3DX1 || || 90011 || || hSQ010293 || || || hHC011067 || 349898	-1.31
hSQ035012	|| Hs.54517 || hSQ035012 || || Ficolin (collagen/fibrinogen domain containing lectin) 2 (hucolin)::ficolin (collagen/fibrinogen domain containing lectin) 2 (hucolin) || FCN2 || || 2220 || || hSQ035012 || || || hHA040720 || 359590	-1.31
hSQ034785	|| Hs.501379 || hSQ034785 || || DEAH (Asp-Glu-Ala-His) box polypeptide 32 || DHX32 || || 55760 || || hSQ034785 || || || hHC010253 || 361167	-0.67	0.64
hSQ016977	|| Hs.193725 || hSQ016977 || || Proteasome (prosome, macropain) 26S subunit, non-ATPase, 5::proteasome (prosome, macropain) 26S subunit, non-ATPase, 5 || PSMD5 || || 5711 || || hSQ016977 || || || hHA037589 || 363256	-1.31
hSQ045617	|| || hSQ045617 || Random_191 || Random|corinne|150275298|662356677|191 || Random_191 || || || || hSQ045617 || || || hCN047285 || 364733	-1.31
hSQ039503	|| Hs.449628 || hSQ039503 || NM_030759 || Nuclear receptor binding factor 2::nuclear receptor binding factor 2 || NRBF2 || || 29982 || || hSQ039503 || || || hHR027557 || 367456	-0.09	1.22
hSQ010250	|| Hs.484813::Hs.653166 || hSQ010250 || || DEK oncogene::amine oxidase (flavin containing) domain 1 || AOF1 || || 221656 || || hSQ010250 || || || hHC003857 || 368609	-0.46	0.85
hSQ023861	|| Hs.444360 || hSQ023861 || || RAB, member of RAS oncogene family-like 3::RAB, member of RAS oncogene family-like 3 || RABL3 || || 285282 || || hSQ023861 || || || hHC030810 || 369977	-1.82	-0.51
hSQ013318	|| Hs.483259 || hSQ013318 || NM_130809 || Proline-rich coiled-coil 1::proline-rich coiled-coil 1 || PRRC1 || || 133619 || || hSQ013318 || || || hHR003019 || 381584	-0.7	0.61
hSQ023848	|| Hs.300887 || hSQ023848 || NM_015446 || AT hook containing transcription factor 1::AT hook containing transcription factor 1 || AHCTF1 || || 25909 || || hSQ023848 || || || hHR029203 || 383946	-0.22	1.09
hSQ031571	|| Hs.523877 || hSQ031571 || || ClpB caseinolytic peptidase B homolog (E. coli)::ClpB caseinolytic peptidase B homolog (E. coli) || CLPB || || 81570 || || hSQ031571 || || || hHC014432 || 389193	-0.06	1.25
hSQ008660	|| Hs.534255::Hs.699250 || hSQ008660 || NM_004048 || Transcribed locus, weakly similar to XP_001251108.1 PREDICTED: similar to beta 2 microglobulin [Bos taurus]::beta-2-microglobulin || B2M || || 567 || || hSQ008660 || || || hHR002949 || 394994	-1.27	0.04
hSQ008734	|| Hs.58414 || hSQ008734 || || Filamin C, gamma (actin binding protein 280)::filamin C, gamma || FLNC || || 2318 || || hSQ008734 || || || hHC020553 || 399298	2.5	3.81
hSQ008062	|| Hs.166091 || hSQ008062 || || Ligase IV, DNA, ATP-dependent::ligase IV, DNA, ATP-dependent || LIG4 || || 3981 || || hSQ008062 || || || hHC002508 || 416983	0.64	1.95
hSQ035948	|| Hs.16426 || hSQ035948 || || podocalyxin-like::Transcribed locus || PODXL || || 5420 || || hSQ035948 || || || hHC013742 || 343270	1.05	2.36
hSQ041876	|| Hs.591123 || hSQ041876 || || THAP domain containing 10::THAP domain containing 10 || THAP10 || || 56906 || || hSQ041876 || || || hHC002727 || 350392	-1.4	-0.09
hSQ019606	|| Hs.467769 || hSQ019606 || || Family with sequence similarity 49, member A::family with sequence similarity 49, member A || FAM49A || || 81553 || || hSQ019606 || || || hHC010312 || 357201	1.95	3.26
hSQ028227	|| Hs.476525 || hSQ028227 || NM_018087 || Transmembrane protein 48::transmembrane protein 48 || TMEM48 || || 55706 || || hSQ028227 || || || hHR012060 || 414306	0.1	1.41
hSQ010601	|| Hs.459630 || hSQ010601 || || RAB40C, member RAS oncogene family::RAB40C, member RAS oncogene family || RAB40C || || 57799 || || hSQ010601 || || || hHC015019 || 382246	2.49	3.8
hSQ037308	|| Hs.489988 || hSQ037308 || AB032996 || Family with sequence similarity 40, member B::family with sequence similarity 40, member B || FAM40B || || 57464 || || hSQ037308 || || || hHR003995 || 410223	3.02	4.32
hSQ012346	|| Hs.546323 || hSQ012346 || || Succinate-CoA ligase, ADP-forming, beta subunit::succinate-CoA ligase, ADP-forming, beta subunit || SUCLA2 || || 8803 || || hSQ012346 || || || hHC010694 || 340807	-0.23	1.07
hSQ021757	|| Hs.443735::Hs.696329::Hs.700682 || hSQ021757 || NM_020382 || SET domain containing (lysine methyltransferase) 8::SET domain containing (lysine methyltransferase) 8::SET domain containing (lysine methyltransferase) 8 || SETD8 || || 387893 || || hSQ021757 || || || hHR030062 || 344030	0.06	1.36
hSQ010297	|| Hs.169639 || hSQ010297 || || Golgi autoantigen, golgin subfamily a, 8G || GOLGA8G || || 283768 || || hSQ010297 || || || hHC030869 || 363939	0.2	1.5
hSQ011893	|| Hs.533635 || hSQ011893 || NM_014812 || Centrosomal protein 170kDa::centrosomal protein 170kDa || CEP170 || || 9859 || || hSQ011893 || || || hHR029866 || 407894	-0.24	1.06
hSQ033038	|| Hs.146978 || hSQ033038 || || G protein-coupled receptor 64::G protein-coupled receptor 64 || GPR64 || || 10149 || || hSQ033038 || || || hHC005447 || 410257	-0.06	1.24
hSQ024620	|| Hs.356076 || hSQ024620 || NM_001167 || X-linked inhibitor of apoptosis::X-linked inhibitor of apoptosis || XIAP || || 331 || || hSQ024620 || || || hHR028790 || 337572	2.33	3.63
hSQ005931	|| Hs.660866 || hSQ005931 || || cathepsin L2::Cathepsin L2 || CTSL2 || || 1515 || || hSQ005931 || || || hHC010072 || 354670	-2.23	-0.93
hSQ031182	|| Hs.407154 || hSQ031182 || || Calcyphosine 2 || CAPS2 || || 84698 || || hSQ031182 || || || hHC009977 || 362837	-1.68	-0.38
hSQ015366	|| || hSQ015366 || || zinc finger protein 226 || ZNF226 || || 7769 || || hSQ015366 || || || hHA035108 || 388017	-0.71	0.59
hSQ031719	|| Hs.76364 || hSQ031719 || || Allograft inflammatory factor 1::allograft inflammatory factor 1 || AIF1 || || 199 || || hSQ031719 || || || hHA039085 || 333607	-1.29
hSQ038598	|| Hs.12376 || hSQ038598 || AB011131 || Piccolo (presynaptic cytomatrix protein)::piccolo (presynaptic cytomatrix protein) || PCLO || || 27445 || || hSQ038598 || || || hHR005569 || 335152	-0.5	0.79
hSQ035494	|| Hs.654964 || hSQ035494 || || chromosome 16 open reading frame 62::Chromosome 16 open reading frame 62 || C16orf62 || || 57020 || || hSQ035494 || || || hHC008786 || 337770	-0.86	0.43
hSQ010187	|| Hs.287518 || hSQ010187 || || Septin 4::septin 4 || SEPT4 || || 5414 || || hSQ010187 || || || hHA039614 || 338781	-1.29
hSQ014044	|| Hs.421961 || hSQ014044 || AK093282 || chromosome 14 open reading frame 174 || C14orf174 || || 161394 || || hSQ014044 || || || hHR004154 || 341728	-1.29
hSQ030351	|| Hs.643744::Hs.696578 || hSQ030351 || || upstream binding protein 1 (LBP-1a)::Upstream binding protein 1 (LBP-1a)::Upstream binding protein 1 (LBP-1a) || UBP1 || || 7342 || || hSQ030351 || || || hHA035342 || 343310	-1.29
hSQ040622	|| Hs.689666 || hSQ040622 || || keratin associated protein 10-6 || KRTAP10-6 || || 386674 || || hSQ040622 || || || hHC031983 || 351158	-1.29
hSQ038156	|| Hs.632138 || hSQ038156 || NM_054032 || MAS-related GPR, member X4 || MRGPRX4 || || 117196 || || hSQ038156 || || || hHR013551 || 351554	-1.29
hSQ013957	|| Hs.656685 || hSQ013957 || || 3-hydroxyisobutyryl-Coenzyme A hydrolase::3-hydroxyisobutyryl-Coenzyme A hydrolase || HIBCH || || 26275 || || hSQ013957 || || || hHC026883 || 352042	-1.29
hSQ044242	|| Hs.485196::Hs.696032 || hSQ044242 || || peroxisome proliferator-activated receptor delta::Peroxisome proliferator-activated receptor delta || PPARD || || 5467 || || hSQ044242 || || || hHC021400 || 354410		1.29
hSQ010082	|| Hs.377992 || hSQ010082 || || Rab geranylgeranyltransferase, alpha subunit::Rab geranylgeranyltransferase, alpha subunit || RABGGTA || || 5875 || || hSQ010082 || || || hHA039484 || 357728	-1.29
hSQ036810	|| Hs.6088 || hSQ036810 || || ADAM metallopeptidase domain 11::ADAM metallopeptidase domain 11 || ADAM11 || || 4185 || || hSQ036810 || || || hHA039496 || 357811	-1.29
hSQ032366	|| Hs.591627 || hSQ032366 || AL832777 || hypothetical protein LOC285026 || LOC285026 || || 285026 || || hSQ032366 || || || hHR003088 || 359284	-1.29
hSQ021983	|| || hSQ021983 || miRNA_miR-301 || || miRNA_miR-301 || || || || hSQ021983 || || || hHM045028 || 359529	-1.29
hSQ037038	|| Hs.482038 || hSQ037038 || NM_006451 || Poly(A) binding protein interacting protein 1::poly(A) binding protein interacting protein 1 || PAIP1 || || 10605 || || hSQ037038 || || || hHR029956 || 360631	0.17	1.46
hSQ019684	|| Hs.436803 || hSQ019684 || || Von Hippel-Lindau binding protein 1::von Hippel-Lindau binding protein 1 || VBP1 || || 7411 || || hSQ019684 || || || hHC002549 || 364544	-2.46	-1.17
hSQ042619	|| Hs.476365 || hSQ042619 || || Sterol carrier protein 2::sterol carrier protein 2 || SCP2 || || 6342 || || hSQ042619 || || || hHC007266 || 371357	-2.39	-1.1
hSQ014962	|| Hs.632293 || hSQ014962 || || Canopy 4 homolog (zebrafish)::canopy 4 homolog (zebrafish) || CNPY4 || || 245812 || || hSQ014962 || || || hHC013602 || 372144	0.37	1.66
hSQ030288	|| || hSQ030288 || MJ-1000-72_435_d_2_0 || || MJ-1000-72_435_d_2_0 || || || || hSQ030288 || || || hCM047106 || 372756	-1.29
hSQ011814	|| Hs.254042 || hSQ011814 || || HLA-B associated transcript 1::HLA-B associated transcript 1 || BAT1 || || 7919 || || hSQ011814 || || || hHA039451 || 378135	-0.58	0.71
hSQ012148	|| Hs.654823 || hSQ012148 || || protease, serine, 12 (neurotrypsin, motopsin)::Protease, serine, 12 (neurotrypsin, motopsin) || PRSS12 || || 8492 || || hSQ012148 || || || hHC015067 || 378241	0.71	2
hSQ030319	|| Hs.356697 || hSQ030319 || || COX18 cytochrome c oxidase assembly homolog (S. cerevisiae)::COX18 cytochrome c oxidase assembly homolog (S. cerevisiae) || COX18 || || 285521 || || hSQ030319 || || || hHC003896 || 388571	-1.47	-0.18
hSQ032194	|| Hs.590928 || hSQ032194 || BX647334 || Coiled-coil and C2 domain containing 2A::coiled-coil and C2 domain containing 2A || CC2D2A || || 57545 || || hSQ032194 || || || hHR003717 || 396037	-1.41	-0.12
hSQ043025	|| Hs.26703 || hSQ043025 || || CCR4-NOT transcription complex, subunit 8::CCR4-NOT transcription complex, subunit 8 || CNOT8 || || 9337 || || hSQ043025 || || || hHC008481 || 398525	-0.4	0.89
hSQ028302	|| Hs.324271 || hSQ028302 || || N-acyl phosphatidylethanolamine phospholipase D::N-acyl phosphatidylethanolamine phospholipase D || NAPEPLD || || 222236 || || hSQ028302 || || || hHC002121 || 399681	2.58	3.87
hSQ040947	|| Hs.23956 || hSQ040947 || || COMM domain containing 8::COMM domain containing 8 || COMMD8 || || 54951 || || hSQ040947 || || || hHC006441 || 399688	-1.33	-0.04
hSQ008071	|| Hs.444024 || hSQ008071 || D87443 || Sorting nexin 19::sorting nexin 19 || SNX19 || || 399979 || || hSQ008071 || || || hHR003934 || 402039	0.7	1.99
hSQ019044	|| || hSQ019044 || || || || || || || hSQ019044 || || || hHA034150 || 403974	-0.37	0.92
hSQ032176	|| Hs.404186 || hSQ032176 || || TRNA methyltransferase 11 homolog (S. cerevisiae)::tRNA methyltransferase 11 homolog (S. cerevisiae) || TRMT11 || || 60487 || || hSQ032176 || || || hHC008795 || 409478	-1.98	-0.69
hSQ034728	|| Hs.516468 || hSQ034728 || || ADP-ribosylation-like factor 6 interacting protein 6::ADP-ribosylation-like factor 6 interacting protein 6 || ARL6IP6 || || 151188 || || hSQ034728 || || || hHC007043 || 411506	-1.21	0.08
hSQ012854	|| Hs.78518 || hSQ012854 || || Natriuretic peptide receptor B/guanylate cyclase B (atrionatriuretic peptide receptor B)::natriuretic peptide receptor B/guanylate cyclase B (atrionatriuretic peptide receptor B) || NPR2 || || 4882 || || hSQ012854 || || || hHC025175 || 412274	-1.29
hSQ011354	|| Hs.485572 || hSQ011354 || || Suppressor of cytokine signaling 2::suppressor of cytokine signaling 2 || SOCS2 || || 8835 || || hSQ011354 || || || hHC027480 || 416295	-0.79	0.5
hSQ026963	|| Hs.508524::Hs.693652::Hs.700635 || hSQ026963 || || Calcyclin binding protein::calcyclin binding protein || CACYBP || || 27101 || || hSQ026963 || || || hHC011559 || 348558	-3.26	-1.97
hSQ027934	|| Hs.62209 || hSQ027934 || || Sfi1 homolog, spindle assembly associated (yeast)::Sfi1 homolog, spindle assembly associated (yeast) || SFI1 || || 9814 || || hSQ027934 || || || hHC025436 || 386613	0.99	2.28
hSQ036004	|| Hs.534965 || hSQ036004 || NM_022831 || Axin interactor, dorsalization associated::axin interactor, dorsalization associated || AIDA || || 64853 || || hSQ036004 || || || hHR031124 || 392319	0.78	2.07
hSQ001565	|| Hs.406135 || hSQ001565 || NM_203477 || Ribosomal protein L23a pseudogene 82::ribosomal protein L23a pseudogene 82 || RPL23AP82 || || 284942 || || hSQ001565 || || || hHR030820 || 359786	-2.47	-1.19
hSQ002982	|| Hs.532363 || hSQ002982 || || Homeodomain interacting protein kinase 1::homeodomain interacting protein kinase 1 || HIPK1 || || 204851 || || hSQ002982 || || || hHC002621 || 366741	2.61	3.89
hSQ025538	|| Hs.567495 || hSQ025538 || || TRNA nucleotidyl transferase, CCA-adding, 1::tRNA nucleotidyl transferase, CCA-adding, 1 || TRNT1 || || 51095 || || hSQ025538 || || || hHA034783 || 381683	-3.85	-2.57
hSQ026199	|| Hs.621817 || hSQ026199 || || toll-like receptor 1 || TLR1 || || 7096 || || hSQ026199 || || || hHC005365 || 327900	-1.19	0.09
hSQ001944	|| Hs.649195::Hs.699313 || hSQ001944 || || YY1 associated factor 2 || YAF2 || || 10138 || || hSQ001944 || || || hHC005101 || 334476	-1.57	-0.29
hSQ035795	|| || hSQ035795 || XM_374803 || similar to LINE-1 reverse transcriptase homolog || LOC399763 || || 399763 || || hSQ035795 || || || hHR014017 || 334863	-1.28
hSQ002033	|| Hs.203206 || hSQ002033 || || Exportin 5::exportin 5 || XPO5 || || 57510 || || hSQ002033 || || || hHC023234 || 342358	1.89	3.17
hSQ039211	|| Hs.632348 || hSQ039211 || || Solute carrier family 7 (cationic amino acid transporter, y+ system), member 8::solute carrier family 7 (cationic amino acid transporter, y+ system), member 8 || SLC7A8 || || 23428 || || hSQ039211 || || || hHA036675 || 351649	-1.28
hSQ030256	|| Hs.509140::Hs.696045::Hs.700604 || hSQ030256 || || Bromodomain adjacent to zinc finger domain, 1A::bromodomain adjacent to zinc finger domain, 1A || BAZ1A || || 11177 || || hSQ030256 || || || hHC001996 || 353382	-0.27	1.01
hSQ000280	|| || hSQ000280 || || solute carrier family 30 (zinc transporter), member 9 || SLC30A9 || || 10463 || || hSQ000280 || || || hHE040961 || 364017	-1.8	-0.52
hSQ018063	|| Hs.387255 || hSQ018063 || || Cytokine-like nuclear factor n-pac::glyoxylate reductase 1 homolog (Arabidopsis) || N-PAC || || 84656 || || hSQ018063 || || || hHA032982 || 373073	-1.28
hSQ000268	|| Hs.470457 || hSQ000268 || NM_014900 || COBL-like 1::COBL-like 1 || COBLL1 || || 22837 || || hSQ000268 || || || hHR001866 || 373927	-0.89	0.39
hSQ014957	|| Hs.85603 || hSQ014957 || || Family with sequence similarity 126, member A::family with sequence similarity 126, member A || FAM126A || || 84668 || || hSQ014957 || || || hHA037915 || 377995	-1.28
hSQ018483	|| || hSQ018483 || || || || || || || hSQ018483 || || || hHA039225 || 395393	-0.36	0.92
hSQ025323	|| Hs.127510 || hSQ025323 || || kelch-like 10 (Drosophila) || KLHL10 || || 317719 || || hSQ025323 || || || hHC006369 || 397629		1.28
hSQ031032	|| Hs.592566 || hSQ031032 || AL833381 || SAP30-like::hypothetical protein LOC56757 || LOC56757 || || 56757 || || hSQ031032 || || || hHR013438 || 401272	0.71	1.99
hSQ002921	|| Hs.184211 || hSQ002921 || || Peptidase (mitochondrial processing) beta::peptidase (mitochondrial processing) beta || PMPCB || || 9512 || || hSQ002921 || || || hHC008484 || 416013	-0.72	0.56
hSQ019576	|| Hs.642697::Hs.652312 || hSQ019576 || NM_022474 || membrane protein, palmitoylated 5 (MAGUK p55 subfamily member 5)::Membrane protein, palmitoylated 5 (MAGUK p55 subfamily member 5) || MPP5 || || 64398 || || hSQ019576 || || || hHR006903 || 345875	0.62	1.9
hSQ042355	|| Hs.485380 || hSQ042355 || || DBF4 homolog (S. cerevisiae)::DBF4 homolog (S. cerevisiae) || DBF4 || || 10926 || || hSQ042355 || || || hHC028635 || 350358	0.73	2.01
hSQ034071	|| Hs.122523 || hSQ034071 || || Staphylococcal nuclease and tudor domain containing 1::staphylococcal nuclease and tudor domain containing 1 || SND1 || || 27044 || || hSQ034071 || || || hHC015809 || 365021	0.66	1.94
hSQ037648	|| Hs.659985 || hSQ037648 || || Xylulokinase homolog (H. influenzae) || XYLB || || 9942 || || hSQ037648 || || || hHC010013 || 367013	0.13	1.41
hSQ030378	|| Hs.356501 || hSQ030378 || NM_032458 || PHD finger protein 6::PHD finger protein 6 || PHF6 || || 84295 || || hSQ030378 || || || hHR002178 || 372263	0.62	1.9
hSQ043980	|| Hs.192316::Hs.654792 || hSQ043980 || NM_023018 || Matrix metallopeptidase 23B::NAD kinase::NAD kinase || NADK || || 65220 || || hSQ043980 || || || hHR030847 || 382211	1.81	3.09
hSQ006919	|| Hs.646997 || hSQ006919 || || leucine rich repeat containing 1 || LRRC1 || || 55227 || || hSQ006919 || || || hHA037417 || 328523	1.9	3.17
hSQ036614	|| Hs.515555 || hSQ036614 || || G protein-coupled receptor 32 || GPR32 || || 2854 || || hSQ036614 || || || hHC017821 || 329474	-1.27
hSQ018298	|| Hs.168586 || hSQ018298 || || T-cell leukemia homeobox 2::T-cell leukemia homeobox 2 || TLX2 || || 3196 || || hSQ018298 || || || hHA037957 || 331775	-1.27
hSQ031003	|| || hSQ031003 || XM_496157 || immunoglobulin heavy variable 3/OR16-13 || IGHV3OR16-13::XM_496157 || || 28303::440369 || || hSQ031003 || || || hHR031021 || 334518	-1.27
hSQ027859	|| Hs.642813 || hSQ027859 || NM_003380 || vimentin::Vimentin || VIM || || 7431 || || hSQ027859 || || || hCT000651::hHC003745 || 334552	1.27	2.54
hSQ003871	|| Hs.632227 || hSQ003871 || NM_007267 || Transmembrane channel-like 6::transmembrane channel-like 6 || TMC6 || || 11322 || || hSQ003871 || || || hHR027277 || 335394		1.27
hSQ007961	|| Hs.123232 || hSQ007961 || || Chromosome 14 open reading frame 143::chromosome 14 open reading frame 143 || C14orf143 || || 90141 || || hSQ007961 || || || hHC001695 || 346680	-1.27
hSQ002463	|| Hs.147836 || hSQ002463 || || Leucine rich repeat containing 40::leucine rich repeat containing 40 || LRRC40 || || 55631 || || hSQ002463 || || || hHC003987 || 347921	0	1.27
hSQ016501	|| Hs.655664 || hSQ016501 || || dachsous 2 (Drosophila)::Dachsous 2 (Drosophila) || DCHS2 || || 54798 || || hSQ016501 || || || hHA033615 || 351433	-1.27
hSQ027371	|| Hs.471014 || hSQ027371 || NM_006289 || Talin 1::talin 1 || TLN1 || || 7094 || || hSQ027371 || || || hCT000687 || 351661	-1.27
hSQ035481	|| Hs.247975 || hSQ035481 || NM_031887 || Pro-melanin-concentrating hormone-like 1::pro-melanin-concentrating hormone-like 1 || PMCHL1 || || 5369 || || hSQ035481 || || || hHR028239 || 351982	-1.27
hSQ032600	|| Hs.12264::Hs.658878::Hs.696600 || hSQ032600 || || Transcribed locus::adhesion molecule with Ig-like domain 1 || AMIGO1 || || 57463 || || hSQ032600 || || || hHC013768 || 358055	1.58	2.85
hSQ034450	|| Hs.527830 || hSQ034450 || || Potassium inwardly-rectifying channel, subfamily J, member 1::potassium inwardly-rectifying channel, subfamily J, member 1 || KCNJ1 || || 3758 || || hSQ034450 || || || hHC005609 || 366940	-1.27
hSQ038243	|| Hs.485195 || hSQ038243 || || Sortilin 1::sortilin 1 || SORT1 || || 6272 || || hSQ038243 || || || hHC014394 || 371226	-0.1	1.17
hSQ045323	|| Hs.25338 || hSQ045323 || NM_007173 || Protease, serine, 23::protease, serine, 23 || PRSS23 || || 11098 || || hSQ045323 || || || hHR007004 || 386968	-1.27
hSQ011291	|| Hs.471200 || hSQ011291 || || Neuropilin 2::neuropilin 2 || NRP2 || || 8828 || || hSQ011291 || || || hHC009632 || 390466	0.72	1.99
hSQ043643	|| Hs.311640 || hSQ043643 || || Ribosomal protein S27a::ribosomal protein S27a || RPS27A || || 6233 || || hSQ043643 || || || hHC031490 || 343963	-2.34	-1.07
hSQ025521	|| || hSQ025521 || XM_496321 || similar to zinc finger protein 600 || LOC388558 || || 388558 || || hSQ025521 || || || hHR029656 || 353895	0.11	1.38
hSQ043637	|| Hs.101937 || hSQ043637 || || Sine oculis homeobox homolog 2 (Drosophila) || SIX2 || || 10736 || || hSQ043637 || || || hHC019437 || 397877	0.86	2.12
hSQ007332	|| Hs.444225 || hSQ007332 || || Estrogen-related receptor gamma::estrogen-related receptor gamma || ESRRG || || 2104 || || hSQ007332 || || || hHC003049 || 326596	0.44	1.7
hSQ042154	|| Hs.247710 || hSQ042154 || || Prolactin releasing hormone || PRLH || || 51052 || || hSQ042154 || || || hHC026485 || 327149	-1.26
hSQ004725	|| Hs.496811 || hSQ004725 || || Placenta-specific 1::placenta-specific 1 || PLAC1 || || 10761 || || hSQ004725 || || || hHC021301 || 328094	-1.76	-0.5
hSQ002612	|| Hs.102558 || hSQ002612 || || Phosphoglycerate mutase family member 5::phosphoglycerate mutase family member 5 || PGAM5 || || 192111 || || hSQ002612 || || || hHC007813 || 331882	-0.63	0.63
hSQ012190	|| || hSQ012190 || || T cell receptor alpha locus || TRA@ || || 6955 || || hSQ012190 || || || hHO045253 || 331934	-1.26
hSQ019129	|| Hs.456507 || hSQ019129 || || KIAA0319-like::KIAA0319-like || KIAA0319L || || 79932 || || hSQ019129 || || || hHA036097 || 333375	-1.26
hSQ022917	|| || hSQ022917 || XM_374281 || hypothetical LOC389687 || LOC389687 || || 389687 || || hSQ022917 || || || hHR019309 || 334191	-1.26
hSQ003155	|| Hs.128056 || hSQ003155 || D87682 || AVL9 homolog (S. cerevisiase)::AVL9 homolog (S. cerevisiase) || AVL9 || || 23080 || || hSQ003155 || || || hHR002474 || 336849	1.57	2.83
hSQ031122	|| Hs.10458 || hSQ031122 || || Chemokine (C-C motif) ligand 16::chemokine (C-C motif) ligand 16 || CCL16 || || 6360 || || hSQ031122 || || || hHC008798 || 337845	-1.26
hSQ029633	|| || hSQ029633 || ncRNA_mir-99b_0 || UCSC_hg16 || ncRNA_mir-99b_0 || || || || hSQ029633 || || || hHO047966 || 338342	-1.26
hSQ012981	|| Hs.486095 || hSQ012981 || || Prenyl (decaprenyl) diphosphate synthase, subunit 2::prenyl (decaprenyl) diphosphate synthase, subunit 2 || PDSS2 || || 57107 || || hSQ012981 || || || hHC004994 || 343050	-0.1	1.16
hSQ027944	|| Hs.156289 || hSQ027944 || || Cholinergic receptor, nicotinic, delta::cholinergic receptor, nicotinic, delta || CHRND || || 1144 || || hSQ027944 || || || hHC023871 || 347580	-1.26
hSQ028189	|| Hs.624 || hSQ028189 || || Interleukin 8::interleukin 8 || IL8 || || 3576 || || hSQ028189 || || || hHC006783 || 347844	0.09	1.35
hSQ011597	|| Hs.506276 || hSQ011597 || || ATPase, Ca++ transporting, plasma membrane 1::ATPase, Ca++ transporting, plasma membrane 1 || ATP2B1 || || 490 || || hSQ011597 || || || hHC003663 || 351806	0.54	1.8
hSQ042625	|| Hs.96952 || hSQ042625 || || Lin-54 homolog (C. elegans)::lin-54 homolog (C. elegans) || LIN54 || || 132660 || || hSQ042625 || || || hHC007023 || 352484	0.07	1.33
hSQ027407	|| Hs.440401 || hSQ027407 || || Retinol saturase (all-trans-retinol 13,14-reductase)::retinol saturase (all-trans-retinol 13,14-reductase) || RETSAT || || 54884 || || hSQ027407 || || || hHA033184 || 354853	-0.4	0.86
hSQ031583	|| Hs.519909 || hSQ031583 || || Myristoylated alanine-rich protein kinase C substrate::myristoylated alanine-rich protein kinase C substrate || MARCKS || || 4082 || || hSQ031583 || || || hHC014659 || 379718	-0.49	0.77
hSQ034049	|| Hs.421095 || hSQ034049 || || F-box protein 30::F-box protein 30 || FBXO30 || || 84085 || || hSQ034049 || || || hHC008851 || 383655	0.49	1.75
hSQ037177	|| Hs.420036 || hSQ037177 || || Glutamate decarboxylase 1 (brain, 67kDa)::glutamate decarboxylase 1 (brain, 67kDa) || GAD1 || || 2571 || || hSQ037177 || || || hHA037159 || 384963	-1.26
hSQ023795	|| Hs.202120 || hSQ023795 || || Hypothetical protein FLJ23834::hypothetical protein FLJ23834 || FLJ23834 || || 222256 || || hSQ023795 || || || hHC006296 || 387908	-0.76	0.5
hSQ037987	|| Hs.248115 || hSQ037987 || || Growth hormone secretagogue receptor || GHSR || || 2693 || || hSQ037987 || || || hHC015204::hHA036429 || 397485		1.26
hSQ035848	|| Hs.647760 || hSQ035848 || || KIAA1614 || KIAA1614 || || 57710 || || hSQ035848 || || || hHC024321 || 398548	-1.26
hSQ040715	|| Hs.307004 || hSQ040715 || || Zonadhesin || ZAN || || 7455 || || hSQ040715 || || || hHC024333 || 398609	-1.32	-0.06
hSQ011705	|| Hs.88556 || hSQ011705 || || Histone deacetylase 1::histone deacetylase 1 || HDAC1 || || 3065 || || hSQ011705 || || || hHC028546 || 406091	-0.59	0.67
hSQ033542	|| Hs.635932 || hSQ033542 || BC045185 || hypothetical protein LOC284412 || LOC284412 || || 284412 || || hSQ033542 || || || hHR029495 || 412278	-1.26
hSQ031146	|| Hs.148685 || hSQ031146 || || G protein-coupled receptor, family C, group 5, member B::G protein-coupled receptor, family C, group 5, member B || GPRC5B || || 51704 || || hSQ031146 || || || hHC010955 || 412379	1.53	2.79
hSQ039291	|| Hs.470633 || hSQ039291 || || Pyruvate dehydrogenase kinase, isozyme 1::pyruvate dehydrogenase kinase, isozyme 1 || PDK1 || || 5163 || || hSQ039291 || || || hHC023484 || 414237	-0.05	1.21
hSQ027790	|| Hs.159234 || hSQ027790 || || Forkhead box E1 (thyroid transcription factor 2) || FOXE1 || || 2304 || || hSQ027790 || || || hHC010104 || 416205	0.3	1.56
hSQ016882	|| Hs.177275 || hSQ016882 || || LYR motif containing 2::LYR motif containing 2 || LYRM2 || || 57226 || || hSQ016882 || || || hHC006459 || 349466	0.85	2.11
hSQ042333	|| Hs.231320 || hSQ042333 || || G protein-coupled receptor 160::G protein-coupled receptor 160 || GPR160 || || 26996 || || hSQ042333 || || || hHC003079 || 383586	-2.57	-1.31
hSQ001910	|| Hs.494538 || hSQ001910 || || Patched homolog 1 (Drosophila)::patched homolog 1 (Drosophila) || PTCH1 || || 5727 || || hSQ001910 || || || hHC030774 || 371978	1.18	2.43
hSQ036697	|| Hs.157401 || hSQ036697 || || TP53RK binding protein::TP53RK binding protein || TPRKB || || 51002 || || hSQ036697 || || || hHC023221 || 326655	-2.71	-1.46
hSQ014392	|| || hSQ014392 || XM_498380 || similar to Chain O, Crystal Structure Of The Rabbit Muscle Glyceraldehyde-3- Phosphate Dehydrogenase (Gapdh) || LOC402418 || || 402418 || || hSQ014392 || || || hHR013705 || 327363	-1.25
hSQ041828	|| Hs.421608 || hSQ041828 || || Eukaryotic translation elongation factor 1 beta 2::eukaryotic translation elongation factor 1 beta 2 || EEF1B2 || || 1933 || || hSQ041828 || || || hHC031741 || 328753	-1.22	0.03
hSQ009714	|| || hSQ009714 || MJ-1000-72_435_a_35_2 || || MJ-1000-72_435_a_35_2 || || || || hSQ009714 || || || hCM046621 || 329514	-1.25
hSQ029644	|| || hSQ029644 || XM_499210 || LOC441953 || LOC441953 || || 441953 || || hSQ029644 || || || hHR016465 || 329541	-1.25
hSQ013227	|| Hs.485262 || hSQ013227 || || Mitochondrial carrier homolog 1 (C. elegans)::mitochondrial carrier homolog 1 (C. elegans) || MTCH1 || || 23787 || || hSQ013227 || || || hHA039577 || 332005	-1.25
hSQ033272	|| Hs.503163 || hSQ033272 || || Phosphodiesterase 2A, cGMP-stimulated::phosphodiesterase 2A, cGMP-stimulated || PDE2A || || 5138 || || hSQ033272 || || || hHC001633 || 333475	0.63	1.88
hSQ004251	|| Hs.654389 || hSQ004251 || || cut-like homeobox 1::Cut-like homeobox 1 || CUX1 || || 1523 || || hSQ004251 || || || hHA038402 || 343513	0.4	1.65
hSQ039958	|| Hs.471014 || hSQ039958 || NM_006289 || Talin 1::talin 1 || TLN1 || || 7094 || || hSQ039958 || || || hCT000843 || 345384	-1.25
hSQ028286	|| Hs.348711 || hSQ028286 || NM_139158 || PFTAIRE protein kinase 2::PFTAIRE protein kinase 2 || PFTK2 || || 65061 || || hSQ028286 || || || hHR009567 || 347695	-1.25
hSQ006876	|| Hs.567431 || hSQ006876 || || Sirtuin (silent mating type information regulation 2 homolog) 5 (S. cerevisiae)::sirtuin (silent mating type information regulation 2 homolog) 5 (S. cerevisiae) || SIRT5 || || 23408 || || hSQ006876 || || || hHA038332 || 358166	-1.25
hSQ033763	|| || hSQ033763 || EST_AI311795 || AI311795_Exon1_241 || EST_AI311795 || || || || hSQ033763 || || || hHE041008 || 360006	2.41	3.66
hSQ036022	|| Hs.74034 || hSQ036022 || || Caveolin 1, caveolae protein, 22kDa::caveolin 1, caveolae protein, 22kDa || CAV1 || || 857 || || hSQ036022 || || || hHC004061 || 366744	-1.25
hSQ018172	|| Hs.534453 || hSQ018172 || || NADH dehydrogenase (ubiquinone) 1 alpha subcomplex, 13::NADH dehydrogenase (ubiquinone) 1 alpha subcomplex, 13 || NDUFA13 || || 51079 || || hSQ018172 || || || hHC021546 || 375316	-2.33	-1.08
hSQ024660	|| || hSQ024660 || XM_499219 || LOC442069 || LOC442069 || || 442069 || || hSQ024660 || || || hHR024907 || 382005	-1.25
hSQ021038	|| Hs.76781::Hs.635796::Hs.700576 || hSQ021038 || || ATP-binding cassette, sub-family D (ALD), member 3::ATP-binding cassette, sub-family D (ALD), member 3 || ABCD3 || || 5825 || || hSQ021038 || || || hHC002059 || 382236	-0.46	0.79
hSQ006024	|| || hSQ006024 || XM_212061 || THAP5 pseudogene || LOC285872 || || 285872 || || hSQ006024 || || || hHR028999 || 383623	-1.6	-0.35
hSQ029807	|| Hs.125713 || hSQ029807 || || Family with sequence similarity 92, member B::family with sequence similarity 92, member B || FAM92B || || 339145 || || hSQ029807 || || || hHC024080 || 386682	1.9	3.15
hSQ024334	|| Hs.412102::Hs.656673 || hSQ024334 || AB037759 || eukaryotic translation initiation factor 2 alpha kinase 4::Eukaryotic translation initiation factor 2 alpha kinase 4 || EIF2AK4 || || 440275 || || hSQ024334 || || || hHR005564 || 386966	1.48	2.73
hSQ010960	|| || hSQ010960 || EST_AA620591 || AA620591_Exon1_190 || EST_AA620591 || || || || hSQ010960 || || || hHE041048 || 388225	2.84	4.09
hSQ026196	|| Hs.333786 || hSQ026196 || || Proteasome (prosome, macropain) subunit, alpha type, 2::proteasome (prosome, macropain) subunit, alpha type, 2 || PSMA2 || || 5683 || || hSQ026196 || || || hHC028616 || 392787	-1.49	-0.24
hSQ016044	|| || hSQ016044 || AL096776::AL096776.12 || ferritin, heavy polypeptide-like 2 || FTHL2 || || 2497 || || hSQ016044 || || || hHR030285 || 396937	0.63	1.88
hSQ013177	|| Hs.373938 || hSQ013177 || || Butyrophilin, subfamily 2, member A2::butyrophilin, subfamily 2, member A2 || BTN2A2 || || 10385 || || hSQ013177 || || || hHA033069 || 398738	0.02	1.27
hSQ019767	|| Hs.27935 || hSQ019767 || || Tweety homolog 2 (Drosophila)::tweety homolog 2 (Drosophila) || TTYH2 || || 94015 || || hSQ019767 || || || hHC009647 || 411320	2.01	3.26
hSQ018509	|| Hs.252713 || hSQ018509 || || Tetratricopeptide repeat domain 15::tetratricopeptide repeat domain 15 || TTC15 || || 51112 || || hSQ018509 || || || hHC023929 || 332281	1.01	2.26
hSQ008782	|| Hs.433512 || hSQ008782 || NM_005721 || ARP3 actin-related protein 3 homolog (yeast)::ARP3 actin-related protein 3 homolog (yeast) || ACTR3 || || 10096 || || hSQ008782 || || || hHR027186 || 377221	-2.66	-1.42
hSQ032668	|| Hs.130014::Hs.695955::Hs.653235 || hSQ032668 || || CD302 molecule::CD302 molecule || CD302 || || 9936 || || hSQ032668 || || || hHC003242 || 335839	-0.39	0.85
hSQ015160	|| Hs.75069 || hSQ015160 || || NADH dehydrogenase (ubiquinone) 1 alpha subcomplex, 4-like 2::serine hydroxymethyltransferase 2 (mitochondrial) || SHMT2 || || 6472 || || hSQ015160 || || || hHC014402 || 342048	0.99	2.23
hSQ039637	|| Hs.443402 || hSQ039637 || NM_001010985 || Myosin binding protein H-like::myosin binding protein H-like || MYBPHL || || 343263 || || hSQ039637 || || || hHR015543 || 345885		1.24
hSQ041543	|| || hSQ041543 || EST_AA074262 || AA074262_Exon1_103 || EST_AA074262 || || || || hSQ041543 || || || hHE040755 || 346957	-1.15	0.09
hSQ000747	|| Hs.519794 || hSQ000747 || || KH domain containing, RNA binding, signal transduction associated 2 || KHDRBS2 || || 202559 || || hSQ000747 || || || hHC018735 || 350719	-1.24
hSQ007814	|| Hs.519930 || hSQ007814 || || Chromosome 6 open reading frame 62::chromosome 6 open reading frame 62 || C6orf62 || || 81688 || || hSQ007814 || || || hHC006531 || 351742	1.16	2.4
hSQ024086	|| Hs.632721 || hSQ024086 || || Single-strand-selective monofunctional uracil-DNA glycosylase 1::single-strand-selective monofunctional uracil-DNA glycosylase 1 || SMUG1 || || 23583 || || hSQ024086 || || || hHC010456 || 353177	1.09	2.33
hSQ042540	|| Hs.523413 || hSQ042540 || || Myomesin family, member 3::myomesin family, member 3 || MYOM3 || || 127294 || || hSQ042540 || || || hHC011836 || 357275	-1.24
hSQ034190	|| Hs.412462::Hs.695956 || hSQ034190 || || R3H domain containing 1::R3H domain containing 1 || R3HDM1 || || 23518 || || hSQ034190 || || || hHA034721 || 363323	-1.24
hSQ023192	|| || hSQ023192 || || || || || || || hSQ023192 || || || hHA036929 || 364394	-1.24
hSQ040319	|| Hs.441550 || hSQ040319 || || Abhydrolase domain containing 12::abhydrolase domain containing 12 || ABHD12 || || 26090 || || hSQ040319 || || || hHC012270 || 370165	-0.72	0.52
hSQ032854	|| Hs.348531 || hSQ032854 || || Electron-transfer-flavoprotein, beta polypeptide::claudin domain containing 2 || CLDND2 || || 125875 || || hSQ032854 || || || hHC023874 || 372447	-1.24
hSQ020565	|| Hs.503891 || hSQ020565 || || ubiquitin specific peptidase 28::Ubiquitin specific peptidase 28 || USP28 || || 57646 || || hSQ020565 || || || hHA038838 || 373212	-1.24
hSQ023962	|| Hs.315369 || hSQ023962 || || Aquaporin 4::aquaporin 4 || AQP4 || || 361 || || hSQ023962 || || || hHC002503 || 384757		1.24
hSQ031717	|| Hs.32995 || hSQ031717 || || Sin3A-associated protein, 130kDa::Sin3A-associated protein, 130kDa || SAP130 || || 79595 || || hSQ031717 || || || hHC008048 || 386413	1.61	2.85
[truncated: 32,183 more rows]
