# Supplementary material for: miR-142 regulates the tumorigenicity of human breast cancer stem cells through the canonical WNT signaling pathway
Source: eLife. 2014 Nov 18;3:e01977. doi: 10.7554/eLife.01977 (PMC4235011; doi:10.7554/eLife.01977)
Supplement: Figure 1—source data 3. — The result of the Ago-IP microarray experiment using the miR-150 expressing cells. DOI: http://dx.doi.org/10.7554/eLife.01977.006 [file elife01977s003.xlsx]

## Sheet: mir150_IP
Figure 1-Source data 3. The result of the Ago-IP microarray experiment using the miR-150 expressing cells.
HSQ	gene_symbol	entrez_id	refseq	Score.d.	Ago_mock_mean	Ago_miR_mean
hSQ013679	NANS	54187	NA	6.24	-1.74	3.9
hSQ031700	IKIP	121457	NM_153687	6.1	-3.21	1.41
hSQ034967	C2orf56	55471	NM_001083946	5.34	-1.92	3.2
hSQ007384	PTPRJ	5795	NM_002843	4.84	-0.1	3.77
hSQ032166	IMMP2L	83943	NM_032549	4.29	-3.77	1.21
hSQ015095	PRDX4	10549	NM_006406	4.21	-2.11	1.95
hSQ040779	PALB2	79728	NM_024675	4.04	0.1	3.61
hSQ011035	LOC391717	391717	NA	4.02	-1.86	1.12
hSQ031592	HNRPDL	9987	NM_031372	4.02	0.21	3.04
hSQ021353	CYGB	114757	NM_134268	4.01	-3.34	0.15
hSQ039545	NDUFV1	4723	NM_007103	3.89	-1.32	1.39
hSQ042910	FXC1	26515	NM_012192	3.86	-0.91	2.43
hSQ033188	GLTSCR2	29997	NM_015710	3.73	-1.81	1.38
hSQ008157	NUP88	4927	NM_002532	3.62	-0.98	2.11
hSQ027504	HNRPDL	9987	NM_031372	3.41	-0.27	2.94
hSQ001651	RAN	5901	NM_006325	3.33	-1.14	1.68
hSQ033406	BOD1	91272	NA	3.32	-1.36	0.89
hSQ042526	PIGF	5281	NM_173074	3.21	-2.6	0.41
hSQ031857	RER1	11079	NM_007033	3.17	-2.06	0.64
hSQ027119	RER1	11079	NM_007033	3.12	-1.33	0.88
hSQ020732	UBXN8	7993	NA	3.11	-2.02	0.5
hSQ004686	BOD1	91272	NA	3.09	-1.37	0.85
hSQ033534	PSMD13	5719	NM_002817	3.06	-1.46	0.93
hSQ024520	GLTSCR2	29997	NM_015710	3.02	-1.92	1.07
hSQ008285	FAM134A	79137	NM_024293	3.02	2.35	4.37
hSQ031013	PIGF	5281	NM_173074	3.01	-2.23	0.35
hSQ015671	C2orf56	55471	NM_001083946	2.99	-1.68	1.49
hSQ023430	UBXN8	7993	NA	2.99	-1.87	0.65
hSQ034006	ZNF607	84775	NM_032689	2.84	-0.77	1.84
hSQ033383	FAM32A	26017	NM_014077	2.81	-1.74	1.08
hSQ044360	RAE1	8480	NM_001015885	2.77	-1.36	1.03
hSQ037144	PSMD13	5719	NM_002817	2.7	-1.62	0.41
hSQ035972	NUP88	4927	NM_002532	2.66	-1.1	1.75
hSQ015861	PSMD13	5719	NM_002817	2.65	-0.66	1.61
hSQ042614	TATDN3	128387	NM_001042552	2.62	-1.05	1.89
hSQ038178	SAE1	10055	NM_005500	2.61	-0.64	1.21
hSQ001222	HSP90B1	7184	NM_003299	2.55	-2.15	-0.09
hSQ015294	HDGF	3068	NM_004494	2.55	-0.92	1.47
hSQ031960	BOD1	91272	NA	2.54	-1.05	1.13
hSQ039572	PAAF1	80227	NM_025155	2.51	-0.55	1.38
hSQ038281	DNAJB6	10049	NM_058246	2.48	-0.43	1.57
hSQ015491	ZNF529	57711	NM_020951	2.47	-1.62	0.3
hSQ026443	RPL35A	6165	NM_000996	2.47	-0.25	1.89
hSQ028820	ALDH1A2	8854	NM_003888	2.45	-0.63	1.28
hSQ011319	PGCP	10404	NM_016134	2.44	-0.96	0.77
hSQ028228	CTH	1491	NM_001902	2.41	0.87	3.59
hSQ021606	CCBL1	883	NM_004059	2.4	0.55	2.55
hSQ030582	MRPS25	64432	NM_022497	2.37	1.36	4.15
hSQ010909	ZNF568	374900	NM_198539	2.37	-0.86	1.29
hSQ000290	TYMS	7298	NM_001071	2.37	-0.41	1.76
hSQ032180	PAAF1	80227	NM_025155	2.36	-0.53	1.2
hSQ032106	RABL3	285282	NM_173825	2.36	-2.01	0.34
hSQ037379	SAE1	10055	NM_005500	2.35	-0.82	1.09
hSQ008807	ADRBK2	157	NM_005160	2.34	-0.87	1.63
hSQ005292	DKC1	1736	NM_001363	2.34	0.73	3
hSQ033282	C6orf130	221443	NM_145063	2.34	-1.09	0.65
hSQ017878	GOLGA5	9950	NM_005113	2.32	0.38	2.23
hSQ041349	CTH	1491	NM_001902	2.32	0.68	3.15
hSQ026305	WDR67	93594	NM_145647	2.31	-1.77	0.23
hSQ004510	ZAK	51776	NM_133646	2.31	-0.84	1.02
hSQ013786	MRP63	78988	NM_024026	2.26	-1.89	0.02
hSQ033071	ZAK	51776	NM_133646	2.25	-0.01	1.52
hSQ023334	ATP9A	10079	NM_006045	2.25	1.91	3.95
hSQ018076	GOLGA5	9950	NM_005113	2.24	0.34	2.13
hSQ012427	HNRPDL	9987	NM_031372	2.22	-1.31	2.19
hSQ026951	ATP6V1H	51606	NM_015941	2.22	-1.23	1.17
hSQ040228	TYMS	7298	NM_001071	2.21	0.28	1.95
hSQ021716	FAM59B	150946	NA	2.19	1.58	3.7
hSQ040078	RBM4B	83759	NM_031492	2.19	0.12	1.91
hSQ015416	NUDT11	55190	NM_018159	2.17	-0.96	1.23
hSQ031243	SFRS5	6430	NM_001039465	2.16	-2.77	-1.18
hSQ028310	PARP11	57097	NM_020367	2.15	-2.03	0.63
hSQ024569	DDX20	11218	NM_007204	2.14	0.53	2.66
hSQ001521	HNRPDL	9987	NM_031372	2.13	-0.17	2.73
hSQ028774	FEZ2	9637	NM_001042548	2.11	-0.31	1.96
hSQ014263	ATP6V1H	51606	NM_015941	2.11	-1.23	1.24
hSQ012402	EIF4G3	8672	NM_003760	2.1	0.9	2.65
hSQ014981	WDR17	116966	NM_170710	2.1	-1.51	0.15
hSQ029492	ZNF354A	6940	NM_005649	2.1	-2.09	-0.15
hSQ026766	C20orf11	54994	NM_017896	2.09	1.78	3.62
hSQ036642	LDHC	3948	NM_002301	2.08	-3.43	-1.33
hSQ043533	HSP90B1	7184	NM_003299	2.06	-3.24	-1.12
hSQ006152	HESX1	8820	NA	2.06	-3.34	-1.54
hSQ009685	WSB1	26118	NM_015626	2.06	-5.65	-3.96
hSQ004822	CLPTM1L	81037	NM_030782	2.05	-0.77	0.85
hSQ042187	AGPS	8540	NM_003659	2.05	-1.4	1.15
hSQ025947	WDR67	93594	NM_145647	2.03	-2.07	-0.02
hSQ019925	SAE1	10055	NM_005500	2.02	-1.08	0.69
hSQ023187	HSP90B1	7184	NM_003299	2.02	-2.38	-0.51
hSQ007230	MRP63	78988	NM_024026	2.02	-1.47	0.06
hSQ034422	ZNF184	7738	NM_007149	2.02	0.69	2.75
hSQ014835	AK056786	440584	NA	2.02	-1.93	0.23
hSQ040839	CPM	1368	NM_001005502	2.02	0.05	1.73
hSQ034183	ACTR10	55860	NM_018477	2.01	0.65	2.55
hSQ011100	CANX	821	NM_001024649	2.01	0.17	1.83
hSQ015858	RBL1	5933	NA	2	0.69	3.37
hSQ003237	ZNF709	10224	NM_152601	2	0.35	2.25
hSQ025210	ZAK	51776	NM_133646	2	-0.76	1.24
hSQ025862	KIAA1274	27143	NM_014431	1.99	1.19	2.85
hSQ036908	AGXT2L2	3182	NM_153373	1.99	-2.84	-0.49
hSQ038841	PCMTD2	55251	NM_018257	1.98	0.88	2.74
hSQ013853	TIMM8A	1678	NM_004085	1.98	-2.74	-0.97
hSQ008824	DTNBP1	84062	NM_183040	1.97	-1.86	0.24
hSQ002452	THOC3	84321	NM_032361	1.96	-0.98	0.62
hSQ031674	ZNF550	162972	NA	1.96	-0.64	0.92
hSQ018394	EIF4G1	1981	NM_004953	1.96	1.25	3.32
hSQ044790	OXSM	54995	NA	1.96	0.91	2.32
hSQ020206	SCAPER	49855	NM_020843	1.95	-1.16	0.15
hSQ009728	TYMS	7298	NM_001071	1.94	0.2	2.27
hSQ033617	ZNF852	285346	NA	1.93	-0.78	0.69
hSQ009075	SARS	6301	NM_006513	1.93	-1.64	-0.16
hSQ045023	CXorf23	256643	NM_198279	1.93	-1.98	-0.29
hSQ034020	FAM171A1	221061	NA	1.92	0.94	2.44
hSQ042523	FEZ2	9637	NM_001042548	1.92	-0.01	1.95
hSQ043148	SETD3	84193	NM_032233	1.91	-0.07	1.63
hSQ036432	RAD51C	5889	NM_002876	1.9	-0.7	0.61
hSQ010326	USP32	84669	NM_032582	1.9	1.6	2.89
hSQ013014	ZNF30	90075	NM_001099437	1.89	0.12	2.06
hSQ041483	LOC282992	282992	NA	1.88	-0.13	1.59
hSQ002621	MRPS25	64432	NM_022497	1.87	1.11	3.57
hSQ015255	ZNF350	59348	NM_021632	1.87	-0.72	1.06
hSQ034361	PIK3R1	5295	NM_181504	1.87	2.39	3.82
hSQ005143	WDR92	116143	NM_138458	1.86	0.38	1.81
hSQ029540	GOLGA5	9950	NM_005113	1.86	-0.09	1.5
hSQ044192	ATP6V1H	51606	NM_015941	1.85	-1.27	0.95
hSQ028935	FAM117B	150864	NA	1.84	0.08	1.91
hSQ035195	ZNF485	220992	NM_145312	1.83	-2.17	-0.6
hSQ038895	THOC3	84321	NM_032361	1.83	-0.98	0.55
hSQ023681	COX4I1	1327	NM_001861	1.83	-1.62	1.46
hSQ031935	PSMD13	5719	NM_002817	1.83	-1.45	0.32
hSQ027277	ZMPSTE24	10269	NM_005857	1.82	-1.46	1.02
hSQ026818	ATP6V1G1	9550	NM_004888	1.81	-0.31	1.99
hSQ027270	EIF4B	1975	NM_001417	1.81	-1.65	-0.37
hSQ019300	HNRPDL	9987	NM_031372	1.8	-0.59	1.96
hSQ007102	GRIPAP1	56850	NM_207672	1.8	0.21	1.78
hSQ039535	DNAJB6	10049	NM_058246	1.79	-1.23	0.69
hSQ017230	C1orf57	84284	NM_032324	1.79	-3.17	-1.4
hSQ044886	PLOD2	5352	NM_000935	1.79	-0.22	1.94
hSQ006273	LMAN2	10960	NM_006816	1.78	-0.93	0.79
hSQ023353	C22orf9	23313	NM_001009880	1.78	1.57	3.17
hSQ036209	AGXT2L2	3182	NM_153373	1.78	-3.39	-0.68
hSQ043071	MTFR1	5150	NM_014637	1.78	0.98	2.89
hSQ020257	TSG101	7251	NM_006292	1.78	-0.03	1.27
hSQ017156	MTFR1	5150	NM_014637	1.78	0.89	2.77
hSQ012095	ERCC6	2074	NA	1.76	1.71	2.93
hSQ032915	ZNF136	7695	NM_003437	1.76	0.44	3
hSQ001209	ARL4A	10124	NM_001037164	1.75	-1.13	0.38
hSQ039092	NUDT15	55270	NM_018283	1.75	-1.2	0.88
hSQ043498	ZNF250	58500	NM_021061	1.74	0.29	2.05
hSQ019372	CCDC52	152185	NM_144718	1.74	-0.44	1.02
hSQ025263	LOC392314	392314	NA	1.73	-1.09	1.39
hSQ030922	DNAJB6	10049	NM_058246	1.73	-0.71	0.76
hSQ034676	SRPK2	6733	NM_182691	1.73	-0.58	0.75
hSQ005597	ZNF630	57232	NM_001037735	1.72	-1.25	-0.11
hSQ033801	ACTR10	55860	NM_018477	1.72	-0.21	1.8
hSQ036824	SETD3	84193	NM_032233	1.72	-0.52	1.73
hSQ028112	MRFAP1L1	114932	NM_152301	1.72	-3.25	-1.72
hSQ033912	SETD3	84193	NM_032233	1.71	-0.25	1.88
hSQ014498	TRNAU1AP	54952	NA	1.71	-1.94	-0.59
hSQ035398	BPHL	670	NM_004332	1.71	0.89	2.31
hSQ026707	ZNF211	10520	NM_006385	1.7	0.6	1.87
hSQ042409	LDHC	3948	NM_002301	1.7	-3.16	-1.58
hSQ025463	CCBE1	147372	NM_133459	1.7	0.18	1.42
hSQ041130	C3orf37	56941	NM_001006109	1.7	-0.19	1.15
hSQ021437	IPO5	3843	NM_002271	1.69	1.81	3.17
hSQ044004	EIF3C	8663	NM_001037808	1.69	0.12	2.25
hSQ004168	C17orf68	80169	NM_025099	1.68	0.24	1.55
hSQ013770	SLC25A27	9481	NM_004277	1.68	-2.04	-0.34
hSQ038925	AGXT2L2	3182	NM_153373	1.67	-2.69	-0.05
hSQ040404	PNPO	55163	NM_018129	1.67	-0.41	1.75
hSQ031089	ZNF649	65251	NM_023074	1.67	-0.51	1.07
hSQ003807	ARL4A	10124	NM_001037164	1.67	-1.12	0.4
hSQ009244	KIF4B	285643	NM_001099293	1.67	-0.87	0.8
hSQ002846	ZEB1	6935	NM_030751	1.66	-1.35	-0.07
hSQ000552	CRY1	1407	NM_004075	1.66	-0.91	0.83
hSQ004021	TYK2	125950	NM_003331	1.66	0.34	1.75
hSQ023851	ZNF227	7770	NM_182490	1.66	-1.74	-0.42
hSQ000794	ICA1	3382	NM_004968	1.66	-2.2	-0.73
hSQ033097	ZNF540	163255	NM_152606	1.66	-3.66	-2.24
hSQ031188	GM2A	2760	NM_000405	1.66	0.44	2.02
hSQ004780	EIF4A3	9775	NM_014740	1.65	0.03	1.25
hSQ020729	SERPINB9	5272	NM_004155	1.65	0.99	2.65
hSQ012631	SMC3	9126	NM_005445	1.65	-1.4	0.23
hSQ008306	PLAA	9373	NM_004253	1.65	0.12	1.82
hSQ021332	RPS19BP1	91582	NM_194326	1.64	-2.11	0.42
hSQ015891	TRIM27	5987	NM_006510	1.64	-0.68	0.54
hSQ022614	PARP11	57097	NM_020367	1.64	-1.06	0.76
hSQ041434	C1orf128	57095	NM_020362	1.64	0.19	1.31
hSQ034109	WDR92	116143	NM_138458	1.64	-0.41	0.94
hSQ040234	CD63	967	NM_001040034	1.64	-2.46	-0.33
hSQ035176	PIGY	84992	NM_032906	1.63	-1.71	-0.34
hSQ019053	SLC25A13	10165	NM_014251	1.63	-0.41	1.4
hSQ037271	PARP11	57097	NM_020367	1.62	-1.15	0.73
hSQ023799	SLC25A27	9481	NM_004277	1.62	-2.01	-0.45
hSQ002010	ALDH7A1	501	NM_001182	1.61	-0.67	0.4
hSQ013685	HEMK1	51409	NA	1.6	-0.53	0.93
hSQ003932	IL27RA	9466	NM_004843	1.6	0.5	2.23
hSQ038129	EIF5	1983	NM_001969	1.6	-1.08	0.96
hSQ023589	IGSF21	84966	NM_032880	1.6	-0.14	1.29
hSQ017886	SEL1L	6400	NM_005065	1.6	-0.6	1.02
hSQ021257	SETD3	84193	NM_032233	1.59	-0.29	1.46
hSQ013173	CSRP2BP	57325	NM_020536	1.59	-1.6	-0.41
hSQ008415	ZNF709	10224	NM_152601	1.59	0.42	1.91
hSQ017678	CPD	1362	NM_001304	1.58	0.46	2.17
hSQ025474	DTNBP1	84062	NM_183040	1.58	-2.08	-0.03
hSQ002066	MAP6D1	79929	NM_024871	1.58	-0.46	1.01
hSQ043408	RAD52	5893	NM_134424	1.58	-0.78	0.7
hSQ033015	NUBPL	80224	NM_025152	1.58	-0.91	0.37
hSQ027745	ZNF778	197320	NM_182531	1.58	1.28	2.91
hSQ021300	NEK2	4751	NM_002497	1.57	-1.84	-0.27
hSQ022317	STBD1	8987	NA	1.57	-0.25	1.05
hSQ035557	C20orf20	55257	NM_018270	1.57	1.5	2.71
hSQ016932	CRYZL1	9946	NM_145858	1.57	-1.98	-0.73
hSQ039251	NSUN5B	155400	NM_001039575	1.57	-0.47	0.76
hSQ032341	TRIM27	5987	NM_006510	1.57	-0.48	0.97
hSQ025498	PHF20L1	51105	NM_016018	1.56	-0.74	0.67
hSQ029483				1.56	-1.37	-0.03
hSQ024461	CCDC77	84318	NM_032358	1.56	-1.7	-0.28
hSQ008512	TGS1	96764	NM_024831	1.55	-0.97	0.37
hSQ015522	MTRF1L	54516	NA	1.55	-1.96	-0.56
hSQ038492	KIAA0427	9811	NM_014772	1.55	-0.05	1.3
hSQ024953	NRN1	51299	NM_016588	1.55	-0.85	0.84
hSQ030913	ARFIP2	23647	NM_012402	1.55	-0.05	1.13
hSQ024765	C11orf57	55216	NM_001082969	1.55	-0.48	0.74
hSQ032132	SLC25A13	10165	NM_014251	1.55	-0.32	1.02
hSQ038986	SETD3	84193	NM_032233	1.54	-0.82	1.18
hSQ025874				1.54	0.67	2.67
hSQ041800	RPL4P5	158345	NA	1.53	-2.52	-1.06
hSQ032140	KIAA1797	54914	NM_017794	1.53	1	2.26
hSQ027791	C7orf46	340277	NM_199136	1.53	-2.19	-0.81
hSQ042400	NSUN5B	155400	NM_001039575	1.53	-0.15	1.13
hSQ040722	ZNF146	7705	NM_001099638	1.52	-1.57	-0.17
hSQ040938	ZSCAN21	7589	NM_145914	1.51	-0.48	0.79
hSQ013614	ZNF223	7766	NM_013361	1.51	1.41	2.67
hSQ038042	RAVER1	125950	NM_133452	1.5	0.42	1.86
hSQ003212	CCT3	7203	NM_001008800	1.5	-0.28	1.02
hSQ009023	RBPMS2	348093	NM_194272	1.5	2.65	3.66
hSQ044095	CD2BP2	10421	NM_006110	1.5	-1.82	-0.54
hSQ045081	CD2BP2	10421	NM_006110	1.5	-1.79	-0.53
hSQ010623	SLC4A1AP	22950	NM_018158	1.5	0.69	1.81
hSQ037406	PLOD2	5352	NM_000935	1.49	-1.18	0.78
hSQ011034	HMGB3	3149	NM_005342	1.48	-1.03	1.18
hSQ006272	DNAJC21	134218	NM_001012339	1.48	-3.28	-1.93
hSQ001593	PRKAR2B	5577	NM_002736	1.48	-1.45	-0.15
hSQ006256	GLT8D1	55830	NM_001010983	1.48	-1.47	-0.03
hSQ036508	PDXDC1	23042	NM_015027	1.48	0.93	2.2
hSQ004119	CERK	64781	NM_022766	1.47	1.43	2.63
hSQ013980	ANKRD28	23243	NM_015199	1.47	-0.3	1.66
hSQ037792	PBOV1	59351	NM_021635	1.47	-0.48	1.05
hSQ009444	RAD51C	5889	NM_002876	1.47	-0.33	0.82
hSQ020736	RANBP3	8498	NM_003624	1.47	1.82	2.9
hSQ032520	EST_AI668663		NA	1.46	-0.16	1.31
hSQ026928	VPS25	84313	NM_032353	1.46	1.74	3.55
hSQ045021	RAN	5901	NM_006325	1.46	2.21	4.26
hSQ023543	EIF5	1983	NM_001969	1.46	-1.44	0.26
hSQ008792	C4orf27	54969	NM_017867	1.46	-2.9	-1.55
hSQ001119	ZNF37B	256112	NA	1.45	-0.89	0.24
hSQ034410	ZNF773	374928	NM_198542	1.45	0.77	2.18
hSQ040083	RNF20	56254	NM_019592	1.45	-0.93	0.45
hSQ026230	SMC3	9126	NM_005445	1.45	-1.05	0.28
hSQ031532	ZNF283	284349	NM_181845	1.44	-0.75	0.91
hSQ036960	ZNF799	90576	NM_001080821	1.44	0.39	1.67
hSQ026209	MYB	4602	NM_005375	1.44	2.32	4.27
hSQ017265	TBC1D14	57533	NM_020773	1.44	1.48	2.59
hSQ040688	RNASEH1	246243	NM_002936	1.44	-1.39	-0.18
hSQ040407	CERK	64781	NM_022766	1.44	0.56	2.17
hSQ031720	ICA1L	442064	NM_138468	1.43	-1.72	-0.5
hSQ019801	ZNF256	10172	NM_005773	1.43	0.09	1.27
hSQ022504	ZNF605	90462	NM_183238	1.43	-0.2	0.99
hSQ015466	IMPDH2	3615	NA	1.43	-0.25	1.06
hSQ044526	ZRANB2	9406	NM_005455	1.43	-3.4	-1.55
hSQ034161	TIMM8A	1678	NM_004085	1.43	-2.67	-1.4
hSQ029588	CERK	64781	NM_022766	1.43	0.86	2.34
hSQ012807	RAD51C	5889	NM_002876	1.43	-0.7	0.42
hSQ039097	CHD1L	9557	NM_004284	1.41	-1.49	-0.42
hSQ016041	ANKRD28	23243	NM_015199	1.41	0.14	1.62
hSQ043675	CERK	64781	NM_022766	1.41	1.2	2.51
hSQ032696	TTC27	55622	NM_017735	1.41	-0.59	0.67
hSQ003666	RERG	85004	NM_032918	1.41	-2.11	-0.57
hSQ044714	ZNF133	7692	NM_001083330	1.41	1.9	2.99
hSQ024447	SIAE	54414	NM_170601	1.41	0.18	1.52
hSQ033415	PNPO	55163	NM_018129	1.41	1.18	2.47
hSQ033425	GRIPAP1	56850	NM_207672	1.4	0.53	1.83
hSQ022976				1.4	-1.27	0.01
hSQ006820	C2orf48	348738	NM_182626	1.4	0.12	1.18
hSQ011831	DIS3	79866	NM_014953	1.4	0.7	2.6
hSQ003458	MAP6D1	79929	NM_024871	1.4	0.06	1.2
hSQ022682	CCDC45	90799	NM_138363	1.4	-2.21	-0.97
hSQ024680	SLC44A1	23446	NM_080546	1.4	-1.83	-0.77
hSQ026569	ZDHHC13	54503	NM_001001483	1.39	-0.68	0.69
hSQ021541	LOC221442	221442::56008	NA	1.39	2.8	4.06
hSQ026750	PMVK	10654	NM_006556	1.38	-2.05	-0.69
hSQ028210	GJC1	10052	NM_001080383	1.38	0.39	1.71
hSQ000211	N4BP2L2	10443	NM_014887	1.38	-2.26	-1.06
hSQ018368	PERP	64065	NM_022121	1.38	-0.88	0.47
hSQ013758	ZNF420	147923	NM_144689	1.37	-0.11	1.73
hSQ036735	PIK3R1	5295	NM_181504	1.37	2.33	3.67
hSQ010995	WDR73	84942	NM_032856	1.36	-1.28	0.07
hSQ020496	SNTG2	54221	NM_018968	1.36	-1.07	-0.06
hSQ045417	C5orf26	114915	NA	1.36	-1.67	-0.12
hSQ038289	ZNF271	10778	NM_006629	1.36	0.79	1.9
hSQ040747	LOC114135	114135	NA	1.35	-3.54	-2.39
hSQ039950	RFESD	317671	NM_173362	1.35	-2.11	-0.36
hSQ033151	LSM4	25804	NM_012321	1.35	-1.96	-0.37
hSQ007611	EFTUD2	9343	NM_004247	1.35	-0.46	0.69
hSQ011220	CCT4	10575	NM_006430	1.35	-1.42	-0.36
hSQ032089	ZNF501	115560	NM_145044	1.34	-0.06	1.14
hSQ023536	GSS	2937	NM_000178	1.34	-0.91	0.25
hSQ027449	TSC22D3	1831	NM_001015881	1.34	0.18	1.55
hSQ031531	ZNF37A	7587	NM_001007094	1.33	0.17	1.58
hSQ032909	SARS	6301	NM_006513	1.33	-1.26	-0.06
hSQ001475	CERK	64781	NM_022766	1.32	1.18	2.45
hSQ005726	ZNF417	147687	NM_152475	1.32	-0.38	0.56
hSQ042611	BAZ1A	11177	NM_013448	1.32	0.99	2.3
hSQ017871	EPRS	2058	NM_004446	1.32	-0.59	0.51
hSQ033064	ABCB7	22	NM_004299	1.31	-0.44	0.68
hSQ005919	ABHD8	79575	NM_024527	1.31	-0.29	1.03
hSQ038068	HNRNPH3	3189	NM_012207	1.31	-1.67	-0.5
hSQ007814	C6orf62	81688	NM_030939	1.31	1.22	2.88
hSQ019691	WSCD1	23302	NM_015253	1.31	0.73	1.72
hSQ002047	HOMER2	9455	NM_004839	1.31	-2	-0.62
hSQ019054	LAMB1	3912	NM_002291	1.31	0.17	1.38
hSQ021948	PHF20L1	51105	NM_016018	1.3	-0.8	0.56
hSQ007820	JAK1	3716	NM_002227	1.3	2.5	3.73
hSQ044253	BRD8	10902	NM_006696	1.3	-0.8	0.78
hSQ038509	CACNG6	59285	NM_031897	1.29	-0.62	0.6
hSQ012431	TRMT12	55039	NM_017956	1.29	0.07	1.1
hSQ004458	DOK1	1796	NM_001381	1.29	-0.91	0.65
hSQ039086	TRIM11	81559	NM_145214	1.29	1.35	2.99
hSQ031673	MARK4	57787	NM_031417	1.29	0.58	1.76
hSQ003511	ZNF155	7711	NM_003445	1.29	-0.88	0.52
hSQ009218	HEY1	23462	NM_001040708	1.28	0.71	2.67
hSQ035673	MTHFSD	64779	NM_022764	1.28	-1.39	-0.04
hSQ023408	HSBP1	3281	NM_001537	1.28	-2.64	-1.27
hSQ027149	DOK1	1796	NM_001381	1.27	-0.4	1.02
hSQ019769	CHST15	51363	NA	1.27	1.38	2.34
hSQ018094	PHGDH	26227	NM_006623	1.27	0.02	1.03
hSQ014444	RPL4	6124	NA	1.27	-2.24	-0.93
hSQ039685	SPOP	8405	NM_001007226	1.26	-0.68	0.32
hSQ044781	TTC25	83538	NM_031421	1.26	-1.27	0.37
hSQ018109	WDR73	84942	NM_032856	1.26	-0.96	0.06
hSQ037870	GRIPAP1	56850	NM_207672	1.26	0.2	1.43
hSQ029145	TRAPPC6B	122553	NM_001079537	1.26	-2.54	-1.54
hSQ005784	GM2A	2760	NM_000405	1.26	0.11	1.98
hSQ015337	JAK1	3716	NM_002227	1.26	1.94	3.3
hSQ019023	DCAF6	55827	NA	1.26	1.72	3.18
hSQ023288	CAMK2G	818	NM_001222	1.25	0.44	1.38
hSQ021817	ANAPC4	29945	NM_013367	1.25	-1.84	-0.66
hSQ025999	ATG10	83734	NM_031482	1.24	-0.92	0.01
hSQ034097	LASS5	91012	NM_147190	1.24	1.18	2.31
hSQ018452	PDAP1	11333	NM_014891	1.24	-1.91	-0.93
hSQ020149	DCAF6	55827	NA	1.24	2.35	3.6
hSQ004714	PRPF38B	55119	NM_018061	1.24	-2.02	-0.93
hSQ016627	LOC284023	284023	NA	1.24	-1.36	-0.48
hSQ015585	ZDHHC13	54503	NM_001001483	1.24	-1.05	0.78
hSQ022610	HNRNPU	3192	NM_004501	1.23	-1.42	-0.25
hSQ037265	RBM4	5936	NM_002896	1.23	-0.28	0.74
hSQ002921	PMPCB	9512	NM_004279	1.23	-1.1	0.49
hSQ011513	PMPCB	9512	NM_004279	1.23	-0.31	0.66
hSQ019288	C1orf128	57095	NM_020362	1.23	-0.41	0.83
hSQ013494	PISD	23761	NM_014338	1.23	2.71	3.51
hSQ004068	SMA3	10571	NA	1.22	-1.59	-0.7
hSQ042539	CHRNA5	1138	NA	1.22	-0.49	0.74
hSQ031225	PHF20L1	51105	NM_016018	1.22	-0.7	0.8
hSQ007056	DEXI	28955	NM_014015	1.22	-0.73	0.68
hSQ032904	MCRS1	10445	NM_001012300	1.22	-1.45	-0.37
hSQ012452	FZD2	2535	NM_001466	1.22	0.02	1.12
hSQ002512	DDX42	11325	NM_007372	1.21	-0.14	0.91
hSQ028536	EPRS	2058	NM_004446	1.21	-0.71	0.48
hSQ042952	ZCCHC7	84186	NM_032226	1.21	-2.28	-1.29
hSQ019298	ZNF345	25850	NM_003419	1.21	-2.25	-1.1
hSQ011866	PYGL	5836	NM_002863	1.21	0.33	1.26
hSQ039796	IQUB	154865	NM_178827	1.21	-1.96	-0.87
hSQ041456	MXRA8	54587::84308	NM_032348	1.21	-0.87	-0.05
hSQ021899	MFSD11	79157	NM_024311	1.2	-0.09	0.86
hSQ044788	SLC30A5	64924	NM_024055	1.2	0.19	1.53
hSQ036003	MDH1	4190	NM_005917	1.2	-2.04	-1.01
hSQ033876	SDHA	6389	NM_004168	1.2	0.18	1.03
hSQ000028	PTPN12	5782	NM_002835	1.2	-0.94	0.37
hSQ010737	SLC30A5	64924	NM_024055	1.19	0	1.55
hSQ022218	MR1	3140	NM_001531	1.19	0.1	1.22
hSQ040619	CAMK2G	818	NM_001222	1.19	-0.67	0.31
hSQ013005	ENO1	2023	NM_001428	1.19	-1.39	-0.42
hSQ035433	PPP4C	5531	NM_002720	1.19	-1.22	-0.35
hSQ024599	RAP2A	5911	NM_021033	1.19	-1.57	-0.59
hSQ037616	PRDM2	7799	NM_012231	1.19	-2.32	-1.2
hSQ016478	TDH	157739	NA	1.19	-1.34	-0.36
hSQ005562	NUFIP1	26747	NM_012345	1.18	-1.62	-0.33
hSQ041732	ZNF433	163059	NM_001080411	1.18	1.63	2.5
hSQ020935	CHCHD1	118487	NM_203298	1.18	-2.95	-0.92
hSQ013848	SMG1	23049	NM_015092	1.18	-1.83	-0.8
hSQ024641	ZNF215	7762	NM_013250	1.18	-2.61	-1.56
hSQ044511	KHK	3795	NM_000221	1.18	-1.51	-0.62
hSQ043949	EIF4A3	9775	NM_014740	1.17	-0.58	0.63
hSQ042612	HNRNPU	3192	NM_004501	1.17	-1.61	-0.38
hSQ011752	HOXD13	3239	NM_000523	1.17	0.15	1.22
hSQ039410	RBBP5	5929	NM_005057	1.17	-0.18	0.81
hSQ026146	DDX5	1655	NM_004396	1.17	0.2	1.25
hSQ030578	RBM39	9584	NM_004902	1.17	-2.77	-1.63
hSQ037391	CUL5	8065	NM_003478	1.17	0.22	1.28
hSQ030515	KCTD20	222658	NM_173562	1.16	-0.07	1.34
hSQ045232	ZNF619	285267	NM_173656	1.16	0.95	1.88
hSQ008886	CCT6A	908	NM_001009186	1.16	-0.95	0.43
hSQ005369	FER	2241	NM_005246	1.16	-0.64	0.38
hSQ036038	SAR1A	56681	NM_020150	1.16	0.29	1.17
hSQ038890	CD99L2	83692	NM_031462	1.16	1.57	2.56
hSQ010106	NASP	4678	NM_002482	1.16	-2.33	-0.84
hSQ005853	SMA5	11042	NA	1.16	-1.8	-0.78
hSQ033883	DEXI	28955	NM_014015	1.16	-0.22	1.3
hSQ033102	NASP	4678	NM_002482	1.16	-2.5	-1.02
hSQ041561	C16orf63	123811	NM_144600	1.16	-2.23	-0.3
hSQ037230	ZAK	51776	NM_133646	1.15	0.28	1.78
hSQ010723	FAM185A	222234	NA	1.15	-2.05	-0.74
hSQ015181	MBNL1	4154	NM_207297	1.15	0.96	2.85
hSQ009913	RPL4	6124	NA	1.15	-2.14	-0.99
hSQ034336	SOD2	6648	NM_000636	1.15	-0.88	0.25
hSQ001042	RPL35A	6165	NM_000996	1.15	0.01	2.59
hSQ016734	SMTN	6525	NM_134269	1.15	-0.58	0.52
hSQ019304	LRRC17	10234	NM_005824	1.15	-0.93	-0.01
hSQ039472	PRKAR2B	5577	NM_002736	1.14	-1.68	-0.41
hSQ044970	FAM21A	387680	NM_001005751	1.14	-0.38	0.68
hSQ017708	TMEM123	114908	NM_052932	1.14	-1.4	0.17
hSQ019302	NUFIP1	26747	NM_012345	1.14	-1.7	-0.62
hSQ033560	RNASEH1	246243	NM_002936	1.14	-1.14	-0.19
hSQ033317	TMTC1	83857	NM_175861	1.14	0.03	0.92
hSQ015297	UROD	7389	NM_000374	1.14	-1.48	-0.47
hSQ014020	SLC30A5	64924	NM_024055	1.14	0.27	1.51
hSQ005516	SLC25A13	10165	NM_014251	1.13	-0.6	0.64
hSQ023157	ZNF224	7767::7575	NA	1.13	-0.81	0.74
hSQ000050	ESCO2	157570	NM_001017420	1.13	0.79	2.44
hSQ040467	ACAA1	30	NM_001607	1.12	-0.93	0.04
hSQ024329	SLC30A5	64924	NM_024055	1.12	0.04	1.37
hSQ023563	CCT6A	908	NM_001009186	1.12	-1.14	0.38
hSQ027109	FBXW7	55294	NM_018315	1.12	2.28	3.51
hSQ040982	CERK	64781	NM_022766	1.12	1.43	2.4
hSQ025066	SMG1	23049	NM_015092	1.12	-1.87	-0.84
hSQ002150	TSFM	10102	NM_005726	1.12	-0.99	-0.13
hSQ012273	SH3RF3	344558	NA	1.12	2.75	3.98
hSQ012684	RNASEH1P2	390766	NA	1.12	-1.19	-0.25
hSQ044379	EIF4H	55695	NM_022170	1.12	0.66	1.87
hSQ005711	EST_AA971895		NA	1.12	-0.76	0.19
hSQ021626	TOR3A	64222	NM_022371	1.12	-0.44	0.56
hSQ044863	CCDC45	90799	NM_138363	1.11	-2.04	-1.06
hSQ002567	GJC1	10052	NM_001080383	1.11	0.36	1.52
hSQ034021	ZCCHC3	85364	NM_033089	1.11	2.8	4.03
hSQ030456	C6orf70	55780	NA	1.11	-1.29	-0.49
hSQ001982	NOLC1	9221	NM_004741	1.11	-0.96	-0.08
hSQ036081	FAM3C	10447	NM_001040020	1.11	0.98	2.65
hSQ029543	SUMF2	25870	NM_001042468	1.1	-1.72	-0.54
hSQ023201	KHDRBS1	10657	NM_006559	1.1	-0.53	0.4
hSQ020229	COQ3	51805	NM_017421	1.1	-2.91	-1.88
hSQ025866	ZNF251	90987	NM_138367	1.1	-1.09	-0.07
hSQ003440	LSG1	55341	NM_018385	1.1	-0.65	0.48
hSQ017235	ZNF34	80778	NM_030580	1.1	-0.38	0.54
hSQ004489	LRRC57	255252	NM_153260	1.1	0.16	1.02
hSQ017843	ZSCAN21	7589	NM_145914	1.1	-0.08	0.78
hSQ007670	FAM125B	89853	NM_033446	1.1	2.26	3.91
hSQ031541	RABEP1	9135	NM_001083585	1.1	-0.67	0.26
hSQ020094	RPL3	6122	NM_000967	1.1	0.12	1.44
hSQ003021	SMG1	23049	NM_015092	1.1	-2.17	-1.08
hSQ012313	RCAN1	1827	NM_004414	1.1	-0.21	1.07
hSQ010193	LOC100287552	23008	NA	1.09	-0.51	0.48
hSQ018565	KIAA1147	57189	NM_001080392	1.09	1.01	1.86
hSQ034592	PIK3R1	5295	NM_181504	1.09	2.08	3.09
hSQ039996	DCAF6	55827	NA	1.09	1.81	3.09
hSQ029115	NASP	4678	NM_002482	1.09	-2.4	-0.91
hSQ043942	GYG2	8908	NM_001079855	1.09	0.09	1.08
hSQ028463	RCAN1	1827	NM_004414	1.09	0.25	1.25
hSQ004159	NFYB	4801	NM_006166	1.09	-1.55	-0.35
hSQ016883	SMG1	23049	NM_015092	1.09	-1.91	-1
hSQ025280	ZNF182	7569	NM_001007088	1.09	0.32	1.96
hSQ026005	PCCA	5095	NM_000282	1.09	0.29	1.41
hSQ034870	GDPD2	24137	NM_017711	1.09	-0.61	0.63
hSQ038928	KIAA1147	57189	NM_001080392	1.09	0.56	2.05
hSQ029457	ACOT9	23597	NM_001033583	1.09	-2.34	-1.52
hSQ005486	NEK2	4751	NM_002497	1.09	-1.9	-0.48
hSQ018171	FTHL1	2496	NA	1.08	-0.44	0.59
hSQ035957	POMT1	10585	NM_001077365	1.08	-2	-0.79
hSQ000992	EHHADH	1962	NM_001966	1.08	0.18	1.07
hSQ030783	IFI27L1	122509	NA	1.08	-2.78	-0.99
hSQ035619	CBARA1	10367	NM_006077	1.08	0.8	2.09
hSQ043877	FGFR2	2263	NM_000141	1.08	-0.14	0.76
hSQ028623	ZNF343	79175	NM_024325	1.08	2.7	3.86
hSQ000135	ZNF197	10168	NM_001024855	1.08	0.9	1.81
hSQ021874	DUSP3	1845	NM_004090	1.08	1.69	2.84
hSQ018925	RPL35A	6165	NM_000996	1.08	-0.32	2.01
hSQ002483	RBM4	5936	NM_002896	1.07	-0.02	0.89
hSQ006149	RAD21	5885	NM_006265	1.07	-1.02	0.02
hSQ005723	USP13	8975	NM_003940	1.07	0.06	1.18
hSQ044284	TSC22D3	1831	NM_001015881	1.07	2.03	3.5
hSQ010357	TMEM42	131616	NM_144638	1.07	-1.65	-0.46
hSQ036845	NUP43	348995	NM_198887	1.07	0.81	1.83
hSQ002684	RIF1	55183	NM_018151	1.07	-1.02	0.06
hSQ042196	ISCA2	122961	NM_194279	1.07	-1.81	-0.9
hSQ028169	NR2C2	64432	NM_003298	1.07	-0.96	-0.12
hSQ034909	PLAA	9373	NM_004253	1.06	-0.64	0.79
hSQ034628	FAM3C	10447	NM_001040020	1.06	1.94	3.01
hSQ026051	ZCWPW1	55063	NM_017984	1.06	-1.78	-0.75
hSQ022490	LOC388181	388181	NA	1.06	-2.01	-1.09
hSQ024883	SMPDL3A	10924	NM_006714	1.06	0.63	1.85
hSQ040899	RCAN1	1827	NM_004414	1.06	-0.52	0.91
hSQ038267	FUCA1	2517	NM_000147	1.06	0.33	1.41
hSQ002209	SLC30A5	64924	NM_024055	1.06	-0.43	1.01
hSQ037815	STMN3	50861	NM_015894	1.06	-0.03	1.33
hSQ002439	EPRS	2058	NM_004446	1.06	-0.49	0.43
hSQ030603	ANKRD27	84079	NM_032139	1.06	1.66	2.36
hSQ038752	SYNCRIP	10492	NM_006372	1.06	-0.51	0.64
hSQ026529	NCAPD3	23310	NM_015261	1.06	0.1	1.04
hSQ013658	TAF1A	9015	NM_005681	1.06	-1.75	-0.7
hSQ016765	DIRC2	84925	NM_032839	1.05	2.35	3.53
hSQ030131	SLC30A5	64924	NM_024055	1.05	0.42	1.62
hSQ043357	SLC30A5	64924	NM_024055	1.05	-0.23	1.11
hSQ030579	SLC44A1	23446	NM_080546	1.05	-0.35	0.68
hSQ027154	ZNF302	55900	NM_001012320	1.05	-2.45	-1.59
hSQ013344	ZNF224	7767	NA	1.05	0.12	1.18
hSQ027716	ZNF655	79027	NM_001083956	1.05	-1.01	-0.23
hSQ026100	ZNF586	54807	NM_001077426	1.05	1.15	1.97
hSQ044244	STX2	2054	NM_194356	1.04	0.13	1.66
hSQ032733	KCTD20	222658	NM_173562	1.04	1.57	2.48
hSQ005907	PRDM2	7799	NM_012231	1.04	-0.61	0.21
hSQ028617	ZNF623	9831	NM_001082480	1.04	0.45	1.43
hSQ022056	LOC442133	442133	NA	1.04	-0.95	-0.17
hSQ011941	HEY1	23462	NM_001040708	1.04	1.72	2.51
hSQ042950	PLDN	26258	NM_012388	1.04	0.16	1.1
hSQ021688	ETNK2	55224	NM_018208	1.04	0.13	0.93
hSQ005269	HSD17B6	8630	NM_003725	1.04	-0.86	0.06
hSQ043042	UBE3A	7337	NM_000462	1.04	-1.15	0.05
hSQ043082	ETF1	2107	NM_004730	1.04	-0.34	1.15
hSQ002368	SLC30A5	64924	NM_024055	1.04	-0.29	1.06
hSQ041615	MPDZ	8777	NM_003829	1.04	0.59	1.46
hSQ034811	NFYB	4801	NM_006166	1.04	-1.09	0.1
hSQ007262	NOC4L	79050	NA	1.04	-0.9	0.02
hSQ008112	GCDH	2639	NM_000159	1.03	-1.21	-0.47
hSQ009609	C15orf38	348110	NM_182616	1.03	-0.16	0.84
hSQ039435	PISD	23761	NM_014338	1.03	1.52	2.78
hSQ028227	TMEM48	55706	NM_018087	1.03	-0.19	0.94
hSQ019373	HMGN4	10473	NM_006353	1.03	-1.81	-0.45
hSQ045475	EST_AI278336		NA	1.03	-0.57	1.09
hSQ042483	LOC389409	389409	NA	1.03	-3.19	-2.04
hSQ005528	ZNF225	7768	NM_013362	1.03	-1.37	-0.54
hSQ032224	DSG2	1829	NM_001943	1.03	-0.63	0.37
hSQ014497	EPHA3	2042	NM_005233	1.03	0.47	1.39
hSQ009235	HS3ST3B1	84815	NM_006041	1.03	0.35	1.43
hSQ012729	ZFP64	55734	NM_018197	1.03	1.02	2.15
hSQ019208	CCT6A	908	NM_001009186	1.03	1.99	2.86
hSQ021906	SUPT7L	9913	NM_014860	1.03	-0.84	-0.11
hSQ005974	DAP3	7818	NM_004632	1.03	-1.2	-0.38
hSQ018723	APLP2	334	NM_001642	1.03	-1.35	-0.63
hSQ026821	ZNF22	7570	NA	1.03	-2.28	-1.16
hSQ037416	GSTO2	119391	NM_183239	1.02	-2.18	-0.96
hSQ035505	COQ6	51004	NM_182476	1.02	-1.04	0.04
hSQ005757	TAF1A	9015	NM_005681	1.02	-1.92	-0.71
hSQ010490	ZNF607	22835	NM_032689	1.02	-1.77	-0.73
hSQ027703	LDHB	3945	NM_002300	1.02	-2.41	-1.56
hSQ000580	FAM3C	10447	NM_001040020	1.02	1.86	2.82
hSQ036701	DNAJB6	10049	NM_058246	1.02	-0.27	0.93
hSQ012062				1.02	-2.53	-1.12
hSQ004460	DAP3	7818	NM_004632	1.02	-1.66	-0.65
hSQ019405	ATP8A1	10396	NM_006095	1.02	-0.61	0.23
hSQ029386	C16orf63	123811	NM_144600	1.01	-1.01	0.23
hSQ022659	BBS4	585	NM_033028	1.01	-1.94	-0.87
hSQ019004	TADA1L	117143	NM_053053	1.01	-0.44	0.74
hSQ017615	ATP6V1A	523	NM_001690	1.01	0.16	0.92
hSQ022570	CPD	1362	NM_001304	1.01	0.44	1.77
hSQ032991	HEATR5B	54497	NM_019024	1.01	0.53	1.44
hSQ041095	MKLN1	4289	NM_013255	1.01	-0.91	0.04
hSQ036799	PS1TP4	414327	NA	1.01	0.99	2.31
hSQ040561	SLC30A5	64924	NM_024055	1.01	-0.37	0.86
hSQ005338	GRB2	2885	NM_002086	1.01	0.74	1.57
hSQ021189				1.01	-1.36	-0.03
hSQ009475	LOC442643	442643	NA	1.01	-0.23	0.64
hSQ025048	NAT9	26151	NM_015654	1.01	-0.03	0.94
hSQ017672	C16orf63	123811	NM_144600	1.01	-2.56	-0.7
hSQ022145	UBXN7	26043	NA	1	-1.16	0.05
hSQ041630	GRIPAP1	56850	NM_207672	1	0.14	1.13
hSQ009817	TOR3A	64222	NM_022371	1	-0.36	0.53
hSQ031583	MARCKS	4082	NA	1	-1.1	-0.06
hSQ032646	C22orf32	91689	NM_033318	1	-0.31	0.41
hSQ012026	ZNF552	79818	NM_024762	1	-0.43	0.49
hSQ021387	SMUG1	23583	NM_014311	1	-0.93	-0.16
hSQ032275	PRDM4	11108	NM_012406	1	1.57	2.51
hSQ009441	C18orf55	29090	NM_014177	1	-3.36	-2.39
hSQ039409	RBBP5	5929	NM_005057	1	-0.12	0.77
hSQ029467	TOR3A	64222	NM_022371	1	-0.19	0.68
hSQ039230	ZNF658	26149	NM_033160	1	1.24	1.96
hSQ037988	YIPF4	84272	NM_032312	1	-0.82	0.3
hSQ038629	LAMC1	3915	NM_002293	1	0.05	0.77
hSQ033024	SLC30A5	64924	NM_024055	1	-0.06	1.24
hSQ004272	SMG1	23049	NM_015092	0.99	-2.44	-1.3
hSQ022309	RAD50	10111	NM_005732	0.99	-2.53	-1.41
hSQ000030	KHDRBS1	10657	NM_006559	0.99	-0.71	0.02
hSQ004837	RRM2	6241	NM_001034	0.99	0.42	1.53
hSQ043389	FTSJ2	29960	NM_013393	0.99	-0.77	0.2
hSQ005489	ZNF71	58491	NM_021216	0.99	2.16	2.93
hSQ041881	COQ6	51004	NM_182476	0.99	-0.44	0.38
hSQ025229	ALKBH3	221120	NM_139178	0.99	-2.31	-1.52
hSQ036210	LSM3	27258	NM_014463	0.99	-2.54	-1.23
hSQ043719	MARCKS	4082	NA	0.98	-1.01	0.05
hSQ033733	IFT80	57560	NM_020800	0.98	-2	-1.06
hSQ018192	KRIT1	889	NM_001013406	0.98	1.17	2.36
hSQ003885	CCT6A	908	NM_001009186	0.98	-0.74	0.28
hSQ029885	ANKRD58	347454	NA	0.98	0.47	1.31
hSQ009140	MPZL1	9019	NM_024569	0.98	-1.75	-0.91
hSQ007499	MTHFD1	4522	NM_005956	0.98	-0.03	1.17
hSQ037533	ZNF26	7574	NM_019591	0.98	-0.63	0.03
hSQ031016	TTC19	54902	NM_017775	0.97	0.21	1.01
hSQ038205	SAMM50	25813	NM_015380	0.97	-0.08	0.76
hSQ006353	CEP290	80184	NM_025114	0.97	-2.53	-1.76
hSQ025735	CTSL1	1514	NM_001912	0.97	-1.77	-0.93
hSQ002944	MIPEP	4285	NM_005932	0.97	0.17	0.91
hSQ041563	TOMM22	56993	NM_020243	0.97	-1.84	-0.75
hSQ018101	MATR3	9782	NM_018834	0.97	-2.34	-1.11
hSQ008901	LYPLA1	10434	NM_006330	0.97	-1.09	0.21
hSQ044327	ADIPOR2	79602	NM_024551	0.97	3.1	4.15
hSQ011016	NUDCD3	23386	NM_015332	0.97	1.05	2.26
hSQ022939	BPNT1	10380	NM_006085	0.97	-0.85	0.03
hSQ017315	KHK	3795	NM_000221	0.97	-1.5	-0.77
hSQ016567	PPIE	10450	NM_006112	0.97	-1.76	-0.99
hSQ042109	TGDS	23483	NM_014305	0.96	-1.53	-0.12
hSQ009187	SMG1	23049	NM_015092	0.96	-1.99	-1.15
hSQ022207	PRPF40A	55660	NM_017892	0.96	-1.68	-0.57
hSQ010804	PRDXDD1P	344405	NA	0.96	-2.91	-1.23
hSQ040349	HNRNPH1	3187	NM_005520	0.96	-1.76	-0.69
hSQ024831	PPIG	9360	NM_004792	0.96	-2.3	-1.12
hSQ007245	ZFP64	55734	NM_018197	0.96	1.41	2.4
hSQ030576	ING2	3622	NM_001564	0.96	-2.65	-1.67
hSQ041753	SLC30A5	64924	NM_024055	0.96	0.26	1.35
hSQ028201				0.96	-2.46	-1.73
hSQ013408	UST	10090	NM_005715	0.96	0.45	1.24
hSQ025725	SERPINI1	5274	NM_005025	0.96	-2.88	-1.91
hSQ037321	CAMK2G	818	NM_001222	0.96	-0.54	0.23
hSQ029358	CCDC88C	440193	NM_001080414	0.96	2.14	3.12
hSQ011932	SUMF2	25870	NM_001042468	0.95	-1.34	-0.61
hSQ006426	ABCB8	11194	NM_007188	0.95	0.17	1.15
hSQ007234	CNOT2	4848	NM_014515	0.95	-1.17	-0.22
hSQ031889	MED13L	23389	NM_015335	0.95	1.73	2.98
hSQ038113	DERL3	91319	NM_198440	0.95	-1.27	-0.32
hSQ009017	ZNF214	7761	NM_013249	0.95	-2.34	-1.6
hSQ024528	CHD2	1106	NM_001271	0.95	-0.51	0.48
hSQ002127	ZNF33B	7558::7582	NM_006955	0.95	-0.65	0.37
hSQ018748	BAI3	577	NM_001704	0.95	0.44	2.33
hSQ021149	SLC30A5	64924	NM_024055	0.95	0.13	1.33
hSQ014262	HADH	3033	NM_005327	0.95	1.77	2.63
hSQ030201	IMPDH2	3615	NA	0.94	-0.89	-0.23
hSQ035988	PLDN	26258	NM_012388	0.94	0.24	1.1
hSQ039442	LIN52	91750	NM_001024674	0.94	0.08	1.24
hSQ043246	FLJ43681	388574	NA	0.94	-1.39	-0.67
hSQ027863	SLC30A5	64924	NM_024055	0.94	-0.1	1.09
hSQ035075	STMN3	50861	NM_015894	0.94	-0.05	1.15
hSQ018125	SEPSECS	51091	NM_153825	0.94	-1.01	0.05
hSQ039180	CCT6A	908	NM_001009186	0.94	-0.59	0.33
hSQ030774	PRDX2	7001	NM_005809	0.93	-3.24	-2.27
hSQ044542	CNOT2	4848	NM_014515	0.93	-0.54	0.24
hSQ016715	PDE8A	5151	NM_002605	0.93	0.35	1.29
hSQ012757	XPA	7507	NM_000380	0.93	-3.35	-2.57
hSQ019226	ZNF576	79177	NM_024327	0.93	-0.45	0.35
hSQ010132	DHODH	1723	NM_001361	0.93	-1.32	-0.65
hSQ018317	FTHL8	2501	NA	0.93	-0.05	1.02
hSQ043519	GNL1	2794	NM_005275	0.93	1.5	2.48
hSQ003612	C1orf38	9473	NM_001039477	0.93	0.55	1.31
hSQ018222				0.93	-0.96	-0.07
hSQ024267	LOC100288438	84883	NA	0.93	2.47	3.23
hSQ038363	DSG2	1829	NM_001943	0.93	-1.08	-0.23
hSQ007563	ZC3H10	84872	NM_032786	0.93	1.5	2.39
hSQ022754	C15orf21	283651	NM_001005266	0.93	-1.89	-1.13
hSQ039164	SNAP23	8773	NM_003825	0.92	-1.6	-0.48
hSQ023014	TRIM25	7706	NM_005082	0.92	0.4	1.15
hSQ044569	LOC100287552	23008	NA	0.92	-0.37	0.48
hSQ038793	ZNF248	57209	NM_021045	0.92	-0.57	0.23
hSQ045053	ZNF37A	7587	NM_001007094	0.92	-0.16	0.79
hSQ041342	ERCC8	1161	NM_000082	0.92	-2.36	-1.3
hSQ022342	POLD3	10714	NM_006591	0.92	1.18	1.95
hSQ044554	PPP1R12A	4659	NM_002480	0.92	2.22	2.99
hSQ027629	SYNCRIP	10492	NM_006372	0.92	-0.25	0.71
hSQ043225	TMOD1	7111	NM_003275	0.92	-0.22	0.64
hSQ033161	UBE3A	7337	NM_000462	0.92	-1.37	-0.41
hSQ026752	TWISTNB	221830	NM_001002926	0.92	-0.6	0.7
hSQ032485	IFRD1	3475	NM_001007245	0.92	0.13	1.27
hSQ000543	PHLDB3	284345	NM_198850	0.92	0.28	1.21
hSQ035753	STARD7	56910	NM_020151	0.91	-1.95	-0.6
hSQ010144	PRC1	9055	NM_199414	0.91	0.95	1.96
hSQ027649	LASS5	91012	NM_147190	0.91	0.61	1.67
hSQ030772	GRHL1	29841	NM_014552	0.91	-0.78	0.04
hSQ031033	ZNF182	7569	NM_001007088	0.91	0.82	1.76
hSQ014781	C1orf103	55791	NM_001006945	0.91	-1.44	-0.57
hSQ036603	ASL	435	NM_000048	0.91	-1.49	-0.86
hSQ025896	TIGD7	91151	NM_033208	0.91	-1.27	-0.5
hSQ002721	UST	10090	NM_005715	0.91	0.48	1.46
hSQ031072	RBM4	5936	NM_002896	0.91	-0.65	0.16
hSQ004546	ZNF512	84450	NM_032434	0.91	-1.67	-0.94
hSQ021080	ZNF643	65243	NM_023070	0.91	-1.3	-0.54
hSQ031392	DNMBP	23268	NA	0.91	1.81	2.55
hSQ029555	MPZL1	9019	NM_024569	0.91	-0.2	0.55
hSQ040519	CLK4	57396	NM_020666	0.9	-3	-2.23
hSQ035582	YLPM1	56252	NM_019589	0.9	-0.36	0.42
hSQ004432	LAPTM4B	55353	NM_018407	0.9	0.61	1.63
hSQ011021	DAP	1611	NM_004394	0.9	-0.77	0
hSQ002518	IRF8	3394	NM_002163	0.9	-0.12	1.14
hSQ023674	LANCL1	10314	NM_006055	0.9	-0.69	0.02
hSQ011196	C10orf58	84293	NM_032333	0.9	-1.52	-0.73
hSQ030301	C17orf58	284018	NM_181656	0.9	-0.21	0.5
hSQ017162	GALNT11	63917	NM_022087	0.9	-0.1	0.61
hSQ017979	CAST	831	NM_001042440	0.89	-2.2	-0.46
hSQ019990	GUSBL2	375513::285749	NA	0.89	-1.05	0.05
hSQ005037	FAM131C	348487	NM_182623	0.89	-0.01	0.66
hSQ011984	ZNF564	163050	NM_144976	0.89	0.51	1.36
hSQ016886	LYPLA1	10434	NM_006330	0.89	-1.28	-0.04
hSQ009233	MBTPS1	8720	NM_003791	0.89	0.5	1.34
hSQ009506	RAB6A	5870	NA	0.89	-2.21	-0.95
hSQ019163	SLC25A15	10166	NM_014252	0.89	-0.79	-0.12
hSQ042238	ZNF234	10780	NA	0.89	-1.09	-0.12
hSQ015932	ZNF37A	7587	NM_001007094	0.89	-0.19	0.69
hSQ014674	SLC35A1	10559	NM_006416	0.89	1.95	2.74
hSQ016044	FTHL2	2497	NA	0.89	0.13	1.2
hSQ042931	SNAP23	8773	NM_003825	0.89	-1.54	-0.38
hSQ007740	ZFP64	55734	NM_018197	0.89	2.12	2.82
hSQ010614	ACOT9	23597	NM_001033583	0.89	-1.02	-0.16
hSQ000015	CAST	831	NM_001042440	0.89	-2.24	-0.39
hSQ022268	WTAP	9589	NA	0.88	-1.87	-0.85
hSQ021847	HACL1	26061	NM_012260	0.88	-1.36	-0.3
hSQ013655	KLHL12	59349	NM_021633	0.88	-0.26	0.67
hSQ036678	GSR	2936	NM_000637	0.88	-1.36	-0.13
hSQ037917	PISD	23761	NM_014338	0.88	1.76	2.81
hSQ038821	ILVBL	10994	NM_006844	0.88	2.1	2.96
hSQ035881	ZNF773	79744	NM_198542	0.88	0.67	1.42
hSQ010522	ZNF32	7580	NM_001005368	0.88	-1.92	-1.03
hSQ009800	MBTPS1	8720	NM_003791	0.88	0.79	1.42
hSQ022485	DIP2A	23181	NM_015151	0.88	1.67	2.43
hSQ028146	CENPV	201161	NA	0.88	0.14	1.11
hSQ043888	EXO1	9156	NM_003686	0.88	-1.3	-0.26
hSQ044157	TMEM14C	51522	NM_016462	0.87	-2	-0.96
hSQ042215	BHLHE40	8553	NA	0.87	2.42	3.22
hSQ042256	TYW3	127253	NM_138467	0.87	-1.96	-1.18
hSQ027198	PLIN3	10226	NA	0.87	-0.16	0.64
hSQ040829	APTX	54840	NM_175069	0.87	-0.65	0.12
hSQ004330	SLC35B1	10237	NM_005827	0.87	-2.23	-1.51
hSQ042712	MLLT1	56930	NM_005934	0.87	2.04	3.12
hSQ034371	ILVBL	10994	NM_006844	0.87	2	2.82
hSQ041587	HACL1	26061	NM_012260	0.87	-1.21	-0.18
hSQ023129	BRI3BP	140707	NM_080626	0.87	1.05	1.78
hSQ025222	ASAH1	427	NM_004315	0.87	-1.35	-0.2
hSQ045237	RAD21	5885	NM_006265	0.87	-0.41	0.36
hSQ030075	ZNF226	7769	NM_001032374	0.86	-2.15	-1.43
hSQ044988	TMEM14C	51522	NM_016462	0.86	-2.65	-1.66
hSQ028858	ZNF226	7769	NM_001032374	0.86	-2.67	-1.73
hSQ000072	APOO	79135	NM_024122	0.86	-2.7	-1.78
hSQ020233	ZNF791	163049	NM_153358	0.86	0.77	1.49
hSQ038825	TMEM168	64418	NM_022484	0.86	-2.35	-1.15
hSQ019282	SLC35A3	23443	NM_012243	0.86	-0.72	0.64
hSQ025814	NUP133	55746	NM_018230	0.86	0.07	0.83
hSQ041721	PPP1R12A	4659	NM_002480	0.86	2.02	3.01
hSQ035892	PSMA2	5683	NM_002787	0.86	-1.91	-1.09
hSQ013177	BTN2A2	10385	NM_006995	0.86	0.05	0.84
hSQ015934	EST_AA481425		NA	0.86	-0.34	0.35
hSQ010307	C5orf33	133686	NM_001085411	0.86	-2.82	-2.02
hSQ001291	GPAM	57678	NM_020918	0.86	2.28	2.95
hSQ018380	IFI27	3429	NM_005532	0.86	-2.25	-1.22
hSQ014994	SMAD3	4088	NM_005902	0.86	0.47	1.4
hSQ032829	SARS	6301	NM_006513	0.86	-2.23	-1.28
hSQ000831	C20orf72	92667	NM_052865	0.85	-0.95	-0.21
hSQ010256	ANKAR	64172	NA	0.85	-0.06	0.91
hSQ027826	GGA2	23062	NM_015044	0.85	0.08	0.87
hSQ022843	HSPA14	51182	NM_016299	0.85	-0.72	0.36
hSQ006386	ZNF260	339324	NM_001012756	0.85	-1.7	-0.69
hSQ040196	DPH2	1802	NM_001039589	0.85	0.11	0.89
hSQ025303	PHF17	79960	NM_199320	0.85	-0.54	0
hSQ034680	LOC441095	441095	NA	0.85	-2.09	-1.44
hSQ013189	EIF2AK3	9451	NM_004836	0.85	1.2	2.08
hSQ040778	ACADM	34	NM_000016	0.85	-1.06	0.12
hSQ037350	RBPJ	3516	NM_005349	0.85	0.08	1.06
hSQ045061	DDX17	10521	NM_001098504	0.85	-1.86	-1.22
hSQ001826	ZNF502	91392	NM_033210	0.85	0.58	1.26
hSQ041803	ANKRD54	129138	NM_138797	0.85	0.59	1.34
hSQ013170	DPAGT1	1798	NM_001382	0.85	-0.32	0.67
hSQ034231	HACL1	26061	NM_012260	0.85	-1.29	-0.27
hSQ001742	C15orf21	283651	NM_001005266	0.84	-1.82	-1.12
hSQ013710	NSUN5C	260294	NM_001039487	0.84	0.43	1.41
hSQ009160	CLINT1	9685	NM_014666	0.84	-1.48	-0.48
hSQ014908	EEF1AL9	440595	NA	0.84	-2.66	-1.64
hSQ007695	ALKBH3	221120	NM_139178	0.84	-2.22	-1.54
hSQ011758	ZNF148	7707	NM_021964	0.84	1.14	1.73
hSQ016778	METTL2B	29923	NM_018396	0.84	0.07	0.7
hSQ037206	MPDZ	8777	NM_003829	0.84	0.47	1.21
hSQ034520	SLK	9748	NM_014720	0.84	-0.73	0.24
hSQ011260	GPSM2	29899	NM_013296	0.84	0.67	1.94
hSQ017803	TXNRD3	114112	NA	0.84	-0.64	0.17
hSQ031660	FBXO22	26263	NM_147188	0.84	-1.78	-1.06
hSQ026939	SNX7	51375	NM_015976	0.84	-2.46	-1.52
hSQ009698	NAT10	55226	NM_024662	0.84	-0.49	0.28
hSQ026145	MYEF2	50804	NM_016132	0.84	-1	-0.2
hSQ029860	ATP6V1A	523	NM_001690	0.84	0.12	0.82
hSQ004796	PTRH1	138428	NM_001002913	0.83	0.65	1.69
hSQ002729	PDK3	5165	NM_005391	0.83	-2.13	-1.43
hSQ035674	RAPGEF4	11069	NM_001100397	0.83	1.96	2.84
hSQ015265	ZNF426	79088	NM_024106	0.83	0.24	0.83
hSQ010807	C13orf31	144811	NM_153218	0.83	-2.66	-1.83
hSQ025936	RABL4	11020	NM_006860	0.83	-0.89	0.04
hSQ021431	ATG4B	23192	NM_178326	0.83	0.62	1.56
hSQ011400	AASDH	132949	NM_181806	0.83	-1.16	0.01
hSQ039563	SF3A3	10946	NM_006802	0.83	-1.17	-0.43
hSQ042957	TTC19	54902	NM_017775	0.83	-0.43	0.49
hSQ001923	ZCCHC17	51538	NM_016505	0.83	-1.96	-1.21
hSQ036375	EEF1A1	1915	NA	0.83	-2.31	-1.41
hSQ026266	WHSC1L1	54904	NM_017778	0.83	-0.83	-0.08
hSQ032792	ACADM	34	NM_000016	0.83	-1.08	0.09
hSQ007932	XM_171154	253883	NA	0.83	-2.06	-1.32
hSQ033264	C14orf133	63894	NM_022067	0.83	1.88	2.69
hSQ045445	SMG1	23049	NM_015092	0.83	-1.66	-0.78
hSQ004550	MAPKAPK3	7867	NM_004635	0.83	-0.89	-0.19
hSQ024392	STARD7	56910	NM_020151	0.83	0.34	1.14
hSQ010498	ZNF606	80095	NM_025027	0.83	0.26	1.23
hSQ027832	MYO1B	4430	NM_012223	0.83	-0.88	-0.14
hSQ027002	RBM5	10181	NA	0.83	-0.49	0.32
hSQ034938	CP110	9738	NM_014711	0.83	-0.99	-0.21
hSQ000248	F8	2157	NM_000132	0.83	-0.71	0.19
hSQ042632	THUMPD1	55623	NM_017736	0.83	1.21	2.12
hSQ022405	LOC100233156	389834	NA	0.83	0.57	1.3
hSQ011189	HN1L	90861	NM_144570	0.83	1.16	1.86
hSQ035179	C22orf32	91689	NM_033318	0.83	-0.3	0.35
hSQ038343	ASAH1	427	NM_004315	0.83	-1.28	-0.25
hSQ009334	RNU86	116936	NA	0.82	-1.54	-0.6
hSQ014159	CD99L2	83692	NM_031462	0.82	-0.5	0.51
hSQ004479	NMNAT1	64802	NM_022787	0.82	-0.75	-0.07
hSQ041583	NOC4L	79050	NA	0.82	-0.71	-0.12
hSQ003961	SLC20A1	6574	NM_005415	0.82	0.72	1.47
hSQ012709	NFXL1	152518	NM_152995	0.82	-1.64	-0.86
hSQ016869	ZNF263	10127	NM_005741	0.82	0.32	1.09
hSQ020332	RHEB	6009	NA	0.82	-1.73	-1.01
hSQ005794	ZAK	51776	NM_133646	0.82	2.95	3.87
hSQ013150	GGA2	23062	NM_015044	0.82	0.02	0.73
hSQ028055	ZNF3	7551	NM_032924	0.82	0.92	1.79
hSQ028864	TAF1C	9013	NM_005679	0.82	0.79	1.49
hSQ001966	RBM45	129831	NM_152945	0.82	-2.57	-1.83
hSQ001065	ZCCHC7	84186	NM_032226	0.82	-2.21	-1.39
hSQ027712	C10orf95	79946	NM_024886	0.82	-2.11	-1.52
hSQ001028	HNRNPA1P4	389674	NA	0.82	-0.74	0.03
hSQ035665	ZNF222	7673	NM_013360	0.82	-2.44	-1.79
hSQ018246	EIF3H	8667	NM_003756	0.82	-1.93	-1.22
hSQ032950	DKC1	1736	NM_001363	0.82	-1.73	-0.52
hSQ014726	CTPS2	56474	NM_019857	0.81	-0.04	0.76
hSQ029009	LYPLA1	10434	NM_006330	0.81	-1.04	0.06
hSQ029227	RPL3	6122	NM_000967	0.81	0.15	1.3
hSQ013374	CCDC46	201134	NM_001037325	0.81	-2.92	-2.23
hSQ019292	MDH1	4190	NM_005917	0.81	-2.09	-1.31
hSQ020020	EGLN1	54583	NM_022051	0.81	-1.22	-0.1
hSQ011487	GUSB	2990	NM_000181	0.81	-1.47	-0.63
hSQ029595	RAB6C	84084	NM_032144	0.81	-1.35	-0.5
hSQ035537	NEK3	4752	NM_002498	0.81	-1.03	-0.24
hSQ025040	LMNB1	4001	NM_005573	0.81	-1.67	-0.74
hSQ010245	DCLRE1B	64858	NM_022836	0.81	0.8	1.38
hSQ022410	MCM7	4176	NM_005916	0.81	0.5	1.2
hSQ008697	KIF21A	55605	NM_017641	0.81	0.8	1.61
hSQ026009	BMP7	655	NM_001719	0.8	-0.25	0.52
hSQ017251	GOLM1	51280	NM_016548	0.8	-2.28	-1.36
hSQ026049	GOLGA4	2803	NM_002078	0.8	1.98	2.89
hSQ041076	CD99L2	83692	NM_031462	0.8	-1.14	-0.14
hSQ025047	ST13	6767	NM_003932	0.8	-2.25	-1.59
hSQ009540	TRNT1	51095	NM_182916	0.8	-1.1	-0.16
hSQ041140	CRYZL1	9946	NM_145858	0.8	-2.49	-1.79
hSQ028848	SNX7	51375	NM_015976	0.8	-2.55	-1.57
hSQ008921	MRFAP1L1	114932	NM_152301	0.8	-1.77	-0.91
hSQ032864	MGEA5	10724	NM_012215	0.8	0.37	1.31
hSQ006585	ALDH1L2	160428	NA	0.8	0.25	1.45
hSQ038140	LPL	4023	NM_000237	0.8	-0.44	0.28
hSQ014041	HELQ	113510	NA	0.8	-0.66	0.06
hSQ008491	LOC100289010	55572	NA	0.8	-0.94	-0.31
hSQ031261	MLLT1	4298::56930	NM_005934	0.8	2.09	3.06
hSQ028067	ILVBL	10994	NM_006844	0.8	1.84	2.52
hSQ025087	PRPF3	9129	NM_004698	0.8	-1.99	-1.01
hSQ036351	ATAD3C	219293::440744	NM_001039211	0.8	0.1	0.95
hSQ032317	APOL2	23780	NM_030882	0.8	0.92	1.65
hSQ019233	EXO1	9156	NM_003686	0.8	-1.99	-1.02
hSQ004670	RBMX2	51634	NM_016024	0.8	-1.59	-0.8
hSQ028153	PPIE	10450	NM_006112	0.8	-1.19	-0.45
hSQ034209	C19orf6	91304	NM_033420	0.8	-0.97	0.07
hSQ044424	DCLRE1B	64858	NM_022836	0.8	-0.3	0.7
hSQ020248	LOC222701	222701	NA	0.8	-1.55	-0.95
hSQ037032	PRDM2	7799	NM_012231	0.79	-0.59	0.22
hSQ000342	HDAC8	55869	NM_018486	0.79	-1.34	-0.65
hSQ009338	ATP6V1A	523	NM_001690	0.79	-0.45	0.49
hSQ035126	SCARB2	950	NM_005506	0.79	1.94	2.63
hSQ039775	C4orf34	201895	NM_174921	0.79	1.56	2.44
hSQ022787	WHSC1L1	54904	NM_017778	0.79	-0.84	-0.16
hSQ036337	SLC35A1	10559	NM_006416	0.79	1.85	2.92
hSQ020529	EPC2	26122	NM_015630	0.79	1.19	2.05
hSQ032216	FAM21C	253725	NM_015262	0.79	0.41	1.11
hSQ008570	CCT8	10694	NM_006585	0.79	-1.77	-0.9
hSQ032525	SNORD45B	26804	NA	0.79	-4.12	-2.71
hSQ009985	LOC131691	131691::285388	NA	0.79	0.42	1.25
hSQ029074	ERCC8	1161	NM_000082	0.79	-1.7	-0.76
hSQ017629	SLC4A2	6522	NM_003040	0.79	-0.93	-0.27
hSQ026134	SMG1	23049	NM_015092	0.79	-1.99	-1.1
hSQ008254	COG2	22796	NM_007357	0.79	-1.32	-0.66
hSQ004996	OXCT1	5019	NM_000436	0.79	0.19	0.83
hSQ045048	POMT1	10585	NM_001077365	0.79	-1.84	-0.78
hSQ043109	SYNJ2BP	55333	NA	0.78	-1.51	-0.89
hSQ005031	GCDH	2639	NM_000159	0.78	-0.93	-0.31
hSQ036988	TMEM20	159371	NM_153226	0.78	-0.72	0.24
hSQ009121	GART	2618	NM_175085	0.78	0.84	1.78
hSQ012127	ATP7A	538	NM_000052	0.78	0.02	0.93
hSQ041366	LOC100289010	55572	NA	0.78	-1.04	-0.43
hSQ042327	C12orf30	80018	NM_024953	0.78	1.22	2.06
hSQ038835	PPT1	5538	NM_000310	0.78	0.23	0.91
hSQ024944	MATR3	9782	NM_018834	0.78	-1.75	-0.73
hSQ035539	NONO	4841	NM_007363	0.78	-1.05	-0.4
hSQ003305	FAM21C	253725	NM_015262	0.78	0.38	1.14
hSQ005473	RAB6C	84084	NM_032144	0.78	-1.53	-0.76
hSQ040863	PRDM4	11108	NM_012406	0.78	1.98	2.7
hSQ022080	CPNE8	144402	NM_153634	0.78	-1.38	-0.09
hSQ028293	C5orf44	80006	NA	0.78	0.69	2.08
hSQ033456	CTSL1	1514	NM_001912	0.78	-2.19	-1.6
hSQ022853	C12orf26	84190	NM_032230	0.78	-1.6	-0.8
hSQ000882	ASPH	444	NM_032468	0.78	-1.74	-0.98
hSQ023679	FMR1	2332	NM_002024	0.78	-1.24	-0.32
hSQ007076	TDRKH	11022	NM_001083963	0.78	-0.96	-0.3
hSQ041935	KIF7	374654	NM_198525	0.78	-0.2	0.71
hSQ036930	ALKBH3	221120	NM_139178	0.78	-2.56	-1.92
hSQ002474	STX2	2054	NM_194356	0.77	1.11	1.82
hSQ000976	AK001388	401957	NA	0.77	-2.59	-1.47
hSQ036707	NPHP1	4867	NM_000272	0.77	-1.03	-0.14
hSQ036507	ZNF551	284309	NM_138347	0.77	0.1	1
hSQ042387	GRM4	2914	NM_000841	0.77	-0.08	0.67
hSQ003544	SPC24	147841	NA	0.77	-0.8	-0.12
hSQ001276	RACGAP1	29127	NM_013277	0.77	-1.11	-0.53
hSQ000589	CXXC1	30827	NM_001101654	0.77	-0.26	0.38
hSQ021593	RAD51	5888	NM_002875	0.77	1.23	1.86
hSQ020985	SFRS18	25957	NM_015491	0.77	-1.16	-0.28
hSQ020544	RNF170	81790	NM_030954	0.77	0.46	1.24
hSQ025340	NCKAP1	10787	NM_013436	0.77	3.26	4.26
hSQ044098	RARB	5915	NM_000965	0.77	0.44	1.66
hSQ012938	EGLN1	54583	NM_022051	0.77	-0.9	0.1
hSQ012135	BPNT1	10380	NM_006085	0.77	-0.94	-0.22
hSQ039302	SLC35A1	10559	NM_006416	0.77	1.65	2.72
hSQ002631	FBXO22	26263	NM_147188	0.77	-1.66	-0.9
hSQ032977	SUV420H1	51111	NM_017635	0.77	-0.63	0.12
hSQ033784	PROSC	11212	NM_007198	0.77	-0.24	0.39
hSQ020571	FBLN1	2192	NM_006485	0.77	-0.77	-0.06
hSQ010262	ATP6V1C1	528	NM_001695	0.77	0.41	1.22
hSQ028957	CYP51A1	1595	NM_000786	0.77	-1.22	-0.34
hSQ007174	ILVBL	10994	NM_006844	0.77	1.78	2.58
hSQ041335	TBC1D23	55773	NA	0.76	0.31	1.39
hSQ008125	BAT1	7919	NM_004640	0.76	0	0.82
hSQ037256	ZNF460	10794	NM_006635	0.76	1.33	2.16
hSQ011794	CBARA1	10367	NM_006077	0.76	1.79	2.56
hSQ025574	POMP	51371	NM_015932	0.76	-2.31	-1.47
hSQ032222				0.76	-0.4	0.24
hSQ011834	CCT8	10694	NM_006585	0.76	-2.18	-1.2
hSQ032708	MET	4233	NM_000245	0.76	0.7	1.73
hSQ015550	LYN	4067	NM_002350	0.76	-0.49	0.24
hSQ045377	PSEN1	5663	NM_000021	0.76	0.08	0.87
hSQ035445	MEPCE	56257	NM_019606	0.76	0.77	1.48
hSQ032459	ELP2	55250	NA	0.76	-0.99	-0.35
hSQ021803	THUMPD1	55623	NM_017736	0.76	1.29	2.06
hSQ019077	HACL1	26061	NM_012260	0.76	-0.88	-0.19
hSQ001960	UQCC	55245	NM_018244	0.76	-1.52	-0.69
hSQ009781	MTHFD1	4522	NM_005956	0.76	0.59	1.34
hSQ021846	MAPK9	5601	NM_139068	0.75	-1.56	-0.78
hSQ037940	PET112L	5188	NM_004564	0.75	-1.19	-0.54
hSQ023763	ZC3H11B	388739	NA	0.75	-0.27	0.28
hSQ014235	USP8	9101	NM_005154	0.75	1.76	2.65
hSQ020907	USP18	11274	NM_017414	0.75	-0.4	0.22
hSQ006529	BBS4	585	NM_033028	0.75	-1.43	-0.85
hSQ036131	NMNAT1	64802	NM_022787	0.75	-0.43	0.14
hSQ027498	NXN	64359	NM_022463	0.75	0.36	1.06
hSQ010068	TRNT1	51095	NM_182916	0.75	-1.48	-0.51
hSQ042651	ZNF566	84924	NM_032838	0.75	-1.65	-0.95
hSQ035725	NLN	57486	NM_020726	0.75	-0.34	0.34
hSQ011501	C18orf10	80206	NM_015476	0.75	0.84	1.43
hSQ023831	FAM184A	79632	NA	0.75	-0.75	-0.14
hSQ011965	METTL7A	25840	NM_014033	0.75	-1.51	-0.94
hSQ042563	NCBP2	22916	NM_001042540	0.75	-1.14	-0.34
hSQ006414	EDIL3	10085	NM_005711	0.75	-1.19	-0.27
hSQ031973	ARL13B	200894	NM_144996	0.75	0.64	1.66
hSQ043065	BCOR	54880	NM_017745	0.75	0.46	1.39
hSQ035066	SUV39H2	79723	NM_024670	0.75	-0.15	0.57
hSQ042657	ZXDB	158586	NM_007157	0.75	1.03	1.65
hSQ033119	ZDHHC17	23390	NM_015336	0.75	0.03	0.66
hSQ005078	SSBP3	23648	NM_001009955	0.75	0.32	1.15
hSQ040099	CREB1	1385	NA	0.75	-1.04	-0.23
hSQ025154	MBTPS1	8720	NM_003791	0.75	0.82	1.36
hSQ018661				0.75	0.41	1.71
hSQ027183	ILVBL	10994	NM_006844	0.75	1.42	2.45
hSQ037797	RNF181	51255	NM_016494	0.74	-2.65	-1.22
hSQ016332	BBS2	583	NM_031885	0.74	-0.79	-0.03
hSQ012110	TOP1	7150	NM_003286	0.74	-1.63	-0.63
hSQ008514	LAMA4	3910	NM_002290	0.74	-0.06	0.56
hSQ043945	CREBZF	58487	NA	0.74	-1.4	-0.46
hSQ014837	ASL	435	NM_000048	0.74	-1.29	-0.73
hSQ029979	ATAD3B	83858	NM_031921	0.74	0.17	0.95
hSQ031497	FRG1B	284802	NA	0.74	-2.92	-2.35
hSQ023051	TFCP2	7024	NM_005653	0.74	-0.33	0.27
hSQ024616	TYW3	127253	NM_138467	0.74	-2.52	-1.6
hSQ020388	DNMT3B	1789	NA	0.74	2.11	2.63
hSQ010206	FEN1	2237	NM_004111	0.74	-0.29	0.49
hSQ006405	TXNDC5	81567	NM_022085	0.74	0.56	1.48
hSQ038978	mtRNA_COX-1		NA	0.74	-2.68	-1.92
hSQ025905	LOC401128	401128	NA	0.74	-1.78	-1.19
hSQ041537	RAD51	5888	NM_002875	0.74	1.45	2.02
hSQ030317	YLPM1	56252	NM_019589	0.74	-0.19	0.49
hSQ027935	DMTF1	9988	NM_021145	0.74	-1.72	-0.91
hSQ028129	APTX	54840	NM_175069	0.74	-0.24	0.42
hSQ043051	ACADM	34	NM_000016	0.74	-1.05	0.04
hSQ022423	MDH1	4190	NM_005917	0.74	-2.69	-2.07
hSQ033191	GTF2IP1	9883	NA	0.74	2.31	3.05
hSQ004771	PARN	5073	NM_002582	0.74	0.09	0.87
hSQ023901	KTN1	3895	NM_182926	0.74	-2.77	-2.15
hSQ027993	ABLIM1	3983	NA	0.74	-0.43	0.43
hSQ039529	CTSD	1509	NA	0.73	-0.84	-0.23
hSQ007095	PSIP1	11168	NM_033222	0.73	-3.28	-2.62
hSQ017575	NVL	4931	NM_002533	0.73	-2.2	-1.18
hSQ001309	ILVBL	10994	NM_006844	0.73	1.51	2.43
hSQ009697	PHTF1	10745	NM_006608	0.73	-0.41	0.52
hSQ030222	RRAGB	10325	NM_006064	0.73	-2.19	-1.52
hSQ008793	IKBKAP	8518	NM_003640	0.73	-2.22	-1.55
hSQ021498	MAP3K7	6885	NM_145332	0.73	0.02	0.72
hSQ041418	PDCD6	10016	NM_013232	0.73	-0.15	0.48
hSQ004758	PDPK1	5170	NM_002613	0.73	1.8	2.42
hSQ001192	NUP133	55746	NM_018230	0.73	-0.42	0.38
hSQ045031	ALDH1B1	219	NM_000692	0.73	-1.13	-0.51
hSQ043223	ILVBL	10994	NM_006844	0.73	1.57	2.47
hSQ039640	UQCRC1	7384	NM_003365	0.73	0.51	1.15
hSQ025910	PARP3	10039	NM_001003931	0.73	-0.34	0.3
hSQ033659	GUSB	2990	NM_000181	0.73	-1.24	-0.65
hSQ028304	GALK2	2585	NM_001001556	0.73	-1.36	-0.69
hSQ020791	ZNF222	7673	NM_013360	0.73	-1.78	-1.21
hSQ004749	ILVBL	10994	NM_006844	0.73	1.04	2.11
hSQ031366	TTC26	79989	NM_024926	0.73	-1.23	-0.25
hSQ021997	USP28	57646	NM_020886	0.72	1.56	2.33
hSQ007376	GALNS	2588	NM_000512	0.72	0.24	0.88
hSQ031498	C11orf71	54494	NM_019021	0.72	-3.1	-2.49
hSQ009877	ZNF573	126231	NM_152360	0.72	-0.99	-0.24
hSQ009545	IRF3	3661	NM_001571	0.72	-0.2	0.47
hSQ013226	EIF3G	8666	NM_003755	0.72	-2.25	-1.36
hSQ026257	MARK3	4140	NM_002376	0.72	-0.36	0.28
hSQ026406	HMGCS1	3157	NM_001098272	0.72	-1.19	-0.35
hSQ044769	STRADB	55437	NA	0.72	0.04	0.73
hSQ000651	PSEN1	5663	NM_000021	0.72	0.13	0.89
hSQ027369	FKBP9	11328	NM_007270	0.72	-1.33	-0.6
hSQ017406	IARS	3376	NM_002161	0.72	-0.67	0.04
hSQ002773	DIP2A	23181	NM_015151	0.72	1.84	2.55
hSQ024781	SLC25A20	788	NM_000387	0.72	-0.59	0.1
hSQ037518	ILVBL	10994	NM_006844	0.72	1.88	2.55
hSQ009887	KDM6A	7403	NA	0.72	0.18	1.34
hSQ023276	IK	3550	NM_006083	0.72	-2.83	-2.08
hSQ023717	ZADH2	284273	NM_175907	0.72	1.63	2.26
hSQ031384	FTH1	2495	NA	0.72	1.14	2.21
hSQ012564	RAD51	5888	NM_002875	0.72	1.29	1.98
hSQ010364	ARHGEF2	9181	NM_004723	0.71	0.19	0.93
hSQ018114	PITRM1	10531	NM_014889	0.71	0.56	1.04
hSQ016670	PSEN1	5663	NM_000021	0.71	-0.73	0.27
hSQ043704	GART	2618	NM_175085	0.71	0.84	1.68
hSQ024315	FBXW8	26259	NA	0.71	-0.17	0.43
hSQ026267	PTPLAD1	51495	NM_016395	0.71	-0.6	0.12
hSQ036440	ALDH1L2	160428	NA	0.71	0.78	1.48
hSQ026697	COX16	51241	NA	0.71	-2.57	-1.65
hSQ014003	RPIA	22934	NM_144563	0.71	-0.86	0.14
hSQ017301	HNRNPK	3190	NM_002140	0.71	-1.68	-1.03
hSQ018664	HRK	8739	NM_003806	0.71	1.37	2.03
hSQ022276	DDX17	10521	NM_001098504	0.71	-2.03	-1.49
hSQ023973	UNC45A	55898	NM_001039675	0.71	0	0.76
hSQ031506	CAMKK2	10645	NM_153499	0.71	1.31	2.15
hSQ030728	ATP11C	286410	NM_173694	0.71	-0.06	0.75
hSQ018961	PRR3	285831	NM_001077497	0.71	0.76	1.81
hSQ036175	EXO1	9156	NM_003686	0.71	-1.46	-0.46
hSQ001185	IRF8	3394	NM_002163	0.71	0.31	1.19
hSQ013323	XPNPEP1	7511	NM_020383	0.71	-1.58	-0.76
hSQ032767	ILVBL	10994	NM_006844	0.71	1.55	2.42
hSQ027346	SLTM	79811	NM_001013843	0.71	-1.03	-0.28
hSQ002197	ASPH	444	NM_032468	0.71	-1.67	-1.12
hSQ023829	F11R	50848	NM_016946	0.71	0.36	1.1
hSQ012888	GNL2	29889	NA	0.71	-1.45	-0.74
hSQ026885	CCRN4L	25819	NA	0.71	1.41	2.12
hSQ041542	TM7SF3	51768	NM_016551	0.71	-0.85	-0.02
hSQ020999	DENR	8562	NM_003677	0.71	-1.33	-0.6
hSQ001150	FBXO38	81545	NM_030793	0.71	-0.07	0.67
hSQ019058	C1orf163	65260	NM_023077	0.71	0.77	1.47
hSQ006231	IKBKG	8517	NM_001099856	0.71	0.6	1.4
hSQ005579	AFF1	4299	NM_005935	0.71	0.47	1.45
hSQ024041	ASAH1	427	NM_004315	0.71	-1.95	-0.69
hSQ010719	RNF181	51255	NM_016494	0.71	-2	-0.59
hSQ018223	BARX1	56033	NM_021570	0.71	-1.41	-0.77
hSQ041701	LAYN	143903	NM_178834	0.7	-0.51	0.07
hSQ012696	ZNF774	342132	NM_001004309	0.7	0.35	0.85
hSQ028579	LDHA	3939	NM_005566	0.7	-1.7	-1.14
hSQ037549	MTHFD1	4522	NM_005956	0.7	0.9	1.5
hSQ040165	CHUK	1147	NM_001278	0.7	0.3	1.16
hSQ036460	RAB5A	5868	NM_004162	0.7	-0.86	-0.28
hSQ006938	CHTF8	54921	NA	0.7	-1.52	-0.81
hSQ020552	CFLAR	8837	NM_003879	0.7	-0.31	0.4
hSQ007542	COQ6	51004	NM_182476	0.7	-0.68	0.02
hSQ018944	PRTFDC1	56952	NM_020200	0.7	-1.83	-1.08
hSQ038906	SEC31A	22872	NM_001077206	0.7	-1.5	-0.86
hSQ010324	NSUN5B	340318::100101267	NM_001039575	0.7	1.66	2.25
hSQ028245	CPOX	1371	NM_000097	0.7	0.54	1.55
hSQ004894	SPAG5	10615	NM_006461	0.7	-1.31	-0.63
hSQ031317	MBNL1	4154	NM_207297	0.7	2.67	3.45
hSQ032989	FAM76A	199870	NM_152660	0.7	-0.78	-0.11
hSQ039011	ZNF302	55900	NM_001012320	0.7	-1.38	-0.67
hSQ033856	EPB41L3	23136	NM_012307	0.7	0.38	1.15
hSQ021127	ABHD2	11057	NA	0.7	-0.09	0.46
hSQ000574	C5orf41	153222	NM_153607	0.7	2.22	3.25
hSQ036986	TRAPPC6B	122553	NM_001079537	0.7	-2.46	-1.85
hSQ003306	FAM21B	55747	NM_018232	0.7	0.44	1.09
hSQ037565	LSG1	55341	NM_018385	0.7	0.08	0.78
hSQ030240	SCP2	6342	NM_001007250	0.7	-2.52	-1.79
hSQ019318	ZNF552	79818	NM_024762	0.7	-0.06	0.47
hSQ019316	TBC1D19	55296	NM_018317	0.7	-0.38	0.45
hSQ038972	NSUN5B	155400	NM_001039575	0.7	0.03	0.73
hSQ036969	ZMYM5	9205	NM_001039649	0.7	-2.45	-1.86
hSQ038508	GAS2L3	283431	NA	0.7	-1.17	-0.55
hSQ032508	MCF2L2	84002	NM_015078	0.7	0.18	0.76
hSQ028919	ABLIM1	3983	NA	0.7	-0.28	0.56
hSQ028615	ZNF266	10781	NM_006631	0.7	0.3	1.02
hSQ022756	GCSH	2653	NM_004483	0.7	0.47	1.14
hSQ009536	FTH1	2495	NA	0.7	1.06	2.11
hSQ031048	SRP72	6731	NM_006947	0.7	-2.35	-1.73
hSQ006926	TRIM21	6737	NM_003141	0.7	-1.28	-0.63
hSQ011654	MCF2L2	84002	NM_015078	0.7	-0.21	0.7
hSQ045164	CNOT2	4848	NM_014515	0.7	-1.32	-0.54
hSQ029972	CIAPIN1	57019	NM_020313	0.7	0.01	0.69
hSQ013773	TMEM70	54968	NM_001040613	0.7	0.15	0.77
hSQ004799	GOLGA4	2803	NM_002078	0.7	2.31	3.07
hSQ035133	LOC388143	388143	NA	0.7	-4.14	-2.85
hSQ031878	LETM1	3954	NM_012318	0.69	1.03	1.93
hSQ044874	RPL7L1	285855	NM_198486	0.69	-0.82	-0.21
hSQ025432	MAPK8	5599	NM_002750	0.69	-0.59	0.13
hSQ013968	C18orf10	25941	NM_015476	0.69	-0.81	-0.2
hSQ032487	TTF2	8458	NM_003594	0.69	0.33	0.89
hSQ016215	WDR34	89891	NM_052844	0.69	-0.72	-0.26
hSQ039686	PICK1	9463	NM_001039583	0.69	1.02	1.57
hSQ003957	DDX17	10521	NM_001098504	0.69	0.8	1.4
hSQ029852	ILVBL	10994	NM_006844	0.69	1.65	2.4
hSQ022330	ASPH	444	NM_032468	0.69	-1.79	-1.12
hSQ005353	ANKRD26	22852	NM_014915	0.69	-2.59	-2.05
hSQ030487	ZNF525	170958	NA	0.69	0.15	0.75
hSQ029321	PICK1	9463	NM_001039583	0.69	1.15	1.64
hSQ000779	LPHN2	23266	NM_012302	0.69	0.34	1.18
hSQ019183	HDDC2	51020	NM_016063	0.69	-2.86	-2.04
hSQ011026	NPHP1	4867	NM_000272	0.69	-0.71	0.03
hSQ038063	ELP2	55250	NA	0.69	-1.39	-0.59
hSQ033950	SAPS3	55291	NM_018312	0.69	-1.25	-0.31
hSQ041311	DUSP5	1847	NM_004419	0.69	3.78	4.44
hSQ014539	NMRAL1	57407	NM_020677	0.69	-1.23	-0.44
hSQ033093	HIBCH	26275	NM_198047	0.69	-0.57	-0.02
hSQ033599	VPS54	51542	NM_001005739	0.69	0.01	0.65
hSQ042608	CHAF1B	8208	NM_005441	0.69	-2.07	-1.55
hSQ026263	CKAP4	10970	NM_006825	0.69	1.31	1.88
hSQ043194	ARHGAP19	84986	NM_032900	0.69	-0.11	0.79
hSQ015092	LANCL1	10314	NM_006055	0.69	-1.49	-0.76
hSQ034694	ARID4B	51742	NM_016374	0.69	-1.98	-1.28
hSQ008180	ARHGAP19	84986	NM_032900	0.69	0.58	1.26
hSQ018699	LOC439961	439961	NA	0.69	-0.21	0.49
hSQ028940	BMP7	655	NM_001719	0.69	1.54	2
hSQ033401	ATF6	22926	NM_007348	0.69	-1.54	-0.95
hSQ039239	AAAS	8086	NA	0.69	-0.7	-0.02
hSQ003190	ACSL3	2181	NM_004457	0.69	-1.59	-0.74
hSQ001848	DDR2	4921	NA	0.68	-0.37	0.35
hSQ028262	HBS1L	10767	NM_006620	0.68	-0.84	-0.19
hSQ002068	CARS	833	NM_139273	0.68	-1.03	-0.18
hSQ032559	MCF2L2	84002	NM_015078	0.68	-0.61	0.41
hSQ024086	SMUG1	23583	NM_014311	0.68	0.41	0.97
hSQ037111	LOC100288332	339047	NA	0.68	-1.76	-1.06
hSQ024128	CEP110	11064	NM_007018	0.68	-0.5	0.15
hSQ036254	GAA	2548	NM_000152	0.68	1.77	2.46
hSQ019711	DHX36	170506	NM_020865	0.68	-1.19	-0.54
hSQ025420	HTATSF1	27336	NM_014500	0.68	-2.56	-1.87
hSQ031375	METAP1	23173	NM_015143	0.68	0.97	1.67
hSQ042943	USP34	9736	NM_014709	0.68	0.78	1.63
hSQ002702	CAMKK2	10645	NM_153499	0.68	1.65	2.26
hSQ044545	PWP1	11137	NM_007062	0.68	-0.27	0.27
hSQ002950	AFF1	4299	NM_005935	0.68	0.87	1.47
hSQ045236	DENR	8562	NM_003677	0.68	-1.48	-0.72
hSQ016161	UQCC	55245	NM_018244	0.68	-1.04	-0.36
hSQ023483	BTAF1	9044	NM_003972	0.68	-0.69	-0.15
hSQ017397	GINS1	9837	NM_021067	0.68	1.09	2.24
hSQ000354	CCDC109A	90550	NM_138357	0.68	-0.1	0.63
hSQ034251	GART	2618	NM_175085	0.68	0.41	1.18
hSQ028953	APOO	79135	NM_024122	0.68	-2.82	-2.14
hSQ020254	USP18	11274	NM_017414	0.68	-0.25	0.27
hSQ014053	SFXN1	94081	NM_022754	0.68	1.64	2.5
hSQ043568	SLC39A7	7922	NM_001077516	0.68	1.33	2.03
hSQ030771	C15orf23	90417	NM_033286	0.68	-2.58	-2.11
hSQ016474	COMTD1	118881	NM_144589	0.68	-1.85	-0.96
hSQ023757	WDR17	116966	NM_170710	0.68	-0.24	0.74
hSQ009061	KDM3A	55818	NA	0.68	-0.2	0.38
hSQ003563	LOC392164	392164	NA	0.68	-1.5	-0.98
hSQ014055	ZNF317	57693	NM_020933	0.68	3.12	3.7
hSQ010930	DENR	8562	NM_003677	0.68	-1.17	-0.55
hSQ041392	TMEM85	51234	NM_016454	0.68	-2.15	-1.52
hSQ001414	SFRS4	6429	NM_005626	0.68	-0.64	0.12
hSQ041778	ETS2	2114	NM_005239	0.68	0.11	0.71
hSQ034329	PHF20L1	51105	NM_016018	0.67	-2.18	-1.24
hSQ008272	ERBB2IP	55914	NM_001006600	0.67	-1.41	-0.63
hSQ019936	C21orf66	94104	NM_016631	0.67	-2.97	-2.36
hSQ002676	ARCN1	372	NM_001655	0.67	-0.94	-0.3
hSQ044108	IK	3550	NM_006083	0.67	-2.96	-2.2
hSQ041997	FOXD3	27022	NA	0.67	-0.11	0.68
hSQ027146	ELMOD3	84173	NA	0.67	-0.06	0.61
hSQ016779	MAP3K7	6885	NM_145332	0.67	-0.72	0.08
hSQ006972	UBXN2A	165324	NA	0.67	-1.17	-0.57
hSQ012443	HIBCH	26275	NM_198047	0.67	-0.76	-0.08
hSQ034982	NDUFA5	4698	NM_005000	0.67	-2.11	-1.56
hSQ042502	RABL4	11020	NM_006860	0.67	-1.17	-0.34
hSQ033286	LRRC58	116064	NM_001099678	0.67	-0.63	0.3
hSQ044934	ARL13B	200894	NM_144996	0.67	0.42	1.62
hSQ022172	TSFM	10102	NM_005726	0.67	-0.52	0.2
hSQ013570	ASPH	444	NM_032468	0.67	-1.58	-0.98
hSQ042059	RNF181	51255	NM_016494	0.67	-2.21	-1
hSQ025954	ILVBL	10994	NM_006844	0.67	1.9	2.69
hSQ032179	PITRM1	10531	NM_014889	0.67	0.39	0.84
hSQ040466	ANKRD54	129138	NM_138797	0.67	0.72	1.25
hSQ010758	DHX9	1660	NM_001357	0.67	-0.8	-0.2
hSQ010432	UQCC	55245	NM_018244	0.67	-1.72	-0.98
hSQ021164	DSCR3	10311	NM_006052	0.67	-0.4	0.62
hSQ015088	ZNF213	7760	NM_004220	0.67	1.84	2.6
hSQ031045	TOR3A	64222	NM_022371	0.67	-0.04	0.53
hSQ031211	RAB6A	5870	NA	0.67	-1.25	-0.64
hSQ005103	ILVBL	10994	NM_006844	0.67	1.33	2.26
hSQ033670				0.67	-1.25	-0.68
hSQ001225	STXBP5	134957	NM_139244	0.67	1.53	2.22
hSQ022878	SPAG9	9043	NA	0.66	-0.33	0.49
hSQ018581	DHX9	1660	NM_001357	0.66	-0.43	0.27
hSQ035664	CLDN12	9069	NM_012129	0.66	1.2	2.13
hSQ026784	AXIN1	8312	NM_003502	0.66	0.46	1.4
hSQ040154	NPPC	4880	NA	0.66	-1.17	-0.51
hSQ037808	EIF2B3	8891	NM_020365	0.66	-1.26	-0.73
hSQ029143	ZMYND11	10771	NM_006624	0.66	0.69	1.52
hSQ028665	PTGR2	145482	NM_152444	0.66	-0.43	0.12
hSQ005821	OCA2	4948	NM_000275	0.66	-0.58	0.02
hSQ021496	GPN3	51184	NM_016301	0.66	-2.04	-1.28
hSQ035620	YWHAQ	10971	NM_006826	0.66	-1.22	-0.57
hSQ025297	NBR1	4077	NA	0.66	-0.68	-0.02
hSQ030064	ILVBL	10994	NM_006844	0.66	1.75	2.38
hSQ031995	ARMC8	25852	NM_014154	0.66	1.18	2.28
hSQ012824	HSD17B13	51170	NM_178135	0.66	-0.59	0.45
hSQ031501	NPHP1	4867	NM_000272	0.66	-0.52	0.1
hSQ003920	FTHP1	2509	NA	0.66	0.41	1.35
hSQ006203	GEM	2669	NM_005261	0.66	-0.47	0.36
hSQ012521	NFIL3	4783	NM_005384	0.66	1.17	1.74
hSQ032514	ROCK1	6093	NM_005406	0.66	-1.22	-0.4
hSQ022293	RGS5	8490	NM_003617	0.66	-1.45	-0.72
hSQ042121	NCAPG2	54892	NM_017760	0.66	0.93	1.72
hSQ015309	ZSCAN20	7579	NM_145238	0.65	0.78	1.39
hSQ008839	TTC13	79573	NM_024525	0.65	0.68	1.66
hSQ021900	EST_AA773317		NA	0.65	1.37	1.98
hSQ038230	PKN2	5586	NM_006256	0.65	-0.32	0.51
hSQ034855	CCDC102A	92922	NM_033212	0.65	0.45	1.12
hSQ007755	LOC442285	442285	NA	0.65	-1.92	-1.1
hSQ040979	UROD	7389	NM_000374	0.65	-1.61	-0.97
hSQ034192	DPAGT1	1798	NM_001382	0.65	-0.25	0.38
hSQ036628	ALPK1	80216	NM_001102406	0.65	0.35	0.88
hSQ036882	SENP2	59343	NM_021627	0.65	0.04	0.6
hSQ018340	INADL	10207	NM_176877	0.65	-0.01	0.51
hSQ001398	RAPGEF6	51735	NM_016340	0.65	0.63	1.57
hSQ028289	TMEM19	55266	NM_018279	0.65	0.96	1.63
hSQ005610	LOC442621	442621	NA	0.65	-2.29	-1.65
hSQ023119	SRRM1	10250	NM_005839	0.65	-2.86	-2.1
hSQ033387	SLC10A7	84068	NM_001029998	0.65	0.74	1.78
hSQ025883	KIF1B	23095	NM_015074	0.65	1.9	2.39
hSQ015234	NBR1	4077	NA	0.65	-0.76	-0.13
hSQ028439	ZKSCAN4	387032	NM_019110	0.65	0.64	1.09
hSQ038120	IRF3	3661	NM_001571	0.65	-0.09	0.55
hSQ036377	NBPF3	84224	NM_032264	0.65	-0.54	0.04
hSQ040359	PRPF3	9129	NM_004698	0.65	-1.61	-0.86
hSQ032306	AFAP1L1	134265	NM_152406	0.65	-0.1	0.64
hSQ005674	FRAT2	23401	NM_012083	0.65	1.9	2.5
hSQ001724	NCAPG2	54892	NM_017760	0.65	0.59	1.29
hSQ043992	GFM1	85476	NM_024996	0.65	-1.1	-0.38
hSQ007683	VRK2	55120	NM_006296	0.65	-2.28	-1.55
hSQ009457	HK1	3098	NM_000188	0.65	1.23	1.91
hSQ043015	MBTPS1	8720	NM_003791	0.65	0.89	1.38
hSQ015277	LIMD1	8994	NM_014240	0.65	0.51	1.52
hSQ041709	CBLL1	79872	NM_024814	0.64	-1.67	-1.06
hSQ021735	RCBTB1	55213	NM_018191	0.64	0.67	1.24
hSQ043136	SCP2	6342	NM_001007250	0.64	-2.91	-2.17
hSQ022147	OPA1	4976	NM_015560	0.64	-0.86	-0.17
hSQ040984	MBTPS1	8720	NM_003791	0.64	0.71	1.2
hSQ006599	ODF2	4957	NM_002540	0.64	-2.53	-1.87
hSQ006601	GRB2	2885	NM_002086	0.64	-0.3	0.33
hSQ036227	SNTG2	54221	NM_018968	0.64	-1.12	-0.56
hSQ026381	PLRG1	5356	NM_002669	0.64	-0.35	0.21
hSQ004596	TOMM22	56993	NM_020243	0.64	-2.23	-1.51
hSQ011716	TMEM134	80194	NM_001078650	0.64	0.07	0.92
hSQ017981	NEDD4	4734	NM_006154	0.64	-0.21	0.52
hSQ035339	TTC35	9694	NM_014673	0.64	-0.7	0.06
hSQ024062	DIS3L	115752	NM_133375	0.64	-0.86	-0.32
hSQ032399	VRK2	55120	NM_006296	0.64	-2.2	-1.5
hSQ028996	CARD8	22900	NA	0.64	0.52	1.3
hSQ003318	RPL21	6144	NA	0.64	-3.87	-2.63
hSQ024752	SNX7	51375	NM_015976	0.64	-2.68	-1.99
hSQ032518	ASH2L	9070	NM_004674	0.64	-1.06	-0.56
hSQ030347	EXT1	2131	NM_000127	0.64	1.81	2.28
hSQ024208	ACER3	55331	NA	0.64	-0.73	-0.23
hSQ007233	PIGM	93183	NM_145167	0.64	-0.77	-0.26
hSQ003630	ZFP91	80829	NA	0.64	2.26	3.01
hSQ042371	NRAS	4893	NM_002524	0.64	0.01	0.96
hSQ027996	RNF181	51255	NM_016494	0.64	-1.96	-0.66
hSQ031740	SUMO1	7341	NM_001005782	0.64	-1.72	-1.25
hSQ041257	HNRPA1L3	388275	NA	0.64	-0.78	-0.09
hSQ004481	POLRMT	5442	NM_005035	0.64	1.55	2.28
hSQ027654	AQR	9716	NM_014691	0.63	0.2	0.95
hSQ017905	ZNF585A	199704	NA	0.63	1.38	2.08
hSQ023222	RNMTL1	55178	NM_018146	0.63	-0.42	0.11
hSQ016961	STAG1	10274	NM_005862	0.63	-0.42	0.39
hSQ036588	P2RX4	5025	NM_002560	0.63	2.44	3.19
hSQ037109	GLT8D1	55830	NM_001010983	0.63	-1.68	-1.01
hSQ029109	XM_499465	442719	NA	0.63	-2.37	-1.36
hSQ025950	MATR3	9782	NM_018834	0.63	-1.62	-0.93
hSQ032838	PSMD2	5708	NM_002808	0.63	0.51	1.08
hSQ014064	LOC283392	283392	NA	0.63	-2.82	-1.96
hSQ034510	ATG4A	115201	NM_052936	0.63	0.05	0.6
hSQ014189	RABGAP1L	9910	NM_001035230	0.63	-0.04	0.62
hSQ028512	HKR1	284459	NM_181786	0.63	1.07	1.64
hSQ027555	ZMYND11	10771	NM_006624	0.63	0.32	1.09
hSQ015611	KRIT1	889	NM_001013406	0.63	1.79	2.31
hSQ025273	ALAS1	211	NM_000688	0.63	-0.35	0.41
hSQ016788	GLT8D1	55830	NM_001010983	0.63	-1.75	-1.09
hSQ044965	FSTL1	11167	NM_007085	0.63	-1.11	-0.54
hSQ035442	RNGTT	8732	NM_003800	0.63	-1.76	-0.9
hSQ010977	ILVBL	10994	NM_006844	0.63	1.27	2.13
hSQ007637	LOC642533	197319	NA	0.63	0.85	1.4
hSQ007398	MAPK9	5601	NM_139068	0.63	-1.81	-1.09
hSQ034621	WTAP	9589	NA	0.63	-1.57	-1.01
hSQ022544	LOC643401	340109	NA	0.63	-1.32	-0.66
hSQ001193	MTDH	92140	NM_178812	0.63	-1.01	-0.29
hSQ019897	NPHP1	4867	NM_000272	0.63	-0.52	0.1
hSQ034633	LOC342970	342970	NA	0.63	-0.3	0.2
hSQ022054	AGPAT6	137964	NM_178819	0.62	0.85	1.47
hSQ023523	APOO	79135	NM_024122	0.62	-2.52	-1.78
hSQ041008	ASAH1	427	NM_004315	0.62	-2.41	-1.73
hSQ035500	LOC441385	441385	NA	0.62	0.75	1.23
hSQ027223	FTHL11	2503	NA	0.62	0.97	2
hSQ030385	RNF6	6049	NM_005977	0.62	-1.59	-1.07
hSQ022164	ZNF618	286334::114991	NM_133374	0.62	1.87	2.41
hSQ037228	EIF4G2	1982	NM_001042559	0.62	-1.21	-0.35
hSQ021756	KIAA0368	23392	NM_001080398	0.62	0.89	1.42
hSQ042918	METTL2A	339175	NM_001005372	0.62	0.05	0.51
hSQ024139	NPHP1	4867	NM_000272	0.62	-0.63	0.03
hSQ026605	PKM2	5315	NM_002654	0.62	-1.22	-0.71
hSQ009434	LOC643401	340109::643401	NA	0.62	-1.31	-0.64
hSQ010127	FBLN1	2192	NM_006485	0.62	-0.72	-0.2
hSQ034584	RPE	6120	NM_199229	0.62	-2.38	-1.69
hSQ040717	GNG10	2790	NA	0.62	-1.87	-1.39
hSQ044380	GPBP1	65056	NM_022913	0.62	-1.33	-0.7
hSQ042754	C12orf70	341346	NA	0.62	-0.89	-0.37
hSQ034374	CHUK	1147	NM_001278	0.62	0.65	1.55
hSQ040084	C1orf163	65260	NM_023077	0.62	0.15	0.67
hSQ011535	ZNF498	221785	NM_145115	0.62	2.85	3.47
hSQ023304	PGGT1B	5229	NM_005023	0.62	-0.26	0.62
hSQ009610	SMARCD2	6603	NM_001098426	0.62	1.62	2.62
hSQ015467	A2LD1	87769	NA	0.62	-0.2	0.34
hSQ001817	PET112L	5188	NM_004564	0.62	-1.13	-0.57
hSQ042668	FAM119A	151194	NM_145280	0.62	0.39	0.88
hSQ014506	KIAA1429	25962	NM_015496	0.62	0.24	0.9
hSQ041775	RNF25	64320	NM_022453	0.62	0.1	0.74
hSQ009699	SYNE2	23224	NM_015180	0.62	0.18	0.75
hSQ036294	HNRNPD	3184	NM_001003810	0.62	-2.51	-1.91
hSQ006172	SMUG1	23583	NM_014311	0.62	0.42	0.95
hSQ003788	CXorf15	55787	NM_018360	0.61	1.11	1.74
hSQ000404	PSIP1	11168	NM_033222	0.61	-3.47	-2.69
hSQ029754	CSRP2BP	57325	NM_020536	0.61	0.41	0.86
hSQ001333	SEC24D	9871	NM_014822	0.61	0.94	1.56
hSQ016313	VHL	55845	NM_000551	0.61	0.27	1.14
hSQ012764	LRRFIP1	9208	NM_004735	0.61	-0.84	-0.32
hSQ012364	THG1L	54974	NM_017872	0.61	-0.74	-0.22
hSQ026229	HK2	3099	NA	0.61	0.96	1.78
hSQ002190	HSPA4	3308	NM_002154	0.61	-1.47	-0.84
hSQ025289	TTLL7	79739	NM_024686	0.61	-0.04	0.55
hSQ020769	GLT8D1	55830	NM_001010983	0.61	-1.64	-1.05
hSQ006150	UBR1	197131	NM_174916	0.61	0.99	1.63
hSQ037903	NPLOC4	55666	NM_017921	0.61	2.15	2.68
hSQ037272	KIAA0146	23514	NM_001080394	0.61	-1.22	-0.65
hSQ017822	SDHA	6389	NM_004168	0.61	-0.03	0.49
hSQ029828	ZNF75D	7626	NA	0.61	-0.01	0.46
hSQ012513	TPD52L2	7165	NM_003288	0.61	-0.71	-0.08
hSQ028784	SMN1	6606	NM_000344	0.61	-2.19	-1.71
hSQ034098	LUC7L	55692	NM_018032	0.61	-1.81	-1.05
hSQ009472	UBE3A	7337	NM_000462	0.61	-0.03	0.45
hSQ040275	ERMP1	79956	NM_024896	0.61	-0.1	0.56
hSQ007317	XRCC4	7518	NM_003401	0.61	-2.02	-1.36
hSQ043789	TGOLN2	10618	NM_006464	0.61	-0.05	0.59
hSQ008934	RIOK1	83732	NM_031480	0.61	-2.14	-1.47
hSQ008416	DHX9	1660	NM_001357	0.61	-0.94	-0.44
hSQ035367	TMEM168	64418	NM_022484	0.61	-1.47	-0.95
hSQ033337	YWHAZ	7534	NM_003406	0.61	-1.5	-0.91
hSQ003997	EST_AI225067		NA	0.61	-2.27	-1.64
hSQ043926	GOLPH3L	55204	NM_018178	0.61	0.7	1.11
hSQ039868	NBEAL2	23218	NM_015175	0.61	-0.35	0.49
hSQ032404	C1GALT1	56913	NM_020156	0.61	-2.73	-2.07
hSQ045329	WBSCR22	114049	NM_017528	0.61	-0.57	-0.09
hSQ014151	LIN52	91750	NM_001024674	0.6	0.92	1.49
hSQ018648	GLDC	2731	NM_000170	0.6	-0.2	0.4
hSQ023035	CHCHD1	118487	NM_203298	0.6	-1.18	-0.38
hSQ001242	FBLN1	2192	NM_006485	0.6	-0.86	-0.28
hSQ039864	LSG1	55341	NM_018385	0.6	-0.13	0.55
hSQ039497	APEH	327	NM_001640	0.6	-0.32	0.19
hSQ021561	GGA2	23062	NM_015044	0.6	0.49	0.94
hSQ023549	NAB1	4664	NM_005966	0.6	0.3	1.67
hSQ003678	SPAG9	9043	NA	0.6	0.32	1.19
hSQ031253	PPAPDC2	403313	NM_203453	0.6	0.53	0.99
hSQ016458	PACSIN2	11252	NM_007229	0.6	-1.15	-0.5
hSQ002408	MRPS27	23107	NM_015084	0.6	0.2	1
hSQ023402	TP53I3	9540	NM_004881	0.6	0.78	1.38
hSQ045007	SNX7	51375	NM_015976	0.6	-2.37	-1.65
hSQ018857	TFCP2	7024	NM_005653	0.6	0.05	0.88
hSQ012834	CG016	88523	NA	0.6	-2.82	-2.28
hSQ034651	SMEK2	57223	NM_020463	0.6	-1.83	-1.15
hSQ036216	CREB1	1385	NA	0.6	-0.84	-0.25
hSQ038910	COPB2	9276	NM_004766	0.6	-0.72	-0.23
hSQ021686	GART	2618	NM_175085	0.6	0.64	1.22
hSQ019281	DNAJC13	23317	NM_015268	0.6	2.01	2.86
hSQ009803	EEF1A1	1915	NA	0.6	-2.24	-1.52
hSQ023214	RNASEN	29102	NM_001100412	0.6	1.29	1.89
hSQ007006	hCG1646157	440122	NA	0.6	-0.33	0.35
hSQ019337	C17orf108	201229	NA	0.6	-0.44	0.03
hSQ026508	CASP2	835	NM_032983	0.6	1.98	2.79
hSQ017392	PDK3	5165	NM_005391	0.6	-1.22	-0.64
hSQ018803	ASB1	51665	NM_001040445	0.6	-1.28	-0.75
hSQ028271	CSNK2A2	1459	NM_001896	0.6	2.02	2.86
hSQ038968	LAP3	51056	NM_015907	0.6	-1.41	-0.88
hSQ021241	ZUFSP	221302	NM_145062	0.6	-2.09	-1.4
hSQ019712	BTN2A2	10385	NM_006995	0.6	0.94	1.38
hSQ039055	VEZF1	7716	NM_007146	0.6	0.67	1.15
hSQ003133	HNRNPA1L2	144983	NA	0.6	-0.52	0.08
hSQ025568	KDELC1	79070	NM_024089	0.6	0.58	1.41
hSQ001739	NPHP1	4867	NM_000272	0.6	-1.08	-0.52
hSQ025678	NR3C2	4306	NM_000901	0.6	1.75	2.33
hSQ011881	STAU2	27067	NM_014393	0.6	-2.71	-2.04
hSQ017639	ZNF823	55552	NM_001080493	0.6	0.8	1.59
hSQ023319	NPHP1	4867	NM_000272	0.6	-0.65	-0.1
hSQ017895	ARIH1	25820	NM_005744	0.6	-0.06	0.42
hSQ033538	RASIP1	54922	NM_017805	0.6	0.35	0.87
hSQ045277	ZFP62	92379	NM_152283	0.6	-0.29	0.12
hSQ005047	ZNF143	7702	NM_003442	0.59	-0.51	0
hSQ003073	HNRPLL	92906	NM_138394	0.59	-0.44	0.28
hSQ023657	CSNK2A2	1459	NM_001896	0.59	1.94	2.8
hSQ022561	VPS52	6293	NM_022553	0.59	-1.06	-0.47
hSQ018402	HPS5	11234	NM_007216	0.59	2.1	2.61
hSQ023845	CHUK	1147	NM_001278	0.59	0.56	1.23
hSQ001229	DIS3	22894	NM_014953	0.59	-0.99	-0.44
hSQ035490	ACADVL	37	NM_000018	0.59	-1.19	-0.59
hSQ012899	RBPJ	3516	NM_005349	0.59	0.26	0.89
hSQ018562	LBR	3930	NM_002296	0.59	-1.65	-0.72
hSQ045337	SLC37A3	84255	NM_207113	0.59	0.66	1.36
hSQ002280	ZFYVE9	9372	NM_004799	0.59	1.3	1.72
hSQ009780	HSPD1	3329	NA	0.59	-0.9	-0.2
hSQ040881	C10orf28	27291	NM_014472	0.59	-0.77	-0.26
hSQ015975	HERC5	51191	NM_016323	0.59	-0.53	0
hSQ016069	COPS7B	64708	NM_022730	0.59	0.14	1.08
hSQ042939	EDEM3	80267	NM_025191	0.59	-0.6	-0.12
hSQ003281	CSNK1A1	1452	NA	0.59	-1.44	-0.7
hSQ025144	HLTF	6596	NM_003071	0.59	-1.7	-0.78
hSQ008208	ZNF695	57116	NM_020394	0.59	-2.55	-2.03
hSQ043771	POLD3	10714	NM_006591	0.59	-2.2	-1.6
hSQ044489	ZC3H7A	29066	NM_014153	0.59	0.1	0.57
hSQ016966	UNC45A	55898	NM_001039675	0.59	0.23	0.84
hSQ001664	YWHAH	7533	NM_003405	0.59	2.09	2.58
hSQ028314	SYAP1	94056	NM_032796	0.59	-1.83	-1.28
hSQ036307	C20orf7	79133	NA	0.59	-0.67	-0.12
hSQ022571	C9orf68	55064	NM_001039395	0.59	-1.98	-1.28
hSQ022683	SMN1	6606	NM_000344	0.59	-1.78	-1.25
hSQ021504	LDHA	3939	NM_005566	0.59	-0.56	0.01
hSQ000363	HSPA9	3313	NM_004134	0.59	-1.7	-1.07
hSQ022813	HSPA4	3308	NM_002154	0.59	-1.64	-1.01
hSQ037221	NME7	29922	NM_013330	0.59	-0.55	0.14
hSQ044076	MAPK8	5599	NM_002750	0.59	0.72	1.61
hSQ018708	MRPS18B	28973	NM_014046	0.59	-1.08	-0.62
hSQ038386	EYA1	2138	NM_000503	0.59	0.11	1.1
hSQ025408	CALU	813	NM_001219	0.59	-0.97	-0.22
hSQ034966	DDX18	8886	NM_006773	0.59	-0.1	0.54
hSQ033466	RAD51	5888	NM_002875	0.59	1.19	1.72
hSQ033013	CLINT1	9685	NM_014666	0.59	-1.1	-0.64
hSQ006271	GALK2	2585	NM_001001556	0.59	-1.3	-0.69
hSQ032588	PHF6	84295	NM_032458	0.59	-1.72	-0.73
hSQ038025	ATG12	9140	NM_004707	0.58	-0.94	-0.28
hSQ007069	IPO8	10526	NM_006390	0.58	0.47	1.06
hSQ019575	SPAG9	9043	NA	0.58	-0.23	0.47
hSQ022996	LRRC58	116064	NM_001099678	0.58	-0.75	0.08
hSQ006810	PI4KB	5298	NM_002651	0.58	1.18	1.87
hSQ039569	FBXL20	84961	NM_032875	0.58	0.61	1.13
hSQ027894	ZNF212	7988	NM_012256	0.58	0.63	1.12
hSQ031591	HSPD1	3329	NA	0.58	-1.69	-1.09
hSQ035028	INTS7	25896	NM_015434	0.58	0.12	0.68
hSQ024218	LOC94431	94431	NA	0.58	0.59	1.45
hSQ026978	VPS54	51542	NM_001005739	0.58	0.11	0.7
hSQ034155	RABGAP1	23637	NM_012197	0.58	1.18	2.08
hSQ021542	GOLGA4	2803	NM_002078	0.58	2.32	2.96
hSQ025907	SLC4A1AP	22950	NM_018158	0.58	0.29	0.91
hSQ037411	DTNA	1837	NM_001390	0.58	-0.51	0.27
hSQ012778	DHX9	1660	NM_001357	0.58	-1.08	-0.58
hSQ039052	PRDX2	7001	NM_005809	0.58	-2.31	-1.54
hSQ017987	TAF9B	51616	NM_015975	0.58	-3.16	-2.45
hSQ029070	DLD	1738	NM_000108	0.58	0.09	0.82
hSQ017880	U2AF1	7307	NM_001025203	0.58	-1.87	-1.1
hSQ021109	CCDC90B	60492	NM_021825	0.58	-3.09	-2.5
hSQ002637	DNAJC16	23341	NM_015291	0.58	1.58	2.39
hSQ002412	SQLE	6713	NM_003129	0.58	-0.13	0.64
hSQ021433	DNAJC11	55735	NM_018198	0.58	-0.73	-0.02
hSQ023654	HSPA4	3308	NM_002154	0.58	-2	-1.32
hSQ011054	ACADM	34	NM_000016	0.58	-0.75	0.01
hSQ035885	PRKCI	5584	NM_002740	0.58	-0.43	0.13
hSQ015545	ENO1	2023	NM_001428	0.58	-0.46	0.1
hSQ001885	DHX9	1660	NM_001357	0.58	-0.55	-0.09
hSQ020909	TMEM49	81671	NM_030938	0.58	0.91	1.65
hSQ010856	FAM126B	285172	NM_173822	0.58	-0.51	0.29
hSQ010075	MARK3	4140	NM_002376	0.58	-0.32	0.16
hSQ014748	HTATIP2	10553	NM_001098520	0.58	-0.8	-0.41
hSQ000031	DDX52	11056	NM_007010	0.58	-2.06	-1.47
hSQ016619	PLOD1	5351	NM_000302	0.58	0.49	1.01
hSQ003713	TBCK	93627	NA	0.58	-0.64	-0.05
hSQ017171	PROK2	60675	NM_021935	0.58	2.05	2.63
hSQ025356	CSNK1A1	1452	NA	0.58	-0.66	0.08
hSQ001317	NR2C1	7181	NM_003297	0.57	1.19	1.85
hSQ025009	USP34	9736	NM_014709	0.57	1.28	1.89
hSQ028850	PITPNB	23760	NM_012399	0.57	-0.05	0.41
hSQ021521	PIGA	5277	NM_002641	0.57	-0.62	0.35
hSQ031009	C3orf1	51300	NM_016589	0.57	-1.02	-0.46
hSQ018937	KIF1B	23095	NM_015074	0.57	1.79	2.22
hSQ032181	SLC27A3	11000	NM_024330	0.57	-0.15	0.37
hSQ003147	CSNK2A2	1459	NM_001896	0.57	1.85	2.66
hSQ000782	APPL1	26060	NM_012096	0.57	-1.22	-0.56
hSQ018002	RFTN1	23180	NM_015150	0.57	0.37	1.05
hSQ020137	GATAD1	57798	NM_021167	0.57	1.15	1.64
hSQ026599	LOC390244	390244	NA	0.57	-2.04	-1.55
hSQ015511	HNRNPA1L2	144983	NA	0.57	-0.99	-0.31
hSQ001248	ITM2C	81618	NM_001012514	0.57	0.92	1.91
hSQ021294	ARL13B	200894	NM_144996	0.57	0.66	1.25
hSQ035014	CDR2	1039	NM_001802	0.57	1.04	1.89
hSQ038197	RAD51AP1	10635	NM_006479	0.57	0.24	1.06
hSQ011403	KIF3A	11127	NM_007054	0.57	-1.26	-0.64
hSQ042168	SDCCAG3	10807	NM_001039707	0.57	-0.94	-0.35
hSQ003116	MYSM1	114803	NM_001085487	0.57	-1.19	-0.66
hSQ023764	MRTO4	51154	NM_016183	0.57	0.03	0.61
hSQ043728	ATPIF1	93974	NM_178191	0.57	-2.26	-1.83
hSQ012035	PAPD5	64282	NM_001040284	0.57	2.3	2.69
hSQ006336	RBM5	10180	NA	0.57	-0.75	0.22
hSQ039078	ATP5L	10632	NM_006476	0.57	-2.73	-2.23
hSQ036795	KIF27	55582	NM_017576	0.57	0.06	0.63
hSQ004889	EIF2AK3	9451	NM_004836	0.57	1.19	1.66
hSQ021463	NPHP1	4867	NM_000272	0.57	-0.42	0.1
hSQ039276	KRI1	65095	NM_023008	0.57	-1.53	-0.86
hSQ029023	GTF3C2	2976	NM_001035521	0.57	1.16	1.74
hSQ039116	PRPF4B	8899	NM_003913	0.57	-4.77	-4.25
hSQ014072	ANKRD13A	88455	NM_033121	0.57	-0.52	-0.05
hSQ029182	CNOT2	4848	NM_014515	0.57	-0.94	-0.48
hSQ000533	THOC1	9984	NM_005131	0.57	-0.19	0.44
hSQ042771	RBM5	10180	NA	0.57	-0.38	0.58
hSQ038725	RND2	8153::284062	NM_005440	0.57	0.41	0.98
hSQ042961	TMEM49	81671	NM_030938	0.57	0.57	1.2
hSQ026180	LOC390250	390250	NA	0.57	-2.37	-1.93
hSQ041910	PAK1	5058	NM_002576	0.57	-0.11	0.35
hSQ016434	AMFR	267	NM_001144	0.57	-1.14	-0.37
hSQ042137	ASL	435	NM_000048	0.57	-1.32	-0.88
hSQ001734	NIPBL	25836	NM_133433	0.57	-0.27	0.17
hSQ003373	USP8	9101	NM_005154	0.57	1.51	2.26
hSQ030416	C8orf47	203111	NM_173549	0.57	-2.49	-1.95
hSQ014100	FAM91A1	157769	NM_144963	0.57	0.47	1.31
hSQ035226	TMEM194A	23306	NA	0.57	-0.49	-0.02
hSQ000959	SNX13	23161	NM_015132	0.57	0.31	1.02
hSQ045509	PRKRIR	5612	NM_004705	0.57	-0.42	0.17
hSQ008109	MAN1B1	11253	NM_016219	0.57	0.38	1.09
hSQ013528	ZNF440	126070	NM_152357	0.57	0.41	0.9
hSQ002106	MITF	4286	NM_000248	0.57	-0.12	0.73
hSQ001783	CLCC1	23155	NM_001048210	0.57	-0.84	-0.28
hSQ043149	XM_497223	441555	NA	0.56	-1.77	-1.27
hSQ025150	BMPR2	659	NM_001204	0.56	2.66	3.21
hSQ034325	VRK2	55120	NM_006296	0.56	-2.19	-1.61
hSQ017890	PSMD2	5708	NM_002808	0.56	0.1	0.64
hSQ041624	CSNK2A2	1459	NM_001896	0.56	2.06	2.84
hSQ012353	CBX5	23468	NM_012117	0.56	-0.27	0.49
hSQ009755	GNB5	10681	NM_006578	0.56	0.33	0.87
hSQ044857	PIGB	9236	NM_004855	0.56	-2.21	-1.57
hSQ033160	INPP5E	56623	NM_019892	0.56	1.07	1.59
hSQ035734	SMN2	6607	NM_017411	0.56	-2.11	-1.55
hSQ026675	TNIP1	10318	NM_006058	0.56	1.98	2.46
hSQ016093	MAFF	23764	NM_012323	0.56	1.77	2.25
hSQ045459	DHX9	1660	NM_001357	0.56	-0.47	0.13
hSQ009083	ADD1	118	NM_014190	0.56	-0.13	0.63
hSQ035746	MRFAP1	93621	NA	0.56	-2.1	-1.57
hSQ032223	GART	2618	NM_175085	0.56	0.34	1.07
hSQ030969	CHD1	1105	NM_001270	0.56	0.43	0.93
hSQ031068	PLEKHO1	51177	NM_016274	0.56	-0.59	-0.07
hSQ007437	TIFA	92610	NM_052864	0.56	-1.94	-1.38
hSQ044693	UBE2J2	118424	NM_058167	0.56	0.01	0.8
hSQ016321	LOC144438	144438	NA	0.56	1.05	1.5
hSQ042496	P2RX4	5025	NM_002560	0.56	2.42	3.1
hSQ017552	STS	412	NA	0.56	-0.11	0.5
hSQ007632	TM7SF3	51768	NM_016551	0.56	-0.71	-0.03
hSQ027985	BCAT1	586	NM_005504	0.56	0.14	0.75
hSQ030020	CRTAP	10491	NM_006371	0.56	-0.16	0.33
hSQ010637	POLR2E	5434	NM_002695	0.56	-1.88	-1.31
hSQ012865	SURF6	6838	NM_006753	0.56	-1.23	-0.73
hSQ036883	KIAA1715	80856	NM_030650	0.56	-0.97	-0.44
hSQ037376	DHX9	1660	NM_001357	0.56	-0.78	-0.26
hSQ023987	NPHP1	4867	NM_000272	0.56	-0.56	0.07
hSQ026532	TRIM24	8805	NM_003852	0.56	-1.66	-1.06
hSQ023455	CDC7	8317	NM_003503	0.56	0.25	0.84
hSQ025508	SLCO6A1	133482	NM_173488	0.55	-2.14	-1.66
hSQ006857	SRPK2	6733	NM_182691	0.55	-1.13	-0.15
hSQ022858	NASP	4678	NM_002482	0.55	-0.42	0.18
hSQ022841	ZFP90	146198	NA	0.55	0.16	0.65
hSQ002126	FANCI	55215	NM_018193	0.55	-0.08	0.38
hSQ039675	SNAPC3	6619	NM_001039697	0.55	-1.61	-1.03
hSQ017219	HERC4	26091	NM_015601	0.55	-0.17	0.38
hSQ004857	UNC45A	55898	NM_001039675	0.55	0.37	0.82
hSQ026612	PRDX6	9588	NM_004905	0.55	-2.6	-2.13
hSQ017004	SFRS2B	10929	NA	0.55	-1.24	-0.73
hSQ010397				0.55	0.26	1.06
hSQ000130	U2AF1	7307	NM_001025203	0.55	-0.74	0
hSQ008343	LOC113386	113386	NA	0.55	-2.33	-1.8
hSQ000545	SDCBP2	27111	NM_015685	0.55	-1.25	-0.85
hSQ004058	GART	2618	NM_175085	0.55	0.89	1.34
hSQ035915	FYN	2534	NM_002037	0.55	1	1.57
hSQ045044	GART	2618	NM_175085	0.55	1.13	1.58
hSQ012560	DDX11	1663	NM_004399	0.55	0.1	0.57
hSQ000672	MSL1	339287	NA	0.55	1.14	1.75
hSQ002633	USP24	23358	NM_015306	0.55	-0.02	0.57
hSQ014715	RSF1	51773	NM_016578	0.55	-1.04	-0.51
hSQ029524	PITPNB	23760	NM_012399	0.55	-0.44	0.13
hSQ037763	FOXG1	2290	NA	0.55	-0.36	0.14
hSQ012839	BTRC	8945	NM_003939	0.55	1.62	2.36
hSQ028339	FOXP1	27086	NM_032682	0.55	1.75	2.31
hSQ042533	MSL3	10943	NA	0.55	-0.47	0.18
hSQ019686	SPAG9	9043	NA	0.55	0.11	0.63
hSQ000570	ANKHD1	54882	NM_017747	0.55	-0.13	0.43
hSQ045247	SECISBP2	79048	NM_024077	0.55	0.6	1.02
hSQ016558	AJ421269	401607	NA	0.55	0.98	1.46
hSQ033747	LRRC47	57470	NM_020710	0.55	0.7	1.4
hSQ001967	GLT8D3	283464	NM_001099650	0.55	0.37	0.85
hSQ005229	HLTF	6596	NM_003071	0.55	-1	-0.41
hSQ012202	MCM3	4172	NM_002388	0.55	-0.11	0.37
hSQ040798	RGS3	5998	NM_021106	0.55	3.67	4.13
hSQ018591	FNBP1L	54874	NM_001024948	0.55	0.9	1.5
hSQ044993	HSPA4	3308	NM_002154	0.55	-1.81	-1.22
hSQ001979	ZBTB44	29068	NM_014155	0.55	-1.12	-0.46
hSQ011416	EIF5B	9669	NM_015904	0.55	-0.77	-0.17
hSQ020506	LOC401704	401704	NA	0.55	-2.28	-1.87
hSQ009395	KIF21A	55605	NM_017641	0.55	0.76	1.4
hSQ007183	TM9SF2	9375	NM_004800	0.55	-0.98	-0.16
hSQ000926	NEK3	4752	NM_002498	0.55	-0.91	-0.4
hSQ017437	NDUFS3	4722	NM_004551	0.55	-1.36	-0.74
hSQ008951	RBMX	27316	NM_002139	0.55	-1.32	-0.67
hSQ008429	CCNT2	905	NM_001241	0.55	1.25	1.94
hSQ005145	CCNT1	904	NM_001240	0.55	1	1.91
hSQ002286	ZRANB1	54764	NM_017580	0.55	1.39	1.93
hSQ015138	FST	10468	NM_006350	0.55	-0.75	-0.22
hSQ000086	ATG4A	115201	NM_052936	0.55	-0.38	0.26
hSQ022589	CASC5	57082	NM_144508	0.55	-1.78	-1.2
hSQ030976	IK	3550	NM_006083	0.55	-2.73	-2.19
hSQ041612	LMAN2L	81562	NM_030805	0.55	-0.19	0.44
hSQ008877	ASAH2	56624	NA	0.55	-0.87	-0.27
hSQ035867	HDLBP	3069	NM_005336	0.54	0.84	1.38
hSQ028075	RAB23	51715	NM_016277	0.54	0.31	1.22
hSQ001527	DHX9	1660	NM_001357	0.54	-0.51	0.08
hSQ042254	ARL4A	10124	NM_001037164	0.54	1.2	1.75
hSQ010091	LOC94431	94431	NA	0.54	0.57	1.37
hSQ037660	ZNF3	7551	NM_032924	0.54	1.79	2.22
hSQ042967	CASP2	835	NM_032983	0.54	1.84	2.58
hSQ039269	SDSL	113675	NM_138432	0.54	-1.27	-0.66
hSQ042619	SCP2	6342	NM_001007250	0.54	-2.78	-2.14
hSQ000613	METTL14	57721	NA	0.54	-0.46	0.15
hSQ013020	ZNF473	25888	NM_001006656	0.54	0.38	0.83
hSQ000828	MTERFD2	130916	NM_182501	0.54	-0.97	-0.54
hSQ016170	GPR155	151556	NM_001033045	0.54	-0.14	0.4
hSQ002480	RTTN	25914	NM_173630	0.54	-0.37	0.17
hSQ029586	IREB2	3658	NM_004136	0.54	1.23	1.94
hSQ015503	NOM1	64434	NM_138400	0.54	-0.66	-0.25
hSQ011117	C12orf30	80018	NM_024953	0.54	0.8	1.33
hSQ028780	CEBPA	1050	NM_004364	0.54	1.47	1.95
hSQ007628	MCM6	4175	NM_005915	0.54	-0.09	0.38
hSQ031379	ACOX1	51	NM_004035	0.54	-1.02	-0.3
hSQ031328	MYH9	4627	NM_002473	0.54	0.48	1.54
hSQ023385	PRDX2	7001	NM_005809	0.54	-2.16	-1.53
hSQ039321	WHSC1L1	54904	NM_017778	0.54	-0.03	0.8
hSQ000272	ARMC8	25852	NM_014154	0.54	3.72	4.57
hSQ001176	MIA3	375056	NM_198551	0.54	1.85	2.4
hSQ034377	DHX9	1660	NM_001357	0.54	-0.36	0.14
hSQ028044	LEMD2	221496	NM_181336	0.54	-0.3	0.3
hSQ003485	LIMD1	8994	NM_014240	0.54	0.3	1.04
hSQ005513	SNAP23	8773	NM_003825	0.54	-1.22	-0.52
hSQ032885	PMS2L5	5383	NM_174930	0.54	0.05	0.73
hSQ041700	ORC5L	5001	NM_002553	0.54	-0.58	-0.07
hSQ010961	NPHP1	4867	NM_000272	0.54	-0.47	0.01
hSQ000047	LRCH1	23143	NM_015116	0.54	3.27	4
hSQ000173	C6orf170	221322	NM_152730	0.54	-1.53	-0.98
hSQ030176	BCL2	596	NM_000633	0.54	1.12	1.6
hSQ020537	KCMF1	56888	NM_020122	0.54	1.66	2.25
hSQ022705	PMS2L4	5382	NA	0.54	-0.33	0.33
hSQ041783	TRAPPC2P1	10597	NA	0.54	-2.89	-2.31
hSQ024974	ACTR2	10097	NM_001005386	0.54	-0.65	0.35
hSQ023513	CHD1	1105	NM_001270	0.54	0.62	1
hSQ024667	ZNF143	7702	NM_003442	0.54	-0.41	0.07
hSQ018252	LOC440008	440008	NA	0.54	-1.67	-1.17
hSQ002733	EPS15	2060	NM_001981	0.54	-1.08	-0.29
hSQ023189	ZNF12	7559	NM_006956	0.54	1.52	1.92
hSQ005093	AB002449	441104	NA	0.54	-0.99	-0.47
hSQ005664	SNX22	79856	NM_024798	0.53	-0.2	0.3
hSQ008626	PFKP	5214	NM_002627	0.53	2.25	2.96
hSQ034376	MYEF2	50804	NM_016132	0.53	-1.12	-0.63
hSQ044478	AP1G1	164	NM_001030007	0.53	1.89	2.47
hSQ011308	SLC13A3	64849	NM_001011554	0.53	0.04	0.44
hSQ033531	MAP3K7	6885	NM_145332	0.53	-0.29	0.26
hSQ016979	F8	2157	NM_000132	0.53	-0.39	0.12
hSQ026156	CDC40	51362	NM_015891	0.53	0.49	1.4
hSQ009735	KDELR1	10945	NM_006801	0.53	-1.45	-0.97
hSQ029341	ZNF268	10795	NA	0.53	-0.49	-0.06
hSQ028008	HIP1	3092	NM_005338	0.53	1.6	2.14
hSQ040866	PAFAH2	5051	NM_000437	0.53	3.14	3.74
hSQ044596	STX5	6811	NM_003164	0.53	-0.75	-0.34
hSQ032369	ZCCHC17	51538	NM_016505	0.53	-2.44	-1.81
hSQ010327	MATR3	9782	NM_018834	0.53	-0.68	-0.31
hSQ008439	DHX9	1660	NM_001357	0.53	-0.21	0.35
hSQ020139	DNAL1	83544	NM_031427	0.53	0.87	1.62
hSQ029169	FANCD2	2177	NM_033084	0.53	-0.2	0.23
hSQ031846	NASP	4678	NM_002482	0.53	-0.39	0.19
hSQ008317	GYG1	2992	NM_004130	0.53	-1.58	-0.98
hSQ004638	LOC440172	440172	NA	0.53	-1.48	-1.02
hSQ038168	BC020307	388270	NA	0.53	-1.53	-1.04
hSQ011292	ASB7	140460	NM_198243	0.53	0.26	0.83
hSQ022157	LOC653056	653056	NA	0.53	-1.11	-0.56
hSQ023535	HSPA4	3308	NM_002154	0.53	-1.61	-1.15
hSQ020619	SEH1L	81929	NM_031216	0.53	-0.72	-0.33
hSQ016183	DDX18	8886	NM_006773	0.53	-0.14	0.5
hSQ014656	RPL21P131	388532	NA	0.53	-3.39	-2.39
hSQ003050	ASPH	444	NM_032468	0.53	0.3	1.05
hSQ013694	ADPRHL2	54936	NM_017825	0.53	0.25	0.71
hSQ017972	CD99L2	83692	NM_031462	0.53	0.95	1.48
hSQ000901	POLDIP3	84271	NM_032311	0.53	0.61	1.12
hSQ028459	UPF3B	65109	NM_023010	0.53	-2.64	-2.01
hSQ003273	FLVCR1	28982	NM_014053	0.53	-0.5	-0.02
hSQ033420	TARS2	80222	NM_025150	0.53	-0.27	0.23
hSQ045411	KIAA0753	9851	NM_014804	0.53	-0.28	0.22
hSQ028176	TECPR2	9895	NA	0.52	2.8	3.23
hSQ017320	DPP8	54878	NM_017743	0.52	2.28	2.73
hSQ023505	CNTN1	1272	NM_001843	0.52	-1.01	-0.53
hSQ011638	CHORDC1	26973	NM_012124	0.52	-0.65	0.11
hSQ026410	DRG1	4733	NM_004147	0.52	-0.45	0.06
hSQ023942	C12orf35	55196	NM_018169	0.52	-0.74	-0.29
hSQ017440	RAD50	10111	NM_005732	0.52	-1.93	-1.39
hSQ009208	PRRX1	5396	NM_006902	0.52	0.23	0.85
hSQ040200	AFG3L1	172	NA	0.52	1.56	2.23
hSQ043896	HNRNPH1	3187	NM_005520	0.52	-1.24	-0.72
hSQ003623	DLG1	1739	NM_001098424	0.52	-1.05	-0.41
hSQ040757	C11orf67	28971	NA	0.52	-3.61	-2.81
hSQ005024	P2RX4	5025	NM_002560	0.52	2.73	3.19
hSQ036919	RSL1D1	26156	NM_015659	0.52	-2.09	-1.72
hSQ037453	CSRNP2	81566	NA	0.52	0.06	0.44
hSQ039499	API5	8539	NM_006595	0.52	-1.26	-0.43
hSQ020757				0.52	-2.2	-1.65
hSQ034337	FTHL12	2504	NA	0.52	0.93	1.72
hSQ000739	LOC389223	389223	NA	0.52	-1.45	-1.01
hSQ015598	TNK2	10188	NM_001010938	0.52	0.66	1.37
hSQ002671	RANBP6	26953	NM_012416	0.52	0.67	1.34
hSQ015495	SLC6A15	55117	NM_018057	0.52	-2.06	-1.53
hSQ008535	DHX9	1660	NM_001357	0.52	-0.38	0.13
hSQ029311	LRTOMT	220074	NA	0.52	-1.58	-1.13
hSQ037843	ACVR1C	130399	NM_145259	0.52	0.11	0.64
hSQ044370	TPX2	22974	NM_012112	0.52	-1.73	-1.29
hSQ030836	ZC3H13	23091	NM_015070	0.52	-1.13	-0.54
hSQ030387	CEP152	22995	NM_014985	0.52	-2.03	-1.52
hSQ045468	RPE	6120	NM_199229	0.52	-2.2	-1.75
hSQ004662	POLR2D	5433	NM_004805	0.52	-0.43	0.16
hSQ012488	YWHAZ	7534	NM_003406	0.52	-2.04	-1.33
hSQ013731	DNAJC2	27000	NA	0.52	-3	-2.57
hSQ035404	RAD51AP1	10635	NM_006479	0.52	-0.27	0.32
hSQ024912	YME1L1	10730	NM_014263	0.52	-0.73	-0.02
hSQ033061	GOPC	57120	NM_001017408	0.52	-1.62	-1.07
hSQ019780	POLR2E	5434	NM_002695	0.52	-2.38	-1.92
hSQ036489				0.51	3.94	4.83
hSQ009747	LOC392265	392265	NA	0.51	-1.22	-0.7
hSQ025774	MYO1B	4430	NM_012223	0.51	-0.92	-0.45
hSQ036980	SMC1A	8243	NM_006306	0.51	-1.38	-0.32
hSQ028085	BLM	641	NM_000057	0.51	-2.26	-1.55
hSQ029394	CHORDC1	26973	NM_012124	0.51	-0.5	0.19
hSQ021651	WDR43	23160	NA	0.51	-1.13	-0.67
hSQ017163	FAM84B	157638	NM_174911	0.51	0.46	1.09
hSQ008918	VPS36	51028	NM_016075	0.51	-0.11	0.61
hSQ019365	CMTM6	54918	NM_017801	0.51	-0.26	0.28
hSQ009531	DUSP22	56940	NM_020185	0.51	1.43	1.97
hSQ017669	LAMA4	3910	NM_002290	0.51	0.21	0.59
hSQ025617	YIPF4	84272	NM_032312	0.51	-1.2	-0.44
hSQ001126	GPR89B	51463	NA	0.51	-0.83	-0.4
hSQ002440	ALDH1L2	160428	NA	0.51	0.4	0.9
hSQ009131	MBTPS1	8720	NM_003791	0.51	0.88	1.31
hSQ024369	C19orf6	91304	NM_033420	0.51	-0.58	0.1
hSQ015999	LOC401499	401499	NA	0.51	-1.03	-0.58
hSQ024133	FBXL5	26234	NM_012161	0.51	2.92	3.77
hSQ023173	OXR1	55074	NM_181354	0.51	-0.31	0.43
hSQ028107	USP39	10713	NM_006590	0.51	-1.34	-0.84
hSQ045415	ZKSCAN5	23660	NM_014569	0.51	0.45	0.92
hSQ043858	RBM17	84991	NM_032905	0.51	-0.81	-0.34
hSQ005059	WAC	51322	NM_016628	0.51	0.95	1.55
hSQ029337	SYVN1	740	NM_032431	0.51	-0.05	0.51
hSQ034618	ZNF75A	7627	NM_153028	0.51	-0.1	0.34
hSQ045120	PTPN11	5781	NM_002834	0.51	-0.79	-0.38
hSQ039184	FN1	2335	NM_002026	0.51	0.4	0.82
hSQ030777	KRT18	3875	NM_000224	0.51	-1.14	-0.72
hSQ019068	AASS	10157	NM_005763	0.51	-1.24	-0.79
hSQ021415	SMARCA5	8467	NM_003601	0.51	-0.72	0.03
hSQ040575	ALKBH2	121642	NA	0.51	-0.78	-0.19
hSQ031601	ZNF232	7775	NM_014519	0.51	-1.41	-0.92
hSQ005620	OTUD4	54726	NM_001102653	0.51	2.73	3.52
hSQ029442	PSIP1	11168	NM_033222	0.51	-3.37	-2.76
hSQ003250	MPP7	143098	NM_173496	0.51	-0.86	-0.45
hSQ008988	ZNF14	7561	NM_021030	0.51	1.05	1.55
hSQ039965	GART	2618	NM_175085	0.51	0.59	1.25
hSQ023366	KIF2C	11004	NM_006845	0.51	0.94	1.31
hSQ011792	SLC25A25	114789	NM_001006641	0.51	1.61	2.54
hSQ036135	RASA2	5922	NA	0.51	2.48	2.93
hSQ015620	CNTF	80829	NM_000614	0.51	1.79	2.29
hSQ018727	PITX2	5308	NM_000325	0.51	-0.47	-0.05
hSQ036557	POLH	5429	NM_006502	0.51	-0.06	0.36
hSQ040473	ACOX1	51	NM_004035	0.51	-1.01	-0.33
hSQ000559	DSC3	1825	NM_024423	0.51	-0.24	0.35
hSQ022755	PLCG2	5336	NM_002661	0.51	-0.46	0.03
hSQ007962	DHX9	1660	NM_001357	0.51	-1.07	-0.6
hSQ045024	TMEM69	3652	NA	0.51	-1.19	-0.76
hSQ014551	RPL21P97	387753	NA	0.5	-3.45	-2.47
hSQ029485	RPRD1A	55197	NA	0.5	-0.31	0.15
hSQ031904	GNA13	10672	NM_006572	0.5	-1.62	-0.9
hSQ000630	WHSC1L1	54904	NM_017778	0.5	0.35	1.25
hSQ031703	GYG1	2992	NM_004130	0.5	-1.75	-1.12
hSQ031643	GNL3L	54552	NM_019067	0.5	0.22	0.64
hSQ043477	KLF3	51274	NM_016531	0.5	0.57	1.17
hSQ018740	WAPAL	23063	NM_015045	0.5	-0.54	-0.12
hSQ031038				0.5	-2.24	-1.64
hSQ018743	RSRC2	65117	NM_023012	0.5	-3.62	-3.09
hSQ009710	NF2	4771	NM_181832	0.5	0.64	1.18
hSQ028502	ADK	132	NM_001123	0.5	-1.88	-1.48
hSQ028969	OSBPL1A	114876	NM_018030	0.5	-2.4	-1.96
hSQ041529	FAM134B	54463	NM_001034850	0.5	-0.57	-0.13
hSQ045538	NCRNA00081	27250	NA	0.5	0.33	0.8
hSQ035147	EXOC5	10640	NM_006544	0.5	0.4	1.08
hSQ020452	HNRNPC	3183	NA	0.5	-1.88	-1.41
hSQ035630	DNAL1	83544	NM_031427	0.5	0.51	1.21
hSQ004487	DLST	1743	NM_001933	0.5	0.37	0.95
hSQ028735	ANTXR1	84168	NM_032208	0.5	0.26	0.81
hSQ031728	GLT8D3	283464	NM_001099650	0.5	0.05	0.5
hSQ030388	PIK3CA	5290	NA	0.5	0.41	1.02
hSQ012573	TMEM165	55858	NM_018475	0.5	-1.1	-0.63
hSQ005899	DTNA	1837	NM_001390	0.5	0.03	0.54
hSQ039783	FBXO11	80204	NM_025133	0.5	-0.73	-0.15
hSQ007412	TMF1	7110	NM_007114	0.5	0.34	0.87
hSQ033591	C2CD2L	9854	NM_014807	0.5	0.89	1.38
hSQ030055	WHAMM	123720	NA	0.5	-0.01	0.44
hSQ003869	ARMC8	25852	NM_014154	0.5	3.49	4.27
hSQ019315	MRPL39	54148	NM_080794	0.5	-0.33	0.1
hSQ009079	ZNF436	80818	NM_001077195	0.5	1.49	1.96
hSQ037780	MDM1	56890	NM_020128	0.5	-1.37	-0.94
hSQ004372	NEK8	284086	NM_178170	0.5	0.66	1.1
hSQ006210	WBSCR22	114049	NM_017528	0.5	-0.58	-0.06
hSQ014977	RARS2	57038	NA	0.5	-0.26	0.4
hSQ034070	SGMS1	259230	NM_147156	0.5	-0.26	0.23
hSQ014850	RAB27A	5873	NM_004580	0.5	-0.88	-0.51
hSQ022092				0.5	-1.66	-1.24
hSQ026689	PITPNA	5306	NM_006224	0.49	2.3	2.83
hSQ031718	CRYZL1	9946	NM_145858	0.49	-1.35	-0.94
hSQ011958	ASPH	444	NM_032468	0.49	-1.54	-1.11
hSQ003036	CN5H6.4	150384	NA	0.49	-0.11	0.32
hSQ022691	COQ10B	80219	NM_025147	0.49	1.1	1.89
hSQ018819	SLC29A1	2030	NM_001078174	0.49	0.21	0.68
hSQ022442	SLC2A3	6515	NM_006931	0.49	2.09	2.85
hSQ037668	ASPH	444	NM_032468	0.49	-1.89	-1.44
hSQ040066	DDX3X	1654	NM_001356	0.49	1.93	2.68
hSQ025272	RAVER2	55225	NM_018211	0.49	0.2	0.69
hSQ027153	BTRC	8945	NM_003939	0.49	1.19	1.79
hSQ029093	NCOA4	8031	NA	0.49	-2.01	-1.38
hSQ007343	LARS2	23395	NM_015340	0.49	0.39	0.96
hSQ013151	ASB1	51665	NM_001040445	0.49	2.64	3.04
hSQ022025	FAM91A1	157769	NM_144963	0.49	0.39	1.17
hSQ041663	UNC45A	55898	NM_001039675	0.49	0.39	0.89
hSQ032478	VRK2	55120	NM_006296	0.49	-2.04	-1.55
hSQ017904	ZNF114	163071	NM_153608	0.49	-0.93	-0.5
hSQ014598	CCDC47	57003	NM_020198	0.49	0.23	0.68
hSQ026934	WHSC1L1	54904	NM_017778	0.49	0.25	1.01
hSQ013535	METTL13	51603	NA	0.49	-0.23	0.16
hSQ031316	CCDC18	343099	NM_206886	0.49	-1.76	-1.25
hSQ033755	UNC45A	55898	NM_001039675	0.49	0.53	0.97
hSQ000541	COQ6	957	NM_182476	0.49	-0.68	-0.28
hSQ011571	KIAA0427	9811	NM_014772	0.49	1.25	1.85
hSQ025909	DTX3L	151636	NM_138287	0.49	0.13	0.47
hSQ042129	INADL	10207	NM_176877	0.49	-0.06	0.38
hSQ005112	HNRNPH1	3187	NM_005520	0.49	-1.62	-1.16
hSQ025053	RAB7A	7879	NM_004637	0.49	-0.87	-0.39
hSQ003670	ABCA11P	170960	NA	0.49	1.72	2.17
hSQ018629	MRPS18B	28973	NM_014046	0.49	-1.12	-0.7
hSQ019770	GART	2618	NM_175085	0.49	1.11	1.58
hSQ022577	NBPF9	400818	NA	0.49	-0.42	0.11
hSQ026942	HOXD11	3237	NM_021192	0.49	-0.8	-0.41
hSQ035332	PDGFC	56034	NM_016205	0.49	-0.27	0.14
hSQ016043	KLHL5	51088	NM_001007075	0.49	-0.24	0.21
hSQ002856	UTP6	55813	NM_018428	0.49	-1.63	-1.21
hSQ002799	FAF1	11124	NM_007051	0.49	-0.93	-0.38
hSQ000525	KIAA0586	9786	NM_014749	0.49	-1.29	-0.79
hSQ002635	CYP51A1	1595	NM_000786	0.49	-0.23	0.14
hSQ020028	C1orf175	7268	NM_001039464	0.49	1.59	2.03
hSQ031774	C1orf163	65260	NM_023077	0.49	0.73	1.17
hSQ025690	BMS1	9790	NM_014753	0.49	-0.6	-0.01
hSQ018122	CA2	760	NM_000067	0.49	-0.49	0.01
hSQ006689	PCM1	5108	NM_006197	0.49	-1.97	-1.46
hSQ022549	PARP8	79668	NM_024615	0.49	-0.49	-0.05
hSQ024510	PPP1R1A	5502	NM_006741	0.49	-0.28	0.15
hSQ033019	VSIG10L	147645	NA	0.49	0.93	1.47
hSQ023151	MAP1B	4131	NM_005909	0.49	0.07	0.95
hSQ023582	MPHOSPH8	54737	NM_017520	0.49	1.02	1.45
hSQ009519	UIMC1	51720	NM_016290	0.49	-1	-0.48
hSQ022942	TMEM218	219854	NA	0.49	-2.01	-1.63
hSQ010833	CSNK2A2	1459	NM_001896	0.49	2.44	3.08
hSQ018680	PDCL	5082	NM_005388	0.49	-1.54	-1.09
hSQ043862	RNF185	91445	NM_152267	0.49	-1.39	-0.96
hSQ041645	FYN	2534	NM_002037	0.49	0.12	0.77
hSQ029276	CSNK1A1	1452	NA	0.49	-1.24	-0.57
hSQ003274	BTN2A1	11120	NM_078476	0.49	0.36	0.92
hSQ021372	YME1L1	10730	NM_014263	0.49	-0.87	-0.22
hSQ013187	WDR17	116966	NM_170710	0.48	0.34	0.91
hSQ025693	ZNF57	126295	NM_173480	0.48	0.15	0.59
hSQ037297	RALGPS2	55103	NM_018037	0.48	-1.63	-1.11
hSQ028570	GDAP1	54332	NM_001040875	0.48	-2.18	-1.59
hSQ038908	FAM115A	9747	NM_014719	0.48	0.09	0.68
hSQ015761	ZNF346	23567	NM_012279	0.48	2.12	2.67
hSQ025971	RNF25	64320	NM_022453	0.48	-0.06	0.49
hSQ040462	ATP5A1	498	NM_001001937	0.48	-1.83	-1.3
hSQ018159	LNX1	81608	NM_032622	0.48	-2.52	-2.08
hSQ003801	KIAA1033	23325	NM_015275	0.48	0.8	1.36
hSQ021833	POLR2D	5433	NM_004805	0.48	-0.38	0.17
hSQ033633	MTCH1	23787	NM_014341	0.48	-2.11	-1.5
hSQ010295	RBM26	64062	NM_022118	0.48	0.87	1.57
hSQ026514	NUMB	8650	NM_001005743	0.48	-0.96	-0.41
hSQ017661	LAPTM4B	55353	NM_018407	0.48	1.04	1.51
hSQ028267	MDM1	56890	NM_020128	0.48	-1.43	-1.11
hSQ012461	FBXO11	80204	NM_025133	0.48	-0.7	-0.13
hSQ004737	EEF1B2	1933	NA	0.48	-1.65	-1.19
hSQ027971	RBL2	5934	NM_005611	0.48	1.67	2.24
hSQ017957	SRP72	6731	NM_006947	0.48	-2.33	-1.84
hSQ030486	SAP30BP	29115	NM_013260	0.48	0.43	0.87
hSQ032312	FSTL1	11167	NM_007085	0.48	0.29	0.74
hSQ023002	TSN	7247	NM_004622	0.48	-0.54	-0.05
hSQ037367	MOBKL1B	55233	NM_018221	0.48	2.98	3.58
hSQ028982	STRADA	92335	NA	0.48	-1.38	-0.85
hSQ011517	PIP5K1A	8394	NA	0.48	-0.55	0.2
hSQ026411	TDRD3	81550	NM_030794	0.48	-0.3	0.17
hSQ005111	PAFAH2	5051	NM_000437	0.48	3.02	3.66
hSQ017030	ABI2	10152	NM_005759	0.48	-1.54	-1.01
hSQ018034	ADD1	118	NM_014190	0.48	0.14	0.79
hSQ032094	NUP160	23279	NM_015231	0.48	0.43	0.98
hSQ021696	CTNNAL1	8727	NM_003798	0.48	-2.1	-1.62
hSQ024220	MTDH	92140	NM_178812	0.48	-0.99	-0.52
hSQ043722	ADO	84890	NM_032804	0.48	0.39	1.17
hSQ022733	ncRNA_U22_7		NA	0.48	-4.56	-4.16
hSQ032012	THBS4	7060	NM_003248	0.48	-0.11	0.27
hSQ016889	EXOSC2	23404	NM_014285	0.48	-0.28	0.11
hSQ037239	PGPEP1	54858	NM_017712	0.48	0.71	1.22
hSQ037885	MAP4K3	8491	NM_003618	0.48	0.03	0.6
hSQ033750	MAOB	4129	NM_000898	0.48	0.15	0.61
hSQ018890	USP13	8975	NM_003940	0.48	0.06	0.61
hSQ044490	PRPF39	55015	NM_017922	0.48	-2.45	-1.99
hSQ008203	SHMT2	6472	NM_005412	0.48	-0.38	0.07
hSQ029047	MIPEP	4285	NM_005932	0.48	0.16	0.54
hSQ001869	DUSP22	56940	NM_020185	0.48	-1.4	-0.69
hSQ020843	PIGU	128869	NM_080476	0.48	-0.82	-0.48
hSQ026048	MAP3K7IP1	10454	NM_006116	0.48	0.18	0.57
hSQ044591	EPM2A	7957	NM_005670	0.47	0.09	0.43
hSQ022284	NDUFA8	4702	NM_014222	0.47	-1.06	-0.2
hSQ022247	LOC283624	283624	NA	0.47	-0.75	-0.25
hSQ027100	MRAS	22808	NM_001085049	0.47	1.78	2.18
hSQ021491	SLC19A2	10560	NM_006996	0.47	2.08	2.77
hSQ012033	ABI2	10152	NM_005759	0.47	-2	-1.45
hSQ001415	H3F3B	3021	NM_005324	0.47	1.67	2.12
hSQ015458	TPRA1	131601	NA	0.47	-0.79	-0.1
hSQ000362	LARP1B	55132	NA	0.47	-0.82	-0.15
hSQ042933	EXD2	55218	NA	0.47	-0.62	-0.21
hSQ022537	DCAF17	80067	NA	0.47	-1	-0.44
hSQ044747	GON4L	54856	NM_001037533	0.47	-0.9	-0.39
hSQ000683	LEPR	3953	NM_001003679	0.47	-1.23	-0.6
hSQ030709	NAT14	57106	NA	0.47	0.54	1.13
hSQ026819	EXOSC10	5394	NM_001001998	0.47	2.38	2.88
hSQ011631	POLR3B	55703	NA	0.47	-0.1	0.26
hSQ039500	TRIM7	81786	NM_203293	0.47	-0.62	0.11
hSQ029702	LOC442403	442403	NA	0.47	-1.56	-1.18
hSQ024611	TOP2A	7153	NM_001067	0.47	-1.05	-0.64
hSQ021797	C11orf51	25906	NM_014042	0.47	-3.04	-2.45
hSQ013072	HNRNPD	3184	NM_001003810	0.47	-1.95	-1.41
hSQ029078	DENND4A	10260	NM_005848	0.47	0.11	0.59
hSQ002775	MIA3	375056::348477	NM_198551	0.47	1.37	2.07
hSQ028477	NSUN5C	260294	NM_001039487	0.47	-2.54	-2.13
hSQ003442	LARP1B	55132	NA	0.47	-2.46	-2.07
hSQ030702	ANTXR1	84168	NM_032208	0.47	0.18	0.56
hSQ020664	F8	2157	NM_000132	0.47	-0.48	0.02
hSQ000923	ALDOA	226	NM_000034	0.47	-0.67	-0.2
hSQ013670	RTKN2	219790	NM_145307	0.47	-2.7	-2.2
hSQ010544	TRDMT1	1787	NM_004412	0.47	-1.71	-1.09
hSQ000834	METT5D1	196074	NM_152636	0.47	0.09	0.42
hSQ016167	EOMES	8320	NM_005442	0.47	-0.06	0.45
hSQ028313	SLC25A21	89874	NA	0.47	-3.28	-2.72
hSQ028038	SLC27A4	10999	NM_005094	0.47	1.28	1.83
hSQ033464	MEIS2	4212	NM_002399	0.47	-0.03	0.33
hSQ035793	TRMT5	57570	NM_020810	0.47	-1.52	-1.05
hSQ012040	CXADRP3	440224	NA	0.47	-1.07	-0.55
[truncated: 12,610 more rows]
