# Supplementary material for: miR-142 regulates the tumorigenicity of human breast cancer stem cells through the canonical WNT signaling pathway
Source: eLife. 2014 Nov 18;3:e01977. doi: 10.7554/eLife.01977 (PMC4235011; doi:10.7554/eLife.01977)
Supplement: Figure 1—source data 4. — The result of the second Ago-IP microarray experiment using the miR-150 expressing cells. DOI: http://dx.doi.org/10.7554/eLife.01977.007 [file elife01977s004.xlsx]

## Sheet: mir-150_223_seed matches and lo
Figure 1-Source data 4. The result of the second Ago-IP microarray experiment using the miR-150 expressing cells.
HSQ	NAME	Ago_mock_mean	Ago_miR_mean
EWEIGHT		1	1
hSQ040164	|| || hSQ040164 || XM_497127 || similar to Mitochondrial import receptor subunit TOM20 homolog (Mitochondrial 20 kDa outer membrane protein) (Outer mitochondrial membrane receptor Tom20) || LOC441504 || || 441504 || || hSQ040164 || || || hHR027114::hHR027114 || 375057	-2.61	-3.16
hSQ000096	|| || hSQ000096 || XM_098450 || hypothetical LOC153959 || LOC153959 || || 153959 || || hSQ000096 || || || hHR011861::hHR011861 || 363492	-2.6
hSQ018450	|| || hSQ018450 || XM_496443 || similar to Translocase of outer mitochondrial membrane 20 homolog || LOC440734 || || 440734 || || hSQ018450 || || || hHR018127::hHR018127 || 378467	-1.52	-2.34
hSQ027966	|| || hSQ027966 || XM_374029 || hypothetical LOC389089 || LOC389089 || || 389089 || || hSQ027966 || || || hHR014008::hHR014008 || 354139	-2.915	-3.29
hSQ014882	|| || hSQ014882 || XM_498539 || LOC440090 || LOC440090 || || 440090 || || hSQ014882 || || || hHR014331::hHR014331 || 350477	1.54	2.46
hSQ011410	|| Hs.454818 || hSQ011410 || || HFM1, ATP-dependent DNA helicase homolog (S. cerevisiae)::SEC63 domain containing 1 || SEC63D1 || || 374992 || || hSQ011410 || || || hHC014629::hHC014629 || 331275	-2.89	-0.82
hSQ003018	|| || hSQ003018 || || || || || || || hSQ003018 || || || hHA038608::hHA038608 || 360715	-0.91	-1.03
hSQ002082	|| Hs.121692 || hSQ002082 || || chromosome 17 open reading frame 44 || tRNA-Pro-CCG_2::C17orf44 || || 284029 || || hSQ002082 || || || hHC024370::hHC024370 || 402410	-1.44	-1.71
hSQ000192	|| || hSQ000192 || || BCR/TCR^IGLV(VI)-22-1||P||X71351||1||Immunoglobulin_24 || BCR/TCR_IGLV(VI)-22-1 || || 3537 || || hSQ000192 || || || hHO045238::hHO045238 || 407348	-4.38
hSQ012455	|| || hSQ012455 || AC010907::AC010907.10 || thymosin-like 2 || TMSL2 || || 7116 || || hSQ012455 || || || hHR030149::hHR030149 || 369137	-3.015	-2.24
hSQ019424	|| || hSQ019424 || XM_498575 || hypothetical gene supported by BC041992 || LOC440171 || || 440171 || || hSQ019424 || || || hHR032058::hHR032058 || 369712	-0.85	-0.71
hSQ006744	|| Hs.515104 || hSQ006744 || || Syntaxin binding protein 2::syntaxin binding protein 2 || STXBP2 || || 6813 || || hSQ006744 || || || hHC023952::hHC023952 || 415775	-0.735	-0.66
hSQ001776	|| Hs.620802 || hSQ001776 || BC036527 || CTAGE family pseudogene || CTAGEP || || 119437 || || hSQ001776 || || || hHR027231::hHR027231 || 348312	-1.605	-0.59
hSQ023547	|| Hs.195309 || hSQ023547 || BC007589 || Hypothetical protein MGC15613 || MGC15613 || || 84963 || || hSQ023547 || || || hHR017465::hHR017465 || 361251	-3.8	-1.84
hSQ044899	|| Hs.535160 || hSQ044899 || XM_497892 || Sin3A-associated protein, 18kDa pseudogene || LOC442060 || || 442060 || || hSQ044899 || || || hHR026662::hHR026662 || 403603	-2.675	-3
hSQ005890	|| Hs.632168::Hs.407918 || hSQ005890 || AK130975 || leucine-rich repeat kinase 1::Leucine-rich repeat kinase 1::FLJ27465 protein || LRRK1::FLJ27465 || || 79705::374664 || || hSQ005890 || || || hHR016419::hHR016419 || 351481	-1.2	-0.54
hSQ035529	|| || hSQ035529 || XM_496551 || similar to voltage-dependent anion channel 2 || LOC440866 || || 440866 || || hSQ035529 || || || hHR029640::hHR029640 || 414596	-0.595	-0.53
hSQ010426	|| || hSQ010426 || XM_498561 || LOC440133 || LOC440133 || || 440133 || || hSQ010426 || || || hHR013081::hHR013081 || 331045	-2.86	-2.3
hSQ025313	|| Hs.632532 || hSQ025313 || || Histone acetyltransferase 1::histone acetyltransferase 1 || HAT1 || || 8520 || || hSQ025313 || || || hHC015069::hHC015069 || 393839	0.3	0.15
hSQ021284	|| Hs.352679 || hSQ021284 || XM_496799 || Transcribed locus::Similar to Nuclear envelope pore membrane protein POM 121 (Pore membrane protein of 121 kDa) (P145) || LOC441135::POM121L2 || || 441135 || || hSQ021284 || || || hHR009483::hHR009483 || 345398	-3.21
hSQ001033	|| || hSQ001033 || XM_495828 || similar to Transmembrane protein 14B || LOC439982 || || 439982 || || hSQ001033 || || || hHR028319::hHR028319 || 408989	-2.485	-1.99
hSQ004842	|| || hSQ004842 || ncRNA_RNaseMRP_RNA_99 || UCSC_hg16 || ncRNA_RNaseMRP_RNA_99 || || || || hSQ004842 || || || hHO047972::hHO047972 || 387901	-6.19	-4.04
hSQ015934	|| || hSQ015934 || EST_AA481425 || AA481425_Exon1_304 || EST_AA481425 || || || || hSQ015934 || || || hHE040990::hHE040990 || 401564	-0.105	0.75
hSQ000965	|| Hs.490924 || hSQ000965 || U87589 || endogenous retroviral sequence K(C4), 2 || ERVK2 || || 2087 || || hSQ000965 || || || hHR030837::hHR030837 || 399647	-6.07
hSQ008762	|| || hSQ008762 || EST_AA040598 || AA040598_Exon1_111 || EST_AA040598 || || || || hSQ008762 || || || hHE041011::hHE041011 || 384342	-1.155	-0.97
hSQ001716	|| Hs.515517 || hSQ001716 || || Ribosomal protein L18::ribosomal protein L18 || RPL18 || || 6141 || || hSQ001716 || || || hHC030386::hHC030386 || 337798	-0.095	-0.71
hSQ008968	|| Hs.591632::Hs.659070 || hSQ008968 || BC013438 || Transcribed locus::Hypothetical gene supported by BC013438 || LOC375295 || || 375295 || || hSQ008968 || || || hHR007529::hHR007529 || 365558	-1.235	-1.8
hSQ005695	|| || hSQ005695 || || olfactory receptor, family 7, subfamily E, member 31 pseudogene || OR7E31P || || 375601 || || hSQ005695 || || || hHC031461::hHC031461 || 396552	-2.13	-1.95
hSQ014939	|| || hSQ014939 || AC012349.11::AC012349 || DKFZP564M1416 protein || DKFZP564M1416 || || 25869 || || hSQ014939 || || || hHR028684::hHR028684 || 354493	-0.31	-0.38
hSQ021813	|| || hSQ021813 || NM_181428 || thymosin-like 6 || TMSL6 || || 7120 || || hSQ021813 || || || hHR029990::hHR029990 || 341699	-1.535	-2.15
hSQ042407	|| Hs.16936 || hSQ042407 || || Small nucleolar RNA host gene 11 (non-protein coding)::small nucleolar RNA host gene 11 (non-protein coding) || SNHG11 || || 128439 || || hSQ042407 || || || hHC023877::hHC023877 || 396072	-0.58	-0.8
hSQ045417	|| Hs.12082 || hSQ045417 || || Chromosome 5 open reading frame 26::chromosome 5 open reading frame 26 || C5orf26 || || 114915 || || hSQ045417 || || || hHC010037::hHC010037 || 364942	-1.48	0.52
hSQ036217	|| || hSQ036217 || || || || || || || hSQ036217 || || || hHA033432::hHA033432 || 416444	-1.275	-0.84
hSQ004630	|| || hSQ004630 || XM_374177 || hypothetical LOC389415 || LOC389415 || || 389415 || || hSQ004630 || || || hHR022050::hHR022050 || 371909	-0.57	-0.52
hSQ006444	|| Hs.381204 || hSQ006444 || || Methyltransferase like 2A::methyltransferase like 2A || METTL2A || || 339175 || || hSQ006444 || || || hHC030974::hHC030974 || 338767	-0.5	-0.7
hSQ013019	|| || hSQ013019 || || hypothetical protein LOC158301 || || || 158301 || || hSQ013019 || || || hHA040496::hHA040496 || 385523	0.69	1.17
hSQ028576	|| || hSQ028576 || AL359091.10::AL359091 || thymosin-like 4 || TMSL4 || || 7118 || || hSQ028576 || || || hHR030009::hHR030009 || 396487	-1.47	-2.09
hSQ037981	|| || hSQ037981 || || || || || || || hSQ037981 || || || hHA036571::hHA036571 || 378133	-1.63	-1.37
hSQ010311	|| || hSQ010311 || || similar to Keratin, type I cytoskeletal 18 (Cytokeratin-18) (CK-18) (Keratin-18) (K18) || LOC121054 || || 121054 || || hSQ010311 || || || hHR029874::hHR029874 || 376973	-0.825	-0.58
hSQ010232	|| || hSQ010232 || XM_498084 || similar to Fibroblast growth factor receptor 3 precursor (FGFR-3) || LOC442200 || || 442200 || || hSQ010232 || || || hHR027074::hHR027074 || 343807	-0.74	0.04
hSQ007515	|| Hs.514527 || hSQ007515 || L26245 || Baculoviral IAP repeat-containing 5::baculoviral IAP repeat-containing 5::effector cell peptidase receptor 1 || BIRC5::EPR1 || || 332::8475 || || hSQ007515 || || || hHR016266::hHR016266 || 373952	-1.49	-0.2
hSQ039792	|| Hs.371889::Hs.664752 || hSQ039792 || BC007373 || ATPase, Na+/K+ transporting, alpha 1 polypeptide::chromosome 1 open reading frame 203::Chromosome 1 open reading frame 203 || C1orf203 || || 84852 || || hSQ039792 || || || hHR013201::hHR013201 || 328952	0.125	0.33
hSQ008380	|| || hSQ008380 || BC037856 || hypothetical protein MGC39821 || MGC39821 || || 284440 || || hSQ008380 || || || hHR014588::hHR014588 || 385549	-4.45	-3.34
hSQ022719	|| || hSQ022719 || NM_182793 || thymosin-like 2 || TMSL2 || || 7116 || || hSQ022719 || || || hHR030039::hHR030039 || 346042	-1.49	-2.07
hSQ026316	|| || hSQ026316 || NM_182792 || thymosin-like 1 || TMSL1 || || 7115 || || hSQ026316 || || || hHR029405::hHR029405 || 365970	-1.49	-2.07
hSQ019552	|| || hSQ019552 || XM_495841 || LOC439993 || LOC439993 || || 439993 || || hSQ019552 || || || hHR028963::hHR028963 || 379610	-0.205	-0.43
hSQ022430	|| Hs.369144 || hSQ022430 || || Achalasia, adrenocortical insufficiency, alacrimia (Allgrove, triple-A)::achalasia, adrenocortical insufficiency, alacrimia (Allgrove, triple-A) || AAAS || || 8086 || || hSQ022430 || || || hHC026422::hHC026422 || 407196	0	0.58
hSQ015957	|| || hSQ015957 || XM_378880 || hypothetical gene supported by AK094796 || LOC400764 || || 400764 || || hSQ015957 || || || hHR012722::hHR012722 || 339447	-1.84	-2.12
hSQ003544	|| Hs.381225 || hSQ003544 || || Spindle pole body component 24 homolog (S. cerevisiae) || SPBC24 || || 147841 || || hSQ003544 || || || hHC023882::hHC023882 || 336609	-0.275	0.14
hSQ001917	|| || hSQ001917 || || || || || || || hSQ001917 || || || hHA038788::hHA038788 || 360938	-1.08	0.43
hSQ004849	|| || hSQ004849 || XM_499531 || LOC442602 || LOC442602 || || 442602 || || hSQ004849 || || || hHR014046::hHR014046 || 374836	-1.58	-1.62
hSQ043747	|| || hSQ043747 || XM_498024 || similar to Keratin, type I cytoskeletal 18 (Cytokeratin-18) (CK-18) (Keratin-18) (K18) || LOC345430 || || 345430 || || hSQ043747 || || || hHR027350::hHR027350 || 337570	-1.215	-0.85
hSQ001811	|| Hs.515517 || hSQ001811 || NM_000979 || Ribosomal protein L18::ribosomal protein L18 || RPL18 || || 6141 || || hSQ001811 || || || hHR029076::hHR029076 || 412988	-0.46	-1.04
hSQ039202	|| || hSQ039202 || || FLJ27465 protein || FLJ27465 || || 374664 || || hSQ039202 || || || hHC018549::hHC018549 || 400545	-0.095	-0.24
hSQ014064	|| Hs.363603 || hSQ014064 || AK095156 || Hypothetical LOC283392::hypothetical LOC283392 || LOC283392 || || 283392 || || hSQ014064 || || || hHR017818::hHR017818 || 403272	-2.175	-0.78
hSQ025263	|| || hSQ025263 || XM_373290 || similar to High mobility group protein 4 (HMG-4) (High mobility group protein 2a) (HMG-2a) || LOC392314 || || 392314 || || hSQ025263 || || || hHR027068::hHR027068 || 386866	-0.985	2.16
hSQ014655	|| || hSQ014655 || || similar to heterogeneous nuclear ribonucleoprotein K::similar to IK cytokine, down-regulator of HLA II || LOC389053::LOC151445 || || 389053::151445 || || hSQ014655 || || || hHR026536::hHR026536 || 357791	-2.525	-1.48
hSQ032526	|| Hs.664752 || hSQ032526 || || chromosome 1 open reading frame 203::Chromosome 1 open reading frame 203 || C1orf203 || || 84852 || || hSQ032526 || || || hHC019406::hHC019406 || 343140	-0.18	0.1
hSQ039239	|| Hs.369144 || hSQ039239 || || Achalasia, adrenocortical insufficiency, alacrimia (Allgrove, triple-A)::achalasia, adrenocortical insufficiency, alacrimia (Allgrove, triple-A) || AAAS || || 8086 || || hSQ039239 || || || hHA040364::hHA040364 || 389297	-0.31	0.36
hSQ009660	|| || hSQ009660 || XM_497555 || similar to calmodulin 1 || LOC401887 || || 401887 || || hSQ009660 || || || hHR027111::hHR027111 || 350285	-2.16	-1.94
hSQ034831	|| Hs.601513 || hSQ034831 || || Protein phosphatase 1, regulatory (inhibitor) subunit 3E::protein phosphatase 1, regulatory (inhibitor) subunit 3E || PPP1R3E || || 90673 || || hSQ034831 || || || hHC022991::hHC022991 || 411632	0.055	0.47
hSQ007771	|| Hs.567934 || hSQ007771 || XM_371157 || CDNA clone IMAGE:3867353::Similar to CG14939-PA || LOC388526 || || 388526 || || hSQ007771 || || || hHR005265::hHR005265 || 394124	-2.35	-0.51
hSQ027849	|| Hs.282079::Hs.697276 || hSQ027849 || || Mix1 homeobox-like 1 (Xenopus laevis) || MIXL1 || || 83881 || || hSQ027849 || || || hHC026152::hHC026152 || 357231	-0.09	0.9
hSQ034211	|| Hs.633084 || hSQ034211 || || Transcribed locus::hypothetical protein LOC90393 || LOC90393 || || 90393 || || hSQ034211 || || || hHC015997::hHC015997 || 328869	1.11	1.21
hSQ020678	|| Hs.380638 || hSQ020678 || XM_372202 || Ferritin, heavy polypeptide-like 19::ferritin, heavy polypeptide-like 19 || FTHL19 || || 389844 || || hSQ020678 || || || hHR026053::hHR026053 || 331133	-0.59	0.36
hSQ024090	|| Hs.677183 || hSQ024090 || || chromosome 21 open reading frame 77 || C21orf77 || || 55264 || || hSQ024090 || || || hHC024219::hHC024219 || 350204	0.21	0.52
hSQ011481	|| Hs.601513 || hSQ011481 || AK024489 || Protein phosphatase 1, regulatory (inhibitor) subunit 3E::protein phosphatase 1, regulatory (inhibitor) subunit 3E || PPP1R3E || || 90673 || || hSQ011481 || || || hHR017196::hHR017196 || 417223	0.405	0.78
hSQ043701	|| Hs.534608::Hs.684601 || hSQ043701 || AJ004914 || transmembrane emp24-like trafficking protein 10 (yeast) pseudogene || TMED10P || || 286102 || || hSQ043701 || || || hHR025224::hHR025224 || 414513	-0.615	-0.89
hSQ014689	|| Hs.496057 || hSQ014689 || || Solute carrier family 9 (sodium/hydrogen exchanger), member 7::solute carrier family 9 (sodium/hydrogen exchanger), member 7 || SLC9A7 || || 84679 || || hSQ014689 || || || hHA032655::hHA032655 || 352117	-0.42	0.01
hSQ005813	|| || hSQ005813 || XM_498634 || LOC440339 || LOC440339 || || 440339 || || hSQ005813 || || || hHR014028::hHR014028 || 416994	-1.79	-1.66
hSQ002456	|| Hs.458437 || hSQ002456 || XM_495848 || RcRPE::rcRPE || LOC440001::RPE || || 440001 || || hSQ002456 || || || hHR029857::hHR029857 || 334891	-2.88	-1.86
hSQ020131	|| || hSQ020131 || AK091672 || hypothetical protein LOC286161 || LOC286161 || || 286161 || || hSQ020131 || || || hHR021356::hHR021356 || 390825	-0.535	1.65
hSQ041783	|| Hs.446620 || hSQ041783 || || Zinc finger protein 547::spondyloepiphyseal dysplasia, late, pseudogene || SEDLP::TRAPPC2 || || 10597 || || hSQ041783 || || || hHC022126::hHC022126 || 405280	-2.23	-1.78
hSQ040315	|| Hs.611072 || hSQ040315 || XM_496125 || Nuclear pore complex interacting protein-like 3::nuclear pore complex interacting protein-like 3::hypothetical protein LOC440345 || NPIPL3::LOC440345 || || 23117::440345 || || hSQ040315 || || || hHR031552::hHR031552 || 356705	-0.67	-0.64
hSQ007084	|| || hSQ007084 || || || || || || || hSQ007084 || || || hHA038766::hHA038766 || 371043	0.66	1.02
hSQ039332	|| || hSQ039332 || || ribosomal protein S12 || RPS12 || || 6206 || || hSQ039332 || || || hHO047976::hHO047976 || 414297	-6.505	-4.57
hSQ044582	|| Hs.449909::Hs.698650 || hSQ044582 || L07383 || Ribosomal protein SA::ribosomal protein SA || RPSA::L07383 || || 3921::6044 || || hSQ044582 || || || hHO047735::hHR026416::hHR026416::hHO047735 || 359708	-2.875	-3.08
hSQ029230	|| Hs.472497 || hSQ029230 || AK127199 || Bone morphogenetic protein 8a::bone morphogenetic protein 8a::hypothetical protein FLJ14351 || BMP8A::FLJ14351 || || 353500::79787 || || hSQ029230 || || || hHR017943::hHR017943 || 345197	0.95
hSQ024135	|| Hs.249972 || hSQ024135 || AB051484 || Similar to Dynein heavy chain at 16F::Dynein, axonemal, heavy chain 6 || LOC200383 || || 200383 || || hSQ024135 || || || hHR004399::hHR004399 || 377385	0.03
hSQ014764	|| || hSQ014764 || XM_497978 || similar to Keratin, type I cytoskeletal 18 (Cytokeratin-18) (CK-18) (Keratin-18) (K18) || LOC132391 || || 132391 || || hSQ014764 || || || hHR029694::hHR029694 || 374578	-0.765	-0.61
hSQ037985	|| || hSQ037985 || XM_293360 || seven in absentia homolog 1 (Drosophila) pseudogene || RP11-69O16.1 || || 340571 || || hSQ037985 || || || hHR006774::hHR006774 || 372622	0.27	-0.01
hSQ001728	|| || hSQ001728 || XM_497921 || similar to Vascular endothelial growth factor receptor 1 precursor (VEGFR-1) (Vascular permeability factor receptor) (Tyrosine-protein kinase receptor FLT) (Flt-1) (Tyrosine-protein kinase FRT) (Fms-l || LOC391533 || || 391533 || || hSQ001728 || || || hHR026634::hHR026634 || 374375	-1.03	0.08
hSQ043610	|| || hSQ043610 || XM_498692 || LOC440478 || LOC440478 || || 440478 || || hSQ043610 || || || hHR020811::hHR020811 || 345121	-2.1	-2.28
hSQ022553	|| || hSQ022553 || || || || || || || hSQ022553 || || || hHA037069::hHA037069 || 334988	-1.215	-1.29
hSQ020860	|| Hs.525088 || hSQ020860 || AF161533 || Coiled-coil domain containing 82::coiled-coil domain containing 82::HSPC048 protein || CCDC82::HSPC048 || || 79780::29061 || || hSQ020860 || || || hHR013973::hHR013973 || 364420	0.01	1.48
hSQ020110	|| || hSQ020110 || XM_496576 || similar to KIAA1641 protein || LOC440889 || || 440889 || || hSQ020110 || || || hHR030353::hHR030353 || 367403	-1.815	-1.13
hSQ005339	|| Hs.48428 || hSQ005339 || || 5'-nucleotidase domain containing 3::5'-nucleotidase domain containing 3 || NT5DC3 || || 51559 || || hSQ005339 || || || hHC011681::hHC011681 || 363284	-0.46	0.69
hSQ010378	|| || hSQ010378 || AC012349.11::AC012349 || DKFZP564M1416 protein || DKFZP564M1416 || || 25869 || || hSQ010378 || || || hHR027239::hHR027239 || 410429	-1.95	-1.28
hSQ044891	|| Hs.5158::Hs.655002 || hSQ044891 || AJ277481 || TAF10 RNA polymerase II, TATA box binding protein (TBP)-associated factor, 30kDa::integrin-linked kinase::integrin-linked kinase-2 || ILK::ILK-2 || || 3611::55522 || || hSQ044891 || || || hHR009521::hHR009521 || 368481	-0.105	0.17
hSQ009003	|| Hs.348920::Hs.318398 || hSQ009003 || || Centromere protein I::centromere protein I::Centromere protein I || CENPI || || 2491 || || hSQ009003 || || || hHC011181::hHC011181 || 398349	0.92	1.37
hSQ006508	|| || hSQ006508 || || || || || || || hSQ006508 || || || hHA037311::hHA037311 || 348328	-0.29
hSQ033393	|| || hSQ033393 || || **Chaperonin containing TCP1, subunit 6A (zeta 1)-like || LOC441241 || || 441241 || || hSQ033393 || || || hHO047685::hHO047685 || 395203	-2.59	-1.69
hSQ036994	|| || hSQ036994 || XM_497726 || similar to Eukaryotic translation initiation factor 1 (eIF1) (Protein translation factor SUI1 homolog) (Sui1iso1) || LOC441916 || || 441916 || || hSQ036994 || || || hHR025957::hHR025957 || 330987	-1.475	-2.01
hSQ040554	|| Hs.525513 || hSQ040554 || || Hypothetical protein LOC283587::hypothetical protein LOC283587 || LOC283587 || || 283587 || || hSQ040554 || || || hHC026572::hHC026572 || 353572	-0.2	0.31
hSQ010482	|| Hs.382623 || hSQ010482 || AK055831 || Hypothetical protein LOC201617 || LOC201617 || || 201617 || || hSQ010482 || || || hHR014546::hHR014546 || 337775	-0.01	0.23
hSQ025526	|| Hs.59666 || hSQ025526 || AF071111 || SMAD family member 5 opposite strand::SMAD family member 5 opposite strand || SMAD5OS || || 9597 || || hSQ025526 || || || hHR015415::hHR015415 || 380739	-2.095	-1.69
hSQ037069	|| || hSQ037069 || XM_212162 || similar to CG3104-PA || LOC286080 || || 286080 || || hSQ037069 || || || hHR017584::hHR017584 || 359433	-1.03
hSQ031046	|| || hSQ031046 || XM_497899 || similar to 60S ribosomal protein L12 || LOC344471 || || 344471 || || hSQ031046 || || || hHR026890::hHR026890 || 407772	-3.035	-3.37
hSQ000910	|| || hSQ000910 || XM_060943 || similar to Nuclear transport factor 2 (NTF-2) || LOC128322 || || 128322 || || hSQ000910 || || || hHR028304::hHR028304 || 386564	-1.065	-0.85
hSQ017094	|| Hs.656255 || hSQ017094 || || KIAA0114::KIAA0114 || KIAA0114 || || 57291 || || hSQ017094 || || || hHC019567::hHC019567 || 378470	-1.935	-2.57
hSQ018116	|| || hSQ018116 || XM_498307 || similar to Keratin, type I cytoskeletal 18 (Cytokeratin-18) (CK-18) (Keratin-18) (K18) || LOC442406 || || 442406 || || hSQ018116 || || || hHR028643::hHR028643 || 411525	-0.865	-0.65
hSQ004209	|| Hs.39925::Hs.684881 || hSQ004209 || X72887 || Electron-transfer-flavoprotein, alpha polypeptide::TYRO3P protein tyrosine kinase pseudogene || TYRO3P || || 7302 || || hSQ004209 || || || hHR026863::hHR026863 || 378616	0.085	-0.18
hSQ027742	|| Hs.570631 || hSQ027742 || AK096853 || hypothetical protein FLJ39534 || FLJ39534 || || 285352 || || hSQ027742 || || || hHR019286::hHR019286 || 336232	1.31	0.87
hSQ025788	|| || hSQ025788 || XM_497937 || similar to proteasome (prosome, macropain) 26S subunit, ATPase 2 || LOC402142 || || 402142 || || hSQ025788 || || || hHR026138::hHR026138 || 340194	-0.93	-0.76
hSQ013146	|| Hs.664502 || hSQ013146 || || Olfactory receptor, family 1, subfamily F, member 1 || OR1F1 || || 4992 || || hSQ013146 || || || hHC017881::hHC017881 || 331821	-0.31	0.99
hSQ019564	|| || hSQ019564 || XM_497470 || protein kinase, X-linked, pseudogene 1 || PRKXP1 || || 441733 || || hSQ019564 || || || hHR004282::hHR004282 || 404390	-1.52
hSQ036226	|| Hs.506115 || hSQ036226 || || NIMA (never in mitosis gene a)- related kinase 10::NIMA (never in mitosis gene a)- related kinase 10 || NEK10 || || 152110 || || hSQ036226 || || || hHC009336::hHC009336 || 416724	0.44	1.15
hSQ028350	|| || hSQ028350 || XM_496272 || ubiquitin fusion degradation 1-like pseudogene || LOC440489 || || 440489 || || hSQ028350 || || || hHR025298::hHR025298 || 338836	-1.26	-1.17
hSQ026499	|| || hSQ026499 || AB028893.1::AB028893 || RNA, U34 small nucleolar || RNU34 || || 26817 || || hSQ026499 || || || hHR023787::hHR023787 || 345274	-2.475	-2.07
hSQ019383	|| Hs.660298::Hs.623861 || hSQ019383 || || tubulin tyrosine ligase-like family, member 1::Tubulin tyrosine ligase-like family, member 1 || TTLL1 || || 25809 || || hSQ019383 || || || hHC029223::hHC029223 || 349153	-1.075	-1.29
hSQ011365	|| || hSQ011365 || XM_378842 || hypothetical gene supported by BC033316 || LOC400742 || || 400742 || || hSQ011365 || || || hHR030949::hHR030949 || 332060	-2.835	-3.21
hSQ009382	|| Hs.118633 || hSQ009382 || || 2'-5'-oligoadenylate synthetase-like || OASL || || 8638 || || hSQ009382 || || || hHC017714::hHC017714 || 338218	-0.78	-0.66
hSQ006376	|| || hSQ006376 || || Similar to Dynein heavy chain at 16F || LOC200383 || || 200383::79964 || || hSQ006376 || || || hHC004400::hHC004400 || 385316	0.01
hSQ013217	|| Hs.496057 || hSQ013217 || NM_032591 || Solute carrier family 9 (sodium/hydrogen exchanger), member 7::solute carrier family 9 (sodium/hydrogen exchanger), member 7 || SLC9A7 || || 84679 || || hSQ013217 || || || hHR026029::hHR026029 || 333440	-0.23	0.18
hSQ031956	|| Hs.132299 || hSQ031956 || BC033555 || Transcribed locus, moderately similar to XP_542219.2 PREDICTED: similar to ring finger protein 126 isoform 2 [Canis familiaris]::Ring finger protein 126 pseudogene 1 || RNF126P1 || || 376412 || || hSQ031956 || || || hHR025807::hHR025807 || 379141	-0.38	-0.95
hSQ006195	|| Hs.12082 || hSQ006195 || || Chromosome 5 open reading frame 26::chromosome 5 open reading frame 26 || C5orf26 || || 114915 || || hSQ006195 || || || hHC011114::hHC011114 || 336857	1.6	1.8
hSQ018211	|| || hSQ018211 || XM_499223 || LOC442127 || LOC442127 || || 442127 || || hSQ018211 || || || hHR029330::hHR029330 || 338383	-1.6	-2.14
hSQ024697	|| || hSQ024697 || AJ238852.1::AJ238852 || RNA, U86 small nucleolar || RNU86 || || 116936 || || hSQ024697 || || || hHR023768::hHR023768 || 388032	-2.365	-1.59
hSQ033353	|| || hSQ033353 || XM_498015 || similar to Tubulin alpha-6 chain (Alpha-tubulin 6) (Alpha-tubulin isotype M-alpha-6) || LOC391824 || || 391824 || || hSQ033353 || || || hHR027213::hHR027213 || 398615	-0.635	-1.16
hSQ025561	|| || hSQ025561 || XM_498530 || LOC440070 || LOC440070 || || 440070 || || hSQ025561 || || || hHR015276::hHR015276 || 416845	-1.29	-0.7
hSQ038656	|| Hs.249972 || hSQ038656 || || Similar to Dynein heavy chain at 16F::Dynein, axonemal, heavy chain 6 || LOC200383 || || 200383 || || hSQ038656 || || || hHC014233::hHC014233 || 332859	-0.36	0.4
hSQ007998	|| || hSQ007998 || XM_373035 || similar to RIKEN cDNA 9930021J17 || LOC391705 || || 391705 || || hSQ007998 || || || hHR016445::hHR016445 || 365946	3.34	3.35
hSQ003120	|| Hs.591239 || hSQ003120 || XM_496603 || similar to 14-3-3 protein epsilon (14-3-3E) (Mitochondrial import stimulation factor L subunit) (MSF L) || LOC440917 || || 440917 || || hSQ003120 || || || hHR028737::hHR028737 || 398670	-2.35	-1.75
hSQ011671	|| Hs.182825 || hSQ011671 || NM_007209 || Ribosomal protein L35::ribosomal protein L35 || RPL35 || || 11224 || || hSQ011671 || || || hHR030556::hHR030556 || 357302	1.29	0.65
hSQ006492	|| || hSQ006492 || || || || || || || hSQ006492 || || || hHA036117::hHA036117 || 398996	1.07
hSQ018774	|| || hSQ018774 || XM_498981 || LOC441042 || LOC441042 || || 441042 || || hSQ018774 || || || hHR014964::hHR014964 || 413193	-0.79
hSQ019528	|| Hs.191475::Hs.675489 || hSQ019528 || AL137339 || Clone HLS_IMAGE_238756 mRNA sequence::hypothetical protein LOC149401 || LOC149401 || || 149401 || || hSQ019528 || || || hHR020105::hHR020105 || 367100	-1.93	-1.1
hSQ036370	|| Hs.567809 || hSQ036370 || XM_208234 || similar to unactive progesterone receptor, 23 kD || LOC284672 || || 284672 || || hSQ036370 || || || hHR029573::hHR029573 || 368309	-1.18	-1.1
hSQ039943	|| || hSQ039943 || || || || || || || hSQ039943 || || || hHA033422::hHA033422 || 342577	-0.92
hSQ017815	|| Hs.372946 || hSQ017815 || AK023465 || Similar to LIM and senescent cell antigen-like domains 3::hypothetical protein LOC339692 || LOC440895::LIMS3::LOC339692 || || 440895::339692 || || hSQ017815 || || || hHR031858::hHR031858 || 400861	-0.275	-0.74
hSQ009743	|| Hs.660606::Hs.696757 || hSQ009743 || || excision repair cross-complementing rodent repair deficiency, complementation group 4::Excision repair cross-complementing rodent repair deficiency, complementation group 4 || ERCC4 || || 2072 || || hSQ009743 || || || hHC013584::hHC013584 || 415546	1.33	2.21
hSQ015321	|| || hSQ015321 || || || || || || || hSQ015321 || || || hHA037843::hHA037843 || 383962	0.09
hSQ027306	|| Hs.502618 || hSQ027306 || || reticulon 4 receptor-like 2 || RTN4RL2 || || 349667 || || hSQ027306 || || || hHC021002::hHC021002 || 336604	-0.6	-0.03
hSQ019107	|| Hs.148259::Hs.652473 || hSQ019107 || M21191 || Chromosome 10 open reading frame 122::Aldolase A, fructose-bisphosphate pseudogene 2 || ALDOAP2 || || 228 || || hSQ019107 || || || hHR023782::hHR023782 || 403597	-0.74	-0.56
hSQ010838	|| || hSQ010838 || XM_498088 || similar to myosin regulatory light chain-like || LOC442204 || || 442204 || || hSQ010838 || || || hHR026899::hHR026899 || 384726	-1.265	-1.54
hSQ015834	|| Hs.187635 || hSQ015834 || || Non-protein coding RNA 153::chromosome 20 open reading frame 19 || NCRNA00153 || || 55857 || || hSQ015834 || || || hHC006035::hHC006035 || 408409	-2.445	-1.89
hSQ028597	|| Hs.633075::Hs.656255 || hSQ028597 || || KIAA0114::KIAA0114 || KIAA0114 || || 57291 || || hSQ028597 || || || hHR004996::hHR004996 || 359881	-1.775	-2.58
hSQ003997	|| || hSQ003997 || EST_AI225067 || AI225067_Exon1_254 || EST_AI225067 || || || || hSQ003997 || || || hHE041046::hHE041046 || 372255	-2.105	-1.76
hSQ033537	|| Hs.130553::Hs.656137 || hSQ033537 || NM_007155 || Transcribed locus::zona pellucida glycoprotein 3 (sperm receptor)::Zona pellucida glycoprotein 3 (sperm receptor) || ZP3 || || 7784 || || hSQ033537 || || || hHR021935::hHR021935 || 410802	-1.1	-1.45
hSQ004828	|| || hSQ004828 || XM_498359 || similar to Chloride intracellular channel protein 4 (Intracellular chloride ion channel protein p64H1) || LOC442447 || || 442447 || || hSQ004828 || || || hHR011284::hHR011284 || 356481	-0.94	-0.38
hSQ038760	|| Hs.523185 || hSQ038760 || XM_208072 || Ribosomal protein L13a::Similar to ribosomal protein L13a || LOC283340 || || 283340 || || hSQ038760 || || || hHR031749::hHR031749 || 395041	-0.7	-0.88
hSQ022126	|| || hSQ022126 || XM_370727 || similar to ribosomal protein L13a; 60S ribosomal protein L13a; 23 kD highly basic protein || RP11-365K22.1 || || 387930 || || hSQ022126 || || || hHR031662::hHR031662 || 371192	-0.835	-1.05
hSQ039204	|| Hs.590939 || hSQ039204 || || TCF3 (E2A) fusion partner (in childhood Leukemia)::TCF3 (E2A) fusion partner (in childhood Leukemia) || TFPT || || 29844 || || hSQ039204 || || || hHA040088::hHA040088 || 388864	-0.945	-0.9
hSQ031179	|| || hSQ031179 || XM_378976 || hypothetical LOC400843 || LOC400843 || || 400843 || || hSQ031179 || || || hHR021017::hHR021017 || 362197	-0.11	-0.81
hSQ008607	|| || hSQ008607 || XM_016093 || similar to Eukaryotic translation initiation factor 5A (eIF-5A) (eIF-4D) (Rev-binding factor) || LOC143243 || || 143243 || || hSQ008607 || || || hHR029063::hHR029063 || 409593	-0.72	-0.84
hSQ019045	|| || hSQ019045 || || || XM_498736 || || 440572 || || hSQ019045 || || || hHR031320::hHR031319::hHR031319::hHR031320 || 412588	-2.87	-3.21
hSQ036732	|| || hSQ036732 || XM_065750 || uncharacterized hematopoietic stem/progenitor cells protein MDS029 pseudogene 2 || LOC130500 || || 130500 || || hSQ036732 || || || hHR028316::hHR028316 || 386616	-0.17	-0.18
hSQ008635	|| || hSQ008635 || XM_499358 || similar to hypothetical protein || LOC392089 || || 392089 || || hSQ008635 || || || hHR026940::hHR026940 || 414707	-2.89	-2.8
hSQ009146	|| || hSQ009146 || EST_AI301111 || AI301111_Exon1_135 || EST_AI301111 || || || || hSQ009146 || || || hHE040979::hHE040979 || 408729	-1.535	-1.62
hSQ039234	|| Hs.563205::Hs.656574::Hs.699399 || hSQ039234 || || FAT tumor suppressor homolog 4 (Drosophila) || FAT4 || || 79633 || || hSQ039234 || || || hHC021938::hHC021938 || 338081	-0.14	0.8
hSQ027223	|| || hSQ027223 || AC023644::AC023644.6 || ferritin, heavy polypeptide-like 11 || FTHL11 || || 2503 || || hSQ027223 || || || hHR029415::hHR029415 || 349429	1.88	3.26
hSQ037080	|| Hs.568288 || hSQ037080 || XM_496721 || similar to unactive progesterone receptor, 23 kD || LOC441050 || || 441050 || || hSQ037080 || || || hHR028029::hHR028029 || 393857	-2.47	-1.56
hSQ014950	|| Hs.632783::Hs.660298 || hSQ014950 || NM_001008572 || Transcribed locus::tubulin tyrosine ligase-like family, member 1::Tubulin tyrosine ligase-like family, member 1 || TTLL1 || || 25809 || || hSQ014950 || || || hHR011922::hHR011922 || 376017	-1.305	-1.42
hSQ001857	|| Hs.496057 || hSQ001857 || || Solute carrier family 9 (sodium/hydrogen exchanger), member 7::solute carrier family 9 (sodium/hydrogen exchanger), member 7 || SLC9A7 || || 84679 || || hSQ001857 || || || hHC028148::hHC028148 || 392192	-0.28	-0.16
hSQ043950	|| || hSQ043950 || || choline kinase beta || CHKB || || 1120 || || hSQ043950 || || || hHA038300::hHA038300 || 386509	-1.93	-1.6
hSQ034832	|| || hSQ034832 || || similar to heterogeneous nuclear ribonucleoprotein K || LOC389053 || || 389053 || || hSQ034832 || || || hHR026848::hHR026848 || 356161	-0.985	-0.65
hSQ035856	|| Hs.656137 || hSQ035856 || || zona pellucida glycoprotein 3 (sperm receptor)::Zona pellucida glycoprotein 3 (sperm receptor) || ZP3 || || 7784 || || hSQ035856 || || || hHC032187::hHC032187 || 349218	-0.97	-1.17
hSQ007988	|| || hSQ007988 || XM_496420 || heat shock protein 90kDa alpha (cytosolic), class A member 3 (pseudogene) || HSP90AA3P::XM_496420 || || 3322::440696 || || hSQ007988 || || || hHR019073::hHR019073 || 363577	-1.575	-1.01
hSQ043490	|| Hs.591171 || hSQ043490 || || COX11 homolog, cytochrome c oxidase assembly protein (yeast)::COX11 homolog, cytochrome c oxidase assembly protein (yeast) || COX11 || || 1353 || || hSQ043490 || || || hHC018951::hHC018951 || 348851	-2.145	-2.27
hSQ032556	|| Hs.515517 || hSQ032556 || || Ribosomal protein L18::ribosomal protein L18 || RPL18 || || 6141 || || hSQ032556 || || || hHC026260::hHC026260 || 355217	-1.06	-1.51
hSQ043810	|| || hSQ043810 || || DiGeorge syndrome critical region gene 5 (non-protein coding) || DGCR5 || || 26220 || || hSQ043810 || || || hHO047622::hHO047622 || 375564	-1.2	-1.71
hSQ010008	|| || hSQ010008 || XM_496987 || similar to hypothetical protein A630048M13 || LOC441371 || || 441371 || || hSQ010008 || || || hHR029347::hHR029347 || 380153	0.785	0.23
hSQ040886	|| Hs.644625 || hSQ040886 || || leucine-rich repeats and IQ motif containing 3::Leucine-rich repeats and IQ motif containing 3 || LRRIQ3 || || 127255 || || hSQ040886 || || || hHC005135::hHC005135 || 411167	-4.69	-3.63
hSQ033130	|| Hs.75527 || hSQ033130 || || Adenylosuccinate lyase::adenylosuccinate lyase || ADSL || || 158 || || hSQ033130 || || || hHA037287::hHA037287 || 350444	1.12	1.01
hSQ033233	|| Hs.180414::Hs.662055 || hSQ033233 || || RNA, small nucleolar || NR_001453 || || 85389 || || hSQ033233 || || || hHR020045::hHR020045 || 362781	-0.735	-0.19
hSQ024478	|| || hSQ024478 || XM_498494 || hypothetical gene supported by BC012394; BC053611 || LOC440000 || || 440000 || || hSQ024478 || || || hHR016753::hHR016753 || 329971	0.085	-0.29
hSQ002922	|| || hSQ002922 || XM_497661 || similar to protein phosphatase 1, regulatory (inhibitor) subunit 11 isoform 1; hemochromatosis candidate gene V; t-complex-associated-testis-expressed 5; inhibitor-3 || LOC391014 || || 391014 || || hSQ002922 || || || hHR020606::hHR020606 || 338294	0.2	0.87
hSQ044502	|| || hSQ044502 || || || || || || || hSQ044502 || || || hHA038479::hHA038479 || 378773	-0.76	-0.17
hSQ043500	|| Hs.427957 || hSQ043500 || XM_291885 || similar to Tryptophanyl-tRNA synthetase (Tryptophan--tRNA ligase) (TrpRS) (IFP53) (hWRS) || LOC341112 || || 341112 || || hSQ043500 || || || hHR014917::hHR014917 || 331728	0.665	0.77
hSQ034525	|| Hs.444279 || hSQ034525 || || GC-rich promoter binding protein 1::GC-rich promoter binding protein 1::hypothetical protein LOC340085 || GPBP1::LOC340085 || || 65056::340085 || || hSQ034525 || || || hHR011231::hHR011231 || 409136	0.2	1.23
hSQ034750	|| Hs.178551 || hSQ034750 || || Ribosomal protein L8::ribosomal protein L8 || RPL8 || || 6132 || || hSQ034750 || || || hHC027451::hHC027451 || 377485	-0.955	-1.39
hSQ010363	|| || hSQ010363 || || || || || || || hSQ010363 || || || hHA035154::hHA035154 || 376326	-0.955	-0.95
hSQ018519	|| Hs.352243 || hSQ018519 || || Chloride channel Kb || CLCNKB || || 1188 || || hSQ018519 || || || hHC020516::hHC020516 || 387745	-0.41	0.3
hSQ003872	|| || hSQ003872 || XM_497911 || similar to glutathione S-transferase M5 || LOC391511 || || 391511 || || hSQ003872 || || || hHR026990::hHR026990 || 343719	-0.6	-0.8
hSQ018171	|| || hSQ018171 || AL034379.8::AL034379 || ferritin, heavy polypeptide-like 1 || FTHL1 || || 2496 || || hSQ018171 || || || hHR027290::hHR027290 || 341913	0.055	1.2
hSQ029543	|| Hs.279696 || hSQ029543 || || Sulfatase modifying factor 2::sulfatase modifying factor 2 || SUMF2 || || 25870 || || hSQ029543 || || || hHA038363::hHA038363 || 410093	-1.605	-0.49
hSQ001036	|| Hs.469723 || hSQ001036 || AJ006835 || Regulator of chromosome condensation 1::regulator of chromosome condensation 1::RNA, U17D small nucleolar || RCC1::snRNA_U17_87::SNHG3 || || 1104::8420 || || hSQ001036 || || || hHR017955::hHR017955 || 351623	-3.655	-4.11
hSQ036307	|| Hs.472165 || hSQ036307 || || Chromosome 20 open reading frame 7::chromosome 20 open reading frame 7 || C20orf7 || || 79133 || || hSQ036307 || || || hHA036826::hHA036826 || 403674	-0.185	0.53
hSQ039524	|| || hSQ039524 || AB028893.1::AB028893 || RNA, U34 small nucleolar || RNU34 || || 26817 || || hSQ039524 || || || hHR012645::hHR012645 || 351385	-2.09	-1.89
hSQ008921	|| Hs.593159 || hSQ008921 || || Morf4 family associated protein 1-like 1::Morf4 family associated protein 1-like 1 || MRFAP1L1 || || 114932 || || hSQ008921 || || || hHC008926::hHC008926 || 401018	-1.225	-0.25
hSQ026864	|| || hSQ026864 || XM_290463 || similar to bA182L21.1 (novel protein similar to hypothetical proteins) || LOC439978 || || 439978 || || hSQ026864 || || || hHR029296::hHR029296 || 359717	0.765	0.51
hSQ040797	|| Hs.438429 || hSQ040797 || NM_001022 || Ribosomal protein S19::ribosomal protein S19 || RPS19 || || 6223 || || hSQ040797 || || || hHR030201::hHR030201 || 396736	-0.685	-1.17
hSQ007008	|| || hSQ007008 || || || || || || || hSQ007008 || || || hHA040107::hHA040107 || 345980	-0.275	-0.43
hSQ015261	|| || hSQ015261 || EST_AI129115 || AI129115_Exon1_73 || EST_AI129115 || || || || hSQ015261 || || || hHE040910::hHE040910 || 343034	0.105	0.31
hSQ024268	|| Hs.180414::Hs.690635 || hSQ024268 || || RNA, small nucleolar || NR_001454 || || 85390 || || hSQ024268 || || || hHR019184::hHR019184 || 385922	-3.56	-2.53
hSQ012447	|| || hSQ012447 || EST_AA701284 || AA701284_Exon1_149 || EST_AA701284 || || || || hSQ012447 || || || hHE040956::hHE040956 || 414411	-3.055	-1.19
hSQ017609	|| Hs.552700 || hSQ017609 || AK096982 || hypothetical gene LOC283846::Nuclear pore complex interacting protein-like 3 || DKFZp547E087 || || 283846 || || hSQ017609 || || || hHR028155::hHR028155 || 349648	-0.155	0.56
hSQ015586	|| || hSQ015586 || XM_495988 || similar to ribosomal protein L13a; 60S ribosomal protein L13a; 23 kD highly basic protein || LOC440179 || || 440179 || || hSQ015586 || || || hHR029158::hHR029158 || 403097	-1.445	-1.66
hSQ041511	|| Hs.438429 || hSQ041511 || || Ribosomal protein S19::ribosomal protein S19 || RPS19 || || 6223 || || hSQ041511 || || || hHC030747::hHC030747 || 349216	-0.655	-1.1
hSQ028112	|| Hs.593159 || hSQ028112 || || Morf4 family associated protein 1-like 1::Morf4 family associated protein 1-like 1 || MRFAP1L1 || || 114932 || || hSQ028112 || || || hHA034285::hHA034285 || 335131	-2.98	-1.04
hSQ013145	|| || hSQ013145 || XM_498972 || hypothetical gene supported by AK123781 || LOC441028 || || 441028 || || hSQ013145 || || || hHR008319::hHR008319 || 347993	-0.17	0.54
hSQ016652	|| || hSQ016652 || XM_294894 || hypothetical LOC339281 || LOC339281 || || 339281 || || hSQ016652 || || || hHR016406::hHR016406 || 336225	-1.54	-1.06
hSQ030993	|| Hs.631544::Hs.699759 || hSQ030993 || || Chromosome 19 open reading frame 33::chromosome 19 open reading frame 33 || C19orf33 || || 64073 || || hSQ030993 || || || hHC026190::hHC026190 || 369515	-1.27	-0.84
hSQ022490	|| Hs.456057 || hSQ022490 || XM_370910 || hypothetical LOC388181 || LOC388181 || || 388181 || || hSQ022490 || || || hHR026605::hHR026605 || 334364	-1.485	-0.65
hSQ040603	|| Hs.556014 || hSQ040603 || XM_063481 || similar to kelch-like 9 || LOC123103 || || 123103 || || hSQ040603 || || || hHR016622::hHR016622 || 343275	-1.21	-0.38
hSQ001622	|| || hSQ001622 || || immunoglobulin heavy locus || IGH@ || || 3492 || || hSQ001622 || || || hHO045137::hHO045137 || 367970	-1.11	-0.4
hSQ020901	|| Hs.434269 || hSQ020901 || || Aryl hydrocarbon receptor nuclear translocator-like 2 || ARNTL2 || || 56938 || || hSQ020901 || || || hHC012080::hHC012080 || 386038	-0.94	-0.99
hSQ009235	|| Hs.48384::Hs.655929 || hSQ009235 || || Heparan sulfate (glucosamine) 3-O-sulfotransferase 3B1::hypothetical protein MGC12916::Hypothetical protein MGC12916 || MGC12916 || || 84815 || || hSQ009235 || || || hHR010333::hHR010333 || 329024	0.6	1.22
hSQ017283	|| Hs.596756::Hs.675446 || hSQ017283 || AK000982 || Transcribed locus::**Hypothetical protein FLJ10120 || FLJ10120::LRRC37A4 || || 55073 || || hSQ017283 || || || hHR031351::hHR031351 || 380904	-0.47	0.01
hSQ002069	|| Hs.529053 || hSQ002069 || || Complement component 3::complement component 3 || C3 || || 718 || || hSQ002069 || || || hHC020020::hHC020020 || 356623	0.51	0.42
hSQ022963	|| Hs.581614 || hSQ022963 || || mitochondrial ribosomal protein S22::Mitochondrial ribosomal protein S22 || MRPS22 || || 56945 || || hSQ022963 || || || hHC015942::hHC015942 || 375527	-1.27	-1.5
hSQ016708	|| Hs.631672::Hs.699302 || hSQ016708 || AF086412 || BCL2-like 13 (apoptosis facilitator)::BCL2-like 13 (apoptosis facilitator)::hypothetical protein ZD77D08 || BCL2L13::ZD77D08 || || 23786::25779 || || hSQ016708 || || || hHR002482::hHR002482 || 401968	-1.64
hSQ030982	|| || hSQ030982 || XM_497846 || similar to Phosphatidylethanolamine-binding protein (PEBP) (Prostatic binding protein) (HCNPpp) (Neuropolypeptide h3) (Raf kinase inhibitor protein) (RKIP) || LOC442022 || || 442022 || || hSQ030982 || || || hHR029483::hHR029483 || 412240	-0.27	0.23
hSQ039811	|| Hs.75527 || hSQ039811 || || Adenylosuccinate lyase::adenylosuccinate lyase || ADSL || || 158 || || hSQ039811 || || || hHA034661::hHA034661 || 367338	0.09	0.14
hSQ001942	|| Hs.526261::Hs.679714 || hSQ001942 || XM_373042 || similar to myosin regulatory light chain-like || LOC391722 || || 391722 || || hSQ001942 || || || hHR025532::hHR025532 || 386750	-0.96	-1.06
hSQ010104	|| Hs.411573 || hSQ010104 || || Guanylate cyclase 1, soluble, beta 2::guanylate cyclase 1, soluble, beta 2 || GUCY1B2 || || 2974 || || hSQ010104 || || || hHC013642::hHC013642 || 407378	-1.93	-0.98
hSQ034915	|| Hs.632795 || hSQ034915 || XM_497098 || similar to Transcription factor Dp-1 (E2F dimerization partner 1) (DRTF1-polypeptide-1) (DRTF1) || LOC441488 || || 441488 || || hSQ034915 || || || hHR028266::hHR028266 || 374642	0.47	-0.04
hSQ021022	|| Hs.195725::Hs.652076::Hs.651653 || hSQ021022 || AK057376 || hypothetical protein LOC151171 || LOC151171 || || 151171 || || hSQ021022 || || || hHR017537::hHR017537 || 363422	-1.13	-0.49
hSQ026315	|| Hs.312592 || hSQ026315 || || EMX2 opposite strand (non-protein coding)::EMX2 opposite strand (non-protein coding) || EMX2OS || || 196047 || || hSQ026315 || || || hHC014540::hHC014540 || 389387	0.64	1.01
hSQ026577	|| || hSQ026577 || || choline kinase beta || CHKB || || 1120 || || hSQ026577 || || || hHA038150::hHA038150 || 340980	-1.915	-1.81
hSQ030039	|| || hSQ030039 || || || || || || || hSQ030039 || || || hHA038463::hHA038463 || 347901	0.665	0.66
hSQ033397	|| Hs.104636 || hSQ033397 || || Tubby like protein 2::tubby like protein 2 || TULP2 || || 7288 || || hSQ033397 || || || hHC016841::hHC016841 || 366581	2.43	2.14
hSQ031065	|| || hSQ031065 || || || || || || || hSQ031065 || || || hHA038845::hHA038845 || 330854	0.33	0.41
hSQ038467	|| || hSQ038467 || XM_498140 || similar to solute carrier family 25, member 5 || LOC442255 || || 442255 || || hSQ038467 || || || hHR027438::hHR027438 || 369264	-0.95	-1.47
hSQ005807	|| Hs.482549::Hs.663229 || hSQ005807 || AB028977 || Synaptic vesicle glycoprotein 2C || SV2C || || 22987 || || hSQ005807 || || || hHR008994::hHR008994 || 371751	-1.24	-0.61
hSQ022323	|| || hSQ022323 || XM_375041 || similar to KIAA1641 protein; melanoma-associated antigen; CLL-associated antigen KW-1 || LOC400172 || || 400172 || || hSQ022323 || || || hHR027023::hHR027023 || 411404	-0.63
hSQ035597	|| Hs.75527 || hSQ035597 || || Adenylosuccinate lyase::adenylosuccinate lyase || ADSL || || 158 || || hSQ035597 || || || hHC023774::hHC023774 || 338755	1.155	0.98
hSQ015935	|| || hSQ015935 || XM_496695 || LOC441017 || LOC441017 || || 441017 || || hSQ015935 || || || hHR007182::hHR007182 || 371140	0.61	0.95
hSQ010155	|| Hs.611432 || hSQ010155 || || RGD motif, leucine rich repeats, tropomodulin domain and proline-rich containing::RGD motif, leucine rich repeats, tropomodulin domain and proline-rich containing || RLTPR || || 146206 || || hSQ010155 || || || hHA033230::hHA033230 || 342288	-0.8	-0.51
hSQ017025	|| || hSQ017025 || XM_373970 || hypothetical LOC388917 || LOC388917 || || 388917 || || hSQ017025 || || || hHR024480::hHR024480 || 413913	-0.495	-0.85
hSQ023271	|| || hSQ023271 || XM_498671 || hypothetical gene supported by BC045575 || LOC440442 || || 440442 || || hSQ023271 || || || hHR028403::hHR028403 || 409033	-0.785	-0.56
hSQ006589	|| || hSQ006589 || || || XM_374600 || || 392862 || || hSQ006589 || || || hHR022036::hHR022036::hHR022058::hHR022058 || 336007	0.36	-0.24
hSQ006537	|| Hs.470457 || hSQ006537 || || COBL-like 1::COBL-like 1 || COBLL1 || || 22837 || || hSQ006537 || || || hHA038135::hHA038135 || 412286	-1.94
hSQ038310	|| || hSQ038310 || XM_496266 || similar to ankyrin repeat domain 20A || MGC26718 || || 440482 || || hSQ038310 || || || hHR031446::hHR031446 || 372931	-5.09	-4.01
hSQ000739	|| || hSQ000739 || XM_496717 || similar to eukaryotic translation elongation factor 1 alpha 2 || LOC389223 || || 389223 || || hSQ000739 || || || hHR028343::hHR028343 || 412508	-1.245	-0.77
hSQ029695	|| Hs.660066 || hSQ029695 || || cat eye syndrome chromosome region, candidate 4 (non-protein coding)::Cat eye syndrome chromosome region, candidate 4 (non-protein coding) || CECR4 || || 27441 || || hSQ029695 || || || hHC013619::hHC013619 || 408707	-1.205	-1.59
hSQ019747	|| || hSQ019747 || || || XM_499313 || || 442569 || || hSQ019747 || || || hHR029521::hHR029518::hHR029518::hHR029521 || 329698	0.485	0.19
hSQ010584	|| || hSQ010584 || || tRNA::tRNA || TRNK::TRNY || || 4566::4579 || || hSQ010584 || || || hHR030940::hHR030940 || 357870	-1.09
hSQ012684	|| || hSQ012684 || || ribonuclease H1 pseudogene 2 || RNASEH1P2 || || 390766 || || hSQ012684 || || || hHR029339::hHR029339 || 409781	-0.915	0.35
hSQ006968	|| Hs.512059 || hSQ006968 || XM_496711 || similar to eukaryotic translation elongation factor 1 alpha 1 || LOC441032 || || 441032 || || hSQ006968 || || || hHR030211::hHR030211 || 381369	-0.67	-0.28
hSQ027296	|| || hSQ027296 || XM_496047 || similar to hect (homologous to the E6-AP (UBE3A) carboxyl terminus) domain and RCC1 (CHC1)-like domain (RLD) 2 || LOC440250 || || 440250 || || hSQ027296 || || || hHR028525::hHR028525 || 335123	-0.69	0.32
hSQ007313	|| Hs.388888 || hSQ007313 || NM_152583 || armadillo repeat containing, X-linked 4 || ARMCX4 || || 158947 || || hSQ007313 || || || hHR019470::hHR019470 || 370175	-0.66	-0.01
hSQ027305	|| || hSQ027305 || XM_296315 || similar to 60S ribosomal protein L35 || LOC341604 || || 341604 || || hSQ027305 || || || hHR027713::hHR027713 || 363585	-0.065	-0.56
hSQ023979	|| Hs.149894 || hSQ023979 || || Mitochondrial translational initiation factor 2::mitochondrial translational initiation factor 2 || MTIF2 || || 4528 || || hSQ023979 || || || hHC028348::hHC028348 || 358296	-0.475	-1.79e-09
hSQ012873	|| || hSQ012873 || XM_496486 || similar to Serine/threonine-protein kinase Nek2 (NimA-related protein kinase 2) (NimA-like protein kinase 1) (HSPK 21) || LOC440785 || || 440785 || || hSQ012873 || || || hHR031306::hHR031306 || 407895	-2.385	-0.74
hSQ004781	|| || hSQ004781 || || || || || || || hSQ004781 || || || hHA036998::hHA036998 || 341403	2.245	1.72
hSQ017213	|| Hs.442339::Hs.557107 || hSQ017213 || BC044242 || hypothetical protein LOC222967::hypothetical protein LOC285927 || LOC222967::LOC285927 || || 222967::285927 || || hSQ017213 || || || hHR031781::hHR031781 || 367333	-1.26	-1.95
hSQ012880	|| Hs.484588::Hs.655232 || hSQ012880 || || Amylase, alpha 2B (pancreatic)::amylase, alpha 1A (salivary)::amylase, alpha 2A (pancreatic)::Amylase, alpha 1A (salivary) || AMY1A::AMY2A || || 276::279 || || hSQ012880 || || || hHR028561::hHR028560::hHR028562::hHR028564::hHR028564::hHR028561::hHR028560::hHR028562 || 330452	-0.915	0.83
hSQ040845	|| Hs.567992 || hSQ040845 || XM_372262 || Hypothetical LOC389901::similar to ATP-dependent DNA helicase II, 70 kDa subunit || LOC389901 || || 389901 || || hSQ040845 || || || hHR030634::hHR030634 || 407014	-1.005	-1.16
hSQ039625	|| || hSQ039625 || XM_495989 || similar to zinc finger, CCHC domain containing 7 || LOC440180 || || 440180 || || hSQ039625 || || || hHR027307::hHR027307 || 383292	-2.06	-1.02
hSQ005868	|| Hs.171909 || hSQ005868 || NM_005089 || Zinc finger (CCCH type), RNA-binding motif and serine/arginine rich 2::zinc finger (CCCH type), RNA-binding motif and serine/arginine rich 2 || ZRSR2 || || 8233 || || hSQ005868 || || || hHR029185::hHR029185 || 333824	-1.26	-0.13
hSQ018298	|| Hs.168586 || hSQ018298 || || T-cell leukemia homeobox 2::T-cell leukemia homeobox 2 || TLX2 || || 3196 || || hSQ018298 || || || hHA037957::hHA037957 || 331775	-1.27	-0.44
hSQ024256	|| || hSQ024256 || XM_063123 || similar to zinc finger protein 36-like 3 || LOC122423 || || 122423 || || hSQ024256 || || || hHR025071::hHR025071 || 351577	-0.74	-0.17
hSQ005093	|| || hSQ005093 || XM_499012 || hypothetical gene supported by AB002449 || LOC441104 || || 441104 || || hSQ005093 || || || hHR010925::hHR010925 || 362123	-0.75	-0.54
hSQ005297	|| Hs.522143 || hSQ005297 || XM_498631 || Familial Mediterranean fever locus region, mRNA sequence::Hypothetical LOC440334 || LOC440334 || || 440334 || || hSQ005297 || || || hHR021524::hHR021524 || 392965	-0.785	-0.76
hSQ021215	|| Hs.515176::Hs.677375 || hSQ021215 || AK026312 || Transcribed locus::hypothetical protein FLJ22659 || FLJ22659::LOC79999 || || 79999 || || hSQ021215 || || || hHR032137::hHR032137 || 326926	-0.16	0.22
hSQ024537	|| || hSQ024537 || XM_497945 || similar to Kruppel-like factor 7 (ubiquitous) || LOC442096 || || 442096 || || hSQ024537 || || || hHR026852::hHR026852 || 388526	-1.15	-0.25
hSQ025665	|| || hSQ025665 || || || XM_498202 || || 442311 || || hSQ025665 || || || hHR027946::hHR027947::hHR027946::hHR027947 || 407265	-2.36
hSQ014459	|| Hs.657779 || hSQ014459 || || Hypothetical protein FLJ20054::DENN/MADD domain containing 1B || FLJ20054 || || 54530 || || hSQ014459 || || || hHC004316::hHC004316 || 387204	2.305	2.81
hSQ015243	|| Hs.535591::Hs.598037 || hSQ015243 || AK074570 || similar to KIAA1641 protein || LOC375251 || || 375251 || || hSQ015243 || || || hHR026472::hHR026472 || 414359	-2.695	-2.01
hSQ027720	|| || hSQ027720 || EST_AA626273 || AA626273_Exon1_7 || EST_AA626273 || || || || hSQ027720 || || || hHE040916::hHE040916 || 391955	0.215	0.51
hSQ029930	|| || hSQ029930 || XM_373631 || hypothetical gene supported by BC033162 || LOC388129 || || 388129 || || hSQ029930 || || || hHR023700::hHR023700 || 413273	-2.18	-1.79
hSQ020498	|| Hs.611432 || hSQ020498 || AB113647 || RGD motif, leucine rich repeats, tropomodulin domain and proline-rich containing::RGD motif, leucine rich repeats, tropomodulin domain and proline-rich containing || RLTPR || || 146206 || || hSQ020498 || || || hHR027233::hHR027233 || 364901	-0.74	-0.5
hSQ021469	|| Hs.312592 || hSQ021469 || AY117034 || EMX2 opposite strand (non-protein coding)::EMX2 opposite strand (non-protein coding) || EMX2OS || || 196047 || || hSQ021469 || || || hHR003307::hHR003307 || 381969	0.89	1.08
hSQ037460	|| Hs.638478 || hSQ037460 || AK093678 || hypothetical protein LOC286442 || LOC286442 || || 286442 || || hSQ037460 || || || hHR019501::hHR019501 || 334497	-0.93
hSQ022854	|| Hs.408293 || hSQ022854 || BC014590 || centrosomal protein 170kDa::centrosomal protein 170kDa-like || CEP170::CEP170L || || 9859::220766 || || hSQ022854 || || || hHR029762::hHR029762 || 343498	-0.83	-0.2
hSQ034804	|| || hSQ034804 || || || XM_498223 || || 442332 || || hSQ034804 || || || hHR025903::hHR025904::hHR025903::hHR025904 || 379273	-1.47	-1.1
hSQ004665	|| || hSQ004665 || || || || || || || hSQ004665 || || || hHA038248::hHA038248 || 358089	1.36	1.66
hSQ028610	|| Hs.182825 || hSQ028610 || || Ribosomal protein L35::ribosomal protein L35 || RPL35 || || 11224 || || hSQ028610 || || || hHC030726::hHC030726 || 376113	0.33	0.01
hSQ013375	|| Hs.599262 || hSQ013375 || || hypothetical protein MGC4771 || MGC4771 || || 84754 || || hSQ013375 || || || hHC017711::hHC017711 || 410876	-2.455	-1.89
hSQ035610	|| Hs.434269::Hs.663740 || hSQ035610 || NM_020183 || Aryl hydrocarbon receptor nuclear translocator-like 2 || ARNTL2 || || 56938 || || hSQ035610 || || || hHR006872::hHR006872 || 388698	-0.435	-0.59
hSQ032488	|| Hs.523789 || hSQ032488 || AF001893 || Non-protein coding RNA 84::nuclear paraspeckle assembly transcript 1 (non-protein coding) || NCRNA00084 || || 283131 || || hSQ032488 || || || hHR002881::hHR002881 || 333150	-1.265	-0.63
hSQ035605	|| || hSQ035605 || || || || || || || hSQ035605 || || || hHA036592::hHA036592 || 359857	1.34	1.61
hSQ043827	|| || hSQ043827 || XM_371770 || similar to heterogeneous nuclear ribonucleoprotein K || LOC389322 || || 389322 || || hSQ043827 || || || hHR027353::hHR027353 || 363019	-1.89	-1.15
hSQ044911	|| || hSQ044911 || M33940.1::M33940 || tRNA valine 1 || TRV1 || || 7239 || || hSQ044911 || || || hHR032229::hHR032229 || 395726	-7.19	-6.99
hSQ036489	|| || hSQ036489 || || || || || || || hSQ036489 || || || hHA032874::hHA032874 || 375067	3.915	4.8
hSQ030759	|| || hSQ030759 || || AI791445_Exon1_43 || EST_AI791445::TRBV21-1 || || 28566 || || hSQ030759 || || || hHO048801::hHO048801 || 398575	-0.63
hSQ018554	|| || hSQ018554 || || || || || || || hSQ018554 || || || hHA037648::hHA037648 || 359330	1.61	1.56
hSQ007753	|| Hs.278910 || hSQ007753 || || Interleukin 1 family, member 6 (epsilon) || IL1F6 || || 27179 || || hSQ007753 || || || hHC011561::hHC011561 || 365162	-0.81	-0.32
hSQ044013	|| || hSQ044013 || EST_AA481188 || AA481188_Exon1_187 || EST_AA481188 || || || || hSQ044013 || || || hHE040828::hHE040828 || 357590	1.99	2.08
hSQ024477	|| || hSQ024477 || XM_060278 || similar to tight junction protein 3 (zona occludens 3) || LOC126987 || || 126987 || || hSQ024477 || || || hHR023875::hHR023875 || 380552	-0.66	-0.57
hSQ025177	|| Hs.613108 || hSQ025177 || NM_001013654 || similar to chromosome 2 open reading frame 27 || LOC389832 || || 389832 || || hSQ025177 || || || hHR029400::hHR029400 || 416666	-1.7
hSQ034337	|| || hSQ034337 || AL513423.3::AL513423 || ferritin, heavy polypeptide-like 12 || FTHL12 || || 2504 || || hSQ034337 || || || hHR030350::hHR030350 || 342283	1.67	3.01
hSQ031834	|| || hSQ031834 || ncRNA_let-7d_17 || UCSC_hg16 || ncRNA_let-7d_17 || || || || hSQ031834 || || || hHO047796::hHO047796 || 413000	-4.665	-4.73
hSQ023413	|| || hSQ023413 || XM_379855 || similar to RIKEN cDNA 2610034N24 || LOC402530 || || 402530 || || hSQ023413 || || || hHR028594::hHR028594 || 402277	-0.56	-0.22
hSQ009895	|| || hSQ009895 || ncRNA_U28_5 || UCSC_hg16 || ncRNA_U28_5 || || || || hSQ009895 || || || hHO047999::hHO047999 || 408617	-5.115	-3.81
hSQ031402	|| || hSQ031402 || AB028893.1::AB028893 || RNA, U34 small nucleolar::RNA, U32 small nucleolar || RNU34::RNU32 || || 26817::26819 || || hSQ031402 || || || hHR029639::hHR029639 || 410046	-2.485	-2.43
hSQ011733	|| || hSQ011733 || || hypothetical protein MGC3020 || MGC3020::C16orf67 || || 79014 || || hSQ011733 || || || hHC025549::hHC025549 || 334965	0.22	0.49
hSQ043805	|| Hs.272372 || hSQ043805 || || Phospholipase A2, group IIE || PLA2G2E || || 30814 || || hSQ043805 || || || hHC025395::hHC025395 || 347652	0.45	0.23
hSQ033716	|| Hs.159448 || hSQ033716 || NM_017503 || Surfeit 2::surfeit 2 || SURF2 || || 6835 || || hSQ033716 || || || hHR028894::hHR028894 || 400801	-0.27	-0.14
hSQ022913	|| || hSQ022913 || XM_498488 || LOC439987 || LOC439987 || || 439987 || || hSQ022913 || || || hHR028084::hHR028084 || 355807	-0.23	-0.64
hSQ008152	|| Hs.89864 || hSQ008152 || || Superkiller viralicidic activity 2-like (S. cerevisiae) || SKIV2L || || 6499 || || hSQ008152 || || || hHC020665::hHC020665 || 331665	1.555	1.35
hSQ035890	|| || hSQ035890 || || choline kinase beta || CHKB || || 1120 || || hSQ035890 || || || hHA040201::hHA040201 || 328360	-1.775	-1.63
hSQ022256	|| Hs.532921::Hs.614115 || hSQ022256 || BC031883 || ankyrin repeat domain 36B::Ankyrin repeat domain 36B::similar to KIAA1641 protein || ANKRD36B::LOC389008 || || 57730::389008 || || hSQ022256 || || || hHR027157::hHR027157 || 328254	-2.185
hSQ016044	|| || hSQ016044 || AL096776::AL096776.12 || ferritin, heavy polypeptide-like 2 || FTHL2 || || 2497 || || hSQ016044 || || || hHR030285::hHR030285 || 396937	0.69	2.22
hSQ044594	|| Hs.69089 || hSQ044594 || || Galactosidase, alpha::galactosidase, alpha || GLA || || 2717 || || hSQ044594 || || || hHA032657::hHA032657 || 368657	-1.98	-1.14
hSQ002843	|| Hs.446999 || hSQ002843 || NM_001004492 || olfactory receptor, family 2, subfamily B, member 11 || OR2B11 || || 127623 || || hSQ002843 || || || hHR019645::hHR019645 || 330045	-1.86	-1.29
hSQ004445	|| || hSQ004445 || AF211978 || leukocyte receptor cluster (LRC) member 11 || LENG11 || || 94058 || || hSQ004445 || || || hHR025877::hHR025877 || 364974	-0.3	-0.38
hSQ020960	|| || hSQ020960 || || immunoglobulin kappa constant || IGKC || || 3514 || || hSQ020960 || || || hHO045182::hHO045182 || 338472	-0.03	-0.37
hSQ010642	|| || hSQ010642 || XM_496964 || LOC441335 || LOC441335 || || 441335 || || hSQ010642 || || || hHR020399::hHR020399 || 410716	-1.72	-2.14
hSQ045530	|| || hSQ045530 || ncRNA_ACA4_14 || UCSC_hg16 || ncRNA_ACA4_14 || || || || hSQ045530 || || || hHO047707::hHO047707 || 377629	-0.845	0.41
hSQ042494	|| || hSQ042494 || XM_294723 || hypothetical LOC338825 || LOC338825 || || 338825 || || hSQ042494 || || || hHR014911::hHR014911 || 382060	-1.56	-0.84
hSQ001722	|| Hs.515164 || hSQ001722 || || Growth arrest and DNA-damage-inducible, gamma interacting protein 1::growth arrest and DNA-damage-inducible, gamma interacting protein 1 || GADD45GIP1 || || 90480 || || hSQ001722 || || || hHC025788::hHC025788 || 414918	-1.56	-0.97
hSQ012300	|| Hs.568140 || hSQ012300 || XM_377756 || similar to ribosomal protein S21 || LOC402095 || || 402095 || || hSQ012300 || || || hHR023585::hHR023585 || 363857	-0.8	-0.43
hSQ041182	|| || hSQ041182 || || || XM_374648 || || 392982 || || hSQ041182 || || || hHR029092::hHR029088::hHR029088::hHR029092 || 359383	-1.7	-2.25
hSQ022577	|| || hSQ022577 || XM_375869 || neuroblastoma breakpoint family, member 20 || NBPF20 || || 400818 || || hSQ022577 || || || hHR028567::hHR028567 || 381047	0.125	0.96
hSQ004464	|| || hSQ004464 || || choline kinase beta || CHKB || || 1120 || || hSQ004464 || || || hHA040560::hHA040560 || 415264	-1.57	-1.39
hSQ038858	|| Hs.408153::Hs.679406 || hSQ038858 || || Proline rich 4 (lacrimal)::taste receptor, type 2, member 14 || TAS2R14 || || 50840 || || hSQ038858 || || || hHC014348::hHC014348 || 391066	-2.84	-3.23
hSQ038779	|| || hSQ038779 || || choline kinase beta || CHKB || || 1120 || || hSQ038779 || || || hHA038813::hHA038813 || 367063	-1.73	-1.69
hSQ037966	|| Hs.195685 || hSQ037966 || || CKLF-like MARVEL transmembrane domain containing 2::CKLF-like MARVEL transmembrane domain containing 2 || CMTM2 || || 146225 || || hSQ037966 || || || hHC013260::hHC013260 || 416383	-2.13
hSQ027981	|| || hSQ027981 || ncRNA_R38c_0 || UCSC_hg16 || ncRNA_R38c_0 || || || || hSQ027981 || || || hHO047971::hHO047971 || 380023	-3.245	-2.39
hSQ033496	|| || hSQ033496 || D50525 || hypothetical protein TI-227H || TI-227H || || 29793 || || hSQ033496 || || || hHR009784::hHR009784 || 354268	1.085	1.04
hSQ036836	|| Hs.472165 || hSQ036836 || || Chromosome 20 open reading frame 7::chromosome 20 open reading frame 7 || C20orf7 || || 79133 || || hSQ036836 || || || hHA032322::hHA032322 || 372170	-0.62	0.32
hSQ043573	|| Hs.203772::Hs.653099 || hSQ043573 || AK055615 || FSHD region gene 1::FSHD region gene 1 family, member B::chromosome 20 open reading frame 80::FSHD region gene 1 pseudogene || FRG1B::C20orf80 || || 284802::91222 || || hSQ043573 || || || hHR015408::hHR015408 || 415836	-0.21	0.76
hSQ023897	|| Hs.541894 || hSQ023897 || BX647769 || Transcribed locus, strongly similar to XP_001720584.1 PREDICTED: similar to KIAA1641 [Homo sapiens]::ankyrin repeat domain 36 || ANKRD36 || || 375248 || || hSQ023897 || || || hHR025403::hHR025403 || 410081	-1.99	-1.63
hSQ030772	|| Hs.418493 || hSQ030772 || || Grainyhead-like 1 (Drosophila)::grainyhead-like 1 (Drosophila) || GRHL1 || || 29841 || || hSQ030772 || || || hHA033621::hHA033621 || 399527	-0.44	0.63
hSQ009450	|| Hs.534557::Hs.651588 || hSQ009450 || AK058133 || hypothetical protein FLJ25404 || FLJ25404 || || 146378 || || hSQ009450 || || || hHR023543::hHR023543 || 412107	-0.69
hSQ010712	|| || hSQ010712 || || eukaryotic translation elongation factor 1 beta 2 || EEF1B2 || || 1933 || || hSQ010712 || || || hHO047710::hHO047710 || 400939	-4.905	-4.33
hSQ043971	|| Hs.515947 || hSQ043971 || || Neuroblastoma breakpoint family, member 10::neuroblastoma breakpoint family, member 10 || NBPF10 || || 440673 || || hSQ043971 || || || hHC031736::hHC031736 || 387315	1.035	1.69
hSQ014624	|| Hs.450642 || hSQ014624 || NM_001008778 || speedy C || LOC387778 || || 387778 || || hSQ014624 || || || hHR022195::hHR022195 || 384202	-2.99	-3.51
hSQ038321	|| || hSQ038321 || XM_173068 || hypothetical LOC253584 || LOC253584 || || 253584 || || hSQ038321 || || || hHR014873::hHR014873 || 361669	-1.35	-0.84
hSQ044627	|| Hs.654459 || hSQ044627 || || Tumor necrosis factor receptor superfamily, member 9 || TNFRSF9 || || 3604 || || hSQ044627 || || || hHC008279::hHC008279 || 412567	-0.6
hSQ041949	|| Hs.659822 || hSQ041949 || || similar to casein kinase I alpha || LOC161635 || || 161635 || || hSQ041949 || || || hHC018022::hHC018022 || 403588	-1.68	-1.03
hSQ003828	|| Hs.590918::Hs.696010 || hSQ003828 || AK024144 || hypothetical protein FLJ14082 || FLJ14082 || || 80092 || || hSQ003828 || || || hHR027461::hHR027461 || 367321	-1.42
hSQ038054	|| || hSQ038054 || X96648 || RNA, U48 small nuclear || RNU48 || || 26801 || || hSQ038054 || || || hHR021685::hHR021685 || 326568	-2.325	-2.07
hSQ018001	|| || hSQ018001 || XM_495882 || similar to Itchy homolog E3 ubiquitin protein ligase (Itch) (Atrophin-1-interacting protein 4) (AIP4) (NFE2-associated polypeptide 1) (NAPP1) || LOC440046 || || 440046 || || hSQ018001 || || || hHR017075::hHR017075 || 409181	-1.595	-1.87
hSQ034262	|| || hSQ034262 || AJ003039.1::AJ003039 || || AJ003039 || || 26814 || || hSQ034262 || || || hHR007108::hHR007108 || 360880	-2.995	-1.76
hSQ044042	|| || hSQ044042 || || || || || || || hSQ044042 || || || hHO047984::hHO047630::hHO047984::hHO047630 || 342312	-2.615	-2.33
hSQ038523	|| || hSQ038523 || XM_498477 || zinc finger protein 37B || ZNF37B::XM_498477 || || 256112::439958 || || hSQ038523 || || || hHR026770::hHR026770 || 401752	-1.53	0.16
hSQ004525	|| || hSQ004525 || || || || || || || hSQ004525 || || || hHA034673::hHA034673 || 367409	-1.81	-1.5
hSQ045473	|| || hSQ045473 || EST_AA002049 || AA002049_Exon1_262 || EST_AA002049 || || || || hSQ045473 || || || hHE041009::hHE041009 || 368248	-0.08	0.58
hSQ020403	|| Hs.122061 || hSQ020403 || || StAR-related lipid transfer (START) domain containing 9::StAR-related lipid transfer (START) domain containing 9 || STARD9 || || 57519 || || hSQ020403 || || || hHC008006::hHC008006 || 341080	2.175	2.41
hSQ033613	|| Hs.512758::Hs.653168 || hSQ033613 || AF032111 || non-protein coding RNA 171::Non-protein coding RNA 171 || NCRNA00171 || || 80862 || || hSQ033613 || || || hHR010310::hHR010310 || 340243	-0.735	-0.19
hSQ033046	|| Hs.468878::Hs.661949 || hSQ033046 || NM_001012987 || AP2 associated kinase 1::UCSC_hg16 || ncRNA_ACA36_42 || || 388957 || || hSQ033046 || || || hHR005617::hHR005617 || 330572	3.41	3.34
hSQ042867	|| Hs.484588 || hSQ042867 || NM_020978 || Amylase, alpha 2B (pancreatic)::amylase, alpha 2B (pancreatic) || AMY2B::NM_020978 || || 280::648740 || || hSQ042867 || || || hHR017000::hHR017000 || 392626	-1.37	0.33
hSQ016357	|| Hs.525210 || hSQ016357 || || Hypothetical protein LOC283624::hypothetical protein LOC283624 || LOC283624 || || 283624 || || hSQ016357 || || || hHC009037::hHC009037 || 333863	-0.55	0.3
hSQ008529	|| Hs.569345 || hSQ008529 || BF572611 || chromosome 14 open reading frame 34 || C14orf34::BF572611 || || 55673::645687 || || hSQ008529 || || || hHR020649::hHR020649 || 399439	-1.44
hSQ007568	|| Hs.418493 || hSQ007568 || || Grainyhead-like 1 (Drosophila)::grainyhead-like 1 (Drosophila) || GRHL1 || || 29841 || || hSQ007568 || || || hHA038126::hHA038126 || 343163	0.835	1.59
hSQ004076	|| Hs.637001::Hs.567353::Hs.695968 || hSQ004076 || D49676 || Signal recognition particle 19kDa::signal recognition particle 19kDa::**U2 small nuclear RNA auxillary factor 1-like 1 || SRP19::U2AF1L1::ZRSR1 || || 6728::7310 || || hSQ004076 || || || hHR026526::hHR026526 || 374169	-0.205	0.6
hSQ037433	|| || hSQ037433 || || || || || || || hSQ037433 || || || hHA032517::hHA032517 || 396084	1.575	1.59
hSQ003407	|| || hSQ003407 || XM_499240 || LOC442436 || LOC442436 || || 442436 || || hSQ003407 || || || hHR018831::hHR018831 || 350867	-1.59	-0.24
hSQ023893	|| || hSQ023893 || NM_001007236 || endogenous retroviral sequence K, 6 || ERVK6 || || 64006 || || hSQ023893 || || || hHR031730::hHR031730 || 337663	-1.865	-1.21
hSQ033627	|| Hs.143080 || hSQ033627 || NM_003544 || Histone cluster 1, H4b::histone cluster 1, H4b || HIST1H4B || || 8366 || || hSQ033627 || || || hHR020687::hHR020687 || 410955	-2.535	-1.92
hSQ010799	|| || hSQ010799 || ncRNA_mir-192_34 || UCSC_hg16 || ncRNA_mir-192_34 || || || || hSQ010799 || || || hHO047880::hHO047880 || 414211	-0.095	-0.25
hSQ035894	|| Hs.590725 || hSQ035894 || XM_372114 || similar to mitochondrial C1-tetrahydrofolate synthase::hypothetical protein LOC286297 || LOC389757::LOC286297 || || 389757::286297 || || hSQ035894 || || || hHR028602::hHR028603::hHR028603::hHR028601::hHR028601::hHR028602 || 362728	1.3	1.1
hSQ019849	|| Hs.517357 || hSQ019849 || L77562 || DiGeorge syndrome critical region gene 2::DiGeorge syndrome critical region gene 2 || DGCR2 || || 9993 || || hSQ019849 || || || hHR023680::hHR023680 || 355712	-0.64	-0.17
hSQ041468	|| Hs.656639 || hSQ041468 || || Mediator of RNA polymerase II transcription, subunit 25 homolog (S. cerevisiae) || MED25 || || 81857 || || hSQ041468 || || || hHA032828::hHA032828 || 386878	-0.91	-0.58
hSQ002725	|| || hSQ002725 || XM_374965 || similar to BC004636 protein || LOC400010 || || 400010 || || hSQ002725 || || || hHR027303::hHR027303 || 350573	-1.22	-1.29
hSQ045435	|| || hSQ045435 || BCR/TCR_IGHV2/OR16-5 || BCR/TCR^IGHV2/OR16-5||ORF||L25544||1||Immunoglobulin_9 || BCR/TCR_IGHV2/OR16-5 || || || || hSQ045435 || || || hHO045122::hHO045122 || 342816	0.08	-0.27
hSQ025956	|| Hs.591387 || hSQ025956 || AB067468 || KIAA1881::KIAA1881::perilipin 4 || KIAA1881::KIAA1881 || || 114782::729359 || || hSQ025956 || || || hHR022733::hHR022733 || 362517	0.1	-0.66
hSQ045070	|| || hSQ045070 || EST_AA235343 || AA235343_Exon1_268 || EST_AA235343 || || || || hSQ045070 || || || hHE040789::hHE040789 || 327019	-0.38
hSQ027922	|| Hs.601265::Hs.640271 || hSQ027922 || || Chromosome 14 open reading frame 167::chromosome 14 open reading frame 167 || C14orf167 || || 55449 || || hSQ027922 || || || hHR012784::hHR012784 || 360826	-0.76	-0.41
hSQ019403	|| Hs.304818 || hSQ019403 || XM_208320 || Mitochondrial translational release factor 1-like::mitochondrial translational release factor 1-like::similar to mitochondrial translational release factor 1-like || MTRF1L::LOC285442 || || 54516::285442 || || hSQ019403 || || || hHR031683::hHR031683 || 350659	-1.595	-0.36
hSQ037725	|| || hSQ037725 || XM_497274 || similar to ribosomal protein S24 || LOC390107 || || 390107 || || hSQ037725 || || || hHR029368::hHR029368 || 353503	-0.535	-0.62
hSQ037613	|| Hs.171909 || hSQ037613 || || Zinc finger (CCCH type), RNA-binding motif and serine/arginine rich 2::zinc finger (CCCH type), RNA-binding motif and serine/arginine rich 2 || ZRSR2 || || 8233 || || hSQ037613 || || || hHC029939::hHC029939 || 409115	-1.095	-0.01
hSQ011932	|| Hs.279696 || hSQ011932 || || Sulfatase modifying factor 2::sulfatase modifying factor 2 || SUMF2 || || 25870 || || hSQ011932 || || || hHC012999::hHC012999 || 348560	-1.025	-0.34
hSQ004925	|| || hSQ004925 || XM_496556 || similar to hypothetical protein FLJ20296 || LOC388966 || || 388966 || || hSQ004925 || || || hHR028777::hHR028777 || 328505	-0.6	-1.19
hSQ000984	|| Hs.478158 || hSQ000984 || || Chromosome 3 open reading frame 50::chromosome 3 open reading frame 50 || C3orf50 || || 93556 || || hSQ000984 || || || hHC014159::hHC014159 || 411477	-2.02	-0.95
hSQ039475	|| Hs.447714 || hSQ039475 || XM_495839 || similar to ribosomal protein S3a || LOC439992::RPS3A || || 439992 || || hSQ039475 || || || hHR027767::hHR027767 || 412030	-3.67	-3.18
hSQ000046	|| || hSQ000046 || XM_371230 || heparan sulfate 6-O-sulfotransferase 1 pseudogene || HS6ST1P || || 388605 || || hSQ000046 || || || hHR032036::hHR032036 || 387765	-0.05	0.34
hSQ019387	|| Hs.586271 || hSQ019387 || AL137368 || Chromosome 6 open reading frame 112::chromosome 6 open reading frame 112 || C6orf112 || || 154442 || || hSQ019387 || || || hHR013571::hHR013571 || 410984	-2.29	-2.9
hSQ043520	|| Hs.434746 || hSQ043520 || BC041468 || hypothetical protein LOC339988 || LOC339988 || || 339988 || || hSQ043520 || || || hHR026508::hHR026508 || 416625	-1.08
hSQ025514	|| || hSQ025514 || || choline kinase beta || CHKB || || 1120 || || hSQ025514 || || || hHA039141::hHA039141 || 395325	-1.895	-1.9
hSQ036440	|| Hs.42572 || hSQ036440 || AK095827 || Aldehyde dehydrogenase 1 family, member L2::aldehyde dehydrogenase 1 family, member L2 || ALDH1L2 || || 160428 || || hSQ036440 || || || hHR016643::hHR016643 || 411140	1.035	2.08
hSQ019291	|| Hs.166244 || hSQ019291 || || Chromosome 16 open reading frame 24 || C16orf24::FAM173A || || 65990 || || hSQ019291 || || || hHA032545::hHA032545 || 334605	-1.83	-2.42
hSQ027925	|| Hs.44227 || hSQ027925 || || Heparanase::heparanase || HPSE || || 10855 || || hSQ027925 || || || hHC006213::hHC006213 || 395538	-0.71
hSQ025874	|| || hSQ025874 || || || || || || || hSQ025874 || || || hHA034607::hHA034607 || 410589	0.775	2.21
hSQ022247	|| Hs.525210 || hSQ022247 || AK092333 || Hypothetical protein LOC283624::hypothetical protein LOC283624 || LOC283624 || || 283624 || || hSQ022247 || || || hHR005923::hHR005923 || 379573	-0.465	0.35
hSQ017754	|| Hs.512758::Hs.653168 || hSQ017754 || BC036766 || non-protein coding RNA 171::Non-protein coding RNA 171 || NCRNA00171 || || 80862 || || hSQ017754 || || || hHR029221::hHR029221 || 331597	0.765	1.13
hSQ033347	|| || hSQ033347 || XM_294910 || similar to ATP binding domain 3 || LOC339352 || || 339352 || || hSQ033347 || || || hHR026888::hHR026888 || 392373	-0.215	-0.8
hSQ042331	|| Hs.640026 || hSQ042331 || AK130294 || hypothetical LOC92249 || LOC92249 || || 92249 || || hSQ042331 || || || hHR016002::hHR016002 || 371498	2.745	2.93
hSQ040002	|| Hs.523446 || hSQ040002 || || Collagen, type XI, alpha 1::collagen, type XI, alpha 1 || COL11A1 || || 1301 || || hSQ040002 || || || hHA037740::hHA037740 || 416412	-1.86
hSQ003693	|| || hSQ003693 || XM_497517 || similar to Group X secretory phospholipase A2 precursor (Phosphatidylcholine 2-acylhydrolase GX) (GX sPLA2) (sPLA2-X) || LOC441773 || || 441773 || || hSQ003693 || || || hHR029141::hHR029141 || 363515	-0.31	-0.14
hSQ016774	|| Hs.654556 || hSQ016774 || || protein kinase, cGMP-dependent, type I::Protein kinase, cGMP-dependent, type I || PRKG1 || || 5592 || || hSQ016774 || || || hHC006038::hHC006038 || 335769	-1.51	-1.73
hSQ037930	|| || hSQ037930 || BCR/TCR_IGKV2D-10 || BCR/TCR^IGKV2D-10||P||X17265||1||Immunoglobulin_19 || BCR/TCR_IGKV2D-10 || || || || hSQ037930 || || || hHO045213::hHO045213 || 393756	0.03
hSQ002942	|| Hs.473179 || hSQ002942 || || Protein phosphatase 4, regulatory subunit 1-like::protein phosphatase 4, regulatory subunit 1-like || PPP4R1L || || 55370 || || hSQ002942 || || || hHC005688::hHC005688 || 417251	-0.61
hSQ030869	|| || hSQ030869 || || choline kinase beta || CHKB || || 1120 || || hSQ030869 || || || hHA034492::hHA034492 || 358869	-1.63	-1.64
hSQ020133	|| || hSQ020133 || ncRNA_mir-29c_2 || UCSC_hg16 || ncRNA_mir-29c_2 || || || || hSQ020133 || || || hHO047938::hHO047938 || 405126	-4.125	-3.72
hSQ035151	|| || hSQ035151 || XM_497669 || similar to Ornithine decarboxylase antizyme (ODC-Az) || LOC441883 || || 441883 || || hSQ035151 || || || hHR025107::hHR025107 || 347225	-0.905	-1.22
hSQ020961	|| || hSQ020961 || BCR/TCR_IGKV1D-12 || BCR/TCR^IGKV1D-12||F||X17263||1||Immunoglobulin_27 || BCR/TCR_IGKV1D-12 || || || || hSQ020961 || || || hHO045193::hHO045193 || 327103	0.005	-0.47
hSQ031230	|| Hs.655842 || hSQ031230 || || Chromosome X and Y open reading frame 10 || CXYorf10 || || 283981 || || hSQ031230 || || || hHC025016::hHC025016 || 387933	-1.03	-0.29
hSQ027614	|| Hs.280805 || hSQ027614 || || family with sequence similarity 70, member B || FAM70B || || 348013 || || hSQ027614 || || || hHC023198::hHC023198 || 337862	-1.21	-0.88
hSQ038758	|| Hs.632681 || hSQ038758 || NM_080859 || olfactory receptor, family 1, subfamily K, member 1 || OR1K1 || || 392392 || || hSQ038758 || || || hHR012337::hHR012337 || 329819	-0.9	-0.59
hSQ016324	|| || hSQ016324 || || matrix metallopeptidase-like 1 || MMPL1 || || 4328 || || hSQ016324 || || || hHC024966::hHC024966 || 376107	-1.64	-1.22
hSQ022541	|| || hSQ022541 || || || || || || || hSQ022541 || || || hHA032939::hHA032939 || 412708	-1.415	-1.04
hSQ035883	|| Hs.531313::Hs.677986 || hSQ035883 || XM_496322 || similar to zinc finger protein 600 || LOC388559 || || 388559 || || hSQ035883 || || || hHR027961::hHR027961 || 331834	-0.505	0.17
hSQ036007	|| || hSQ036007 || XM_376622 || similar to RIKEN cDNA 2610034N24 || LOC441243 || || 441243 || || hSQ036007 || || || hHR028843::hHR028843 || 381506	-0.295	-0.23
hSQ045434	|| Hs.529231 || hSQ045434 || XM_045290 || Transcribed locus::basic leucine zipper and W2 domains 1 like 1 || BZW1L1::BZW1 || || 151579 || || hSQ045434 || || || hHR030340::hHR030340 || 359122	-1.275	0.34
hSQ002535	|| Hs.610866 || hSQ002535 || || tubulin tyrosine ligase-like family, member 3 || TTLL3 || || 26140 || || hSQ002535 || || || hHC018761::hHC018761 || 365172	-2.555	-3.29
hSQ030309	|| Hs.472165 || hSQ030309 || || Chromosome 20 open reading frame 7::chromosome 20 open reading frame 7 || C20orf7 || || 79133 || || hSQ030309 || || || hHC008045::hHC008045 || 362118	0.59	0.81
hSQ006652	|| Hs.24601 || hSQ006652 || || Fibulin 1::fibulin 1 || FBLN1 || || 2192 || || hSQ006652 || || || hHA036385::hHA036385 || 333833	-0.43	-0.25
hSQ017189	|| || hSQ017189 || BCR/TCR_TRBV30 || BCR/TCR^TRBV30||F,_114 || BCR/TCR_TRBV30 || || || || hSQ017189 || || || hHO048794::hHO048794 || 341794	-1.01	-1.08
hSQ005722	|| || hSQ005722 || || || || || || || hSQ005722 || || || hHA036700::hHA036700 || 357880	-0.09	-0.43
hSQ014284	|| || hSQ014284 || XM_370684 || similar to eukaryotic translation elongation factor 1 alpha 1 || LOC387845 || || 387845 || || hSQ014284 || || || hHR026175::hHR026175 || 346715	-2.615	-1.65
hSQ001933	|| Hs.419859 || hSQ001933 || || Coiled-coil domain containing 144B::TL132-like || LOC162632 || || 162632 || || hSQ001933 || || || hHC031840::hHC031840 || 354997	1.745	3.09
hSQ027266	|| Hs.675446::Hs.663277 || hSQ027266 || || **Hypothetical protein FLJ10120 || FLJ10120::LRRC37A4 || || 55073 || || hSQ027266 || || || hHC031638::hHC031638 || 373201	-0.695	-0.14
hSQ014010	|| Hs.408293 || hSQ014010 || || centrosomal protein 170kDa-like || CEP170L || || 220766 || || hSQ014010 || || || hHC030992::hHC030992 || 386323	-0.695	-0.38
hSQ018735	|| Hs.534330::Hs.647358 || hSQ018735 || BC070351 || Metallothionein 1E::metallothionein 1L (gene/pseudogene)::Metallothionein 1L (gene/pseudogene) || MT1L || || 4500 || || hSQ018735 || || || hHR025587::hHR025587 || 347951	-0.115	-0.65
hSQ006013	|| Hs.651352 || hSQ006013 || || hypothetical protein LOC150759::Hypothetical protein LOC150759 || LOC150759 || || 150759 || || hSQ006013 || || || hHC031404::hHC031404 || 417085	-1.71	-0.27
hSQ029242	|| Hs.102310 || hSQ029242 || AF019382 || Mannose-binding lectin (protein A) 1, pseudogene 1::mannose-binding lectin (protein A) 1, pseudogene 1 || MBL1P1 || || 8512 || || hSQ029242 || || || hHR020696::hHR020696 || 387927	-0.09	0.44
hSQ033382	|| || hSQ033382 || AL354828.12::AL354828 || ferritin, heavy polypeptide-like 7 || FTHL7 || || 2500 || || hSQ033382 || || || hHR031349::hHR031349 || 364586	-0.84	-0.65
hSQ037060	|| Hs.459632 || hSQ037060 || || WD repeat domain 24::WD repeat domain 24 || WDR24 || || 84219 || || hSQ037060 || || || hHC024521::hHC024521 || 365181	0.97	0.5
hSQ034429	|| Hs.620129::Hs.675815 || hSQ034429 || BC034017 || hypothetical protein MGC22265 || MGC22265::BC034017 || || 349035::387036 || || hSQ034429 || || || hHR031431::hHR031431 || 350294	-1.235	-0.6
hSQ025055	|| Hs.102310 || hSQ025055 || || Mannose-binding lectin (protein A) 1, pseudogene 1::mannose-binding lectin (protein A) 1, pseudogene 1 || MBL1P1 || || 8512 || || hSQ025055 || || || hHC030523::hHC030523 || 377739	-1.975	-1.38
hSQ016746	|| || hSQ016746 || || || || || || || hSQ016746 || || || hHA038095::hHA038095 || 378200	2.125	1.84
hSQ029725	|| || hSQ029725 || XM_497314 || similar to NADH-ubiquinone oxidoreductase ESSS subunit, mitochondrial precursor (Complex I-ESSS) (CI-ESSS) (Neuronal protein 17.3) (p17.3) (Np17.3) || LOC390239 || || 390239 || || hSQ029725 || || || hHR020604::hHR020604 || 414234	-3.125	-3.55
hSQ041549	|| Hs.87385 || hSQ041549 || || Chromosome 7 open reading frame 30::chromosome 7 open reading frame 30 || C7orf30 || || 115416 || || hSQ041549 || || || hHC028921::hHC028921 || 331072	0.02	0.65
hSQ002357	|| || hSQ002357 || || || || || || || hSQ002357 || || || hHA037108::hHA037108 || 356380	2.49	2.11
hSQ033349	|| Hs.593760 || hSQ033349 || AB007969 || KIAA0500 protein::KIAA0500 protein || KIAA0500 || || 57237 || || hSQ033349 || || || hHR002269::hHR002269 || 329873	0.335	0.96
hSQ043100	|| || hSQ043100 || XM_497758 || similar to eukaryotic translation elongation factor 1 alpha 2 || LOC402011 || || 402011 || || hSQ043100 || || || hHR010913::hHR010913 || 364224	-1.935	-1.72
hSQ033640	|| Hs.381285 || hSQ033640 || X52336 || Zinc finger protein 45::zinc finger protein 13 (KOX 5) || ZNF45::ZNF13 || || 7596::7560 || || hSQ033640 || || || hHR022405::hHR022405 || 332207	0.1	0.97
hSQ032902	|| || hSQ032902 || XM_499500 || similar to hypothetical protein LOC284701 || LOC442494 || || 442494 || || hSQ032902 || || || hHR029146::hHR029146::hHR029147::hHR029150::hHR029147::hHR029150 || 338164	-0.4	0.33
hSQ031020	|| Hs.194721 || hSQ031020 || || Natural cytotoxicity triggering receptor 2 || NCR2 || || 9436 || || hSQ031020 || || || hHC022441::hHC022441 || 327535	-1.52	-1.11
hSQ032278	|| Hs.166676 || hSQ032278 || XM_374132 || hypothetical LOC389316 || LOC389316 || || 389316 || || hSQ032278 || || || hHR013057::hHR013057 || 333334	-2.48	-1.85
hSQ015464	|| Hs.50802::Hs.669526 || hSQ015464 || AK027618 || Transcribed locus::Hypothetical protein FLJ14712 || FLJ14712 || || 221806 || || hSQ015464 || || || hHR004829::hHR004829 || 365779	-1.77	-1.35
hSQ004437	|| Hs.367649 || hSQ004437 || || Dynein, axonemal, heavy chain 2::dynein, axonemal, heavy chain 2 || DNAH2 || || 146754 || || hSQ004437 || || || hHC016056::hHC016056 || 416350	-0.95
hSQ001476	|| || hSQ001476 || || || || || || || hSQ001476 || || || hHA035499::hHA035499 || 345579	1.905	2.86
hSQ012614	|| Hs.564775 || hSQ012614 || || Hypothetical protein LOC374676 || LOC374676 || || 374676 || || hSQ012614 || || || hHC030392::hHC030392 || 387443	-2.365	-2.07
hSQ009851	|| Hs.655732 || hSQ009851 || || Hypothetical protein LOC283755 || LOC283755::HERC2P3 || || 283755 || || hSQ009851 || || || hHC032186::hHC032186 || 340631	-1.165	-0.66
hSQ035687	|| Hs.35947::Hs.477537 || hSQ035687 || BX641154 || Methyl-CpG binding domain protein 4::ribosomal protein L32 pseudogene 3::Ribosomal protein L32 pseudogene 3 || RPL32P3 || || 132241 || || hSQ035687 || || || hHR023157::hHR023157 || 398974	-0.705	-0.6
hSQ027133	|| Hs.449817 || hSQ027133 || || hypothetical protein FLJ40448 || FLJ40448 || || 339059 || || hSQ027133 || || || hHC024952::hHC024952 || 353343	-1.32	-0.75
hSQ032366	|| Hs.591627 || hSQ032366 || AL832777 || hypothetical protein LOC285026 || LOC285026 || || 285026 || || hSQ032366 || || || hHR003088::hHR003088 || 359284	-1.29	-0.94
hSQ013452	|| || hSQ013452 || XM_499221 || LOC442100 || LOC442100 || || 442100 || || hSQ013452 || || || hHR019958::hHR019958 || 337255	-1.23	-0.77
hSQ034244	|| Hs.669526::Hs.648090 || hSQ034244 || || Hypothetical protein FLJ14712 || FLJ14712 || || 221806 || || hSQ034244 || || || hHC002472::hHC002472 || 414724	-1.74	-1.42
hSQ043246	|| Hs.546918 || hSQ043246 || XM_371204 || similar to 60S ribosomal protein L23a || LOC388574 || || 388574 || || hSQ043246 || || || hHR031263::hHR031263 || 347889	-1.155	-0.29
hSQ016845	|| Hs.175343 || hSQ016845 || || Phosphoinositide-3-kinase, class 2, alpha polypeptide::phosphoinositide-3-kinase, class 2, alpha polypeptide || PIK3C2A || || 5286 || || hSQ016845 || || || hHC012392::hHC012392 || 392230	-0.325	0.25
hSQ026191	|| || hSQ026191 || EST_AA425536 || AA425536_Exon1_126 || EST_AA425536 || || || || hSQ026191 || || || hHE040797::hHE040797 || 393635	2.82	3.76
hSQ019359	|| Hs.585021 || hSQ019359 || XM_067228 || similar to otolin-1 || LOC131149 || || 131149 || || hSQ019359 || || || hHR003018::hHR003018 || 373515	-1.54	-1.07
hSQ032130	|| Hs.522810 || hSQ032130 || NM_203311 || CSAG family, member 2::CSAG family, member 3A || CSAG2::CSAG3A::CSAG2 || || 9598::389903 || || hSQ032130 || || || hHR031499::hHR031499 || 412707	-0.42	-0.24
hSQ044564	|| Hs.56876 || hSQ044564 || AK125369 || Hypothetical protein DKFZp434H1419::hypothetical protein DKFZp434H1419 || DKFZp434H1419 || || 150967 || || hSQ044564 || || || hHR015145::hHR015145 || 327368	1.95	2.46
hSQ037297	|| || hSQ037297 || || Ral GEF with PH domain and SH3 binding motif 2 || RALGPS2 || || 55103 || || hSQ037297 || || || hHA040258::hHA040258 || 406379	-1.38	-0.87
hSQ042918	|| Hs.381204 || hSQ042918 || NM_001005372 || Methyltransferase like 2A::methyltransferase like 2A || METTL2A || || 339175 || || hSQ042918 || || || hHR030033::hHR030033 || 394570	0.48	0.86
hSQ041034	|| || hSQ041034 || Z34290 || || || || || || hSQ041034 || || || hHO047990::hHR011339::hHO047990::hHR011339 || 336123	-0.97
hSQ005519	|| || hSQ005519 || || || || || || || hSQ005519 || || || hHA034685::hHA034685 || 365259	2.685	2.8
hSQ032818	|| || hSQ032818 || BC007100 || hypothetical protein MGC14738 || MGC14738 || || 84834 || || hSQ032818 || || || hHR013200::hHR013200 || 415242	-0.035	0.57
hSQ015506	|| || hSQ015506 || || || || || || || hSQ015506 || || || hHA036944::hHA036944 || 386572	0.42	0.38
hSQ000655	|| || hSQ000655 || AB065605.1::AB065605 || olfactory receptor, family 10, subfamily AC, member 1 pseudogene || OR10AC1P || || 392133 || || hSQ000655 || || || hHR020610::hHR020610 || 371904	-0.78	-0.68
hSQ004469	|| Hs.490225 || hSQ004469 || NM_178430 || late cornified envelope 2D || LCE2D || || 353141 || || hSQ004469 || || || hHR031460::hHR031460 || 388913	-0.71	-0.31
hSQ009297	|| || hSQ009297 || XM_495884 || similar to ARF-GAP, RHO-GAP, ankyrin repeat and plekstrin homology domains-containing protein 3; phosphoinositide binding protein; PtdIns(3,4,5)P3-binding protein || LOC440054 || || 440054 || || hSQ009297 || || || hHR022213::hHR022213 || 331905	1.69	2.07
hSQ013954	|| || hSQ013954 || XM_497369 || similar to SS18-like protein 1 (SYT homolog-1) || LOC441657 || || 441657 || || hSQ013954 || || || hHR018573::hHR018573 || 398603	-0.805	-0.56
hSQ012459	|| Hs.418493 || hSQ012459 || || Grainyhead-like 1 (Drosophila)::grainyhead-like 1 (Drosophila) || GRHL1 || || 29841 || || hSQ012459 || || || hHC003619::hHC003619 || 380379	2.145	2.34
hSQ017928	|| || hSQ017928 || XM_499249 || similar to MUC-B1 || LOC442496 || || 442496 || || hSQ017928 || || || hHR024491::hHR024491 || 411674	-1.11	-0.61
hSQ021189	|| || hSQ021189 || || || || || || || hSQ021189 || || || hHA038362::hHA038362 || 403791	-1.27	0.16
hSQ008024	|| Hs.654827 || hSQ008024 || || choline kinase beta::Choline kinase beta || CHKB || || 1120 || || hSQ008024 || || || hHC025069::hHC025069 || 334200	-1.86	-1.79
hSQ005390	|| || hSQ005390 || || || || || || || hSQ005390 || || || hHA036545::hHA036545 || 363879	-1.055	-1.11
hSQ045307	|| Hs.20103 || hSQ045307 || || EGF-like, fibronectin type III and laminin G domains::EGF-like, fibronectin type III and laminin G domains || EGFLAM || || 133584 || || hSQ045307 || || || hHA040429::hHA040429 || 333460	-0.565	-0.68
hSQ015466	|| Hs.654400 || hSQ015466 || || IMP (inosine monophosphate) dehydrogenase 2::IMP (inosine monophosphate) dehydrogenase 2 || IMPDH2 || || 3615 || || hSQ015466 || || || hHC025402::hHC025402 || 403775	0.12	1.44
hSQ037675	|| Hs.25527 || hSQ037675 || || Tight junction protein 3 (zona occludens 3)::tight junction protein 3 (zona occludens 3) || TJP3 || || 27134 || || hSQ037675 || || || hHC030133::hHC030133 || 328425	0.28	0.14
hSQ020587	|| Hs.632086::Hs.527742 || hSQ020587 || XM_372328 || similar to peptidylprolyl isomerase A isoform 1 || LOC390006 || || 390006 || || hSQ020587 || || || hHR025467::hHR025467 || 349916	0.36	0.18
hSQ019748	|| Hs.459124 || hSQ019748 || || chromosome 8 open reading frame 56 || C8orf56 || || 157556 || || hSQ019748 || || || hHC018264::hHC018264 || 416959	-1.14	-1.01
hSQ008306	|| Hs.27182 || hSQ008306 || || Phospholipase A2-activating protein::phospholipase A2-activating protein || PLAA || || 9373 || || hSQ008306 || || || hHA032734::hHA032734 || 402086	0.275	1.75
hSQ028744	|| Hs.655988 || hSQ028744 || || chromosome 12 open reading frame 10::Chromosome 12 open reading frame 10 || C12orf10 || || 60314 || || hSQ028744 || || || hHA039356::hHA039356 || 386012	0.765	0.84
hSQ008681	|| || hSQ008681 || XM_498337 || similar to Glyceraldehyde-3-phosphate dehydrogenase, liver (GAPDH) || LOC392374 || || 392374 || || hSQ008681 || || || hHR023067::hHR023067 || 348505	-0.955	-1.24
hSQ009923	|| Hs.602278 || hSQ009923 || AK054607 || hypothetical protein LOC144481 || LOC144481 || || 144481 || || hSQ009923 || || || hHR020301::hHR020301 || 397044	-0.625	-0.56
hSQ010265	|| Hs.561539 || hSQ010265 || || Glucuronidase, beta-like 2::glucuronidase, beta-like 2 || GUSBL2 || || 375513 || || hSQ010265 || || || hHC031364::hHC031364 || 388794	-1.31	-0.52
hSQ016321	|| Hs.92308 || hSQ016321 || BX537514 || Hypothetical LOC144438::hypothetical LOC144438 || LOC144438 || || 144438 || || hSQ016321 || || || hHR004132::hHR004132 || 360734	1.44	2.01
hSQ014643	|| || hSQ014643 || EST_AI275070 || AI275070_Exon1_173 || EST_AI275070 || || || || hSQ014643 || || || hHE040942::hHE040942 || 405426	-5.28	-4.92
hSQ006437	|| Hs.595822::Hs.533357::Hs.661555 || hSQ006437 || BC035889 || Homeobox A4::homeobox A4 || HOXA4 || || 3201 || || hSQ006437 || || || hHR007130::hHR007130 || 341881	0.29	0.4
hSQ003472	|| || hSQ003472 || XM_498688 || similar to hypothetical protein LOC284701 || LOC440469 || || 440469 || || hSQ003472 || || || hHR031865::hHR031865 || 361272	0.18	0.23
hSQ016664	|| || hSQ016664 || XM_377896 || hypothetical LOC402214 || LOC402214 || || 402214 || || hSQ016664 || || || hHR027431::hHR027431 || 409459	-2.06	-2.12
hSQ022705	|| Hs.632011::Hs.658037 || hSQ022705 || D38438 || postmeiotic segregation increased 2-like 4 pseudogene || PMS2L4 || || 5382 || || hSQ022705 || || || hHR031668::hHR031668 || 413880	-0.26	0.7
hSQ032751	|| || hSQ032751 || XM_373605 || hypothetical LOC388010 || LOC388010 || || 388010 || || hSQ032751 || || || hHR015847::hHR015847 || 383350	0.01	0.1
hSQ029266	|| || hSQ029266 || XM_294568 || similar to Transcription elongation factor A protein 1 (Transcription elongation factor S-II protein 1) (Transcription elongation factor TFIIS.o) || LOC340501 || || 340501 || || hSQ029266 || || || hHR022037::hHR022037 || 363642	-1.02	-0.93
hSQ023548	|| Hs.645273 || hSQ023548 || || synaptopodin 2-like::Synaptopodin 2-like || SYNPO2L || || 79933 || || hSQ023548 || || || hHC014424::hHC014424 || 416209	0.16
hSQ008116	|| Hs.623822 || hSQ008116 || BC039378 || hypothetical protein LOC339874 || LOC339874 || || 339874 || || hSQ008116 || || || hHR015540::hHR015540 || 413648	-0.71
hSQ011751	|| || hSQ011751 || || novel protein (FLJ33610) || RP13-153N15.1 || || 439943 || || hSQ011751 || || || hHC012301::hHC012301 || 334485	-0.95	-0.36
hSQ026465	|| Hs.632674 || hSQ026465 || XM_498329 || similar to Ig kappa chain V-I region HK101 precursor || LOC442423 || || 442423 || || hSQ026465 || || || hHR028274::hHR028274 || 338998	0.195	0.93
hSQ039822	|| Hs.651221 || hSQ039822 || || A kinase (PRKA) anchor protein (yotiao) 9::A kinase (PRKA) anchor protein (yotiao) 9 || AKAP9 || || 10142 || || hSQ039822 || || || hHC003245::hHC003245 || 361436	-0.125	0.68
hSQ017273	|| || hSQ017273 || EST_AA908222 || AA908222_Exon1_221 || EST_AA908222 || || || || hSQ017273 || || || hHE040794::hHE040794 || 369861	0.905	1.65
hSQ024678	|| || hSQ024678 || || golgi autoantigen, golgin subfamily a-like pseudogene || FLJ40113::NM_199338 || || 374650::374649 || || hSQ024678 || || || hHC032222::hHC032222 || 338456	-1.125	-0.42
hSQ022628	|| || hSQ022628 || EST_AI052026 || AI052026_Exon1_256 || EST_AI052026 || || || || hSQ022628 || || || hHE041005::hHE041005 || 334385	-2.005	-1.86
hSQ040959	|| Hs.645240 || hSQ040959 || || Hypothetical protein LOC92497 || LOC92497 || || 92497 || || hSQ040959 || || || hHC026710::hHC026710 || 407587	-0.745	-0.61
hSQ003233	|| || hSQ003233 || || || || || || || hSQ003233 || || || hHA033517::hHA033517 || 333905	-0.895	-0.79
hSQ014628	|| || hSQ014628 || EST_AA410462 || AA410462_Exon1_303 || EST_AA410462 || || || || hSQ014628 || || || hHE040855::hHE040855 || 380096	-0.235	-0.21
hSQ042335	|| Hs.348844 || hSQ042335 || AK123807 || Hypothetical protein LOC286440::hypothetical protein LOC286440 || LOC286440 || || 286440 || || hSQ042335 || || || hHR008257::hHR008257 || 334850	-0.585	-0.69
hSQ002651	|| || hSQ002651 || XM_210042 || mitochondrial ribosome recycling factor pseudogene || RP1-57A13.2 || || 286423 || || hSQ002651 || || || hHR027295::hHR027295 || 383225	-0.385	-0.76
hSQ031464	|| Hs.149894 || hSQ031464 || NM_001005369 || Mitochondrial translational initiation factor 2::mitochondrial translational initiation factor 2 || MTIF2 || || 4528 || || hSQ031464 || || || hHR014669::hHR014669 || 361319	-0.535
hSQ010209	|| || hSQ010209 || || ribosomal protein L8 || RPL8 || || 6132 || || hSQ010209 || || || hHA038826::hHA038826 || 375345	-2.155	-1.51
hSQ027092	|| Hs.34180 || hSQ027092 || || Transcribed locus::UDP-glucose glycoprotein glucosyltransferase 1 || UGCGL1 || || 56886 || || hSQ027092 || || || hHC004344::hHC004344 || 416201	1.09	1.4
hSQ039243	|| Hs.375186 || hSQ039243 || NM_080675 || Sperm associated antigen 4-like::sperm associated antigen 4-like || SPAG4L || || 140732 || || hSQ039243 || || || hHR019457::hHR019457 || 364117	-0.91	-0.66
hSQ025695	|| || hSQ025695 || XM_499234 || LOC442374 || LOC442374 || || 442374 || || hSQ025695 || || || hHR014667::hHR014667 || 344510	-1	-0.8
hSQ008522	|| Hs.554917 || hSQ008522 || CB529226 || Transcribed locus::Chromosome 20 open reading frame 120 || C20orf120 || || 140846 || || hSQ008522 || || || hHR021983::hHR021983 || 408523	-0.7	-0.81
hSQ025259	|| Hs.487294 || hSQ025259 || || Excision repair cross-complementing rodent repair deficiency, complementation group 2::excision repair cross-complementing rodent repair deficiency, complementation group 2 || ERCC2 || || 2068 || || hSQ025259 || || || hHC020117::hHC020117 || 364963	0.03	-0.11
hSQ035402	|| || hSQ035402 || || T cell receptor alpha locus || TRA@ || || 6955 || || hSQ035402 || || || hHO045271::hHO045271 || 380250	-1.63	-1.32
hSQ000421	|| || hSQ000421 || || zinc finger protein 11B || ZNF11B || || 7558 || || hSQ000421 || || || hHC028396::hHC028396 || 354089	1.79	1.93
hSQ029960	|| Hs.498345 || hSQ029960 || NM_198079 || golgi autoantigen, golgin subfamily a-like pseudogene || FLJ40113 || || 374650 || || hSQ029960 || || || hHR029254::hHR029254 || 403227	-1.035	-0.24
hSQ037927	|| || hSQ037927 || || immunoglobulin kappa constant || IGKC || || 3514 || || hSQ037927 || || || hHO045185::hHO045185 || 363886	0.465	0.12
hSQ022926	|| || hSQ022926 || || || || || || || hSQ022926 || || || hHA032949::hHA032949 || 400568	-0.825	-0.66
hSQ010831	|| || hSQ010831 || XM_497388 || similar to FKSG30 || LOC441668 || || 441668 || || hSQ010831 || || || hHR030213::hHR030213 || 396803	-0.115	-0.24
hSQ025554	|| || hSQ025554 || XM_497051 || hypothetical LOC392335 || LOC392335 || || 392335 || || hSQ025554 || || || hHR030166::hHR030166 || 408245	0.555	0.26
hSQ022802	|| Hs.250693::Hs.591821 || hSQ022802 || NM_001007253 || Zinc finger protein 117::endogenous retroviral sequence 3 (includes zinc finger protein H-plk/HPF9)::zinc finger protein 117 || ERV3::ZNF117 || || 2086::51351 || || hSQ022802 || || || hHR021331::hHR021331 || 385005	-1.35	0.35
hSQ012374	|| || hSQ012374 || || || || || || || hSQ012374 || || || hHA033755::hHA033755 || 409862	2.01	2
hSQ036784	|| || hSQ036784 || XM_498595 || hypothetical gene supported by AK055529 || LOC440230 || || 440230 || || hSQ036784 || || || hHR032108::hHR032108 || 389773	0.11	0.97
hSQ022157	|| Hs.568305 || hSQ022157 || XM_294802 || Similar to hypothetical gene supported by AK024248; AL137733 || LOC653056 || || 653056 || || hSQ022157 || || || hHR031532::hHR031532 || 390971	-0.98	-0.42
hSQ008940	|| Hs.471887 || hSQ008940 || XM_496438 || similar to cytoskeletal beta actin || LOC440720::XM_496481 || || 440720::653224 || || hSQ008940 || || || hHR028064::hHR028064 || 390100	-0.84	-0.51
hSQ019858	|| Hs.517196::Hs.645614 || hSQ019858 || BX648100 || chromosome 21 open reading frame 15 || C21orf15 || || 54094 || || hSQ019858 || || || hHR030568::hHR030568 || 357373	-0.37	-0.47
hSQ017181	|| Hs.585799 || hSQ017181 || U72041 || Zinc finger protein 286A::zinc finger protein 286A::peroxisome proliferative activated receptor, alpha-like || ZNF286A::PPARAL || || 57335::5466 || || hSQ017181 || || || hHR031083::hHR031083 || 345426	0.55	1
hSQ025226	|| Hs.654587 || hSQ025226 || || glucuronidase, beta pseudogene::Glucuronidase, beta pseudogene || SMA4 || || 11039 || || hSQ025226 || || || hHC032141::hHC032141 || 361621	-1.285	-0.49
hSQ020715	|| Hs.492187 || hSQ020715 || AL136588::AL136588 || Transcribed locus::Chromosome 8 open reading frame 57 || C8orf57 || || 84257 || || hSQ020715 || || || hHR008461::hHR008461 || 335232	0.505	0.49
hSQ033670	|| || hSQ033670 || || || || || || || hSQ033670 || || || hHA034907::hHA034907 || 409634	-0.935	-0.62
hSQ009642	|| Hs.467587::Hs.445080 || hSQ009642 || || Neuroblastoma breakpoint family, member 1::neuroblastoma breakpoint family, member 1::Neuroblastoma breakpoint family, member 1 || NBPF1 || || 55672 || || hSQ009642 || || || hHC030583::hHC030583 || 379806	-2.235	-1.97
hSQ030593	|| Hs.134491 || hSQ030593 || W73844 || Oligonucleotide/oligosaccharide-binding fold containing 1::oligonucleotide/oligosaccharide-binding fold containing 1::chromosome 21 open reading frame 53 || OBFC1::C21orf53 || || 79991::54063 || || hSQ030593 || || || hHR020426::hHR020426 || 335728	-0.305	-0.38
hSQ033287	|| Hs.446691 || hSQ033287 || NM_182827 || FK506 binding protein 9-like::FK506 binding protein 9-like || FKBP9L || || 360132 || || hSQ033287 || || || hHR030616::hHR030616 || 353209	0.945	0.73
hSQ032854	|| Hs.348531 || hSQ032854 || || Electron-transfer-flavoprotein, beta polypeptide::claudin domain containing 2 || CLDND2 || || 125875 || || hSQ032854 || || || hHC023874::hHC023874 || 372447	-0.815	-1.23
hSQ040655	|| Hs.584782 || hSQ040655 || || Nardilysin (N-arginine dibasic convertase)::nardilysin (N-arginine dibasic convertase) || NRD1 || || 4898 || || hSQ040655 || || || hHC023480::hHC023480 || 387810	0.175
hSQ045298	|| Hs.484588 || hSQ045298 || || Amylase, alpha 2B (pancreatic)::amylase, alpha 2B (pancreatic) || AMY2B || || 280 || || hSQ045298 || || || hHC031789::hHC031789 || 333450	-0.91	0.56
hSQ031564	|| Hs.559059 || hSQ031564 || XM_497100 || similar to ferritin, heavy polypeptide-like 17 || LOC441490 || || 441490 || || hSQ031564 || || || hHR025955::hHR025955 || 410540	-0.2	1.03
hSQ004927	|| Hs.529965 || hSQ004927 || AK128027 || Chromosome 10 open reading frame 51::non-protein coding RNA 202 || C10orf51 || || 387644 || || hSQ004927 || || || hHR026631::hHR026631 || 349565	-0.29	0.55
hSQ023205	|| Hs.484111 || hSQ023205 || || Kv channel interacting protein 1 || KCNIP1 || || 30820 || || hSQ023205 || || || hHC015829::hHC015829 || 328552	0.53	0.76
hSQ013341	|| || hSQ013341 || XM_497347 || similar to ribosomal protein L13A || LOC441641 || || 441641 || || hSQ013341 || || || hHR024830::hHR024830 || 338160	-2.16	-2.56
hSQ041974	|| Hs.586058::Hs.652427 || hSQ041974 || AK074764 || succinate dehydrogenase complex, subunit A, flavoprotein pseudogene 1::Succinate dehydrogenase complex, subunit A, flavoprotein pseudogene 1::succinate dehydrogenase complex, subunit A, flavoprotein pseudogene 2 || SDHALP1::SDHALP2 || || 255812::727956 || || hSQ041974 || || || hHR028243::hHR028243 || 384583	-0.12	1.02
hSQ000952	|| || hSQ000952 || XM_497677 || similar to GYG protein || LOC441885 || || 441885 || || hSQ000952 || || || hHR026587::hHR026587 || 378258	-1.51	-1.34
hSQ004921	|| || hSQ004921 || XM_370965 || LOC112869 pseudogene || LOC388242 || || 388242 || || hSQ004921 || || || hHR029706::hHR029706 || 374645	-1.93	-2.23
hSQ024558	|| || hSQ024558 || || || || || || || hSQ024558 || || || hHA033503::hHA033503 || 408532	1.385	1.49
hSQ003568	|| Hs.513695 || hSQ003568 || AL833251 || hypothetical protein LOC283970 || LOC283970::LOC440350 || || 283970 || || hSQ003568 || || || hHR030973::hHR030973 || 329773	0.545	0.73
hSQ007335	|| || hSQ007335 || XM_085724 || hypothetical LOC147151 || LOC147151 || || 147151 || || hSQ007335 || || || hHR028890::hHR028890 || 369322	-3.88	-3.08
hSQ025593	|| || hSQ025593 || XM_377820 || hypothetical LOC402152 || LOC402152 || || 402152 || || hSQ025593 || || || hHR017345::hHR017345 || 363158	-0.88	-0.1
hSQ000565	|| Hs.654410 || hSQ000565 || || nitric oxide synthase 1 (neuronal)::Nitric oxide synthase 1 (neuronal) || NOS1 || || 4842 || || hSQ000565 || || || hHC013729::hHC013729 || 334415	-1.11	-0.8
hSQ012223	|| Hs.351043::Hs.632042::Hs.696467 || hSQ012223 || BC037255 || hypothetical LOC389634::Transcribed locus || LOC389634 || || 389634 || || hSQ012223 || || || hHR029224::hHR029224 || 357516	-0.83	-0.77
hSQ016771	|| Hs.633978 || hSQ016771 || || Hypothetical LOC255031::hypothetical LOC255031 || FLJ35390 || || 255031 || || hSQ016771 || || || hHC031672::hHC031672 || 354701	-0.89	-0.88
hSQ043063	|| Hs.356135 || hSQ043063 || || Meis homeobox 3 pseudogene 1::Meis homeobox 3 pseudogene 1 || MEIS3P1 || || 4213 || || hSQ043063 || || || hHC030691::hHC030691 || 379997	-0.52	-0.61
hSQ032564	|| Hs.631649 || hSQ032564 || XM_375163 || similar to Golgi autoantigen, golgin subfamily A member 2 (Golgi matrix protein GM130) || LOC400320 || || 400320 || || hSQ032564 || || || hHR026513::hHR026513 || 368088	-1.16	-0.22
hSQ009015	|| Hs.449601 || hSQ009015 || || hypothetical protein similar to KIAA0187 gene product || LOC96610 || || 96610 || || hSQ009015 || || || hHC031812::hHC031812 || 415158	0.12	0.91
hSQ014699	|| || hSQ014699 || X96655 || || X96655 || || 26793 || || hSQ014699 || || || hHR028014::hHR028014 || 370050	-1.89	-0.99
hSQ012168	|| || hSQ012168 || || || || || || || hSQ012168 || || || hHA033389::hHA033389 || 361344	-1.89	-1.68
hSQ006405	|| || hSQ006405 || || thioredoxin domain containing 5 (endoplasmic reticulum) || TXNDC5 || || 81567 || || hSQ006405 || || || hHA037410::hHA037410 || 373285	0.645	1.34
hSQ025694	|| || hSQ025694 || XM_496187 || similar to KIAA1874 protein || LOC440407 || || 440407 || || hSQ025694 || || || hHR028526::hHR028526 || 343881	-0.895	-0.77
hSQ023153	|| Hs.150444 || hSQ023153 || NM_025114 || Centrosomal protein 290kDa::centrosomal protein 290kDa || CEP290 || || 80184 || || hSQ023153 || || || hHR006937::hHR006937 || 332700	-2.2	-1.04
hSQ038741	|| || hSQ038741 || || || XM_373468 || || 387697 || || hSQ038741 || || || hHR031877::hHR031879::hHR031879::hHR031877 || 367467	-1.34	-0.51
hSQ014932	|| || hSQ014932 || XM_372950 || similar to ENSANGP00000004103 || LOC391426 || || 391426 || || hSQ014932 || || || hHR022056::hHR022056 || 414275	-0.54
hSQ041359	|| || hSQ041359 || || hypothetical protein LOC285682 || LOC285682 || || 285682 || || hSQ041359 || || || hHA036487::hHA036487 || 384022	0.85	1.48
hSQ004439	|| Hs.515217 || hSQ004439 || || Solute carrier family 1 (high affinity aspartate/glutamate transporter), member 6::solute carrier family 1 (high affinity aspartate/glutamate transporter), member 6 || SLC1A6 || || 6511 || || hSQ004439 || || || hHC016526::hHC016526 || 343135	-1.19	-0.73
hSQ035837	|| || hSQ035837 || NM_024317 || leukocyte immunoglobulin-like receptor pseudogene 2 || LILRP2 || || 79166 || || hSQ035837 || || || hHR016852::hHR016852 || 356215	-0.6	-0.63
hSQ041543	|| || hSQ041543 || EST_AA074262 || AA074262_Exon1_103 || EST_AA074262 || || || || hSQ041543 || || || hHE040755::hHE040755 || 346957	-1.48	-1.68
hSQ038736	|| Hs.567902::Hs.688629 || hSQ038736 || NM_198694 || keratin associated protein 10-5 || KRTAP10-5 || || 386680 || || hSQ038736 || || || hHR029067::hHR029067 || 344531	-2.36	-2.37
hSQ033663	|| Hs.528655 || hSQ033663 || || Hypothetical protein FLJ20209 || FLJ20209 || || 57245 || || hSQ033663 || || || hHC014710::hHC014710 || 406928	2.04	1.87
hSQ034103	|| Hs.631728 || hSQ034103 || XM_370681 || similar to ribosomal protein L13a || LOC387841 || || 387841 || || hSQ034103 || || || hHR030574::hHR030574 || 405038	-2.26	-2.48
hSQ008418	|| Hs.410970 || hSQ008418 || || Myosin, light chain 5, regulatory::myosin, light chain 5, regulatory || MYL5 || || 4636 || || hSQ008418 || || || hHC015289::hHC015289 || 332266	-1.63	-1.99
hSQ040806	|| || hSQ040806 || XM_371068 || similar to 60S ribosomal protein L7 || LOC388401 || || 388401 || || hSQ040806 || || || hHR024741::hHR024741 || 395299	-2.75
hSQ014908	|| Hs.531473 || hSQ014908 || XM_496374 || similar to eukaryotic translation elongation factor 1 alpha 2 || LOC440595 || || 440595 || || hSQ014908 || || || hHR029592::hHR029592 || 416819	-2.745	-1.47
hSQ022456	|| Hs.154510 || hSQ022456 || || Carbonyl reductase 3::carbonyl reductase 3 || CBR3 || || 874 || || hSQ022456 || || || hHC017189::hHC017189 || 369119	-1.025	-0.46
hSQ032059	|| Hs.439363 || hSQ032059 || AL832853 || MRNA; cDNA DKFZp586C1322 (from clone DKFZp586C1322)::hypothetical protein LOC144874 || LOC144874 || || 144874 || || hSQ032059 || || || hHR022743::hHR022743 || 345894	0.565	0.84
hSQ024218	|| Hs.348979 || hSQ024218 || NM_145237 || **RNA polymerase I transcription factor RRN3-like::RRN3 RNA polymerase I transcription factor homolog (S. cerevisiae) pseudogene || LOC94431 || || 94431 || || hSQ024218 || || || hHR031802::hHR031802 || 340054	0.485	1.15
hSQ030456	|| Hs.47546 || hSQ030456 || AK002014 || Chromosome 6 open reading frame 70::chromosome 6 open reading frame 70 || C6orf70 || || 55780 || || hSQ030456 || || || hHR006034::hHR006034 || 400954	-1.01	-0.16
hSQ030201	|| Hs.654400 || hSQ030201 || || IMP (inosine monophosphate) dehydrogenase 2::IMP (inosine monophosphate) dehydrogenase 2 || IMPDH2 || || 3615 || || hSQ030201 || || || hHA039803::hHA039803 || 410094	-0.51	0.06
hSQ036655	|| Hs.26890::Hs.660066 || hSQ036655 || AF307448 || Cat eye syndrome chromosome region, candidate 5::cat eye syndrome chromosome region, candidate 4 (non-protein coding)::Cat eye syndrome chromosome region, candidate 4 (non-protein coding) || CECR4 || || 27441 || || hSQ036655 || || || hHR010122::hHR010122 || 373374	-0.45	-0.57
hSQ039229	|| || hSQ039229 || XM_496813 || similar to 60S ribosomal protein L7a || LOC441154 || || 441154 || || hSQ039229 || || || hHR026223::hHR026223 || 351148	-0.25	-0.72
hSQ005254	|| Hs.474397 || hSQ005254 || AB075821 || Small G protein signaling modulator 1::small G protein signaling modulator 1 || SGSM1 || || 129049 || || hSQ005254 || || || hHR023013::hHR023013 || 396789	0.72
hSQ003367	|| || hSQ003367 || XM_372891 || hypothetical LOC391303 || LOC391303 || || 391303 || || hSQ003367 || || || hHR031991::hHR031991 || 411955	-2.62
hSQ023157	|| Hs.590967::Hs.585869 || hSQ023157 || X52353 || zinc finger protein 224::Zinc finger protein 224::Zinc finger protein 224::zinc finger protein 27 (KOX 22) || ZNF224::ZNF27 || || 7767::7575 || || hSQ023157 || || || hHR028716::hHR028716 || 417230	-0.94	0.8
hSQ027631	|| Hs.583896 || hSQ027631 || AK057762 || L-threonine dehydrogenase || TDH || || 157739 || || hSQ027631 || || || hHR014225::hHR014225 || 369045	-0.92	0.25
hSQ028420	|| Hs.558685 || hSQ028420 || NM_152693 || DMRT-like family C1 || DMRTC1 || || 63947 || || hSQ028420 || || || hHR030142::hHR030142 || 402483	-1.4	-1.47
hSQ037592	|| Hs.567612 || hSQ037592 || || Major facilitator superfamily domain containing 7::major facilitator superfamily domain containing 7 || MFSD7 || || 84179 || || hSQ037592 || || || hHC007320::hHC007320 || 416275	-1.9	-2.08
hSQ001418	|| Hs.447869::Hs.693738::Hs.700733 || hSQ001418 || U33834 || DEAD/H (Asp-Glu-Ala-Asp/His) box polypeptide 12 (CHL1-like helicase homolog, S. cerevisiae)::DEAD/H (Asp-Glu-Ala-Asp/His) box polypeptide 12 (CHL1-like helicase homolog, S. cerevisiae) || DDX12::U33834 || || 440081::642846 || || hSQ001418 || || || hHR029246::hHR029246 || 338314	0.115	0.51
hSQ032260	|| || hSQ032260 || XM_301210 || similar to testis-specific protein NYD-TSP1 || LOC440750 || || 440750 || || hSQ032260 || || || hHR028264::hHR028264 || 358218	1.115	2.08
hSQ034115	|| Hs.418493 || hSQ034115 || || Grainyhead-like 1 (Drosophila)::grainyhead-like 1 (Drosophila) || GRHL1 || || 29841 || || hSQ034115 || || || hHA039780::hHA039780 || 415751	0.845	1.56
hSQ010465	|| || hSQ010465 || NM_001009883 || zinc finger protein 66 || ZNF66 || || 7617 || || hSQ010465 || || || hHR028590::hHR028590 || 370898	-1.025	-1.47
hSQ025385	|| Hs.352548 || hSQ025385 || || Transmembrane protein 149::transmembrane protein 149 || TMEM149 || || 79713 || || hSQ025385 || || || hHC026024::hHC026024 || 391277	-0.315	-0.82
hSQ018317	|| || hSQ018317 || L29074::L29074.1 || ferritin, heavy polypeptide-like 8 || FTHL8 || || 2501 || || hSQ018317 || || || hHR029207::hHR029207 || 412033	0.34	2.06
hSQ018856	|| Hs.615937 || hSQ018856 || XM_497788 || similar to Ribosome biogenesis protein BMS1 homolog || LOC441969 || || 441969 || || hSQ018856 || || || hHR027902::hHR027902 || 338447	0.07	0.84
hSQ026172	|| || hSQ026172 || NM_199338 || golgi autoantigen, golgin subfamily a-like pseudogene || FLJ40113::NM_199338 || || 374650::374649 || || hSQ026172 || || || hHR028792::hHR028792 || 354699	-1.02	-0.26
hSQ011120	|| || hSQ011120 || || || || || || || hSQ011120 || || || hHA033903::hHA033903 || 351855	1.15	1.46
hSQ014916	|| || hSQ014916 || XM_114987 || similar to Ssu72 RNA polymerase II CTD phosphatase homolog || LOC196120 || || 196120 || || hSQ014916 || || || hHR031833::hHR031833 || 395112	-1.56	-1.96
hSQ001984	|| Hs.355394 || hSQ001984 || || Gamma-glutamyltransferase-like activity 4 || GGTLA4::GGTLC1 || || 92086 || || hSQ001984 || || || hHC029549::hHC029549 || 362023	-1.38	-1.01
hSQ018788	|| || hSQ018788 || || || || || || || hSQ018788 || || || hHA036085::hHA036085 || 326586	2.595	3.27
hSQ034288	|| Hs.535026 || hSQ034288 || XM_376576 || Transcribed locus, strongly similar to NP_006588.1 heat shock 70kDa protein 8 isoform 1 [Homo sapiens]::similar to Chain , Heat-Shock Cognate 70kd Protein (44kd Atpase N-Terminal Fragment) (E.C.3.6.1.3) Mutant With Asp 206 Replaced By Ser (D206s) || LOC401308 || || 401308 || || hSQ034288 || || || hHR027249::hHR027249 || 394692	0.565	0.88
hSQ010994	|| Hs.143587 || hSQ010994 || XM_372213 || Ubiquitin specific peptidase 27, X-linked::ubiquitin specific peptidase 27, X-linked || USP27X || || 389856 || || hSQ010994 || || || hHR016439::hHR016439 || 412188	0.525	1.61
hSQ041985	|| || hSQ041985 || AB028893.1::AB028893 || RNA, U34 small nucleolar::RNA, U35 small nucleolar || RNU34::RNU35 || || 26817::26816 || || hSQ041985 || || || hHR019691::hHR019691 || 412460	-2.255	-1.48
hSQ028306	|| Hs.523560 || hSQ028306 || M30627 || heat shock protein 90kDa alpha (cytosolic), class A member 1::heat shock protein 90kDa alpha (cytosolic), class A member 2 || HSP90AA1::HSP90AA2 || || 3320::3324 || || hSQ028306 || || || hHR028710::hHR028710 || 377287	-1.345	-0.61
hSQ037685	|| || hSQ037685 || EST_AI734176 || AI734176_Exon1_98 || EST_AI734176 || || || || hSQ037685 || || || hHE040972::hHE040972 || 353590	1.245	1.56
hSQ014315	|| Hs.554829 || hSQ014315 || || Taurine upregulated 1 (non-protein coding)::taurine upregulated 1 (non-protein coding) || TUG1 || || 55000 || || hSQ014315 || || || hHC008761::hHC008761 || 331032	1.205	1.15
hSQ016934	|| || hSQ016934 || XM_378835 || hypothetical LOC400733 || LOC400733 || || 400733 || || hSQ016934 || || || hHR017340::hHR017340 || 413944	-2.135	-1.68
hSQ043570	|| Hs.632377 || hSQ043570 || AK092096 || CDNA clone IMAGE:40021907::small nucleolar RNA host gene 12 (non-protein coding) || SNHG12 || || 85028 || || hSQ043570 || || || hHR008861::hHR008861 || 365358	-3.225	-2.75
hSQ019750	|| || hSQ019750 || XM_379629 || hypothetical gene supported by AL512690 || LOC401500 || || 401500 || || hSQ019750 || || || hHR009464::hHR009464 || 388311	1.02	1.8
hSQ007002	|| || hSQ007002 || || immunoglobulin kappa constant || IGKC || || 3514 || || hSQ007002 || || || hHO045197::hHO045197 || 361772	0.41	0.79
hSQ023672	|| || hSQ023672 || || || || || || || hSQ023672 || || || hHA039442::hHA039442 || 401373	-0.06	-0.35
hSQ022546	|| Hs.565253 || hSQ022546 || BC045720 || Hypothetical LOC148189::hypothetical LOC148189 || LOC148189 || || 148189 || || hSQ022546 || || || hHR024167::hHR024167 || 410279	-1.28	-1.69
hSQ030375	|| || hSQ030375 || XM_373090 || ankyrin repeat and death domain containing 1B || ANKDD1B || || 391797 || || hSQ030375 || || || hHR010187::hHR010187 || 411740	-0.86
hSQ016126	|| Hs.1027 || hSQ016126 || || Ras-related associated with diabetes::Ras-related associated with diabetes || RRAD || || 6236 || || hSQ016126 || || || hHC011340::hHC011340 || 417145	-1.26
hSQ016379	|| Hs.411572 || hSQ016379 || || kallikrein-related peptidase 12::Kallikrein-related peptidase 12 || KLK12 || || 43849 || || hSQ016379 || || || hHC013079::hHC013079 || 411783	-1.87
hSQ037410	|| || hSQ037410 || XM_497024 || similar to cell recognition molecule CASPR3 || LOC441402 || || 441402 || || hSQ037410 || || || hHR029209::hHR029209 || 331518	-0.69	-0.06
hSQ001681	|| || hSQ001681 || || tRNA::tRNA || TRNK::TRNL2 || || 4566::4568 || || hSQ001681 || || || hHR030671::hHR030671 || 410886	-4.435	-4.52
hSQ020890	|| || hSQ020890 || XM_378398 || hypothetical LOC400092 || LOC400092 || || 400092 || || hSQ020890 || || || hHR014652::hHR014652 || 414084	3.215	2.75
hSQ002207	|| Hs.561708::Hs.588134 || hSQ002207 || AK096687 || Hypothetical LOC401320::Hypothetical protein LOC222159::hypothetical protein LOC285949 || LOC222159::LOC285949 || || 222159::285949 || || hSQ002207 || || || hHR022771::hHR022771 || 385007	-1.385	-0.5
hSQ010442	|| || hSQ010442 || XM_497031 || similar to FK506-binding protein 4 (Peptidyl-prolyl cis-trans isomerase) (PPIase) (Rotamase) (p59 protein) (HSP binding immunophilin) (HBI) (FKBP52 protein) (52 kDa FK506 binding protein) (FKBP59) || LOC441410 || || 441410 || || hSQ010442 || || || hHR030682::hHR030682 || 403164	-0.515	-0.29
hSQ002464	|| Hs.434403 || hSQ002464 || || Hypothetical LOC389634::olfactory receptor, family 7, subfamily E, member 140 pseudogene || OR7E140P || || 344729 || || hSQ002464 || || || hHC029647::hHC029647 || 378483	-0.865	-1.63
hSQ022733	|| || hSQ022733 || ncRNA_U22_7 || UCSC_hg16 || ncRNA_U22_7 || || || || hSQ022733 || || || hHO047992::hHO047992 || 353381	-4.255	-3.61
hSQ042279	|| || hSQ042279 || AF001689.1::AF001689 || RNA, U42B small nucleolar || RNU42B::AF001689 || || 26808::26773 || || hSQ042279 || || || hHR028133::hHR028133 || 368306	-4.265	-3.68
hSQ018858	|| Hs.7736 || hSQ018858 || || Mitochondrial ribosomal protein L27::mitochondrial ribosomal protein L27 || MRPL27 || || 51264 || || hSQ018858 || || || hHA040044::hHA040044 || 417091	-1.96	-1.13
hSQ002925	|| || hSQ002925 || XM_495954 || similar to 28S ribosomal protein S31, mitochondrial precursor (S31mt) (MRP-S31) (Imogen 38) || LOC440141 || || 440141 || || hSQ002925 || || || hHR026583::hHR026583 || 345207	-1.29	-0.64
hSQ033542	|| Hs.635932 || hSQ033542 || BC045185 || hypothetical protein LOC284412 || LOC284412 || || 284412 || || hSQ033542 || || || hHR029495::hHR029495 || 412278	-0.88	-0.33
hSQ043378	|| || hSQ043378 || miRNA_miR-133a || || miRNA_miR-133a || || || || hSQ043378 || || || hHM044980::hHM044980 || 355237	-0.83	-0.6
hSQ002975	|| Hs.652484 || hSQ002975 || || hydroxysteroid (17-beta) dehydrogenase 7 pseudogene 2::Hydroxysteroid (17-beta) dehydrogenase 7 pseudogene 2 || HSD17B7P2 || || 158160 || || hSQ002975 || || || hHC031701::hHC031701 || 398867	-0.85	-0.78
hSQ036282	|| Hs.309921 || hSQ036282 || XM_374275 || hypothetical LOC389671 || LOC389671 || || 389671 || || hSQ036282 || || || hHR020182::hHR020182 || 406555	-1.95	-2.26
hSQ034809	|| || hSQ034809 || XM_067904 || basic transcription factor 3, pseudogene 3 || LOC132556 || || 132556 || || hSQ034809 || || || hHR028835::hHR028835 || 410544	-1.74	-2.32
hSQ031633	|| || hSQ031633 || || || XM_377946 || || 402280 || || hSQ031633 || || || hHR027164::hHR027163::hHR027163::hHR027164 || 379084	0.61	0.09
hSQ034931	|| Hs.632158 || hSQ034931 || XM_497272 || similar to eukaryotic translation elongation factor 1 alpha 2 || LOC401677 || || 401677 || || hSQ034931 || || || hHR019323::hHR019323 || 349338	-1.215	-1.11
hSQ004570	|| Hs.516956 || hSQ004570 || NM_182583 || chromosome 20 open reading frame 91 || C20orf91::FAM182A || || 284800 || || hSQ004570 || || || hHR028926::hHR028926 || 373478	-1.495	-1.41
hSQ000078	|| Hs.487294 || hSQ000078 || || Excision repair cross-complementing rodent repair deficiency, complementation group 2::excision repair cross-complementing rodent repair deficiency, complementation group 2 || ERCC2 || || 2068 || || hSQ000078 || || || hHA032369::hHA032369 || 368235	-0.185	-0.28
hSQ025308	|| || hSQ025308 || XM_496854 || similar to Heat shock cognate 71 kDa protein || LOC441198 || || 441198 || || hSQ025308 || || || hHR028445::hHR028445 || 366651	1.115	1.27
hSQ027378	|| Hs.652741 || hSQ027378 || || NHS-like 1::NHS-like 1 || NHSL1 || || 57224 || || hSQ027378 || || || hHC026454::hHC026454 || 371970	-1.025	-0.91
hSQ001997	|| || hSQ001997 || XM_497832 || similar to ADP/ATP translocase 2 (Adenine nucleotide translocator 2) (ANT 2) (ADP,ATP carrier protein 2) (Solute carrier family 25 member 5) (ADP,ATP carrier protein, fibroblast isoform) || LOC344371 || || 344371 || || hSQ001997 || || || hHR026544::hHR026544 || 415556	-1.015	-1.32
hSQ022648	|| Hs.657028 || hSQ022648 || || polymerase (RNA) II (DNA directed) polypeptide J4, pseudogene::Polymerase (RNA) II (DNA directed) polypeptide J4, pseudogene || POLR2J4 || || 84820 || || hSQ022648 || || || hHA033565::hHA033565 || 329353	-1.41	-1.32
hSQ043538	|| || hSQ043538 || XM_495799 || similar to amyloid beta (A4) precursor protein-binding, family B, member 1 interacting protein; proline-rich protein 73; Rap1-interacting adaptor molecule || LOC439952 || || 439952 || || hSQ043538 || || || hHR026943::hHR026943 || 347880	-0.25	0.43
hSQ035481	|| Hs.247975 || hSQ035481 || NM_031887 || Pro-melanin-concentrating hormone-like 1::pro-melanin-concentrating hormone-like 1 || PMCHL1 || || 5369 || || hSQ035481 || || || hHR028239::hHR028239 || 351982	-1.27	-1.01
hSQ041669	|| Hs.159711 || hSQ041669 || AK074383 || guanine nucleotide binding protein (G protein), gamma 4::Guanine nucleotide binding protein (G protein), gamma 4::Hypothetical protein LOC200169 || GNG4::LOC200169 || || 2786::200169 || || hSQ041669 || || || hHR013282::hHR013282 || 404944	1.23	1.39
hSQ044520	|| Hs.5662 || hSQ044520 || || Guanine nucleotide binding protein (G protein), beta polypeptide 2-like 1::guanine nucleotide binding protein (G protein), beta polypeptide 2-like 1 || GNB2L1 || || 10399 || || hSQ044520 || || || hHC012524::hHC012524 || 390532	-0.78	-1.03
hSQ022386	|| Hs.558782 || hSQ022386 || XM_292982 || Similar to protein expressed in prostate, ovary, testis, and placenta 15::similar to POTE2A || LOC653269::LOC344227 || || 653269::344227 || || hSQ022386 || || || hHR031958::hHR031958 || 335818	0.83	0.58
hSQ019202	|| Hs.248159 || hSQ019202 || || Persephin || PSPN || || 5623 || || hSQ019202 || || || hHC025478::hHC025478 || 341387	0.21	-0.23
hSQ009706	|| || hSQ009706 || XM_496273 || hypothetical LOC440490 || LOC440490 || || 440490 || || hSQ009706 || || || hHR027660::hHR027660 || 416402	-1.265	-0.75
hSQ040999	|| Hs.30323 || hSQ040999 || BC007286::BC007286 || Zinc finger protein 678::hypothetical protein MGC15634 || MGC15634 || || 84841 || || hSQ040999 || || || hHR011777::hHR011777 || 363417	1.755	2.2
hSQ005045	|| Hs.572788 || hSQ005045 || AK024261 || Disrupted in renal carcinoma 3::Disrupted in renal carcinoma 3::disrupted in renal carcinoma 3 || DIRC3::DIRC3 || || 378482::729582 || || hSQ005045 || || || hHR009440::hHR009440 || 390199	-1.855	-1.09
hSQ007806	|| || hSQ007806 || XM_496426 || hypothetical gene supported by AJ249778; NM_001531 || LOC391142 || || 391142 || || hSQ007806 || || || hHR027760::hHR027760 || 359568	-0.955	-0.41
hSQ026658	|| || hSQ026658 || || || || || || || hSQ026658 || || || hHA039171::hHA039171 || 351107	2.445	1.85
hSQ029056	|| Hs.388347 || hSQ029056 || BX648964 || GDNF family receptor alpha 1::hypothetical protein LOC143381 || LOC143381 || || 143381 || || hSQ029056 || || || hHR008946::hHR008946 || 375861	1.84	2.19
hSQ024525	|| Hs.129959 || hSQ024525 || || Interleukin 17 receptor C::interleukin 17 receptor C || IL17RC || || 84818 || || hSQ024525 || || || hHA040597::hHA040597 || 326755	0.85	0.45
hSQ019693	|| Hs.567532 || hSQ019693 || || FP944 || LOC286367 || || 286367 || || hSQ019693 || || || hHC015827::hHC015827 || 409335	-2.17	-1.37
hSQ006067	|| || hSQ006067 || XM_498633 || LOC440336 || LOC440336 || || 440336 || || hSQ006067 || || || hHR027932::hHR027932 || 386127	-1.07	-0.31
hSQ036509	|| || hSQ036509 || EST_AA824616 || AA824616_Exon1_212 || EST_AA824616 || || || || hSQ036509 || || || hHE040753::hHE040753 || 329286	-0.64	-0.22
hSQ012190	|| || hSQ012190 || || T cell receptor alpha locus || TRA@ || || 6955 || || hSQ012190 || || || hHO045253::hHO045253 || 331934	-1.26	-1.11
hSQ014367	|| || hSQ014367 || ncRNA_H19 || AF087017_5066 || ncRNA_H19 || || || || hSQ014367 || || || hHO047646::hHO047646 || 373508	-1.04	-0.94
hSQ029717	|| || hSQ029717 || || choline kinase beta || CHKB || || 1120 || || hSQ029717 || || || hHA039376::hHA039376 || 359733	-1.56	-1.48
hSQ041209	|| || hSQ041209 || XM_378947 || hypothetical LOC400813 || LOC400813 || || 400813 || || hSQ041209 || || || hHR009459::hHR009459 || 347484	1.615	1.96
hSQ003920	|| Hs.453583 || hSQ003920 || J04755 || ferritin, heavy polypeptide pseudogene 1 || FTHP1 || || 2509 || || hSQ003920 || || || hHR029903::hHR029903 || 411407	1.055	2.63
hSQ019091	|| || hSQ019091 || ncRNA_U26_0 || UCSC_hg16 || ncRNA_U26_0 || || || || hSQ019091 || || || hHO047997::hHO047997 || 393642	-3.03	-2.48
hSQ019411	|| Hs.477089 || hSQ019411 || BC044821 || hypothetical protein LOC339833 || LOC339833 || || 339833 || || hSQ019411 || || || hHR016709::hHR016709 || 368416	-2.24	-1.94
hSQ032885	|| Hs.647025 || hSQ032885 || || postmeiotic segregation increased 2-like 5::Postmeiotic segregation increased 2-like 5 || PMS2L5 || || 5383 || || hSQ032885 || || || hHC031728::hHC031728 || 415124	0.16	1.01
hSQ042754	|| Hs.282121 || hSQ042754 || XM_292021 || hypothetical LOC341346 || LOC341346 || || 341346 || || hSQ042754 || || || hHR008274::hHR008274 || 376946	-0.48	0.17
hSQ022837	|| || hSQ022837 || || Ral GEF with PH domain and SH3 binding motif 2 || RALGPS2 || || 55103 || || hSQ022837 || || || hHA037094::hHA037094 || 341560	-1.3	-0.94
hSQ010230	|| Hs.194790 || hSQ010230 || AJ002425 || P65 protein || HSAJ2425 || || 55566 || || hSQ010230 || || || hHR017120::hHR017120 || 390886	-0.8	-0.57
hSQ002654	|| Hs.260928 || hSQ002654 || AK056786 || hypothetical gene supported by AK056786 || FLJ32224 || || 440584 || || hSQ002654 || || || hHR026040::hHR026040 || 416292	-1.56
hSQ004719	|| || hSQ004719 || XM_497735 || similar to CG30152-PA || LOC391174 || || 391174 || || hSQ004719 || || || hHR020387::hHR020387 || 410682	-0.46	-0.62
hSQ030797	|| || hSQ030797 || || H19, imprinted maternally expressed transcript (non-protein coding) || H19 || || 283120 || || hSQ030797 || || || hHO047737::hHO047737 || 331248	6.035	5.58
hSQ043094	|| Hs.654620 || hSQ043094 || || WD repeat domain 74::WD repeat domain 74 || WDR74 || || 54663 || || hSQ043094 || || || hHC017651::hHC017651 || 408484	-0.905	-0.98
hSQ036783	|| || hSQ036783 || XM_498602 || hypothetical gene supported by AK055529 || LOC440254 || || 440254 || || hSQ036783 || || || hHR031992::hHR031992 || 416442	-0.575	0.63
hSQ013850	|| Hs.534785 || hSQ013850 || XM_376101 || hypothetical LOC400987 || LOC400987 || || 400987 || || hSQ013850 || || || hHR019944::hHR019944 || 414878	-1.715	-1.74
hSQ035031	|| Hs.458418 || hSQ035031 || AB051518 || KIAA1731::KIAA1731 || KIAA1731 || || 85459 || || hSQ035031 || || || hHR008864::hHR008864 || 389433	-1.35	-1.15
hSQ025239	|| || hSQ025239 || XM_372343 || similar to Ssu72 RNA polymerase II CTD phosphatase homolog || LOC390031 || || 390031 || || hSQ025239 || || || hHR031629::hHR031629 || 398734	-2.27	-1.46
hSQ006020	|| || hSQ006020 || XM_373909 || hypothetical LOC388790 || LOC388790 || || 388790 || || hSQ006020 || || || hHR022353::hHR022353 || 393914	-0.85	-0.24
hSQ011001	|| Hs.512613 || hSQ011001 || NM_031888 || pro-melanin-concentrating hormone-like 2 || PMCHL2 || || 5370 || || hSQ011001 || || || hHR028044::hHR028044 || 416705	-1.27	-0.73
hSQ004697	|| Hs.73797 || hSQ004697 || XM_372704 || Guanine nucleotide binding protein (G protein), alpha 15 (Gq class)::nicalin homolog (zebrafish)::similar to 60S ribosomal protein L35 || NCLN::LOC390876 || || 56926::390876 || || hSQ004697 || || || hHR027021::hHR027021 || 398372	-0.88	-1.31
hSQ025825	|| Hs.129959 || hSQ025825 || || Interleukin 17 receptor C::interleukin 17 receptor C || IL17RC || || 84818 || || hSQ025825 || || || hHA039659::hHA039659 || 412326	-1.42	-1.15
hSQ037303	|| Hs.581057::Hs.658993 || hSQ037303 || AJ586979 || ubiquitin specific peptidase 41 || USP41 || || 373856 || || hSQ037303 || || || hHR028825::hHR028825 || 330912	-0.005	0.56
hSQ039227	|| Hs.523739::Hs.689079::Hs.655643 || hSQ039227 || || Nuclear RNA export factor 1::small nucleolar RNA, C/D box 22::Small nucleolar RNA, C/D box 22 || SNORD22 || || 9304 || || hSQ039227 || || || hHR018224::hHR018224 || 386543	-4.305	-3.67
hSQ031381	|| || hSQ031381 || XM_495936 || similar to chloride intracellular channel 1 || LOC390363 || || 390363 || || hSQ031381 || || || hHR024821::hHR024821 || 363509	-1.695	-1.83
hSQ024442	|| || hSQ024442 || XM_096376 || hypothetical LOC143034 || LOC143034 || || 143034 || || hSQ024442 || || || hHR006249::hHR006249 || 399421	-4.19	-3.24
hSQ007714	|| || hSQ007714 || XM_497791 || similar to spermiogenesis associated serine/threonine kinase 22D; serine/threonine kinase FKSG81; spermiogenesis associated 4 || LOC391295 || || 391295 || || hSQ007714 || || || hHR026136::hHR026136 || 416358	0.03	0.86
hSQ030004	|| || hSQ030004 || || AI791445_Exon1_43 || EST_AI791445::TRBV21-1 || || 28566 || || hSQ030004 || || || hHO048786::hHO048786 || 377253	-0.75	-0.16
hSQ022797	|| Hs.527688::Hs.699383 || hSQ022797 || BC062352 || TAF3 RNA polymerase II, TATA box binding protein (TBP)-associated factor, 140kDa::TAF3 RNA polymerase II, TATA box binding protein (TBP)-associated factor, 140kDa || TAF3 || || 83860 || || hSQ022797 || || || hHR013501::hHR013501 || 329463	1.29	1.57
hSQ020434	|| Hs.567543 || hSQ020434 || || Testis expressed sequence 13A || TEX13A || || 56157 || || hSQ020434 || || || hHC020651::hHC020651 || 412065	-1.2
hSQ037352	|| Hs.459842 || hSQ037352 || NM_145893 || Ataxin 2-binding protein 1::ataxin 2-binding protein 1 || A2BP1 || || 54715 || || hSQ037352 || || || hHR012395::hHR012395 || 412380	-1.21
hSQ018449	|| Hs.679422 || hSQ018449 || || Hypothetical gene supported by BC039496 || LOC388906 || || 388906 || || hSQ018449 || || || hHC026132::hHC026132 || 391444	-0.595	-0.13
hSQ000415	|| Hs.400295::Hs.684855 || hSQ000415 || Y11167 || Ribosomal protein L30::RNA, U72 small nucleolar || RNU72::SNORA72 || || 26775 || || hSQ000415 || || || hHR027943::hHR027943 || 384138	-5.105	-4.76
hSQ039133	|| Hs.5461::Hs.668782 || hSQ039133 || NM_001009608 || Transcribed locus::chromosome 20 open reading frame 94::Chromosome 20 open reading frame 94 || C20orf94 || || 128710 || || hSQ039133 || || || hHR013252::hHR013252 || 359361	1.075	1.98
hSQ040440	|| || hSQ040440 || XM_497230 || similar to ribosomal protein L13a; 60S ribosomal protein L13a; 23 kD highly basic protein || LOC441560 || || 441560 || || hSQ040440 || || || hHR018827::hHR018827 || 411748	-2.895	-2.28
hSQ034267	|| || hSQ034267 || X96650 || || X96650 || || 26798 || || hSQ034267 || || || hHR025345::hHR025345 || 334590	-3.585	-2.98
hSQ010091	|| Hs.348979 || hSQ010091 || || **RNA polymerase I transcription factor RRN3-like::RRN3 RNA polymerase I transcription factor homolog (S. cerevisiae) pseudogene || LOC94431 || || 94431 || || hSQ010091 || || || hHC031907::hHC031907 || 410691	0.455	1.1
hSQ025871	|| Hs.34024 || hSQ025871 || || TRAF2 and NCK interacting kinase::TRAF2 and NCK interacting kinase || TNIK || || 23043 || || hSQ025871 || || || hHC007079::hHC007079 || 410413	0.195	0.43
hSQ016679	|| || hSQ016679 || AC099339.6::AC099339 || NIP30-like || LOC152667 || || 152667 || || hSQ016679 || || || hHR027142::hHR027142 || 404234	-1.075	-0.61
hSQ045239	|| || hSQ045239 || || || || || || || hSQ045239 || || || hHA039472::hHA039472 || 359862	-2.03	-0.6
hSQ005195	|| Hs.648124 || hSQ005195 || || chemokine (C-C motif) ligand 27 || CCL27 || || 10850 || || hSQ005195 || || || hHC018935::hHC018935 || 411862	0.2	0.92
hSQ042372	|| Hs.93698 || hSQ042372 || AF534825 || Triggering receptor expressed on myeloid cells-like 3::triggering receptor expressed on myeloid cells-like 3 || TREML3 || || 340206 || || hSQ042372 || || || hHR026509::hHR026509 || 334203	-0.35	1.03
hSQ009726	|| Hs.631584 || hSQ009726 || AK131308 || zinc finger protein 836::Zinc finger protein 836 || ZNF836 || || 162962 || || hSQ009726 || || || hHR027285::hHR027285 || 400667	0.04	0.64
hSQ041168	|| Hs.592163 || hSQ041168 || || Chromosome 21 open reading frame 90::chromosome 21 open reading frame 90 || C21orf90 || || 114043 || || hSQ041168 || || || hHC024159::hHC024159 || 348019	-1.5	-1.83
hSQ041109	|| Hs.526594 || hSQ041109 || || Obscurin-like 1::obscurin-like 1 || OBSL1 || || 23363 || || hSQ041109 || || || hHC020556::hHC020556 || 416471	-1.01
hSQ027632	|| Hs.449206 || hSQ027632 || AK022267 || Phosducin-like 3 pseudogene::phosducin-like 3 pseudogene || LOC285359 || || 285359 || || hSQ027632 || || || hHR015222::hHR015222 || 372359	-0.135	0.42
hSQ005689	|| Hs.511903 || hSQ005689 || || WD repeat domain 90::similar to RIKEN cDNA 3230401M21 [Mus musculus] || LOC197336 || || 197336 || || hSQ005689 || || || hHC025384::hHC025384 || 358215	-0.055	-0.25
hSQ022547	|| Hs.565253 || hSQ022547 || || Hypothetical LOC148189::hypothetical LOC148189 || LOC148189 || || 148189 || || hSQ022547 || || || hHC027494::hHC027494 || 340124	-1.255	-1.69
hSQ003635	|| || hSQ003635 || XM_376474 || similar to bA110H4.2 (similar to membrane protein) || LOC441100 || || 441100 || || hSQ003635 || || || hHR031553::hHR031553 || 364909	-0.66	-0.42
hSQ023468	|| || hSQ023468 || XM_379637 || hypothetical gene supported by AK127732 || LOC401513 || || 401513 || || hSQ023468 || || || hHR031551::hHR031551 || 348321	-0.89	-0.83
hSQ002132	|| Hs.287723 || hSQ002132 || AK074471 || Hypothetical protein LOC143188 || LOC143188 || || 143188 || || hSQ002132 || || || hHR016322::hHR016322 || 342773	0.49	1.48
hSQ045477	|| Hs.303454 || hSQ045477 || || Exocyst complex component 6B::exocyst complex component 6B || EXOC6B || || 23233 || || hSQ045477 || || || hHC006702::hHC006702 || 370437	1.41	1.68
hSQ021799	|| Hs.591604 || hSQ021799 || || Sphingosine-1-phosphate phosphotase 2 || SGPP2 || || 130367 || || hSQ021799 || || || hHC002096::hHC002096 || 386156	2.44	2.41
hSQ013455	|| Hs.534579::Hs.694858::Hs.657187::Hs.700862 || hSQ013455 || NM_174923 || Chromosome 9 open reading frame 100::coiled-coil domain containing 107 || CCDC107 || || 203260 || || hSQ013455 || || || hHR021663::hHR021663 || 346440	-1.19	-1.52
hSQ018407	|| || hSQ018407 || XM_374152 || hypothetical LOC389353 || LOC389353 || || 389353 || || hSQ018407 || || || hHR014639::hHR014639 || 410711	-1.8	-2.11
hSQ012041	|| Hs.504370 || hSQ012041 || || Hypothetical LOC283174::hypothetical LOC283174 || LOC283174 || || 283174 || || hSQ012041 || || || hHC011569::hHC011569 || 328636	2.465	3.45
hSQ035275	|| Hs.173679 || hSQ035275 || NM_001004307 || Chromosome 1 open reading frame 228::chromosome 1 open reading frame 228 || C1orf228 || || 339541 || || hSQ035275 || || || hHR020374::hHR020374 || 406815	-1.395	-0.61
hSQ029593	|| || hSQ029593 || XM_496303 || similar to zinc finger protein 43 (HTF6) || LOC440519::ZNF724P || || 440519 || || hSQ029593 || || || hHR026637::hHR026637 || 397887	-1.405	-1.06
hSQ027481	|| Hs.644635 || hSQ027481 || || Three prime repair exonuclease 2 || TREX2 || || 11219 || || hSQ027481 || || || hHA032658::hHA032658 || 376855	-0.145	0.09
hSQ038034	|| || hSQ038034 || XM_497056 || hypothetical LOC441442 || LOC441442 || || 441442 || || hSQ038034 || || || hHR029512::hHR029512 || 357932	0.355	0.04
hSQ026897	|| Hs.10862 || hSQ026897 || NM_001002921 || adenylate kinase 3-like 1::Adenylate kinase 3-like 1 || AK3L1::NM_001005353 || || 205::387851 || || hSQ026897 || || || hHR031344::hHR031344 || 415926	0.775	0.31
hSQ029483	|| || hSQ029483 || || || || || || || hSQ029483 || || || hHA040485::hHA040485 || 395195	-1.195	0.43
hSQ008343	|| Hs.435404 || hSQ008343 || NM_138781 || Similar to envelope protein, mRNA (cDNA clone MGC:16737 IMAGE:4129886)::Similar to envelope protein || LOC113386 || || 113386 || || hSQ008343 || || || hHR023152::hHR023152 || 359177	-1.85	-1.11
hSQ039599	|| || hSQ039599 || || || || || || || hSQ039599 || || || hHA038719::hHA038719 || 383122	-2	-1.52
hSQ031060	|| || hSQ031060 || || || || || || || hSQ031060 || || || hHA032399::hHA032399 || 411115	-0.47	-0.43
hSQ014823	|| Hs.493804 || hSQ014823 || || RGP1 retrograde golgi transport homolog (S. cerevisiae)::RGP1 retrograde golgi transport homolog (S. cerevisiae) || RGP1 || || 9827 || || hSQ014823 || || || hHC016012::hHC016012 || 352832	0.61	0.08
hSQ019140	|| Hs.552801::Hs.660109 || hSQ019140 || AB007976 || ribosomal RNA processing 15 homolog (S. cerevisiae)::KIAA0507::Ribosomal RNA processing 15 homolog (S. cerevisiae) || RRP15::KIAA0507 || || 51018::57241 || || hSQ019140 || || || hHR001781::hHR001781 || 363473	-1.835	-1.85
hSQ036578	|| || hSQ036578 || XM_497673 || similar to Cofilin-1 (Cofilin, non-muscle isoform) (18 kDa phosphoprotein) (p18) || LOC391039 || || 391039 || || hSQ036578 || || || hHR027638::hHR027638 || 335807	-1.705	-1.93
hSQ037167	|| Hs.487294 || hSQ037167 || || Excision repair cross-complementing rodent repair deficiency, complementation group 2::excision repair cross-complementing rodent repair deficiency, complementation group 2 || ERCC2 || || 2068 || || hSQ037167 || || || hHA039642::hHA039642 || 370270	0.005	-0.12
hSQ026829	|| Hs.128813::Hs.654930 || hSQ026829 || XM_377476 || Chromosome 17 open reading frame 69::hypothetical LOC401884::Hypothetical LOC401884 || MGC57346 || || 401884 || || hSQ026829 || || || hHR014323::hHR014323 || 385259	0.715	0.47
hSQ029100	|| Hs.552700 || hSQ029100 || || hypothetical gene LOC283846::Nuclear pore complex interacting protein-like 3::nuclear pore complex interacting protein-like 3 || DKFZp547E087::NPIPL3 || || 283846::23117 || || hSQ029100 || || || hHR028941::hHR028941 || 397060	-1.545	-1.16
hSQ017408	|| Hs.438823::Hs.655734 || hSQ017408 || || Transcribed locus::zinc finger protein 775::Similar to GLI-Kruppel family member HKR1 || ZNF775 || || 285971 || || hSQ017408 || || || hHR019864::hHR019864 || 354285	1.435	0.83
hSQ036123	|| Hs.529925 || hSQ036123 || || Ubiquitin protein ligase E3 component n-recognin 2::ubiquitin protein ligase E3 component n-recognin 2 || UBR2 || || 23304 || || hSQ036123 || || || hHC002325::hHC002325 || 400004	0.09	0.77
hSQ032222	|| || hSQ032222 || || || || || || || hSQ032222 || || || hHA034787::hHA034787 || 410693	-0.18	0.41
hSQ006091	|| || hSQ006091 || AC107918.5::AC107918 || olfactory receptor, family 7, subfamily E, member 161 pseudogene || OR7E161P || || 389626 || || hSQ006091 || || || hHR030234::hHR030234 || 371249	-0.78	-0.54
hSQ019489	|| || hSQ019489 || XM_499028 || LOC441134 || LOC441134 || || 441134 || || hSQ019489 || || || hHR015893::hHR015893 || 363074	-0.03	-0.49
hSQ032822	|| || hSQ032822 || XM_496429 || ribosomal protein L10 pseudogene || LOC391151 || || 391151 || || hSQ032822 || || || hHR030043::hHR030043 || 379085	-2.89	-2.88
hSQ004712	|| || hSQ004712 || XM_497212 || similar to ribosomal protein L5 || LOC389939 || || 389939 || || hSQ004712 || || || hHR021864::hHR021864 || 414123	-1.895	-1.59
hSQ028687	|| || hSQ028687 || || COX11 homolog, cytochrome c oxidase assembly protein (yeast) pseudogene || COX11P || || 140468 || || hSQ028687 || || || hHR027808::hHR027808 || 355424	-2.645	-2.82
hSQ015429	|| Hs.406754::Hs.629177 || hSQ015429 || AB026156 || Testicular cell adhesion molecule 1 homolog (mouse) || TCAM1 || || 146771 || || hSQ015429 || || || hHR028093::hHR028093 || 329767	-0.595	-0.07
hSQ030711	|| || hSQ030711 || || Ral GEF with PH domain and SH3 binding motif 2 || RALGPS2 || || 55103 || || hSQ030711 || || || hHA035599::hHA035599 || 378771	-1.325	-0.94
hSQ026993	|| Hs.326475::Hs.659437 || hSQ026993 || || Transcribed locus, moderately similar to NP_008406.1 NADH dehydrogenase subunit 1 [Ovis aries]::diacylglycerol kinase, eta::Diacylglycerol kinase, eta || DGKH || || 160851 || || hSQ026993 || || || hHR003084::hHR003084 || 416308	-0.575	-0.43
hSQ015812	|| Hs.611432 || hSQ015812 || || RGD motif, leucine rich repeats, tropomodulin domain and proline-rich containing::RGD motif, leucine rich repeats, tropomodulin domain and proline-rich containing || RLTPR || || 146206 || || hSQ015812 || || || hHC031707::hHC031707 || 348521	-0.565	-0.75
hSQ005064	|| || hSQ005064 || EST_AI732163 || AI732163_Exon1_18 || EST_AI732163 || || || || hSQ005064 || || || hHE040849::hHE040849 || 329439	-1.235	-1.2
hSQ044546	|| || hSQ044546 || ncRNA_mir-103-2_0 || UCSC_hg16 || ncRNA_mir-103-2_0 || || || || hSQ044546 || || || hHO047809::hHO047809 || 333691	0.65	1.69
hSQ008506	|| Hs.570010 || hSQ008506 || || Hypothetical protein LOC284408::hypothetical protein LOC284408 || LOC284408 || || 284408 || || hSQ008506 || || || hHC011946::hHC011946 || 373945	-1.06	-0.97
hSQ020003	|| Hs.553685 || hSQ020003 || NM_173857 || vomeronasal 1 receptor 4 || VN1R4 || || 317703 || || hSQ020003 || || || hHR029809::hHR029809 || 330138	-0.96	-0.88
hSQ013391	|| Hs.565253 || hSQ013391 || || Hypothetical LOC148189::hypothetical LOC148189 || LOC148189 || || 148189 || || hSQ013391 || || || hHC023883::hHC023883 || 345416	-1.26	-1.57
hSQ034072	|| || hSQ034072 || EST_AA457302 || AA457302_Exon1_274 || EST_AA457302 || || || || hSQ034072 || || || hHE040967::hHE040967 || 409907	-0.45	0.54
hSQ016981	|| Hs.570836::Hs.693710::Hs.653249::Hs.700690 || hSQ016981 || AK093650 || FAM13A opposite strand (non-protein coding) || FAM13AOS || || 285512 || || hSQ016981 || || || hHR013967::hHR013967 || 411323	-0.89	-0.01
hSQ021825	|| || hSQ021825 || XM_499289 || similar to hypothetical protein || LOC442545 || || 442545 || || hSQ021825 || || || hHR029100::hHR029100 || 416404	-0.37	-0.01
hSQ012304	|| || hSQ012304 || NM_001013623 || chromosome 6 open reading frame 94 || FAM164B || || 153918 || || hSQ012304 || || || hHR011860::hHR011860 || 355187	-0.76	-0.53
hSQ044661	|| || hSQ044661 || || || || || || || hSQ044661 || || || hHA033451::hHA033451 || 381871	-0.95	-0.84
hSQ037257	|| || hSQ037257 || XM_497117 || similar to Eukaryotic initiation factor 4A-II (eIF4A-II) (eIF-4A-II) || LOC286512 || || 286512 || || hSQ037257 || || || hHR024373::hHR024373 || 328415	2.055	2.83
hSQ033662	|| Hs.61430::Hs.528655 || hSQ033662 || || Zinc finger, DHHC-type containing 3::zinc finger, DHHC-type containing 3::Hypothetical protein FLJ20209 || ZDHHC3::FLJ20209 || || 51304::57245 || || hSQ033662 || || || hHR016806::hHR016806 || 376775	2.025	1.76
hSQ017147	|| Hs.8739 || hSQ017147 || || Elongation protein 2 homolog (S. cerevisiae)::elongation protein 2 homolog (S. cerevisiae) || ELP2 || || 55250 || || hSQ017147 || || || hHA037240::hHA037240 || 354431	-0.745	-0.21
hSQ005040	|| Hs.513695 || hSQ005040 || || hypothetical protein LOC283970 || LOC283970::LOC440350 || || 283970 || || hSQ005040 || || || hHC029747::hHC029747 || 408954	0.505	0.73
hSQ011594	|| || hSQ011594 || || similar to ATP-dependent DNA helicase II, 70 kDa subunit (Lupus Ku autoantigen protein p70) (Ku70) (70 kDa subunit of Ku antigen) (Thyroid-lupus autoantigen) (TLAA) (CTC box binding factor 75 kDa subu || LOC387703 || || 387703 || || hSQ011594 || || || hHR028393::hHR028393 || 327862	-1.375	-1.77
hSQ028918	|| || hSQ028918 || AL133467.4::AL133467 || chromosome 14 open reading frame 62 || C14orf62 || || 317786 || || hSQ028918 || || || hHR009418::hHR009418 || 407491	-1.915	-2.33
hSQ002127	|| Hs.499453 || hSQ002127 || NM_006955 || Zinc finger protein 33B::zinc finger protein 11B::zinc finger protein 33B || ZNF11B::ZNF33B || || 7558::7582 || || hSQ002127 || || || hHR026908::hHR026908 || 358295	-0.575	0.88
hSQ043016	|| || hSQ043016 || XM_498476 || similar to hypothetical protein LOC284701 || LOC439956 || || 439956 || || hSQ043016 || || || hHR031762::hHR031762 || 400739	-0.595	-0.54
hSQ019551	|| Hs.194408 || hSQ019551 || || hypothetical protein LOC202451::Hypothetical protein LOC202451 || LOC202451 || || 202451 || || hSQ019551 || || || hHC011157::hHC011157 || 400279	0.11	0.65
hSQ001676	|| || hSQ001676 || XM_498729 || similar to hypothetical protein LOC284701 || LOC440548 || || 440548 || || hSQ001676 || || || hHR031960::hHR031960 || 353061	0.06	0.13
hSQ005841	|| || hSQ005841 || || || || || || || hSQ005841 || || || hHA038176::hHA038176 || 355898	0.27	0.15
hSQ001939	|| || hSQ001939 || AC092079.2::AC092079 || ribosomal protein S3A pseudogene 6 || RPS3AP6 || || 145767 || || hSQ001939 || || || hHR031226::hHR031226 || 341321	-2.93	-2.84
hSQ029029	|| Hs.586219 || hSQ029029 || || Colony stimulating factor 1 receptor::HMG box domain containing 3 || HMGXB3 || || 22993 || || hSQ029029 || || || hHC022006::hHC022006 || 407068	1.63	1.34
hSQ023396	|| Hs.243467 || hSQ023396 || || Melatonin receptor 1A || MTNR1A || || 4543 || || hSQ023396 || || || hHC011285::hHC011285 || 364684	2.735	2.98
hSQ039128	|| Hs.69089 || hSQ039128 || || Galactosidase, alpha::galactosidase, alpha || GLA || || 2717 || || hSQ039128 || || || hHC007854::hHC007854 || 370015	-0.975	-0.8
hSQ024897	|| Hs.443729 || hSQ024897 || XM_209489 || Similar to CG14853-PB::similar to CG14853-PB || LOC285141 || || 285141 || || hSQ024897 || || || hHR010132::hHR010132 || 354742	-3.375	-3.86
hSQ015467	|| Hs.350868 || hSQ015467 || || AIG2-like domain 1::AIG2-like domain 1 || A2LD1 || || 87769 || || hSQ015467 || || || hHR008470::hHR008470 || 408151	0.005	0.46
hSQ001115	|| || hSQ001115 || XM_496354 || similar to ADP-Ribosylation Factor related (arf-6) || LOC440576 || || 440576 || || hSQ001115 || || || hHR026732::hHR026732 || 390289	-1.025	-0.74
hSQ032282	|| Hs.530698::Hs.680078 || hSQ032282 || AJ243222 || Chromodomain helicase DNA binding protein 8::RNA, U6C small nucleolar || RNU6C::SNORD8 || || 319103 || || hSQ032282 || || || hHR022777::hHR022777 || 332721	-1.085	-0.91
hSQ039506	|| || hSQ039506 || EST_AA416745 || AA416745_Exon1_250 || EST_AA416745 || || || || hSQ039506 || || || hHE040909::hHE040909 || 334228	1.055	0.9
hSQ010055	|| Hs.626404 || hSQ010055 || || RAB11B, member RAS oncogene family::RAB11B, member RAS oncogene family || RAB11B || || 9230 || || hSQ010055 || || || hHC026196::hHC026196 || 412986	-0.415	-0.57
hSQ031475	|| Hs.465213 || hSQ031475 || || WD repeat domain 7::WD repeat domain 7 || WDR7 || || 23335 || || hSQ031475 || || || hHA039179::hHA039179 || 411921	-0.46	-0.46
hSQ039998	|| Hs.302131 || hSQ039998 || AF280797 || Chromosome 3 open reading frame 42::chromosome 3 open reading frame 42 || C3orf42 || || 84657 || || hSQ039998 || || || hHR015063::hHR015063 || 345190	0.91	0.8
hSQ041474	|| Hs.553712 || hSQ041474 || NM_178354 || late cornified envelope 1F || LCE1F || || 353137 || || hSQ041474 || || || hHR029565::hHR029565 || 393977	-0.75
hSQ028417	|| || hSQ028417 || XM_498846 || LOC440755 || LOC440755 || || 440755 || || hSQ028417 || || || hHR014031::hHR014031 || 352231	-1.71	-1.46
hSQ005014	|| || hSQ005014 || XM_374006 || hypothetical LOC389028 || LOC389028 || || 389028 || || hSQ005014 || || || hHR017612::hHR017612 || 389625	-1.44	-1.32
hSQ002597	|| || hSQ002597 || || || || || || || hSQ002597 || || || hHA040140::hHA040140 || 417168	-1.13
hSQ008767	|| Hs.91521 || hSQ008767 || AK096661 || Neuralized homolog 1B (Drosophila)::neuralized homolog 1B (Drosophila) || NEURL1B || || 54492 || || hSQ008767 || || || hHR008739::hHR008739 || 350778	3.16	3.04
hSQ006381	|| Hs.592191 || hSQ006381 || XM_209408 || similar to CG6915-PA || LOC284901 || || 284901 || || hSQ006381 || || || hHR005927::hHR005927 || 409505	-1.125	-1.33
hSQ031653	|| Hs.47546 || hSQ031653 || || Chromosome 6 open reading frame 70::chromosome 6 open reading frame 70 || C6orf70 || || 55780 || || hSQ031653 || || || hHC009529::hHC009529 || 332257	-1.275	-0.33
hSQ013868	|| || hSQ013868 || XM_495984 || ribosomal protein L12 pseudogene 6 || RPL12P6 || || 440176 || || hSQ013868 || || || hHR029009::hHR029009 || 367525	-3.795	-3.43
hSQ018916	|| || hSQ018916 || XM_496103 || similar to golgi autoantigen, golgin subfamily a, 2; SY11 protein || LOC440324 || || 440324 || || hSQ018916 || || || hHR031072::hHR031072 || 356026	-2.53	-2.09
hSQ044077	|| || hSQ044077 || XM_497035 || similar to ankyrin repeat domain 20A || LOC441413 || || 441413 || || hSQ044077 || || || hHR028446::hHR028446 || 374854	-1.79	-1.13
hSQ024027	|| || hSQ024027 || XM_378949 || similar to hypothetical protein LOC148413 || LOC440746 || || 440746 || || hSQ024027 || || || hHR031633::hHR031633 || 330764	0.37	0.87
hSQ040348	|| || hSQ040348 || XM_499197 || LOC441696 || LOC441696 || || 441696 || || hSQ040348 || || || hHR026813::hHR026813 || 366396	-0.64	-0.65
hSQ017388	|| Hs.245390 || hSQ017388 || NM_178514 || Chromosome 13 open reading frame 29::chromosome 13 open reading frame 29 || C13orf29 || || 283487 || || hSQ017388 || || || hHR019280::hHR019280 || 386051	-0.71	-1.39
hSQ031968	|| Hs.234573 || hSQ031968 || || TL132 protein::TL132 protein || LOC220594 || || 220594 || || hSQ031968 || || || hHC030363::hHC030363 || 348653	1	1.8
hSQ007932	|| || hSQ007932 || || || XM_171154 || || 253883 || || hSQ007932 || || || hHR026515::hHR026498::hHR026515::hHR026498 || 342936	-1.76	-1.27
hSQ020975	|| || hSQ020975 || || || || || || || hSQ020975 || || || hHA037003::hHA037003 || 382797	0.43	0.19
hSQ004581	|| Hs.166244 || hSQ004581 || || Chromosome 16 open reading frame 24 || C16orf24::FAM173A || || 65990 || || hSQ004581 || || || hHC021926::hHC021926 || 340404	-2.02	-2.68
hSQ032558	|| || hSQ032558 || XM_499401 || similar to 60S ribosomal protein L12 || LOC392872 || || 392872 || || hSQ032558 || || || hHR025582::hHR025582 || 406014	-0.57
hSQ037546	|| Hs.489603 || hSQ037546 || || Ataxin 7-like 1::Ataxin 7-like 1 || ATXN7L1 || || 57485 || || hSQ037546 || || || hHC011714::hHC011714 || 342335	3.095	2.94
hSQ023434	|| Hs.520785::Hs.696011 || hSQ023434 || || Hypothetical protein FLJ12700 || FLJ12700::ZNF767 || || 79970 || || hSQ023434 || || || hHC014127::hHC014127 || 352361	-1.395	-0.97
hSQ023295	|| || hSQ023295 || XM_373952 || hypothetical LOC388889 || LOC388889 || || 388889 || || hSQ023295 || || || hHR013691::hHR013691 || 409924	-1.655	-1.5
hSQ035199	|| Hs.591288 || hSQ035199 || AK092546 || Chromosome 3 open reading frame 17::chromosome 3 open reading frame 17 || C3orf17 || || 25871 || || hSQ035199 || || || hHR024809::hHR024809 || 365600	-0.085	0.02
hSQ035298	|| Hs.567846 || hSQ035298 || XM_290345 || similar to eukaryotic translation initiation factor 3, subunit 5 epsilon, 47kDa || LOC339799 || || 339799 || || hSQ035298 || || || hHR029346::hHR029346 || 372026	2.335	1.92
hSQ044212	|| Hs.561966::Hs.644630 || hSQ044212 || NM_147195 || ankyrin repeat domain 18A::Ankyrin repeat domain 18A || ANKRD18A || || 253650 || || hSQ044212 || || || hHR026974::hHR026974 || 402076	-2.18	-1.66
hSQ036246	|| || hSQ036246 || || || || || || || hSQ036246 || || || hHA033545::hHA033545 || 365751	-2.91	-3.46
hSQ009334	|| || hSQ009334 || AJ238852.1::AJ238852 || RNA, U86 small nucleolar || RNU86 || || 116936 || || hSQ009334 || || || hHR023287::hHR023287 || 379665	-0.86	0.1
hSQ036296	|| Hs.553697 || hSQ036296 || NM_181615 || keratin associated protein 20-1 || KRTAP20-1 || || 337975 || || hSQ036296 || || || hHR024735::hHR024735 || 346710	-1.23	-0.53
hSQ022893	|| Hs.298863 || hSQ022893 || || Sperm flagellar 2::sperm flagellar 2 || SPEF2 || || 79925 || || hSQ022893 || || || hHA034300::hHA034300 || 358598	-0.99	-1.05
hSQ031035	|| Hs.635740::Hs.255729 || hSQ031035 || AF519622 || hypothetical protein LOC283027::similar to Zinc finger protein 85 (Zinc finger protein HPF4) (HTF1)::Homo sapiens, Similar to zinc finger protein 91 (HPF7, HTF10), clone IMAGE:4538349, mRNA || LOC283027::LOC441666 || || 283027::441666 || || hSQ031035 || || || hHR027016::hHR027016 || 358513	-0.46	-0.72
hSQ026138	|| || hSQ026138 || XM_498297 || similar to nucleolus-cytoplasm shuttle phosphoprotein - rat || LOC442397 || || 442397 || || hSQ026138 || || || hHR021719::hHR021719 || 411791	-0.37
hSQ041644	|| || hSQ041644 || || similar to cytoplasmic beta-actin || LOC390861 || || 390861 || || hSQ041644 || || || hHR027106::hHR027106 || 406089	-0.68	-0.86
hSQ044678	|| Hs.553131 || hSQ044678 || BC009467 || hypothetical protein BC009467::Hypothetical protein BC009467 || LOC158960 || || 158960 || || hSQ044678 || || || hHR020317::hHR020317 || 328877	-2.13	-0.94
hSQ005535	|| || hSQ005535 || XM_496869 || similar to Tetratricopeptide repeat protein 4 (TPR repeat protein 4) || LOC222052 || || 222052 || || hSQ005535 || || || hHR023167::hHR023167 || 381552	1.2	1.66
hSQ021596	|| Hs.371889 || hSQ021596 || || ATPase, Na+/K+ transporting, alpha 1 polypeptide::ATPase, Na+/K+ transporting, alpha 1 polypeptide || ATP1A1 || || 476 || || hSQ021596 || || || hHC011286::hHC011286 || 372905	1.33	0.52
hSQ010325	|| Hs.96633 || hSQ010325 || || KIAA0363 protein || KIAA0363::NACAD || || 23148 || || hSQ010325 || || || hHC023307::hHC023307 || 344522	1.91	0.92
hSQ044153	|| || hSQ044153 || || || XM_377957 || || 402287 || || hSQ044153 || || || hHR028039::hHR028040::hHR028039::hHR028040 || 384258	-3.155	-3.34
hSQ031866	|| Hs.567794 || hSQ031866 || XM_208658 || similar to Succinyl-CoA ligase [GDP-forming] beta-chain, mitochondrial precursor (Succinyl-CoA synthetase, betaG chain) (SCS-betaG) (GTP-specific succinyl-CoA synthetase beta subunit) || LOC283398 || || 283398 || || hSQ031866 || || || hHR028451::hHR028451 || 411370	-2.555	-1.71
hSQ008725	|| Hs.75703 || hSQ008725 || || Chemokine (C-C motif) ligand 4::chemokine (C-C motif) ligand 4 || CCL4 || || 6351 || || hSQ008725 || || || hHC030817::hHC030817 || 334135	0.29
hSQ044983	|| Hs.141308 || hSQ044983 || || Myelin oligodendrocyte glycoprotein::myelin oligodendrocyte glycoprotein || MOG || || 4340 || || hSQ044983 || || || hHA037835::hHA037835 || 411998	-1.04	-0.05
hSQ037859	|| || hSQ037859 || || || || || || || hSQ037859 || || || hHA036145::hHA036145 || 328839	-0.76	-0.02
hSQ007160	|| Hs.553878 || hSQ007160 || AK027536 || Thrombospondin, type I, domain containing 1 pseudogene::thrombospondin, type I, domain containing 1 pseudogene || THSD1P || || 374500 || || hSQ007160 || || || hHR027156::hHR027156 || 413733	-1	-0.81
hSQ025006	|| || hSQ025006 || || major histocompatibility complex, class I, H (pseudogene) || HLA-H || || 3136 || || hSQ025006 || || || hHR026983::hHR026983 || 384790	0.35	0.13
hSQ004121	|| Hs.513096 || hSQ004121 || AB067507 || KIAA1920 protein || KIAA1920 || || 114817 || || hSQ004121 || || || hHR027136::hHR027136 || 356572	-0.01	-0.3
hSQ044501	|| || hSQ044501 || XM_498535 || LOC440079 || LOC440079 || || 440079 || || hSQ044501 || || || hHR027733::hHR027733 || 326849	-0.83	-1.64
hSQ027148	|| || hSQ027148 || || hypothetical protein LOC155036 || LOC155036 || || 155036 || || hSQ027148 || || || hHC019865::hHC019865 || 362580	1.39	0.77
hSQ030487	|| Hs.352638 || hSQ030487 || AB075859 || Zinc finger protein 845::zinc finger protein 525 || ZNF525 || || 170958 || || hSQ030487 || || || hHR026678::hHR026678 || 336548	0.545	1.29
hSQ015790	|| || hSQ015790 || XM_375747 || similar to Interferon-induced guanylate-binding protein 1 (GTP-binding protein 1) (Guanine nucleotide-binding protein 1) (HuGBP-1) || LOC400759 || || 400759 || || hSQ015790 || || || hHR024824::hHR024824 || 387688	-1.235	-1.19
hSQ013344	|| Hs.590967::Hs.585869 || hSQ013344 || || zinc finger protein 224::Zinc finger protein 224::Zinc finger protein 224 || ZNF224 || || 7767 || || hSQ013344 || || || hHC015673::hHC015673 || 332861	0.295	1.61
hSQ026734	|| Hs.534796 || hSQ026734 || XM_496741 || similar to Beta-glucuronidase precursor || LOC441066 || || 441066 || || hSQ026734 || || || hHR028705::hHR028705 || 335330	-1.375	-0.77
hSQ001833	|| Hs.534301 || hSQ001833 || M62898 || Annexin A2 pseudogene 2::annexin A2 pseudogene 2 || ANXA2P2 || || 304 || || hSQ001833 || || || hHR028421::hHR028421 || 368722	-0.105	-0.38
hSQ028755	|| Hs.337100::Hs.629770 || hSQ028755 || || hypothetical protein LOC283270 || LOC283270 || || 283270 || || hSQ028755 || || || hHR013621::hHR013621 || 327279	-1.635
hSQ004068	|| || hSQ004068 || NM_006780 || SMA3 || SMA3 || || 10571 || || hSQ004068 || || || hHR029171::hHR029171 || 408494	-1.175	-0.29
hSQ038063	|| Hs.8739 || hSQ038063 || || Elongation protein 2 homolog (S. cerevisiae)::elongation protein 2 homolog (S. cerevisiae) || ELP2 || || 55250 || || hSQ038063 || || || hHA035828::hHA035828 || 392858	-1.37	-0.61
hSQ014786	|| Hs.408054 || hSQ014786 || || ribosomal protein L12::Ribosomal protein L12 || RPL12 || || 6136 || || hSQ014786 || || || hHC020001::hHC020001 || 398542	-4.21	-3.75
hSQ001929	|| || hSQ001929 || XM_497923 || similar to MGC39820 protein || LOC442081 || || 442081 || || hSQ001929 || || || hHR013401::hHR013401 || 395489	-1.79	-1.39
hSQ002291	|| || hSQ002291 || || Rho GTPase activating protein 8 || ARHGAP8 || || 23779 || || hSQ002291 || || || hHA039960::hHA039960 || 417051	-1.06
hSQ015143	|| || hSQ015143 || XM_499137 || LOC441405 || LOC441405 || || 441405 || || hSQ015143 || || || hHR028654::hHR028654 || 406298	-0.78	-0.67
hSQ027480	|| || hSQ027480 || XM_373815 || similar to General transcription factor II-I (GTFII-I) (TFII-I) (Bruton tyrosine kinase-associated protein-135) (BTK-associated protein-135) (BAP-135) || LOC388573 || || 388573 || || hSQ027480 || || || hHR028752::hHR028752 || 416146	-0.21	0.18
hSQ035291	|| || hSQ035291 || EST_AA456135 || AA456135_Exon1_264 || EST_AA456135 || || || || hSQ035291 || || || hHE040854::hHE040854 || 371990	-0.16	0.09
hSQ014869	|| || hSQ014869 || XM_497888 || hypothetical LOC391459 || LOC391459 || || 391459 || || hSQ014869 || || || hHR025949::hHR025949 || 365101	-0.76	-1
hSQ037458	|| || hSQ037458 || ncRNA_U27_2 || UCSC_hg16 || ncRNA_U27_2 || || || || hSQ037458 || || || hHO047998::hHO047998 || 401316	-4.485	-3.86
hSQ019375	|| Hs.529901 || hSQ019375 || || X (inactive)-specific transcript (non-protein coding)::X (inactive)-specific transcript (non-protein coding) || XIST || || 7503 || || hSQ019375 || || || hHC015965::hHC015965 || 365234	0.155	0.66
hSQ001636	|| Hs.496222::Hs.644008::Hs.696535 || hSQ001636 || NM_152663 || Ral GEF with PH domain and SH3 binding motif 2::MRNA; cDNA DKFZp434M152 (from clone DKFZp434M152) || RALGPS2 || || 55103 || || hSQ001636 || || || hHR015930::hHR015930 || 369303	-1.385	-0.98
hSQ042147	|| Hs.347655 || hSQ042147 || || Osteoclast-associated receptor || OSCAR || || 126014 || || hSQ042147 || || || hHC022877::hHC022877 || 366895	1.155	0.64
hSQ006807	|| Hs.304818 || hSQ006807 || XM_208320 || Mitochondrial translational release factor 1-like::mitochondrial translational release factor 1-like::similar to mitochondrial translational release factor 1-like || MTRF1L::LOC285442 || || 54516::285442 || || hSQ006807 || || || hHR024071::hHR024071 || 410200	-1.295	-1.3
hSQ040200	|| Hs.534773 || hSQ040200 || || AFG3 ATPase family gene 3-like 1 (S. cerevisiae)::AFG3 ATPase family gene 3-like 1 (S. cerevisiae) || AFG3L1 || || 172 || || hSQ040200 || || || hHC024056::hHC024056 || 388593	1.76	2.75
hSQ026328	|| Hs.624539::Hs.635227 || hSQ026328 || BC043420 || **COBW-like placental protein::COBW domain containing 5 || RP11-561O23.4::DC36::CBWD5 || || 389760::220869 || || hSQ026328 || || || hHR030334::hHR030334 || 400803	-2.37	-1.66
hSQ022446	|| Hs.546645 || hSQ022446 || XM_496089 || hypothetical LOC440302 || LOC440302 || || 440302 || || hSQ022446 || || || hHR029182::hHR029182 || 401165	1.26	1.93
hSQ026949	|| Hs.534579::Hs.694858::Hs.657187::Hs.700862 || hSQ026949 || || Chromosome 9 open reading frame 100::coiled-coil domain containing 107 || CCDC107 || || 203260 || || hSQ026949 || || || hHC027478::hHC027478 || 406690	-1.37	-1.65
hSQ017029	|| || hSQ017029 || XM_499194 || LOC441610 || LOC441610 || || 441610 || || hSQ017029 || || || hHR023352::hHR023352 || 416434	-1.82
hSQ022599	|| Hs.293917 || hSQ022599 || NM_015480 || Poliovirus receptor-related 3::poliovirus receptor-related 3 || PVRL3 || || 25945 || || hSQ022599 || || || hHR005554::hHR005554 || 402242	0.42	0.79
hSQ041355	|| || hSQ041355 || XM_370898 || similar to FLJ40113 protein || LOC388166 || || 388166 || || hSQ041355 || || || hHR029016::hHR029016 || 416360	-1.28	-0.46
hSQ018345	|| Hs.528461 || hSQ018345 || NM_001013638 || hypothetical LOC388199 || LOC388199 || || 388199 || || hSQ018345 || || || hHR018326::hHR018326 || 336948	-0.32	-0.08
hSQ014582	|| Hs.201430 || hSQ014582 || XM_499025 || Transcribed locus::Hypothetical LOC441127 || LOC441127 || || 441127 || || hSQ014582 || || || hHR012024::hHR012024 || 416576	-0.66	-0.36
hSQ021651	|| Hs.169863 || hSQ021651 || || WD repeat domain 43 || WDR43 || || 23160 || || hSQ021651 || || || hHC007836::hHC007836 || 414380	-0.92	-0.59
hSQ036844	|| || hSQ036844 || XM_497790 || similar to phosphoinositide 3-hydroxykinase p110-alpha subunit || LOC441971 || || 441971 || || hSQ036844 || || || hHR027256::hHR027256 || 354559	1.04	0.84
hSQ021695	|| Hs.632596::Hs.661161 || hSQ021695 || NM_012403 || Acidic (leucine-rich) nuclear phosphoprotein 32 family, member C || ANP32C::NPY5R || || 23520 || || hSQ021695 || || || hHR022325::hHR022325 || 364059	0.685	1.36
hSQ001792	|| Hs.74375::Hs.696041 || hSQ001792 || || dishevelled, dsh homolog 1 (Drosophila)::Dishevelled, dsh homolog 1 (Drosophila) || DVL1 || || 1855 || || hSQ001792 || || || hHA033562::hHA033562 || 403168	0.215	0.35
hSQ022253	|| || hSQ022253 || XM_290949 || hypothetical LOC339553 || LOC339553 || || 339553 || || hSQ022253 || || || hHR031568::hHR031568 || 387070	-1.075	-0.95
hSQ018483	|| || hSQ018483 || || || || || || || hSQ018483 || || || hHA039225::hHA039225 || 395393	-0.595	-0.7
hSQ008815	|| Hs.546235 || hSQ008815 || M62896 || annexin A2 pseudogene 1 || ANXA2P1 || || 303 || || hSQ008815 || || || hHR026129::hHR026129 || 367518	-0.295	-0.53
hSQ001273	|| Hs.635171 || hSQ001273 || AK092751 || hypothetical protein LOC286254 || LOC286254 || || 286254 || || hSQ001273 || || || hHR013029::hHR013029 || 395009	-1.965	-2.1
hSQ009168	|| || hSQ009168 || || || || || || || hSQ009168 || || || hHA033232::hHA033232 || 359197	-2.725	-1.59
hSQ038757	|| Hs.544485::Hs.675871 || hSQ038757 || XM_168053 || Chromosome 6 open reading frame 184 || C6orf184 || || 221261 || || hSQ038757 || || || hHR010099::hHR010099 || 383402	-2.4	-1.3
hSQ023342	|| Hs.650500 || hSQ023342 || AF334184 || Rac GTPase activating protein 1 pseudogene || RACGAP1P || || 83956 || || hSQ023342 || || || hHR027083::hHR027083 || 412625	-1.06	-0.3
hSQ035908	|| Hs.517284 || hSQ035908 || || Leber congenital amaurosis 5-like::Leber congenital amaurosis 5-like || LCA5L || || 150082 || || hSQ035908 || || || hHC012223::hHC012223 || 382319	-0.7	-0.16
hSQ033874	|| || hSQ033874 || XM_376150 || similar to ribosomal protein S3a; 40S ribosomal protein S3a; v-fos transformation effector protein 1 || LOC401016 || || 401016 || || hSQ033874 || || || hHR027162::hHR027162 || 370964	-3.27	-3.26
hSQ020727	|| Hs.591876 || hSQ020727 || XM_498334 || similar to fructose-1,6-bisphosphatase 2 || LOC442428 || || 442428 || || hSQ020727 || || || hHR026253::hHR026253 || 397333	0.18	0.19
hSQ021652	|| || hSQ021652 || XM_371424 || similar to breakpoint cluster region isoform 1 || LOC388847 || || 388847 || || hSQ021652 || || || hHR028742::hHR028742 || 341999	0.18	-0.4
hSQ020248	|| || hSQ020248 || XM_167152 || similar to zinc finger protein 91 || LOC222701 || || 222701 || || hSQ020248 || || || hHR009365::hHR009365 || 364039	-1.22	-0.45
hSQ034200	|| Hs.434529::Hs.680438 || hSQ034200 || BC043374 || hypothetical protein LOC340508 || LOC340508 || || 340508 || || hSQ034200 || || || hHR029444::hHR029444 || 388142	0.56	1.18
hSQ038684	|| || hSQ038684 || AJ576288.1::AJ576288 || DNM1 duplicon 21 || DNM1DN21 || || 387556 || || hSQ038684 || || || hHR021009::hHR021009 || 394031	-0.94	-0.5
hSQ026772	|| Hs.485915::Hs.662132 || hSQ026772 || AL525197 || Akirin 2::hypothetical protein PRO2266::Transcribed locus || PRO2266 || || 55389 || || hSQ026772 || || || hHR009888::hHR009888 || 413758	-0.98	-0.81
hSQ026810	|| || hSQ026810 || || BCR/TCR^TRGV10||ORF||X07206||2||T_53 || BCR/TCR_TRGV10::TRGC2 || || 6967 || || hSQ026810 || || || hHO048834::hHO048834 || 373163	-1.01	-0.92
hSQ014563	|| || hSQ014563 || XM_497248 || similar to RIKEN cDNA 5730406I15 || LOC441574 || || 441574 || || hSQ014563 || || || hHR009845::hHR009845 || 364681	-0.95	-0.91
hSQ018951	|| Hs.1581 || hSQ018951 || XM_208261 || D-dopachrome tautomerase-like::glutathione S-transferase theta 2::similar to Glutathione S-transferase theta 1 (GST class-theta 1) (Glutathione transferase T1-1) || GSTT2::LOC284890 || || 2953::284890 || || hSQ018951 || || || hHR023186::hHR023186 || 337789	-0.41	-0.41
hSQ045217	|| Hs.334493 || hSQ045217 || AB027121 || Chromosome 18 open reading frame 12 || C18orf12 || || 84322 || || hSQ045217 || || || hHR019401::hHR019401 || 399709	0.15	-0.17
hSQ017677	|| || hSQ017677 || X96659 || || X96659 || || 26789 || || hSQ017677 || || || hHR028035::hHR028035 || 351635	-2.01	-1.83
hSQ002484	|| || hSQ002484 || NM_012147 || double homeobox, 2 || DUX2 || || 26583 || || hSQ002484 || || || hHR028764::hHR028764 || 414997	-1.95	-1.8
hSQ001240	|| || hSQ001240 || XM_497740 || similar to Beclin-1 (Coiled-coil myosin-like BCL2-interacting protein) || LOC441925 || || 441925 || || hSQ001240 || || || hHR027168::hHR027168 || 413773	-1.82	-2.03
hSQ036631	|| Hs.655988 || hSQ036631 || || chromosome 12 open reading frame 10::Chromosome 12 open reading frame 10 || C12orf10 || || 60314 || || hSQ036631 || || || hHC025966::hHC025966 || 404635	0.705	0.57
hSQ041471	|| Hs.612535 || hSQ041471 || XM_371701 || similar to SET protein (Phosphatase 2A inhibitor I2PP2A) (I-2PP2A) (Template-activating factor I) (TAF-I) (HLA-DR associated protein II) (PHAPII) (Inhibitor of granzyme A-activated DNase) (IGAAD) || LOC389217 || || 389217 || || hSQ041471 || || || hHR026090::hHR026090 || 335600	-0.155	0.87
hSQ041447	|| Hs.561708::Hs.588134 || hSQ041447 || || Hypothetical LOC401320::Hypothetical protein LOC222159 || LOC222159 || || 222159 || || hSQ041447 || || || hHR025516::hHR025516 || 354085	-0.845	-0.41
hSQ033456	|| Hs.418123 || hSQ033456 || L25629 || Cathepsin L-like 3::cathepsin L1 || CTSL1 || || 1514 || || hSQ033456 || || || hHR028516::hHR028516 || 360625	-1.925	-1.2
hSQ004598	|| Hs.7236 || hSQ004598 || || Nitric oxide synthase interacting protein::nitric oxide synthase interacting protein || NOSIP || || 51070 || || hSQ004598 || || || hHA037910::hHA037910 || 336114	-2.2	-1.55
hSQ018997	|| Hs.598037 || hSQ018997 || || similar to KIAA1641 protein || LOC375251 || || 375251 || || hSQ018997 || || || hHC030027::hHC030027 || 345970	-2.27	-1.63
hSQ039912	|| Hs.34969 || hSQ039912 || || Hypothetical transcript::DLX6 antisense RNA (non-protein coding) || FLJ34048 || || 285987 || || hSQ039912 || || || hHC009410::hHC009410 || 343188	-1.53	-1.28
hSQ037994	|| Hs.420616 || hSQ037994 || BC040601 || keratin pseudogene || LOC339240 || || 339240 || || hSQ037994 || || || hHR029345::hHR029345 || 363864	-0.62	-0.91
hSQ027432	|| || hSQ027432 || XM_375549 || hypothetical LOC400664 || LOC400664 || || 400664 || || hSQ027432 || || || hHR029295::hHR029295 || 351426	-0.56
hSQ019806	|| Hs.407020 || hSQ019806 || || hypothetical protein FLJ37396 || FLJ37396 || || 285754 || || hSQ019806 || || || hHC012299::hHC012299 || 412306	-0.78	0.73
hSQ023896	|| Hs.424184 || hSQ023896 || NM_001012626 || Anaphase promoting complex subunit 1 pseudogene::anaphase promoting complex subunit 1 pseudogene || LOC285074 || || 285074 || || hSQ023896 || || || hHR028354::hHR028354 || 405833	0.38	0.72
hSQ044805	|| Hs.569710::Hs.658090 || hSQ044805 || BC007982 || hypothetical protein MGC16275 || MGC16275 || || 85001 || || hSQ044805 || || || hHR016880::hHR016880 || 386672	0.29	-0.28
hSQ014079	|| || hSQ014079 || AP002826.2::AP002826 || olfactory receptor, family 5, subfamily AK, member 3 pseudogene || OR5AK3P || || 81228 || || hSQ014079 || || || hHR020471::hHR020471 || 411942	-0.43
hSQ026996	|| || hSQ026996 || L43845.1::L43845 || RNA, U12 small nuclear || RNU12 || || 26823 || || hSQ026996 || || || hHR027781::hHR027781 || 331594	-1.67	-1.53
hSQ037159	|| Hs.448825 || hSQ037159 || || Hypothetical protein LOC283904::hypothetical LOC283904 || LOC283904 || || 283904 || || hSQ037159 || || || hHC017005::hHC017005 || 335109	0.8	0.52
hSQ018378	|| || hSQ018378 || XM_499029 || LOC441138 || LOC441138 || || 441138 || || hSQ018378 || || || hHR001954::hHR001954 || 405196	-0.645	-0.66
hSQ023501	|| Hs.458365 || hSQ023501 || || Ring finger protein 113A::ring finger protein 113A || RNF113A || || 7737 || || hSQ023501 || || || hHC009582::hHC009582 || 370442	-0.165	0.96
hSQ038529	|| || hSQ038529 || XM_499206 || LOC441841 || LOC441841 || || 441841 || || hSQ038529 || || || hHR001485::hHR001485 || 396889	-0.835	-0.58
hSQ004337	|| || hSQ004337 || XM_496291 || similar to Cytochrome P450 4F3 (CYPIVF3) (Leukotriene-B(4) omega-hydroxylase) (Leukotriene-B(4) 20-monooxygenase) (Cytochrome P450-LTB-omega) || LOC390896 || || 390896 || || hSQ004337 || || || hHR026727::hHR026727 || 349722	1.605	1.79
hSQ021597	|| Hs.418493 || hSQ021597 || || Grainyhead-like 1 (Drosophila)::grainyhead-like 1 (Drosophila) || GRHL1 || || 29841 || || hSQ021597 || || || hHA036554::hHA036554 || 336179	2.195	2.33
hSQ033811	|| || hSQ033811 || || || XM_379501 || || 401367 || || hSQ033811 || || || hHR027250::hHR027251::hHR027251::hHR027250 || 402413	-0.215	-0.41
hSQ000878	|| Hs.234573 || hSQ000878 || || TL132 protein::TL132 protein || LOC220594 || || 220594 || || hSQ000878 || || || hHC030459::hHC030459 || 348799	2.08	2.41
hSQ033432	|| || hSQ033432 || XM_497536 || hypothetical LOC441790 || LOC441790 || || 441790 || || hSQ033432 || || || hHR026483::hHR026483 || 408643	-1.28	-1.1
hSQ041792	|| Hs.475300 || hSQ041792 || NM_006515 || SET domain and mariner transposase fusion gene::SET domain and mariner transposase fusion gene || SETMAR || || 6419 || || hSQ041792 || || || hHR015027::hHR015027 || 347211	-0.83	-0.68
hSQ043092	|| Hs.635227 || hSQ043092 || || **COBW-like placental protein || RP11-561O23.4::DC36 || || 389760 || || hSQ043092 || || || hHC031168::hHC031168 || 356171	-2.36	-2.23
hSQ022702	|| Hs.161441 || hSQ022702 || BC050562 || transducer of erbB-2 2 related gene || LOC222699 || || 222699 || || hSQ022702 || || || hHR003056::hHR003056 || 385462	1.32	0.88
hSQ037039	|| Hs.586219 || hSQ037039 || BC092520 || Colony stimulating factor 1 receptor::HMG box domain containing 3 || HMGXB3 || || 22993 || || hSQ037039 || || || hHR024552::hHR024552 || 413987	1.41	0.94
hSQ016460	|| Hs.654403 || hSQ016460 || || ATP-binding cassette, sub-family B (MDR/TAP), member 4::ATP-binding cassette, sub-family B (MDR/TAP), member 4 || ABCB4 || || 5244 || || hSQ016460 || || || hHC028056::hHC028056 || 416740	-0.01	1.21
hSQ036619	|| Hs.556071::Hs.646605 || hSQ036619 || XM_373572 || hypothetical LOC387941 || LOC387941 || || 387941 || || hSQ036619 || || || hHR012700::hHR012700 || 358563	-0.4	-0.34
hSQ023876	|| Hs.380900 || hSQ023876 || NM_182829 || hydroxysteroid (17-beta) dehydrogenase 7 pseudogene 2::Transcribed locus || HSD17B7P2 || || 158160 || || hSQ023876 || || || hHR028436::hHR028436 || 392579	-0.74	-0.71
hSQ038238	|| || hSQ038238 || XM_497362 || similar to G protein-coupled receptor 133; G-protein coupled receptor GPR133 || LOC441651 || || 441651 || || hSQ038238 || || || hHR022067::hHR022067 || 408557	-0.71	-0.2
hSQ009985	|| || hSQ009985 || || similar to peptidylprolyl isomerase A isoform 1::similar to zinc finger protein 161 || LOC131691::LOC285388 || || 131691::285388 || || hSQ009985 || || || hHR029024::hHR029024 || 389459	0.6	1.09
hSQ019857	|| || hSQ019857 || XM_291643 || || || || || || hSQ019857 || || || hHR029433::hHO045178::hHO045174::hHO045178::hHR029433::hHO045174 || 371993	-1.59	-1.13
hSQ022914	|| || hSQ022914 || XM_498831 || LOC440722 || LOC440722 || || 440722 || || hSQ022914 || || || hHR009479::hHR009479 || 410029	-2.645	-3.26
hSQ003518	|| Hs.652665 || hSQ003518 || || hypothetical protein LOC283887::Hypothetical protein LOC283887 || LOC283887 || || 283887 || || hSQ003518 || || || hHC030732::hHC030732 || 416559	0.115	0.15
hSQ008253	|| Hs.518475::Hs.654367::Hs.694391::Hs.701786 || hSQ008253 || L07384 || Eukaryotic translation initiation factor 4A, isoform 2::eukaryotic translation initiation factor 4A, isoform 2 || EIF4A2::L07384 || || 1974::6043 || || hSQ008253 || || || hHR028850::hHO047736::hHR028850::hHO047736 || 337660	1.315	1.81
hSQ037654	|| Hs.105633 || hSQ037654 || || Lines homolog 1 (Drosophila)::lines homolog 1 (Drosophila) || LINS1 || || 55180 || || hSQ037654 || || || hHC019347::hHC019347 || 347217	1.105	1.06
hSQ003603	|| || hSQ003603 || EST_AA455087 || AA455087_Exon1_284 || EST_AA455087 || || || || hSQ003603 || || || hHE041042::hHE041042 || 338703	3.025	3.18
hSQ039828	|| || hSQ039828 || AP005121.2::AP005121 || similar to C9orf86 || LOC284269 || || 284269 || || hSQ039828 || || || hHR029665::hHR029665 || 334598	-2.805	-3.33
hSQ012062	|| || hSQ012062 || || || || || || || hSQ012062 || || || hHA036795::hHA036795 || 349662	-2.57	-1.56
hSQ032477	|| || hSQ032477 || EST_AA644183 || AA644183_Exon1_263 || EST_AA644183 || || || || hSQ032477 || || || hHE040799::hHE040799 || 408612	-1.18	-0.11
hSQ041655	|| || hSQ041655 || K00208 || tRNA glycine 2 || TRG2 || || 7196 || || hSQ041655 || || || hHR032225::hHR032225 || 363870	-1.14	-1.37
hSQ002440	|| Hs.42572 || hSQ002440 || CR627287 || Aldehyde dehydrogenase 1 family, member L2::aldehyde dehydrogenase 1 family, member L2 || ALDH1L2 || || 160428 || || hSQ002440 || || || hHR004153::hHR004153 || 332838	0.7	1.54
hSQ008473	|| Hs.475300 || hSQ008473 || || SET domain and mariner transposase fusion gene::SET domain and mariner transposase fusion gene || SETMAR || || 6419 || || hSQ008473 || || || hHC024017::hHC024017 || 368641	-0.83	-0.59
hSQ024914	|| Hs.326556 || hSQ024914 || || UL16 binding protein 3 || ULBP3 || || 79465 || || hSQ024914 || || || hHC031873::hHC031873 || 333525	0.36	0.55
hSQ042210	|| || hSQ042210 || || hypothetical protein LOC148490 || LOC148490 || || 148490 || || hSQ042210 || || || hHA038250::hHA038250 || 374527	1.13	0.67
hSQ036708	|| || hSQ036708 || || || XM_379848 || || 402521 || || hSQ036708 || || || hHR032151::hHR032152::hHR032151::hHR032152 || 344922	0.14	-0.04
hSQ042212	|| Hs.553689 || hSQ042212 || NM_181602 || keratin associated protein 6-1 || KRTAP6-1 || || 337966 || || hSQ042212 || || || hHR027841::hHR027841 || 333974	-0.06	-0.29
hSQ024711	|| Hs.350868 || hSQ024711 || || AIG2-like domain 1::AIG2-like domain 1 || A2LD1 || || 87769 || || hSQ024711 || || || hHC009990::hHC009990 || 377264	-0.66	-1
hSQ033517	|| Hs.591481 || hSQ033517 || || Src homology 2 domain containing E::Src homology 2 domain containing E || SHE || || 126669 || || hSQ033517 || || || hHC017519::hHC017519 || 410714	0.09	1.07
hSQ034385	|| Hs.597706::Hs.384586 || hSQ034385 || AF086441 || chromosome 21 open reading frame 71::Chromosome 21 open reading frame 71 || C21orf71 || || 282566 || || hSQ034385 || || || hHR015812::hHR015812 || 389138	0.69	1.22
hSQ032189	|| || hSQ032189 || || immunoglobulin heavy locus || IGH@ || || 3492 || || hSQ032189 || || || hHO045087::hHO045087 || 347036	-1.16	-1.13
hSQ038258	|| || hSQ038258 || XM_496181 || similar to RIKEN cDNA A030009H04 || LOC440401 || || 440401 || || hSQ038258 || || || hHR001545::hHR001545 || 398883	-0.84
hSQ017484	|| Hs.380250 || hSQ017484 || || Interferon, gamma-inducible protein 16::interferon, gamma-inducible protein 16 || IFI16 || || 3428 || || hSQ017484 || || || hHC020376::hHC020376 || 416353	-0.95
hSQ016551	|| || hSQ016551 || XM_498742 || LOC440581 || LOC440581 || || 440581 || || hSQ016551 || || || hHR003944::hHR003944 || 392472	0.075	0.38
hSQ025709	|| Hs.406976 || hSQ025709 || XM_496112 || Hypothetical protein LOC283874::similar to 3-phosphoinositide dependent protein kinase-1 (hPDK1) || LOC283874::LOC440332 || || 283874::440332 || || hSQ025709 || || || hHR021198::hHR021198 || 370608	-0.005	0.25
hSQ015144	|| || hSQ015144 || XM_499136 || LOC441401 || LOC441401 || || 441401 || || hSQ015144 || || || hHR028796::hHR028796 || 387240	-0.775	-0.69
hSQ004919	|| || hSQ004919 || XM_497343 || hypothetical LOC401721 || LOC401721 || || 401721 || || hSQ004919 || || || hHR019064::hHR019064 || 387679	-0.515	-0.6
hSQ042376	|| Hs.118695 || hSQ042376 || || Potassium voltage-gated channel, subfamily G, member 1::potassium voltage-gated channel, subfamily G, member 1 || KCNG1 || || 3755 || || hSQ042376 || || || hHC023461::hHC023461 || 331590	-0.005	-0.21
hSQ041797	|| Hs.513695 || hSQ041797 || AL833251 || hypothetical protein LOC283970 || LOC283970::LOC440350 || || 283970 || || hSQ041797 || || || hHR027345::hHR027345 || 394823	-1.875	-0.37
hSQ023655	|| Hs.590933 || hSQ023655 || || similar to cell recognition molecule CASPR3 || RP11-138L21.1 || || 389722 || || hSQ023655 || || || hHC032057::hHC032057 || 361542	-0.465	-0.04
hSQ038316	|| Hs.200413 || hSQ038316 || NM_213601 || transmembrane emp24 protein transport domain containing 8 || TMED8 || || 283578 || || hSQ038316 || || || hHR014273::hHR014273 || 364884	1.975	2.18
hSQ018883	|| || hSQ018883 || XM_377028 || similar to MYST histone acetyltransferase 2 || LOC401606 || || 401606 || || hSQ018883 || || || hHR030512::hHR030512 || 385641	0.895	1.07
hSQ039744	|| Hs.534404::Hs.701690 || hSQ039744 || Y11164 || Ribosomal protein L10::UCSC_hg16 || ncRNA_U70_20 || || 26778 || || hSQ039744 || || || hHR030318::hHR030318 || 347104	-2.915	-2.91
hSQ021279	|| Hs.633084 || hSQ021279 || AL109959 || Transcribed locus::hypothetical protein LOC90393 || LOC90393 || || 90393 || || hSQ021279 || || || hHR011422::hHR011422 || 402448	1.775	1.38
hSQ034269	|| || hSQ034269 || || chromosome 5 open reading frame 26 || C5orf26 || || 114915 || || hSQ034269 || || || hHO047672::hHO047672 || 387459	-3.2	-3
hSQ038883	|| || hSQ038883 || XM_496682 || similar to beta-1,4-mannosyltransferase; beta-1,4 mannosyltransferase || LOC391613 || || 391613 || || hSQ038883 || || || hHR030829::hHR030829 || 334209	1.93	2.1
hSQ031005	|| Hs.522356 || hSQ031005 || AK055563 || Orosomucoid 1::Orosomucoid 2::hypothetical protein LOC158267 || ORM2::LOC158267 || || 5005::158267 || || hSQ031005 || || || hHR029711::hHR029711 || 411262	-1.06	-0.99
hSQ009712	|| Hs.192492 || hSQ009712 || AB023201 || TBC1 domain family, member 30::TBC1 domain family, member 30 || TBC1D30 || || 23329 || || hSQ009712 || || || hHR010109::hHR010109 || 365082	2.88	2.92
hSQ002243	|| Hs.560537 || hSQ002243 || || retinoic acid early transcript 1K pseudogene || RAET1K || || 353093 || || hSQ002243 || || || hHC027018::hHC027018 || 374920	0.59	0.52
hSQ044038	|| Hs.586271 || hSQ044038 || || Chromosome 6 open reading frame 112::chromosome 6 open reading frame 112 || C6orf112 || || 154442 || || hSQ044038 || || || hHC004804::hHC004804 || 359609	-2.06
hSQ040469	|| Hs.631862 || hSQ040469 || || FLJ35784 protein || FLJ35784::C19orf45 || || 374877 || || hSQ040469 || || || hHC024381::hHC024381 || 394754	-0.75	-1.14
hSQ014833	|| Hs.1051 || hSQ014833 || || Granzyme B (granzyme 2, cytotoxic T-lymphocyte-associated serine esterase 1)::granzyme B (granzyme 2, cytotoxic T-lymphocyte-associated serine esterase 1) || GZMB || || 3002 || || hSQ014833 || || || hHC020155::hHC020155 || 379331	0.12	-0.8
hSQ041667	|| Hs.437460 || hSQ041667 || || WD repeat containing, antisense to TP53::WD repeat containing, antisense to TP53 || WRAP53 || || 55135 || || hSQ041667 || || || hHC024012::hHC024012 || 416925	-0.71	0.03
hSQ042644	|| || hSQ042644 || EST_AI086335 || AI086335_Exon1_270 || EST_AI086335 || || || || hSQ042644 || || || hHE041076::hHE041076 || 413366	-0.92	-1.03
hSQ013523	|| Hs.226268 || hSQ013523 || || hypothetical LOC389429 || LOC389429 || || 389429 || || hSQ013523 || || || hHC016142::hHC016142 || 342555	-2.05	-2.46
hSQ010836	|| Hs.607579 || hSQ010836 || BC037172 || Hypothetical LOC284233::hypothetical LOC284233 || LOC284233 || || 284233 || || hSQ010836 || || || hHR032215::hHR032215 || 380085	1.565	1.88
hSQ036477	|| Hs.579558 || hSQ036477 || XM_375543 || similar to 40S ribosomal protein S3a || LOC400652 || || 400652 || || hSQ036477 || || || hHR030063::hHR030063 || 352517	-2.625	-2.74
hSQ011575	|| Hs.424184 || hSQ011575 || AK057663 || Anaphase promoting complex subunit 1 pseudogene::anaphase promoting complex subunit 1 pseudogene || LOC285074 || || 285074 || || hSQ011575 || || || hHR031567::hHR031567 || 379154	0.585	0.63
hSQ020632	|| || hSQ020632 || XM_499050 || LOC441181 || LOC441181 || || 441181 || || hSQ020632 || || || hHR025584::hHR025584 || 415919	-0.385	-0.83
hSQ019990	|| Hs.561539 || hSQ019990 || AL831827 || Glucuronidase, beta-like 2::glucuronidase, beta-like 2::hypothetical protein LOC285749 || GUSBL2::LOC285749 || || 375513::285749 || || hSQ019990 || || || hHR030967::hHR030967 || 380353	-1.085	0.17
hSQ023239	|| || hSQ023239 || || Ral GEF with PH domain and SH3 binding motif 2 || RALGPS2 || || 55103 || || hSQ023239 || || || hHA035006::hHA035006 || 338329	-1.335	-1.07
hSQ041176	|| || hSQ041176 || XM_498911 || LOC440909 || LOC440909 || || 440909 || || hSQ041176 || || || hHR030693::hHR030693 || 395582	-0.835	-0.8
hSQ000212	|| Hs.517394 || hSQ000212 || AF277398 || cat eye syndrome chromosome region, candidate 3 || CECR3 || || 27442 || || hSQ000212 || || || hHR016381::hHR016381 || 329469	-0.855	-0.9
hSQ034865	|| Hs.633978 || hSQ034865 || AK092709 || Hypothetical LOC255031::hypothetical LOC255031 || FLJ35390 || || 255031 || || hSQ034865 || || || hHR031660::hHR031660 || 354630	1.095	0.58
hSQ023037	|| || hSQ023037 || X96643 || RNA, U44 small nuclear || RNU44 || || 26806 || || hSQ023037 || || || hHR010120::hHR010120 || 356932	-4.665	-4.22
hSQ027741	|| Hs.239818 || hSQ027741 || || Phosphoinositide-3-kinase, catalytic, beta polypeptide::phosphoinositide-3-kinase, catalytic, beta polypeptide || PIK3CB || || 5291 || || hSQ027741 || || || hHC022373::hHC022373 || 368297	2.325	2.67
hSQ014632	|| || hSQ014632 || ncRNA_ACA47_36 || UCSC_hg16 || ncRNA_ACA47_36 || || || || hSQ014632 || || || hHO047716::hHO047716 || 359281	-4.48	-4.7
hSQ025959	|| || hSQ025959 || XM_496671 || similar to transcription factor TFII-I-alpha || LOC440999 || || 440999 || || hSQ025959 || || || hHR028473::hHR028473 || 396369	-0.4	-0.08
hSQ000815	|| || hSQ000815 || XM_378841 || hypothetical LOC400741 || LOC400741 || || 400741 || || hSQ000815 || || || hHR026895::hHR026895 || 352108	-1.06	-0.83
hSQ031409	|| Hs.152423::Hs.657974 || hSQ031409 || AK055204 || CDNA: FLJ21274 fis, clone COL01781::Family with sequence similarity 83, member B || FAM83B || || 222584 || || hSQ031409 || || || hHR006689::hHR006689 || 364350	-0.01	0.23
hSQ016054	|| Hs.695022::Hs.661607::Hs.699810 || hSQ016054 || || solute carrier family 24, member 5 || SLC24A5 || || 283652 || || hSQ016054 || || || hHC017004::hHC017004 || 417070	-0.31
hSQ007083	|| Hs.54470 || hSQ007083 || || ATP-binding cassette, sub-family C (CFTR/MRP), member 8::ATP-binding cassette, sub-family C (CFTR/MRP), member 8 || ABCC8 || || 6833 || || hSQ007083 || || || hHC018636::hHC018636 || 417224	0.17
hSQ000485	|| || hSQ000485 || || || || || || || hSQ000485 || || || hHA033205::hHA033205 || 326584	-1.41	-1.29
hSQ040670	|| || hSQ040670 || XM_497814 || similar to cleavage and polyadenylation specific factor 1, 160kDa; cleavage and polyadenylation specificity factor; cleavage and polyadenylation specific factor 1, 160kD subunit || LOC441994 || || 441994 || || hSQ040670 || || || hHR022515::hHR022515 || 347648	1.79	1.59
hSQ045451	|| || hSQ045451 || EST_AI792119 || AI792119_Exon1_18 || EST_AI792119 || || || || hSQ045451 || || || hHE041065::hHE041065 || 327415	-2.035	-2.29
hSQ005829	|| Hs.506549 || hSQ005829 || BC064342 || Hypothetical LOC253724 || LOC253724 || || 253724 || || hSQ005829 || || || hHR004855::hHR004855 || 380034	-0.435	-0.29
hSQ015725	|| || hSQ015725 || XM_290925 || similar to transcription factor TFII-I-alpha || LOC440717 || || 440717 || || hSQ015725 || || || hHR030692::hHR030692 || 387884	-0.175	-0.09
hSQ043149	|| || hSQ043149 || || || XM_497223 || || 441555 || || hSQ043149 || || || hHR028642::hHR028641::hHR028641::hHR028642 || 398558	-1.315	-0.64
hSQ001731	|| Hs.314359 || hSQ001731 || || Eukaryotic translation initiation factor 3, subunit K::eukaryotic translation initiation factor 3, subunit K || EIF3K || || 27335 || || hSQ001731 || || || hHC028505::hHC028505 || 362590	-1.875	-2.32
hSQ023267	|| Hs.654840 || hSQ023267 || || Sjogren syndrome/scleroderma autoantigen 1::Sjogren syndrome/scleroderma autoantigen 1 || SSSCA1 || || 10534 || || hSQ023267 || || || hHC014490::hHC014490 || 369301	-1.485	-2.09
hSQ044903	|| Hs.528527 || hSQ044903 || XM_374003 || hypothetical LOC389024 || LOC389024 || || 389024 || || hSQ044903 || || || hHR011622::hHR011622 || 375516	-2.71	-2.14
hSQ034756	|| || hSQ034756 || XM_086725 || Chromosome 20 open reading frame 191 || C20orf191::NCOR1 || || 149934 || || hSQ034756 || || || hHR028184::hHR028184 || 388339	0.34	0.87
hSQ024456	|| Hs.561708 || hSQ024456 || || Hypothetical LOC401320::Hypothetical protein LOC222159 || LOC222159 || || 222159 || || hSQ024456 || || || hHC012245::hHC012245 || 364047	-1.01	-0.73
hSQ006081	|| Hs.592168 || hSQ006081 || || Fer3-like (Drosophila) || FERD3L || || 222894 || || hSQ006081 || || || hHC019884::hHC019884 || 417072	-0.64	-0.41
hSQ021373	|| Hs.97910::Hs.662111 || hSQ021373 || AK023445 || hypothetical protein LOC253264::Hypothetical protein LOC253264 || LOC253264 || || 253264 || || hSQ021373 || || || hHR011538::hHR011538 || 375445	-1.48	-1.34
hSQ045368	|| Hs.620382 || hSQ045368 || BC033227 || hypothetical protein LOC283868 || LOC283868 || || 283868 || || hSQ045368 || || || hHR022626::hHR022626 || 372724	1.5	1.21
hSQ014819	|| Hs.657493 || hSQ014819 || || leucine rich repeat containing 8 family, member C::Leucine rich repeat containing 8 family, member C || LRRC8C || || 84230 || || hSQ014819 || || || hHC006950::hHC006950 || 341661	1.01	0.7
hSQ013759	|| Hs.660790 || hSQ013759 || || zinc finger protein 845 || ZNF845 || || 91664 || || hSQ013759 || || || hHC028799::hHC028799 || 409387	-0.1	0.06
hSQ022609	|| Hs.89864 || hSQ022609 || || Superkiller viralicidic activity 2-like (S. cerevisiae) || SKIV2L || || 6499 || || hSQ022609 || || || hHC017679::hHC017679 || 351282	1.47	1.01
hSQ012761	|| || hSQ012761 || XM_375183 || hypothetical gene supported by BC037839 || LOC400353 || || 400353 || || hSQ012761 || || || hHR030840::hHR030840 || 416669	1.025	1.23
hSQ023578	|| Hs.483921 || hSQ023578 || || Gem (nuclear organelle) associated protein 5::gem (nuclear organelle) associated protein 5 || GEMIN5 || || 25929 || || hSQ023578 || || || hHC008228::hHC008228 || 388643	1.215	0.99
hSQ009153	|| Hs.414183 || hSQ009153 || || Transcribed locus::hypothetical LOC349114 || LOC349114 || || 349114 || || hSQ009153 || || || hHC031805::hHC031805 || 365257	-0.595	-1.04
hSQ040755	|| || hSQ040755 || XM_375912 || similar to hypothetical protein FLJ38374 || LOC400840 || || 400840 || || hSQ040755 || || || hHR029002::hHR029002 || 406756	-0.555	-0.7
hSQ043356	|| Hs.631263 || hSQ043356 || U67178 || Plasminogen-like A::plasminogen-like A || PLGLA || || 285189 || || hSQ043356 || || || hHR030924::hHR030924 || 416706	-0.625	-0.18
hSQ033689	|| Hs.493713 || hSQ033689 || XM_497014 || hypothetical LOC441395 || LOC441395 || || 441395 || || hSQ033689 || || || hHR030301::hHR030301 || 328750	-0.365	-0.57
hSQ001883	|| || hSQ001883 || XM_373093 || similar to 28 kDa heat- and acid-stable phosphoprotein (PDGF-associated protein) (PAP) (PDGFA-associated protein 1) (PAP1) || LOC391809 || || 391809 || || hSQ001883 || || || hHR028062::hHR028062 || 374311	-1.735	-0.3
hSQ016478	|| Hs.583896 || hSQ016478 || || L-threonine dehydrogenase || TDH || || 157739 || || hSQ016478 || || || hHC020951::hHC020951 || 412352	-0.965	-0.03
hSQ028201	|| || hSQ028201 || || || || || || || hSQ028201 || || || hHA039687::hHA039687 || 349739	-2.155	-1.55
hSQ001867	|| Hs.469030 || hSQ001867 || || Methylenetetrahydrofolate dehydrogenase (NADP+ dependent) 2, methenyltetrahydrofolate cyclohydrolase::methylenetetrahydrofolate dehydrogenase (NADP+ dependent) 2, methenyltetrahydrofolate cyclohydrolase || MTHFD2 || || 10797 || || hSQ001867 || || || hHC028024::hHC028024 || 353639	1.57	1.5
hSQ015606	|| || hSQ015606 || || NADH dehydrogenase subunit 5 || ND5 || || 4540 || || hSQ015606 || || || hHC020410::hHC020410 || 402899	-2.99	-3.59
hSQ022976	|| || hSQ022976 || || || || || || || hSQ022976 || || || hHA032372::hHA032372 || 392076	-1.12	0.55
hSQ031023	|| || hSQ031023 || XM_377305 || similar to Hypothetical protein CBG01089 || LOC401740 || || 401740 || || hSQ031023 || || || hHR023344::hHR023344 || 359439	-0.8	-0.72
hSQ018051	|| Hs.172791 || hSQ018051 || || Ubiquitously-expressed transcript::ubiquitously-expressed transcript || UXT || || 8409 || || hSQ018051 || || || hHA036636::hHA036636 || 414408	-1.44	-1.48
hSQ004018	|| || hSQ004018 || XM_374093 || hypothetical LOC389236 || LOC389236 || || 389236 || || hSQ004018 || || || hHR002676::hHR002676 || 413712	-1.5	-1.8
hSQ009232	|| || hSQ009232 || XM_373812 || similar to ribosomal protein S15 isoform || LOC388568 || || 388568 || || hSQ009232 || || || hHR018552::hHR018552 || 417187	0.37
hSQ016906	|| || hSQ016906 || XM_497500 || similar to Ribosome biogenesis protein BMS1 homolog || LOC441761 || || 441761 || || hSQ016906 || || || hHR028055::hHR028055 || 412276	0.2	1.14
hSQ023763	|| || hSQ023763 || NM_001010900 || zinc finger CCCH-type containing 11B || ZC3H11B || || 388739 || || hSQ023763 || || || hHR030505::hHR030505 || 326702	0.02	0.59
hSQ003993	|| || hSQ003993 || || || || || || || hSQ003993 || || || hHA035588::hHA035588 || 388681	-0.6	-1.22
hSQ043411	|| Hs.274285 || hSQ043411 || BC031635 || RFPL3 antisense RNA (non-protein coding)::RFPL3 antisense RNA (non-protein coding) || RFPL3S || || 10737 || || hSQ043411 || || || hHR020277::hHR020277 || 398969	-1.2	-1
hSQ002580	|| || hSQ002580 || || || || || || || hSQ002580 || || || hHA038314::hHA038314 || 407660	-1.19	-1.07
hSQ007003	|| || hSQ007003 || || immunoglobulin kappa constant || IGKC || || 3514 || || hSQ007003 || || || hHO045184::hHO045184 || 355598	1.42	1.41
hSQ040154	|| Hs.247916 || hSQ040154 || || Natriuretic peptide precursor C || NPPC || || 4880 || || hSQ040154 || || || hHC025475::hHC025475 || 411296	-0.785	0.33
hSQ018745	|| || hSQ018745 || || chromosome 7 open reading frame 40 || C7orf40 || || 285958 || || hSQ018745 || || || hHO047734::hHO047734 || 406841	-1.615	-1.08
hSQ027607	|| || hSQ027607 || XM_290351 || similar to WW domain containing E3 ubiquitin protein ligase 1 || LOC339843 || || 339843 || || hSQ027607 || || || hHR027017::hHR027017 || 366712	2.105	2.16
hSQ040218	|| || hSQ040218 || || || || || || || hSQ040218 || || || hHA040552::hHA040552 || 357253	1.245	1.06
hSQ019322	|| || hSQ019322 || XM_497102 || similar to farnesyl diphosphate synthase || LOC402397 || || 402397 || || hSQ019322 || || || hHR029041::hHR029041 || 328976	-1.555	-1.77
hSQ021683	|| Hs.494822 || hSQ021683 || || Hypothetical protein LOC158402::hypothetical protein LOC158402 || LOC158402 || || 158402 || || hSQ021683 || || || hHR010082::hHR010082 || 342038	1.615	1.08
hSQ028994	|| Hs.187866 || hSQ028994 || || Neuroplastin::neuroplastin || NPTN || || 27020 || || hSQ028994 || || || hHA033624::hHA033624 || 416591	0.85	1.35
hSQ020827	|| Hs.601265 || hSQ020827 || || Chromosome 14 open reading frame 167::chromosome 14 open reading frame 167 || C14orf167 || || 55449 || || hSQ020827 || || || hHC014699::hHC014699 || 411900	-0.15	0.38
hSQ037571	|| Hs.514590 || hSQ037571 || || CDNA: FLJ22870 fis, clone KAT02506, highly similar to D84064 Homo sapiens mRNA for Hrs::hepatocyte growth factor-regulated tyrosine kinase substrate || HGS || || 9146 || || hSQ037571 || || || hHC021623::hHC021623 || 411712	-0.89	-0.49
hSQ005188	|| Hs.558387::Hs.675255 || hSQ005188 || Y11163 || Ribosomal protein L39 || Y11163 || || 26779 || || hSQ005188 || || || hHR015202::hHR015202 || 397617	-1.95	-1.61
hSQ028363	|| Hs.106311::Hs.646438 || hSQ028363 || AB051434 || DiGeorge syndrome critical region gene 9::DiGeorge syndrome critical region gene 5 (non-protein coding)::DiGeorge syndrome critical region gene 5 (non-protein coding) || DGCR5 || || 26220 || || hSQ028363 || || || hHR025938::hHR025938 || 375465	0.74	0.04
hSQ031679	|| Hs.406728 || hSQ031679 || || GLI pathogenesis-related 1 like 2 || GLIPR1L2 || || 144321 || || hSQ031679 || || || hHC007031::hHC007031 || 412723	0.96
hSQ009118	|| Hs.264887 || hSQ009118 || || Fibroblast growth factor receptor 1::fibroblast growth factor receptor 1 || FGFR1 || || 2260 || || hSQ009118 || || || hHA036198::hHA036198 || 375690	-0.43
hSQ040990	|| Hs.553696 || hSQ040990 || NM_181614 || keratin associated protein 19-7 || KRTAP19-7 || || 337974 || || hSQ040990 || || || hHR023058::hHR023058 || 375458	-1.15	-0.8
hSQ024754	|| || hSQ024754 || ncRNA_U25_0 || UCSC_hg16 || ncRNA_U25_0 || || || || hSQ024754 || || || hHO047996::hHO047996 || 386020	-1.685	-1.58
hSQ041257	|| || hSQ041257 || || similar to Heterogeneous nuclear ribonucleoprotein A1 (Helix-destabilizing protein) (Single-strand binding protein) (hnRNP core protein A1) (HDP-1) (Topoisomerase-inhibitor suppressed) || LOC388275 || || 388275 || || hSQ041257 || || || hHA033262::hHA033262 || 404772	-0.315	0.84
hSQ014195	|| || hSQ014195 || XM_497684 || similar to Nuclear protein SkiP (Ski-interacting protein) (SNW1 protein) (Nuclear receptor coactivator NCoA-62) || LOC343295 || || 343295 || || hSQ014195 || || || hHR026436::hHR026436 || 415438	-1.795	-1.28
hSQ016682	|| || hSQ016682 || D87002.1::D87002 || POM121 membrane glycoprotein-like 1 (rat) || POM121L1 || || 25812 || || hSQ016682 || || || hHR031834::hHR031834 || 402810	-1.255	-1
hSQ034634	|| || hSQ034634 || || ribosomal protein S12 || RPS12 || || 6206 || || hSQ034634 || || || hHO047699::hHO047699 || 408370	-5.03	-4.54
hSQ037701	|| Hs.406976::Hs.647398 || hSQ037701 || NM_001012731 || Hypothetical protein LOC283874::CDNA FLJ34475 fis, clone HLUNG2003716, moderately similar to RETROVIRUS-RELATED ENV POLYPROTEIN || LOC283874 || || 283874 || || hSQ037701 || || || hHR022181::hHR022181 || 368009	1.92	2.19
hSQ014855	|| || hSQ014855 || mtRNA_ND5 || mitochondrially encoded NADH dehydrogenase, subunit 5 (complex I) gi|17981852:12338-14149_1545 || mtRNA_ND5 || || || || hSQ014855 || || || hHO048844::hHO048844::hHR020409::hHR020409 || 354518	-2.7	-3.47
hSQ002618	|| Hs.591813 || hSQ002618 || || Chromosome 6 open reading frame 35 || C6orf35 || || 55836 || || hSQ002618 || || || hHC009895::hHC009895 || 385055	1.04	1.95
hSQ017028	|| Hs.248114 || hSQ017028 || || Glial cell derived neurotrophic factor || GDNF || || 2668 || || hSQ017028 || || || hHA032922::hHA032922 || 370976	-0.79	-0.63
hSQ039196	|| Hs.553707 || hSQ039196 || NM_001004694 || olfactory receptor, family 2, subfamily T, member 29 || OR2T29 || || 343563 || || hSQ039196 || || || hHR031615::hHR031615 || 383235	-0.83	-0.99
hSQ031887	|| Hs.459124 || hSQ031887 || BC029562 || chromosome 8 open reading frame 56 || C8orf56 || || 157556 || || hSQ031887 || || || hHR020313::hHR020313 || 395082	-0.65	-1.1
hSQ041304	|| Hs.66 || hSQ041304 || || Interleukin 1 receptor-like 1::interleukin 1 receptor-like 1 || IL1RL1 || || 9173 || || hSQ041304 || || || hHA039191::hHA039191 || 411961	-0.5
hSQ036479	|| Hs.639806 || hSQ036479 || BX538120 || Transcribed locus::chromosome 10 open reading frame 127 || C10orf127 || || 387662 || || hSQ036479 || || || hHR023340::hHR023340 || 416394	-1.6
hSQ032453	|| || hSQ032453 || XM_498113 || similar to spermine synthase; spermidine aminopropyltransferase || LOC442230 || || 442230 || || hSQ032453 || || || hHR029568::hHR029568 || 413397	-0.59	-0.44
hSQ010705	|| Hs.558553 || hSQ010705 || || Chromosome 6 open reading frame 27 || C6orf27 || || 80737 || || hSQ010705 || || || hHC019389::hHC019389 || 393847	-1.17	-1.03
hSQ025090	|| || hSQ025090 || || chromosome 20 open reading frame 199 || C20orf199 || || 441951 || || hSQ025090 || || || hHO047982::hHO047982 || 369801	-3.6	-3.5
hSQ037090	|| || hSQ037090 || XM_497580 || similar to PRED65 || LOC441813 || || 441813 || || hSQ037090 || || || hHR028712::hHR028712 || 392917	-1.465	-1.25
hSQ042773	|| || hSQ042773 || AK127147 || transmembrane protein 205 || TMEM205 || || 374882 || || hSQ042773 || || || hHR022642::hHR022642 || 401997	-1.305	-1.82
hSQ009368	|| || hSQ009368 || XM_496158 || similar to immunoglobulin M chain || LOC440370 || || 440370 || || hSQ009368 || || || hHR028688::hHR028688 || 387063	-1.655
hSQ023879	|| Hs.535080 || hSQ023879 || || cancer/testis antigen CT45-2 || RP13-36C9.1 || || 158852 || || hSQ023879 || || || hHC031580::hHC031580 || 387120	-0.635	-0.22
hSQ012040	|| || hSQ012040 || XM_496028 || coxsackie virus and adenovirus receptor pseudogene 3 || CXADRP3 || || 440224 || || hSQ012040 || || || hHR028659::hHR028659 || 348238	-0.985	-0.62
hSQ010170	|| || hSQ010170 || XM_497605 || similar to actin 3 - fruit fly (Drosophila melanogaster) (fragments) || LOC441836 || || 441836 || || hSQ010170 || || || hHR021384::hHR021384 || 414880	0.075	0.25
hSQ027757	|| Hs.591525 || hSQ027757 || || hypothetical protein LOC284701 || LOC284701 || || 284701 || || hSQ027757 || || || hHC031808::hHC031808 || 389345	0.055	0.03
hSQ021510	|| || hSQ021510 || XM_062300 || similar to RING finger protein 18 (Testis-specific ring-finger protein) || LOC120824 || || 120824 || || hSQ021510 || || || hHR024244::hHR024244 || 356501	-0.875	-0.94
hSQ030621	|| Hs.585087::Hs.651357 || hSQ030621 || AK055439 || B-cell translocation gene 1, anti-proliferative::Transcribed locus::hypothetical protein LOC256021::Hypothetical protein LOC256021 || BTG1::LOC256021 || || 694::256021 || || hSQ030621 || || || hHR011543::hHR011543 || 411703	-0.595
hSQ009434	|| Hs.533212 || hSQ009434 || BC039509 || hypothetical protein LOC340109::Hypothetical protein LOC643401 || LOC340109::LOC643401 || || 340109::643401 || || hSQ009434 || || || hHR004905::hHR004905 || 399545	-1.255	-0.15
hSQ030803	|| Hs.333120 || hSQ030803 || || Chromosome 12 open reading frame 47::chromosome 12 open reading frame 47 || C12orf47 || || 51275 || || hSQ030803 || || || hHC011676::hHC011676 || 414011	-1.045	-0.24
hSQ014206	|| Hs.34969 || hSQ014206 || AK095619 || Hypothetical transcript::DLX6 antisense RNA (non-protein coding) || FLJ34048 || || 285987 || || hSQ014206 || || || hHR012667::hHR012667 || 378934	-1.595	-1.37
hSQ028290	|| Hs.172791 || hSQ028290 || || Ubiquitously-expressed transcript::ubiquitously-expressed transcript || UXT || || 8409 || || hSQ028290 || || || hHC017178::hHC017178 || 371088	-1.465	-1.56
hSQ004215	|| Hs.420529 || hSQ004215 || NM_199203 || Ubiquitin-conjugating enzyme E2 variant 1::ubiquitin-conjugating enzyme E2 variant 1::ubiquitin-conjugating enzyme E2 variant 1 || UBE2V1::Kua-UEV::UBE2V1::TMEM189-UBE2V1 || || 7335::387522 || || hSQ004215 || || || hHR018094::hHR018094 || 405637	2.655	2.5
hSQ012449	|| || hSQ012449 || || eukaryotic translation elongation factor 1 beta 2 || EEF1B2 || || 1933 || || hSQ012449 || || || hHA035282::hHA035282 || 338694	-3.25	-1.78
hSQ029784	|| || hSQ029784 || ncRNA_mir-221_17 || UCSC_hg16 || ncRNA_mir-221_17 || || || || hSQ029784 || || || hHO047919::hHO047919 || 351322	-4.82	-4.32
hSQ020856	|| || hSQ020856 || XM_379201 || hypothetical LOC401079 || LOC401079 || || 401079 || || hSQ020856 || || || hHR012724::hHR012724 || 356483	-0.05	0.41
hSQ009045	|| || hSQ009045 || || || || || || || hSQ009045 || || || hHA038919::hHA038919 || 348597	-0.44	-0.42
hSQ021270	|| Hs.532326 || hSQ021270 || BC021816 || Carbonic anhydrase VB pseudogene::carbonic anhydrase VB pseudogene || CA5BP || || 340591 || || hSQ021270 || || || hHR028021::hHR028021 || 327314	0.02	-0.01
hSQ018808	|| Hs.82502::Hs.662812 || hSQ018808 || NM_198519 || CDNA, FLJ79200 complete cds, highly similar to DNA polymerase subunit delta 3::similar to Cytochrome c, somatic || || || 374408 || || hSQ018808 || || || hHR017315::hHR017315 || 410532	-1.62	-1.69
hSQ040606	|| || hSQ040606 || || || || || || || hSQ040606 || || || hHA040206::hHA040206 || 371044	0.32	0.21
hSQ024067	|| || hSQ024067 || || || || || || || hSQ024067 || || || hHA037131::hHA037131 || 345860	-0.99	-1.18
hSQ037839	|| || hSQ037839 || XM_498006 || similar to U1 snRNP-specific protein C || LOC391800 || || 391800 || || hSQ037839 || || || hHR026474::hHR026474 || 336164	-1.93	-2.19
hSQ040057	|| Hs.510635 || hSQ040057 || AK097906 || Immunoglobulin heavy constant gamma 1 (G1m marker)::immunoglobulin heavy constant gamma 1 (G1m marker) || IGHG1 || || 3500 || || hSQ040057 || || || hHR026248::hHR026248 || 357369	0.07	-0.28
hSQ020439	|| Hs.8036 || hSQ020439 || || Transmembrane protein 205::transmembrane protein 205 || TMEM205 || || 374882 || || hSQ020439 || || || hHA038819::hHA038819 || 411609	-1.28	-1.8
hSQ018182	|| || hSQ018182 || XM_498697 || LOC440492 || LOC440492 || || 440492 || || hSQ018182 || || || hHR015277::hHR015277 || 334648	-0.51	-1.4
hSQ006802	|| Hs.437174 || hSQ006802 || || Solute carrier family 6 (neurotransmitter transporter, betaine/GABA), member 12::solute carrier family 6 (neurotransmitter transporter, betaine/GABA), member 12 || SLC6A12 || || 6539 || || hSQ006802 || || || hHC010289::hHC010289 || 367501	0.21
hSQ027155	|| Hs.554182 || hSQ027155 || || hypothetical protein 284297 || FLJ35258 || || 284297 || || hSQ027155 || || || hHC023051::hHC023051 || 411673	-1.23
hSQ022915	|| || hSQ022915 || XM_376010 || TPTE and PTEN homologous inositol lipid phosphatase pseudogene || LOC400927 || || 400927 || || hSQ022915 || || || hHR018561::hHR018561 || 398541	0.22	0.36
hSQ044318	|| || hSQ044318 || || chromosome 2 open reading frame 12 || C2orf12 || || 192137 || || hSQ044318 || || || hHC007814::hHC007814 || 340802	1.985	2.6
hSQ000682	|| Hs.534346 || hSQ000682 || || Ribosomal protein S7::ribosomal protein S7 || RPS7 || || 6201 || || hSQ000682 || || || hHC031776::hHC031776 || 412885	0.565	0.48
hSQ009527	|| Hs.646855 || hSQ009527 || || Hypothetical protein LOC285346 || LOC285346 || || 285346 || || hSQ009527 || || || hHC027977::hHC027977 || 366054	-0.665	0.99
hSQ033321	|| Hs.631956::Hs.661598 || hSQ033321 || Y13871 || hypothetical protein LOC202181::Transcribed locus || LOC202181 || || 202181 || || hSQ033321 || || || hHR021818::hHR021818 || 340185	0.025	-0.21
hSQ020297	|| Hs.526704 || hSQ020297 || XM_496530 || Transmembrane protein 46-like::transmembrane protein 46-like || C22:CTA-250D10.9 || || 440829 || || hSQ020297 || || || hHR021025::hHR021025 || 334585	-0.435	-0.7
hSQ002051	|| Hs.517656 || hSQ002051 || BC068568 || hypothetical protein LOC339674 || LOC339674 || || 339674 || || hSQ002051 || || || hHR015835::hHR015835 || 379320	0.335	-0.32
hSQ041887	|| || hSQ041887 || EST_AA416628 || AA416628_Exon1_82 || EST_AA416628 || || || || hSQ041887 || || || hHE040931::hHE040931 || 411010	3.735	3.67
hSQ030393	|| Hs.570770::Hs.667746 || hSQ030393 || XM_373027 || Transcribed locus::similar to ribosomal protein S15a || LOC391656 || || 391656 || || hSQ030393 || || || hHR029227::hHR029227 || 382011	-2.925	-3.07
hSQ028642	|| || hSQ028642 || XM_293984 || basic transcription factor 3, pseudogene 6 || LOC345829 || || 345829 || || hSQ028642 || || || hHR028791::hHR028791 || 346318	-1.865	-2.57
hSQ037111	|| Hs.513373 || hSQ037111 || || hypothetical protein LOC339047 || LOC339047 || || 339047 || || hSQ037111 || || || hHC032074::hHC032074 || 407017	-1.25	-0.29
hSQ040812	|| || hSQ040812 || XM_496082 || hypothetical LOC440296 || LOC440296::XM_370883::LOC388148 || || 440296::388148 || || hSQ040812 || || || hHR028987::hHR028990::hHR028986::hHR028987::hHR028988::hHR028985::hHR028988::hHR028985::hHR028986::hHR028990 || 361269	0.17	0.77
hSQ005463	|| Hs.292063::Hs.657060 || hSQ005463 || AK096472 || CDNA FLJ37855 fis, clone BRSSN2014636::hypothetical protein LOC283335::Hypothetical protein LOC283335 || LOC283335 || || 283335 || || hSQ005463 || || || hHR016385::hHR016385 || 363844	1.33	1.82
hSQ036385	|| Hs.633705 || hSQ036385 || || dpy-19-like 1 pseudogene 1 (C. elegans) || DPY19L1P1 || || 89231 || || hSQ036385 || || || hHC031130::hHC031130 || 341183	0.64	1.08
hSQ040682	|| Hs.287379 || hSQ040682 || || WDFY family member 4::WDFY family member 4 || WDFY4 || || 57705 || || hSQ040682 || || || hHC021739::hHC021739 || 381606	-0.43	0.01
hSQ039649	|| || hSQ039649 || XM_372779 || similar to basic transcription factor 3-like 4 || LOC391040 || || 391040 || || hSQ039649 || || || hHR027107::hHR027107 || 411447	-0.06	-0.04
hSQ030811	|| Hs.644635 || hSQ030811 || || Three prime repair exonuclease 2 || TREX2 || || 11219 || || hSQ030811 || || || hHC023284::hHC023284 || 355055	0.49	0.35
hSQ028710	|| || hSQ028710 || || || XM_374852 || || 399839 || || hSQ028710 || || || hHR032262::hHR032263::hHR032265::hHR032267::hHR032261::hHR032264::hHR032260::hHR032266::hHR032263::hHR032264::hHR032265::hHR032266::hHR032267::hHR032260::hHR032262::hHR032261 || 359789	-0.96
hSQ022990	|| Hs.271667::Hs.656781 || hSQ022990 || BC047612 || EH domain binding protein 1::hypothetical protein LOC348692 || LOC348692 || || 348692 || || hSQ022990 || || || hHR009803::hHR009803 || 412606	-1.77
hSQ008446	|| || hSQ008446 || X97587 || RNA, U36C small nucleolar || RNU36C || || 26813 || || hSQ008446 || || || hHR020352::hHR020352 || 412945	-3.64	-3
hSQ012584	|| Hs.600249 || hSQ012584 || BC007381 || Transcribed locus::Hypothetical protein MGC16211 || MGC16211 || || 84854 || || hSQ012584 || || || hHR016268::hHR016268 || 389748	1.87	1.7
hSQ006585	|| Hs.42572 || hSQ006585 || || Aldehyde dehydrogenase 1 family, member L2::aldehyde dehydrogenase 1 family, member L2 || ALDH1L2 || || 160428 || || hSQ006585 || || || hHC011144::hHC011144 || 392485	1.195	2.02
hSQ005326	|| || hSQ005326 || || Ral GEF with PH domain and SH3 binding motif 2 || RALGPS2 || || 55103 || || hSQ005326 || || || hHA036593::hHA036593 || 368108	-1.405	-1.07
hSQ039672	|| Hs.458439::Hs.675496 || hSQ039672 || AL137712 || Hypothetical protein LOC90499 || LOC90499 || || 90499 || || hSQ039672 || || || hHR025976::hHR025976 || 387308	-0.725	-0.75
hSQ013545	|| || hSQ013545 || EST_AI821519 || AI821519_Exon1_177 || EST_AI821519 || || || || hSQ013545 || || || hHE040817::hHE040817 || 367964	-0.835	-0.16
hSQ012067	|| Hs.380346 || hSQ012067 || || Chromosome 4 open reading frame 21::chromosome 4 open reading frame 21 || C4orf21 || || 55345 || || hSQ012067 || || || hHC011697::hHC011697 || 393158	-0.475	-1.79e-09
hSQ000616	|| Hs.566872 || hSQ000616 || || succinate dehydrogenase complex, subunit A, flavoprotein pseudogene 1::Succinate dehydrogenase complex, subunit A, flavoprotein pseudogene 1 || SDHALP1 || || 255812 || || hSQ000616 || || || hHC031050::hHC031050 || 374516	-0.515	-0.23
hSQ034249	|| Hs.632609::Hs.194408 || hSQ034249 || BC022980 || hypothetical protein LOC202451::Hypothetical protein LOC202451 || LOC202451 || || 202451 || || hSQ034249 || || || hHR007064::hHR007064 || 388935	0.995	1
hSQ040188	|| || hSQ040188 || XM_371825 || similar to BXMAS2-10 protein || LOC389396 || || 389396 || || hSQ040188 || || || hHR014941::hHR014941 || 329466	-0.375	-0.56
hSQ014149	|| || hSQ014149 || XM_498309 || similar to Collagen-binding protein 2 precursor (Colligin 2) (Rheumatoid arthritis related antigen RA-A47) || LOC442407 || || 442407 || || hSQ014149 || || || hHR027218::hHR027218 || 339612	0.645	0.4
hSQ007762	|| Hs.245390 || hSQ007762 || || Chromosome 13 open reading frame 29::chromosome 13 open reading frame 29 || C13orf29 || || 283487 || || hSQ007762 || || || hHC023449::hHC023449 || 331509	0.015	-0.48
hSQ006574	|| || hSQ006574 || XM_209920 || similar to poly(rC) binding protein 2 || LOC286157::PCBP2 || || 286157 || || hSQ006574 || || || hHR029551::hHR029551 || 378331	-0.845	-1.44
hSQ027839	|| || hSQ027839 || XM_377511 || similar to 60S ribosomal protein L10 (QM protein homolog) || LOC401896 || || 401896 || || hSQ027839 || || || hHR030565::hHR030565 || 331453	-0.355	-1.33
hSQ038978	|| || hSQ038978 || mtRNA_COX-1 || mitochondrially encoded cytochrome c oxidase I gi|17981852:5905-7446_439 || mtRNA_COX-1 || || || || hSQ038978 || || || hHO048849::hHO048849 || 394720	-2.505	-2
hSQ023311	|| || hSQ023311 || || || XM_499082 || || 441280 || || hSQ023311 || || || hHR030694::hHR030695::hHR030694::hHR030695 || 403231	-1.525	-2.21
hSQ022718	|| Hs.591652::Hs.696588::Hs.658779 || hSQ022718 || XM_291054 || Similar to beta-1,4-mannosyltransferase || LOC339879 || || 339879 || || hSQ022718 || || || hHR030886::hHR030886 || 403476	1.32	1.47
hSQ029702	|| || hSQ029702 || XM_499239 || LOC442403 || LOC442403 || || 442403 || || hSQ029702 || || || hHR025676::hHR025676 || 390833	-1.14	-1
hSQ024320	|| || hSQ024320 || XM_096642 || hypothetical LOC144631 || LOC144631 || || 144631 || || hSQ024320 || || || hHR026430::hHR026430 || 374036	-1.08	-1.13
hSQ026220	|| Hs.591653 || hSQ026220 || || G protein-coupled receptor 27 || GPR27 || || 2850 || || hSQ026220 || || || hHC022630::hHC022630 || 403957	0.16	-0.04
hSQ022544	|| Hs.533212 || hSQ022544 || || hypothetical protein LOC340109 || LOC340109 || || 340109 || || hSQ022544 || || || hHC004906::hHC004906 || 407231	-1.26	-0.17
hSQ009952	|| Hs.653131 || hSQ009952 || || Transmembrane protein 29 || TMEM29 || || 29057 || || hSQ009952 || || || hHC032195::hHC032195 || 410925	0.47	1.25
hSQ033455	|| Hs.638758::Hs.568350 || hSQ033455 || L25628 || cathepsin L-like 2 || CTSLL2 || || 1517 || || hSQ033455 || || || hHR028544::hHR028544 || 390767	-1.33	-0.69
hSQ033190	|| Hs.492208 || hSQ033190 || || Nibrin::nibrin || NBN || || 4683 || || hSQ033190 || || || hHA036980::hHA036980 || 392453	-2.96	-2.44
hSQ006633	|| Hs.526794 || hSQ006633 || || osteocrin || OSTN || || 344901 || || hSQ006633 || || || hHC017033::hHC017033 || 366820	-3.15	-3.38
hSQ005097	|| Hs.534322::Hs.654406 || hSQ005097 || L76566 || MHC class II HLA-DRB3 mRNA (HLA-DRB3*01012 allele)::major histocompatibility complex, class II, DR beta 4 || HLA-DRB4 || || 3126 || || hSQ005097 || || || hHR027059::hHR027059 || 409111	-2.33
hSQ036911	|| || hSQ036911 || XM_499275 || similar to Retinitis pigmentosa 9 protein (Pim-1 associated protein) (PAP-1) || LOC442528 || || 442528 || || hSQ036911 || || || hHR016173::hHR016173 || 397314	-1.11	-0.4
hSQ018945	|| || hSQ018945 || || || || || || || hSQ018945 || || || hHA032728::hHA032728 || 354169	1.16	0.6
hSQ031921	|| || hSQ031921 || EST_AA490708 || AA490708_Exon1_84 || EST_AA490708 || || || || hSQ031921 || || || hHE040903::hHE040903 || 384153	-6.64	-6.28
hSQ044353	|| || hSQ044353 || AB033071 || KIAA1245 || KIAA1245::NBPF14 || || 149013 || || hSQ044353 || || || hHR026970::hHR026970 || 370695	1.055	1.2
hSQ010789	|| || hSQ010789 || XM_372092 || similar to FK506-binding protein 4 (Peptidyl-prolyl cis-trans isomerase) (PPIase) (Rotamase) (p59 protein) (HSP binding immunophilin) (HBI) (FKBP52 protein) (52 kDa FK506 binding protein) (FKBP59) || LOC389727 || || 389727 || || hSQ010789 || || || hHR031207::hHR031207 || 384665	-0.935	-0.79
hSQ010657	|| || hSQ010657 || || || XM_498219 || || 442328 || || hSQ010657 || || || hHR025855::hHR025856::hHR025856::hHR025855 || 383222	-0.645	-1.05
hSQ015856	|| || hSQ015856 || XM_091830 || similar to Probable G-protein coupled receptor 125 precursor || LOC162835 || || 162835 || || hSQ015856 || || || hHR028224::hHR028224 || 413475	-0.255	-0.57
hSQ012648	|| || hSQ012648 || XM_498507 || LOC440025 || LOC440025 || || 440025 || || hSQ012648 || || || hHR020619::hHR020619 || 344824	0.745	0.99
hSQ013024	|| Hs.58373 || hSQ013024 || || Chromosome 16 open reading frame 91::chromosome 16 open reading frame 91 || C16orf91 || || 283951 || || hSQ013024 || || || hHC018301::hHC018301 || 330194	0.265	0.27
hSQ038384	|| || hSQ038384 || XM_496199 || similar to ubiquitin specific protease 6; tre-2 oncogene; hyperpolymorphic gene 1 || LOC440419 || || 440419 || || hSQ038384 || || || hHR026896::hHR026896 || 360404	-0.905	-1.01
hSQ037724	|| || hSQ037724 || XM_499232 || hypothetical LOC392169 || LOC392169 || || 392169 || || hSQ037724 || || || hHR030792::hHR030792 || 414363	-1.815	-1.53
hSQ001467	|| Hs.8036 || hSQ001467 || || Transmembrane protein 205::transmembrane protein 205 || TMEM205 || || 374882 || || hSQ001467 || || || hHC022643::hHC022643 || 409029	-1.335	-1.83
hSQ035937	|| Hs.568346::Hs.632281 || hSQ035937 || NM_152582 || cancer/testis antigen CT45-2 || RP13-36C9.1::NM_152582 || || 158852::728911 || || hSQ035937 || || || hHR028719::hHR028719 || 352644	-0.79	-0.82
hSQ007321	|| || hSQ007321 || XM_374297 || hypothetical LOC389773 || LOC389773 || || 389773 || || hSQ007321 || || || hHR028898::hHR028898 || 342208	0.45	0.19
hSQ018736	|| Hs.32194::Hs.535071 || hSQ018736 || || Hemicentin 2::hemicentin 2 || HMCN2 || || 256158 || || hSQ018736 || || || hHC007470::hHC007470 || 369490	-0.66	-0.57
hSQ027284	|| Hs.160375 || hSQ027284 || || Forkhead box B1 || FOXB1 || || 27023 || || hSQ027284 || || || hHC001616::hHC001616 || 385461	0.24
hSQ033862	|| || hSQ033862 || || || || || || || hSQ033862 || || || hHA039070::hHA039070 || 400934	-0.18	0.28
hSQ001772	|| Hs.285666 || hSQ001772 || BC038561 || SH3 and PX domains 2B::SH3 and PX domains 2B || SH3PXD2B || || 285590 || || hSQ001772 || || || hHR017011::hHR017011 || 385001	-1.16	-0.7
hSQ036555	|| Hs.654397 || hSQ036555 || || son of sevenless homolog 1 (Drosophila) || SOS1 || || 6654 || || hSQ036555 || || || hHC019782::hHC019782 || 376899	1.99	2.28
hSQ024681	|| || hSQ024681 || EST_AI733881 || AI733881_Exon1_10 || EST_AI733881 || || || || hSQ024681 || || || hHE040919::hHE040919 || 412213	-1.26	-1
hSQ005063	|| || hSQ005063 || || || || || || || hSQ005063 || || || hHA040609::hHA040609 || 333682	-0.76	-0.85
hSQ042079	|| || hSQ042079 || XM_371948 || zinc finger protein 312-like || LOC389549 || || 389549 || || hSQ042079 || || || hHR021861::hHR021861 || 395294	-1.84	-1.97
hSQ008763	|| Hs.568518 || hSQ008763 || M20030 || small proline-rich protein 2E || SPRR2E || || 6704 || || hSQ008763 || || || hHR025486::hHR025486 || 405891	-2.01
hSQ028695	|| Hs.567785 || hSQ028695 || XM_016713 || similar to ribosomal protein S3a || LOC146053 || || 146053 || || hSQ028695 || || || hHR030741::hHR030741 || 399522	-3.225	-3.02
hSQ011766	|| Hs.26403::Hs.200413 || hSQ011766 || || Transmembrane emp24 protein transport domain containing 8::transmembrane emp24 protein transport domain containing 8 || TMED8 || || 283578 || || hSQ011766 || || || hHC014274::hHC014274 || 373107	1.945	2.04
hSQ042924	|| Hs.142245 || hSQ042924 || || HERV-H LTR-associating 3::HERV-H LTR-associating 3 || HHLA3 || || 11147 || || hSQ042924 || || || hHC023868::hHC023868 || 414552	-1.475	-1.5
hSQ012281	|| Hs.447544 || hSQ012281 || XM_370997 || Hypothetical protein LOC146429::similar to Brain-type organic cation transporter (Solute carrier family 22, member 17) || LOC146429::LOC388308 || || 146429::388308 || || hSQ012281 || || || hHR021857::hHR021857 || 363431	0.465	-0.1
hSQ033062	|| Hs.143587::Hs.675136 || hSQ033062 || AW851065 || Ubiquitin specific peptidase 27, X-linked::ubiquitin specific peptidase 27, X-linked || USP27X || || 389856 || || hSQ033062 || || || hHR012694::hHR012694 || 408061	0.745	1.71
hSQ024566	|| || hSQ024566 || X96656 || || X96656 || || 26792 || || hSQ024566 || || || hHR022173::hHR022173 || 382114	-1.085	-0.22
hSQ027883	|| || hSQ027883 || X96649 || || X96649 || || 26800 || || hSQ027883 || || || hHR028442::hHR028442 || 341465	-2.925	-2.72
hSQ000131	|| Hs.584748 || hSQ000131 || || CDC-like kinase 3::CDC-like kinase 3 || CLK3 || || 1198 || || hSQ000131 || || || hHC017998::hHC017998 || 405514	1.695	1.73
hSQ034078	|| Hs.56876 || hSQ034078 || || Hypothetical protein DKFZp434H1419::hypothetical protein DKFZp434H1419 || DKFZp434H1419 || || 150967 || || hSQ034078 || || || hHC011137::hHC011137 || 334857	2.575	2.55
hSQ001325	|| Hs.677375 || hSQ001325 || || hypothetical protein FLJ22659 || FLJ22659::LOC79999 || || 79999 || || hSQ001325 || || || hHC032117::hHC032117 || 363665	-1.835	-2.48
hSQ015375	|| Hs.673853 || hSQ015375 || || olfactory marker protein || OMP || || 4975 || || hSQ015375 || || || hHC017372::hHC017372 || 385414	-1.09	-0.88
hSQ009777	|| Hs.133107 || hSQ009777 || XM_499128 || Pvt1 oncogene (non-protein coding)::Pvt1 oncogene (non-protein coding)::hypothetical LOC441378 || PVT1::LOC441378::PVT1 || || 5820::441378 || || hSQ009777 || || || hHR016761::hHR016761 || 396125	-0.88	-0.79
hSQ013436	|| Hs.299329 || hSQ013436 || || UDP-GlcNAc:betaGal beta-1,3-N-acetylglucosaminyltransferase 7::UDP-GlcNAc:betaGal beta-1,3-N-acetylglucosaminyltransferase 7 || B3GNT7 || || 93010 || || hSQ013436 || || || hHC022861::hHC022861 || 335253	-0.02	-0.15
hSQ037125	|| Hs.248126 || hSQ037125 || || Motilin receptor || MLNR || || 2862 || || hSQ037125 || || || hHC027150::hHC027150 || 370895	-0.31	-0.51
hSQ019867	|| || hSQ019867 || H51284 || chromosome 21 open reading frame 47 || C21orf47 || || 54068 || || hSQ019867 || || || hHR015622::hHR015622 || 404215	-0.71	-0.05
hSQ041815	|| || hSQ041815 || XM_496978 || similar to Destrin (Actin-depolymerizing factor) (ADF) || LOC441354 || || 441354 || || hSQ041815 || || || hHR028912::hHR028912 || 359186	-3.55	-3.09
hSQ017912	|| Hs.504534 || hSQ017912 || || EF-hand calcium binding domain 4B::EF-hand calcium binding domain 4B::chromosome X open reading frame 10 || EFCAB4B::CXorf10 || || 84766::93949 || || hSQ017912 || || || hHR014784::hHR014784 || 413084	0.85	1.25
hSQ019420	|| Hs.572539::Hs.665751 || hSQ019420 || AK131409 || Transcribed locus::hypothetical protein LOC284371 || LOC284371 || || 284371 || || hSQ019420 || || || hHR016694::hHR016694 || 336666	0.87	1.22
hSQ011696	|| Hs.372578 || hSQ011696 || AK090440 || Family with sequence similarity 65, member C::Similar to KIAA0386 || LOC200230 || || 200230 || || hSQ011696 || || || hHR012236::hHR012236 || 390145	-0.96	-0.79
hSQ023974	|| Hs.406779 || hSQ023974 || BC045761 || TPTE and PTEN homologous inositol lipid phosphatase pseudogene::TPTE and PTEN homologous inositol lipid phosphatase pseudogene || LOC374491 || || 374491 || || hSQ023974 || || || hHR028196::hHR028196 || 388406	-1.31	-1.32
hSQ005787	|| || hSQ005787 || || || || || || || hSQ005787 || || || hHA035998::hHA035998 || 402614	2.11	2.02
hSQ005350	|| Hs.529280 || hSQ005350 || NM_016238 || Anaphase promoting complex subunit 7::anaphase promoting complex subunit 7 || ANAPC7 || || 51434 || || hSQ005350 || || || hHR012041::hHR012041 || 365861	1.585	1.79
hSQ004571	|| Hs.643311::Hs.348292 || hSQ004571 || AK095170 || hypothetical protein LOC255458 || LOC255458::AK095170 || || 255458::729678 || || hSQ004571 || || || hHR016673::hHR016673 || 364236	1.085	0.85
hSQ023192	|| || hSQ023192 || || || || || || || hSQ023192 || || || hHA036929::hHA036929 || 364394	-0.525	-0.72
hSQ015798	|| Hs.106857 || hSQ015798 || || Calbindin 2::calbindin 2 || CALB2 || || 794 || || hSQ015798 || || || hHC025490::hHC025490 || 339155	-0.225	-0.38
hSQ010241	|| || hSQ010241 || XM_497702 || similar to Glyceraldehyde-3-phosphate dehydrogenase, liver (GAPDH) || LOC391075 || || 391075 || || hSQ010241 || || || hHR025810::hHR025810 || 402411	-1.075	-1.18
hSQ021413	|| Hs.631615 || hSQ021413 || XM_058967 || similar to Elongation factor 1-delta (EF-1-delta) (Antigen NY-CO-4) || LOC126037::EEF1D || || 126037 || || hSQ021413 || || || hHR029964::hHR029964 || 417082	-0.935	-1.36
hSQ037250	|| Hs.379018 || hSQ037250 || || Transcription factor Dp-2 (E2F dimerization partner 2)::transcription factor Dp-2 (E2F dimerization partner 2) || TFDP2 || || 7029 || || hSQ037250 || || || hHA037133::hHA037133 || 362540	-2.155	-1.77
hSQ021581	|| Hs.274285 || hSQ021581 || || RFPL3 antisense RNA (non-protein coding)::RFPL3 antisense RNA (non-protein coding) || RFPL3S || || 10737 || || hSQ021581 || || || hHC030708::hHC030708 || 413134	-1.235	-1.26
hSQ017709	|| Hs.438991 || hSQ017709 || || Tectonic family member 3::tectonic family member 3 || TCTN3 || || 26123 || || hSQ017709 || || || hHC010471::hHC010471 || 383861	0.47	0.35
hSQ035152	|| Hs.463017::Hs.645346 || hSQ035152 || AL832069 || Hypothetical LOC642826::hypothetical protein LOC255326::**Centaurin, gamma-like family, member 6 || LOC255326::CTGLF6 || || 255326::642517 || || hSQ035152 || || || hHR030504::hHR030504 || 414132	-0.16	0.43
hSQ004846	|| Hs.74375::Hs.696041 || hSQ004846 || NM_004421 || dishevelled, dsh homolog 1 (Drosophila)::Dishevelled, dsh homolog 1 (Drosophila) || DVL1 || || 1855 || || hSQ004846 || || || hHR020956::hHR020956 || 357993	-0.61	-0.51
hSQ007271	|| Hs.102310::Hs.647191 || hSQ007271 || BC071736 || Mannose-binding lectin (protein A) 1, pseudogene 1::similar to BMS1-like, ribosome assembly protein || LOC387693 || || 387693 || || hSQ007271 || || || hHR027652::hHR027652 || 359380	-0.08	-0.09
hSQ020048	|| Hs.567902::Hs.688630 || hSQ020048 || NM_198696 || || AJ566383 || || 386682 || || hSQ020048 || || || hHR027755::hHR027755 || 411986	-0.35	0.12
hSQ011195	|| Hs.590871 || hSQ011195 || XM_370557 || family with sequence similarity 21, member C::family with sequence similarity 21, member D || FAM21C::FAM21D || || 253725::439973 || || hSQ011195 || || || hHR031299::hHR031299 || 352183	1.02	1.84
hSQ001975	|| || hSQ001975 || XM_371817 || similar to Cytosol aminopeptidase (Leucine aminopeptidase) (LAP) (Leucyl aminopeptidase) (Proline aminopeptidase) (Prolyl aminopeptidase) || LOC389385 || || 389385 || || hSQ001975 || || || hHR027908::hHR027908 || 388003	-1.69	-1.25
hSQ010768	|| || hSQ010768 || XM_088677 || similar to UPF3 regulator of nonsense transcripts homolog B isoform 2 || LOC158796 || || 158796 || || hSQ010768 || || || hHR024941::hHR024941 || 361609	-1.16	-1.12
hSQ024644	|| Hs.460587 || hSQ024644 || NM_003166 || Sulfotransferase family, cytosolic, 1A, phenol-preferring, member 3::sulfotransferase family, cytosolic, 1A, phenol-preferring, member 3::sulfotransferase family, cytosolic, 1A, phenol-preferring, member 4 || SULT1A3::SULT1A4 || || 6818::445329 || || hSQ024644 || || || hHR031916::hHR031916 || 389523	-1.44	-1.51
hSQ004648	|| Hs.533701 || hSQ004648 || AK091059 || Hypothetical LOC283267::hypothetical LOC283267 || LOC283267 || || 283267 || || hSQ004648 || || || hHR010851::hHR010851 || 351751	0.56	0.46
hSQ010119	|| || hSQ010119 || XM_292724 || similar to zinc finger and SCAN domain containing 5 || LOC342934 || || 342934 || || hSQ010119 || || || hHR025347::hHR025347 || 351911	-1.5	-1.6
hSQ040773	|| Hs.461214 || hSQ040773 || || hypothetical protein MGC34647 || MGC34647::C16orf77 || || 146433 || || hSQ040773 || || || hHC023544::hHC023544 || 416584	-1.22
hSQ032459	|| Hs.8739 || hSQ032459 || || Elongation protein 2 homolog (S. cerevisiae)::elongation protein 2 homolog (S. cerevisiae) || ELP2 || || 55250 || || hSQ032459 || || || hHC026824::hHC026824 || 358217	-0.705	-0.24
hSQ022772	|| || hSQ022772 || XM_498677 || LOC440454 || LOC440454 || || 440454 || || hSQ022772 || || || hHR030841::hHR030841 || 331843	-1.135	-0.78
hSQ032570	|| Hs.552129::Hs.696551 || hSQ032570 || BC024231 || Hypothetical protein MGC27345::hypothetical protein MGC27345 || MGC27345 || || 157247 || || hSQ032570 || || || hHR014224::hHR014224 || 360830	0.445	0.54
hSQ023323	|| || hSQ023323 || || || || || || || hSQ023323 || || || hHA037916::hHA037916 || 386011	-0.145	-0.15
hSQ041057	|| Hs.191186::Hs.696109 || hSQ041057 || || tetratricopeptide repeat domain 17::Tetratricopeptide repeat domain 17 || TTC17 || || 55761 || || hSQ041057 || || || hHA037646::hHA037646 || 342454	0.845	1.22
hSQ028907	|| || hSQ028907 || XM_497020 || similar to Kctd9 protein || LOC441399 || || 441399 || || hSQ028907 || || || hHR028113::hHR028113 || 393922	0.745	0.93
hSQ030027	|| Hs.591528 || hSQ030027 || XM_496446 || similar to 60S ribosomal protein L35 || LOC440737 || || 440737 || || hSQ030027 || || || hHR028536::hHR028536 || 417122	-0.875	-1.07
hSQ008016	|| Hs.633978 || hSQ008016 || || Hypothetical LOC255031::hypothetical LOC255031 || FLJ35390 || || 255031 || || hSQ008016 || || || hHC031860::hHC031860 || 412919	-1.425	-1.49
hSQ017595	|| Hs.287362::Hs.695951 || hSQ017595 || NM_005078 || Transducin-like enhancer of split 3 (E(sp1) homolog, Drosophila)::transducin-like enhancer of split 3 (E(sp1) homolog, Drosophila) || TLE3 || || 7090 || || hSQ017595 || || || hHR018188::hHR018188 || 390411	2.14	1.77
hSQ007937	|| || hSQ007937 || rRNA_HUMRGM || || rRNA_HUMRGM || || || || hSQ007937 || || || hHO048857::hHO048857 || 362895	-1.32	-1.26
hSQ035940	|| || hSQ035940 || XM_371681 || similar to RING finger protein 13 || LOC389178 || || 389178 || || hSQ035940 || || || hHR027209::hHR027209 || 366972	-2.12	-2.41
hSQ015519	|| || hSQ015519 || XM_498289 || hypothetical gene supported by NM_172239 || LOC392242 || || 392242 || || hSQ015519 || || || hHR027022::hHR027022 || 406017	-1.07	-1.6
hSQ007468	|| Hs.562291::Hs.634361 || hSQ007468 || AK056375 || Transcribed locus::hypothetical protein FLJ31813::Hypothetical LOC648708 || FLJ31813::LOC648708 || || 326332::648708 || || hSQ007468 || || || hHR031591::hHR031591 || 385215	-0.43	0.93
hSQ019277	|| || hSQ019277 || EST_AA281908 || AA281908_Exon1_260 || EST_AA281908 || || || || hSQ019277 || || || hHE040936::hHE040936 || 357813	-0.01	-0.18
hSQ019732	|| Hs.517008 || hSQ019732 || || Chromosome 20 open reading frame 152::chromosome 20 open reading frame 152 || C20orf152 || || 140894 || || hSQ019732 || || || hHC010404::hHC010404 || 415275	-0.17
hSQ022234	|| Hs.118205 || hSQ022234 || BC035086 || Hypothetical protein LOC144486::hypothetical protein LOC144486 || LOC144486 || || 144486 || || hSQ022234 || || || hHR007032::hHR007032 || 417177	-2.86	-2.2
hSQ022092	|| || hSQ022092 || || || || || || || hSQ022092 || || || hHA034360::hHA034360 || 354427	-1.45	-1.06
hSQ007889	|| || hSQ007889 || XM_498230 || similar to Cohesin subunit SA-3 (Stromal antigen 3) (Stromalin 3) (SCC3 homolog 3) || LOC442339 || || 442339 || || hSQ007889 || || || hHR024746::hHR024746 || 335734	-0.86	-0.57
hSQ007121	|| Hs.87191 || hSQ007121 || || Fibroblast growth factor 18::fibroblast growth factor 18 || FGF18 || || 8817 || || hSQ007121 || || || hHC022283::hHC022283 || 412233	-0.75
hSQ000719	|| || hSQ000719 || XM_373957 || hypothetical LOC388897 || LOC388897 || || 388897 || || hSQ000719 || || || hHR016140::hHR016140 || 416385	-2.53
hSQ016343	|| Hs.167017 || hSQ016343 || || Gamma-aminobutyric acid (GABA) B receptor, 1::gamma-aminobutyric acid (GABA) B receptor, 1 || GABBR1 || || 2550 || || hSQ016343 || || || hHC018513::hHC018513 || 394554	4.36	4.57
hSQ024297	|| || hSQ024297 || EST_AA489100 || AA489100_Exon1_498 || EST_AA489100 || || || || hSQ024297 || || || hHE040802::hHE040802 || 342813	0.825	1.08
hSQ005740	|| || hSQ005740 || XM_497304 || similar to beta-1,4-mannosyltransferase; beta-1,4 mannosyltransferase || LOC441614 || || 441614 || || hSQ005740 || || || hHR028808::hHR028808 || 391152	1.385	1.54
hSQ012814	|| Hs.643554 || hSQ012814 || XM_208185 || similar to large subunit ribosomal protein L36a || LOC284230 || || 284230 || || hSQ012814 || || || hHR030031::hHR030031 || 379020	-1.625	-1.48
hSQ039245	|| Hs.527688::Hs.699383 || hSQ039245 || || TAF3 RNA polymerase II, TATA box binding protein (TBP)-associated factor, 140kDa::TAF3 RNA polymerase II, TATA box binding protein (TBP)-associated factor, 140kDa || TAF3 || || 83860 || || hSQ039245 || || || hHC014756::hHC014756 || 387738	1.535	1.58
hSQ026287	|| Hs.558659 || hSQ026287 || NM_130900 || retinoic acid early transcript 1L || RAET1L || || 154064 || || hSQ026287 || || || hHR029351::hHR029351 || 409818	0.875	0.71
hSQ014057	|| || hSQ014057 || ncRNA_mir-187_12 || UCSC_hg16 || ncRNA_mir-187_12 || || || || hSQ014057 || || || hHO047876::hHO047876 || 387783	0.545	0.35
hSQ008975	|| || hSQ008975 || || tRNA::NADH dehydrogenase subunit 6 || TRNK::ND6 || || 4566::4541 || || hSQ008975 || || || hHR028492::hHR028492 || 354230	-2.745	-3.01
hSQ042797	|| || hSQ042797 || XM_379730 || hypothetical gene supported by BC010531 || LOC401621 || || 401621 || || hSQ042797 || || || hHR014951::hHR014951 || 409801	-0.085	-0.54
hSQ004026	|| || hSQ004026 || XM_379210 || hypothetical LOC401085 || LOC401085 || || 401085 || || hSQ004026 || || || hHR027695::hHR027695 || 410806	-0.945	-1.59
hSQ025720	|| Hs.643508::Hs.696001::Hs.653179 || hSQ025720 || BX647301 || Transcribed locus::chromosome 10 open reading frame 134::Chromosome 10 open reading frame 134 || C10orf134 || || 387712 || || hSQ025720 || || || hHR017320::hHR017320 || 356945	1.195	1.94
hSQ013879	|| || hSQ013879 || L77570.1::L77570 || testis-specific serine kinase 7 pseudogene || TSSK7P::TSSK1A || || 23752 || || hSQ013879 || || || hHR024182::hHR024182 || 337119	1.455	1.72
hSQ035574	|| || hSQ035574 || XM_498816 || LOC440682 || LOC440682 || || 440682 || || hSQ035574 || || || hHR031900::hHR031900 || 357171	-1.755	-1.77
hSQ011875	|| || hSQ011875 || XM_059396 || hypothetical gene LOC130063 || LOC130063 || || 130063 || || hSQ011875 || || || hHR006239::hHR006239 || 408583	1.785	1.3
hSQ022328	|| Hs.694192::Hs.655655 || hSQ022328 || || interferon responsive gene 15::Torsin A interacting protein 2 || IFRG15 || || 64163 || || hSQ022328 || || || hHC006474::hHC006474 || 374348	-1.83	-1.49
hSQ000975	|| Hs.166486 || hSQ000975 || || Chloride channel 5::**Hypothetical protein LOC158563 || LOC158563 || || 158563 || || hSQ000975 || || || hHC010084::hHC010084 || 358959	1.61	1.8
hSQ038636	|| || hSQ038636 || XM_497357 || similar to ribosomal protein L10 || LOC390364 || || 390364 || || hSQ038636 || || || hHR028178::hHR028178 || 338841	-2.35	-2.71
hSQ035486	|| || hSQ035486 || || tRNA::NADH dehydrogenase subunit 2 || TRNK::ND2 || || 4566::4536 || || hSQ035486 || || || hHR030485::hHR030485 || 363381	-3
hSQ000945	|| || hSQ000945 || XM_496610 || similar to Heterogeneous nuclear ribonucleoprotein A1 (Helix-destabilizing protein) (Single-strand binding protein) (hnRNP core protein A1) (HDP-1) (Topoisomerase-inhibitor suppressed) || LOC402112 || || 402112 || || hSQ000945 || || || hHR027538::hHR027538 || 400850	-0.42	0.63
hSQ026289	|| Hs.513102 || hSQ026289 || NM_022050 || Transcribed locus::SCAN domain containing 2 pseudogene || SCAND2 || || 54581 || || hSQ026289 || || || hHR014692::hHR014692 || 359362	-0.52	-0.05
hSQ033306	|| Hs.133183 || hSQ033306 || || Hypothetical LOC643837::hypothetical protein LOC284591 || LOC284591 || || 284591 || || hSQ033306 || || || hHC030319::hHC030319 || 377422	-1.48	-1.54
hSQ043259	|| Hs.74647 || hSQ043259 || || T cell receptor delta locus::T cell receptor alpha locus || TRA@ || || 6955 || || hSQ043259 || || || hHC012449::hHC012449 || 364360	-0.99	-1.13
hSQ035638	|| Hs.502835 || hSQ035638 || XM_498888 || hypothetical gene supported by AK093525 || LOC440848 || || 440848 || || hSQ035638 || || || hHR023810::hHR023810 || 343216	-0.57	-1.2
hSQ002391	|| Hs.470412 || hSQ002391 || BC065192 || RNA binding motif, single stranded interacting protein 1::RNA binding motif, single stranded interacting protein 1::chromosome 2 open reading frame 12 || RBMS1::C2orf12 || || 5937::192137 || || hSQ002391 || || || hHR013909::hHR013909 || 327751	2.215	2.58
hSQ007536	|| || hSQ007536 || || ribosomal protein L17 || RPL17 || || 6139 || || hSQ007536 || || || hHA036536::hHA036536 || 387954	-2.495	-2.59
hSQ021228	|| Hs.568383 || hSQ021228 || XM_497657 || similar to 40S ribosomal protein S16 || LOC441876::RPS16 || || 441876 || || hSQ021228 || || || hHR029492::hHR029492 || 392070	-1.805	-2.72
hSQ033228	|| Hs.349758 || hSQ033228 || || hypothetical protein FLJ35848 || FLJ35848 || || 284071 || || hSQ033228 || || || hHC011209::hHC011209 || 327989	-1.865	-1.28
hSQ022408	|| Hs.65735 || hSQ022408 || || Chromosome 16 open reading frame 93::chromosome 16 open reading frame 93 || C16orf93 || || 90835 || || hSQ022408 || || || hHC025060::hHC025060 || 359778	-1.715	-1.72
hSQ016033	|| Hs.459187 || hSQ016033 || || Solute carrier family 28 (sodium-coupled nucleoside transporter), member 1::solute carrier family 28 (sodium-coupled nucleoside transporter), member 1 || SLC28A1 || || 9154 || || hSQ016033 || || || hHA039587::hHA039587 || 411082	0.485	0.46
hSQ027359	|| || hSQ027359 || XM_373043 || Hey-like transcriptional repressor || HELT || || 391723 || || hSQ027359 || || || hHR014317::hHR014317 || 335379	-0.145	-0.28
hSQ044160	|| Hs.655469 || hSQ044160 || || dynein, axonemal, heavy chain 1::Dynein, axonemal, heavy chain 1 || DNAH1 || || 25981 || || hSQ044160 || || || hHC019000::hHC019000 || 353034	-0.325	-0.6
hSQ039122	|| Hs.658114 || hSQ039122 || || SCAN domain containing 2 pseudogene::SCAN domain containing 2 pseudogene || SCAND2 || || 54581 || || hSQ039122 || || || hHC013119::hHC013119 || 346565	-0.225	0.07
hSQ044901	|| Hs.433293 || hSQ044901 || || Zinc finger protein 765::Hypothetical protein LOC147804 || LOC147804 || || 147804 || || hSQ044901 || || || hHC031140::hHC031140 || 415745	0.715	1.24
hSQ023225	|| Hs.7736 || hSQ023225 || || Mitochondrial ribosomal protein L27::mitochondrial ribosomal protein L27 || MRPL27 || || 51264 || || hSQ023225 || || || hHA033710::hHA033710 || 343025	-4.575	-3.48
hSQ009830	|| Hs.283378 || hSQ009830 || AK025431 || RELT-like 1::Hypothetical protein LOC253981::RELT-like 1 || LOC253981::RELL1 || || 253981::768211 || || hSQ009830 || || || hHR002229::hHR002229 || 399875	1.765	1.93
hSQ001161	|| Hs.434319 || hSQ001161 || || hypothetical protein LOC339568 || LOC339568 || || 339568 || || hSQ001161 || || || hHC010879::hHC010879 || 382442	-1.865	-2.06
hSQ026078	|| Hs.470728 || hSQ026078 || || Metaxin 2::metaxin 2 || MTX2 || || 10651 || || hSQ026078 || || || hHC004105::hHC004105 || 328141	-1.215	-1.55
hSQ039539	|| Hs.589648 || hSQ039539 || AK096937 || hypothetical protein LOC285191 || LOC285191 || || 285191 || || hSQ039539 || || || hHR021164::hHR021164 || 390549	-0.85	-0.33
hSQ010386	|| Hs.17589 || hSQ010386 || || Hypothetical LOC285962::hypothetical LOC285962 || FLJ40852 || || 285962 || || hSQ010386 || || || hHC017012::hHC017012 || 392706	0.11	0.29
hSQ019872	|| Hs.490745 || hSQ019872 || || Transcribed locus::DnaJ (Hsp40) homolog, subfamily B, member 6 || DNAJB6 || || 10049 || || hSQ019872 || || || hHC019198::hHC019198 || 401283	-1.01	-1.02
hSQ022072	|| Hs.432485 || hSQ022072 || || Ribosomal protein L36a || RPL36A || || 6173 || || hSQ022072 || || || hHC031943::hHC031943 || 409596	-1.05	-1.14
hSQ036772	|| Hs.568202 || hSQ036772 || XM_496150 || hect domain and RLD 2 pseudogene 5 || HERC2P5::XM_496150 || || 388254::653547 || || hSQ036772 || || || hHR028910::hHR028910 || 342280	0.06	0.03
hSQ007590	|| Hs.631873::Hs.684629 || hSQ007590 || AL049682 || PRAME family member 10 || PRAMEF10 || || 343071 || || hSQ007590 || || || hHR031525::hHR031525 || 332969	0.08	-0.15
hSQ021569	|| Hs.512507 || hSQ021569 || XM_371781 || similar to ribosomal protein L10 || LOC389342 || || 389342 || || hSQ021569 || || || hHR029636::hHR029636 || 388410	-0.11	-1.04
hSQ042244	|| Hs.585087::Hs.651357 || hSQ042244 || || Transcribed locus::hypothetical protein LOC256021::Hypothetical protein LOC256021 || LOC256021 || || 256021 || || hSQ042244 || || || hHC010834::hHC010834 || 401580	0.31
hSQ005341	|| Hs.515048 || hSQ005341 || || Adaptor-related protein complex 4, beta 1 subunit::adaptor-related protein complex 4, beta 1 subunit || AP4B1 || || 10717 || || hSQ005341 || || || hHC019207::hHC019207 || 383998	1.05	1.47
hSQ015126	|| Hs.301478 || hSQ015126 || || Calmin (calponin-like, transmembrane)::calmin (calponin-like, transmembrane) || CLMN || || 79789 || || hSQ015126 || || || hHC023119::hHC023119 || 377412	0.52	0.5
hSQ013583	|| Hs.556754 || hSQ013583 || || Trinucleotide repeat containing 18::trinucleotide repeat containing 18 || TNRC18 || || 84629 || || hSQ013583 || || || hHC025287::hHC025287 || 349720	1.95	1.69
hSQ040175	|| || hSQ040175 || XM_373395 || similar to testis specific protein, Y-linked 1; testis specific protein, Y-linked || LOC392582 || || 392582 || || hSQ040175 || || || hHR029430::hHR029430 || 372096	0.78	0.42
hSQ037054	|| || hSQ037054 || || || XM_497854 || || 442031 || || hSQ037054 || || || hHR028879::hHR028878::hHR028879::hHR028878 || 369266	-1.76	-1.6
hSQ031451	|| || hSQ031451 || XM_499041 || LOC441164 || LOC441164 || || 441164 || || hSQ031451 || || || hHR004620::hHR004620 || 416375	-1.285	-0.79
hSQ041728	|| Hs.653231 || hSQ041728 || || WAS protein family homolog 2 pseudogene || WASH2P || || 375260 || || hSQ041728 || || || hHC032111::hHC032111 || 410888	-1.245	-1.35
hSQ018965	|| Hs.59504 || hSQ018965 || || Chromosome 9 open reading frame 126::suppressor of cancer cell invasion || C9orf126 || || 286205 || || hSQ018965 || || || hHC013970::hHC013970 || 339135	-1.145	-1.36
hSQ005231	|| || hSQ005231 || || interleukin 4 induced 1 || IL4I1 || || 259307 || || hSQ005231 || || || hHC004864::hHC004864 || 355527	-0.175	-0.92
hSQ009888	|| Hs.534773 || hSQ009888 || NM_001132 || AFG3 ATPase family gene 3-like 1 (S. cerevisiae)::AFG3 ATPase family gene 3-like 1 (S. cerevisiae) || AFG3L1 || || 172 || || hSQ009888 || || || hHR016954::hHR016954 || 404017	2.98	3.71
hSQ029113	|| Hs.434754 || hSQ029113 || BC041423 || hypothetical protein LOC340581 || LOC340581 || || 340581 || || hSQ029113 || || || hHR011974::hHR011974 || 403202	-2.5	-2.67
hSQ036789	|| Hs.194061 || hSQ036789 || AF000671 || Ets variant 2::ets variant 2 || ETV2 || || 2116 || || hSQ036789 || || || hHR016962::hHR016962 || 372845	-2.33	-2.85
hSQ037587	|| Hs.118695 || hSQ037587 || || Potassium voltage-gated channel, subfamily G, member 1::potassium voltage-gated channel, subfamily G, member 1 || KCNG1 || || 3755 || || hSQ037587 || || || hHA039585::hHA039585 || 397833	-0.53	-0.31
hSQ007757	|| || hSQ007757 || AK090929 || novel protein (FLJ33610) || RP13-153N15.1 || || 439943 || || hSQ007757 || || || hHR012349::hHR012349 || 329894	0.04	-0.1
hSQ043334	|| || hSQ043334 || XM_373844 || hypothetical LOC388635 || LOC388635 || || 388635 || || hSQ043334 || || || hHR010900::hHR010900 || 355921	-0.34	-0.8
hSQ026180	|| || hSQ026180 || XM_497318 || similar to DNA directed RNA polymerase II polypeptide E || LOC390250 || || 390250 || || hSQ026180 || || || hHR024201::hHR024201 || 400362	-1.94	-1.43
hSQ037826	|| Hs.406568 || hSQ037826 || XM_376342 || CDC10 cell division cycle 10 homolog (S. cerevisiae)-like::CDC10 cell division cycle 10 homolog (S. cerevisiae)-like::similar to bA291L22.2 (similar to CDC10 (cell division cycle 10, S. cerevisiae, homolog)) || CDC10L::LOC441038 || || 285961::441038 || || hSQ037826 || || || hHR027742::hHR027742 || 401163	-1.92	-1.45
hSQ028963	|| Hs.386324 || hSQ028963 || AJ297365 || zinc finger protein 394::Zinc finger protein 394::hypothetical protein MPMGp800M05499Q3 || ZNF394::LOC56854 || || 84124::56854 || || hSQ028963 || || || hHR015640::hHR015640 || 354404	0.78	1.08
hSQ032700	|| || hSQ032700 || || || || || || || hSQ032700 || || || hHA033644::hHA033644 || 389904	-1.19	-0.89
hSQ039101	|| Hs.109731 || hSQ039101 || AL833498 || Golgi apparatus protein 1::hypothetical protein LOC146346 || LOC146346 || || 146346 || || hSQ039101 || || || hHR006654::hHR006654 || 374547	1.76	1.79
hSQ014392	|| || hSQ014392 || XM_498380 || similar to Chain O, Crystal Structure Of The Rabbit Muscle Glyceraldehyde-3- Phosphate Dehydrogenase (Gapdh) || LOC402418 || || 402418 || || hSQ014392 || || || hHR013705::hHR013705 || 327363	-0.7	-0.74
hSQ033886	|| Hs.406568 || hSQ033886 || BC042387 || CDC10 cell division cycle 10 homolog (S. cerevisiae)-like::CDC10 cell division cycle 10 homolog (S. cerevisiae)-like || CDC10L || || 285961 || || hSQ033886 || || || hHR028452::hHR028452 || 415886	-1.09	-1.05
hSQ001413	|| || hSQ001413 || || small nucleolar RNA host gene 12 (non-protein coding) || SNHG12 || || 85028 || || hSQ001413 || || || hHO047713::hHO047713 || 333548	-3.32	-2.21
hSQ018889	|| Hs.287362::Hs.695951 || hSQ018889 || || Transducin-like enhancer of split 3 (E(sp1) homolog, Drosophila)::transducin-like enhancer of split 3 (E(sp1) homolog, Drosophila) || TLE3 || || 7090 || || hSQ018889 || || || hHC013797::hHC013797 || 396054	2.11	1.76
hSQ037451	|| || hSQ037451 || || ribosomal protein, large, P2 || RPLP2 || || 6181 || || hSQ037451 || || || hHO047722::hHO047722 || 406779	-1.725	-1.37
hSQ043959	|| Hs.148768 || hSQ043959 || || Dpy-19-like 2 pseudogene 2 (C. elegans)::dpy-19-like 2 pseudogene 2 (C. elegans) || DPY19L2P2 || || 349152 || || hSQ043959 || || || hHC031343::hHC031343 || 411411	-1.395	-1.21
hSQ007411	|| Hs.638570 || hSQ007411 || AL833480 || hypothetical protein LOC283911 || LOC283911 || || 283911 || || hSQ007411 || || || hHR017289::hHR017289 || 398776	-1.115	-0.99
hSQ003719	|| Hs.505946 || hSQ003719 || AK095519 || Glutamate receptor interacting protein 1::glutamate receptor interacting protein 1 || GRIP1 || || 23426 || || hSQ003719 || || || hHR016670::hHR016670 || 338899	0.875	0.75
hSQ021806	|| || hSQ021806 || XM_498882 || hypothetical gene supported by BC069212 || LOC440834 || || 440834 || || hSQ021806 || || || hHR024490::hHR024490 || 406491	0.825	0.41
hSQ029035	|| Hs.189914 || hSQ029035 || || hypothetical protein LOC202181::Hypothetical protein LOC202181 || LOC202181 || || 202181 || || hSQ029035 || || || hHC031524::hHC031524 || 416029	0.135	0.1
hSQ032937	|| Hs.565094 || hSQ032937 || || LSM domain containing 1::LSM domain containing 1 || LSMD1 || || 84316 || || hSQ032937 || || || hHC015991::hHC015991 || 379523	-0.965	-1.47
hSQ007637	|| Hs.54713 || hSQ007637 || || Hypothetical LOC642533::hypothetical protein FLJ12986 || FLJ12986 || || 197319 || || hSQ007637 || || || hHC016655::hHC016655 || 411179	1.21	1.83
hSQ020357	|| || hSQ020357 || BCR/TCR_IGHV3-33 || BCR/TCR^IGHV3-33||F||AB019439||5||Immunoglobulin_12 || BCR/TCR_IGHV3-33 || || || || hSQ020357 || || || hHO045141::hHO045141 || 399534	-1.59	-1.57
hSQ033565	|| Hs.631555 || hSQ033565 || || Dihydrodiol dehydrogenase (dimeric)::dihydrodiol dehydrogenase (dimeric) || DHDH || || 27294 || || hSQ033565 || || || hHA038575::hHA038575 || 378910	-1.02	-1.04
hSQ017247	|| Hs.530089 || hSQ017247 || NM_014147 || RAS p21 protein activator 4::polymerase (RNA) II (DNA directed) polypeptide J2 || POLR2J2 || || 246721 || || hSQ017247 || || || hHR031934::hHR031934 || 338033	-0.94	-1.02
hSQ008931	|| || hSQ008931 || || || XM_499001 || || 441080 || || hSQ008931 || || || hHR031705::hHR031704::hHR031705::hHR031704 || 330921	-1.04	-1.22
hSQ004655	|| Hs.567410 || hSQ004655 || || Proteasome (prosome, macropain) 26S subunit, non-ATPase, 14::proteasome (prosome, macropain) 26S subunit, non-ATPase, 14 || PSMD14 || || 10213 || || hSQ004655 || || || hHC010722::hHC010722 || 372141	0.02	-0.76
hSQ043340	|| Hs.534603 || hSQ043340 || XM_209178 || Ribosomal protein L10 pseudogene 16::ribosomal protein L10 pseudogene 16 || RPL10P16 || || 284393 || || hSQ043340 || || || hHR030857::hHR030857 || 366056	0.35	-0.71
hSQ039621	|| Hs.223858 || hSQ039621 || || BPR || LOC138948 || || 138948 || || hSQ039621 || || || hHC017524::hHC017524 || 355044	-0.09	-1.29
hSQ027908	|| Hs.301478 || hSQ027908 || NM_024734 || Calmin (calponin-like, transmembrane)::calmin (calponin-like, transmembrane) || CLMN || || 79789 || || hSQ027908 || || || hHR015046::hHR015046 || 403456	0.45	0.23
hSQ029544	|| || hSQ029544 || XM_374023 || hypothetical LOC389071 || LOC389071 || || 389071 || || hSQ029544 || || || hHR010536::hHR010536 || 414264	-1.9	-2.09
hSQ015346	|| Hs.529117 || hSQ015346 || BC041174 || Cytochrome P450, family 2, subfamily B, polypeptide 7 pseudogene 1::cytochrome P450, family 2, subfamily B, polypeptide 7 pseudogene 1 || CYP2B7P1 || || 1556 || || hSQ015346 || || || hHR029089::hHR029089 || 333663	0.315	-0.28
hSQ010804	|| Hs.445292 || hSQ010804 || XM_293034 || hypothetical LOC344405 || LOC344405 || || 344405 || || hSQ010804 || || || hHR013663::hHR013663 || 382320	-2.085	0.34
hSQ022339	|| Hs.278064::Hs.646695 || hSQ022339 || AK026980 || Transcribed locus::zinc finger protein 37B::Zinc finger protein 37B || ZNF37B || || 256112 || || hSQ022339 || || || hHR023989::hHR023989 || 327767	-0.705	0.99
hSQ001359	|| || hSQ001359 || XM_375639 || similar to zinc finger protein 78 isoform 1 || LOC400714 || || 400714 || || hSQ001359 || || || hHR026293::hHR026293 || 326847	0.595	0.91
hSQ022348	|| Hs.155586::Hs.661103 || hSQ022348 || U72518 || Leucine rich repeat containing 23::destrin-2 pseudogene || LOC171220 || || 171220 || || hSQ022348 || || || hHR027406::hHR027406 || 404638	-2.585	-2.47
hSQ043012	|| || hSQ043012 || XM_498869 || LOC440790 || LOC440790 || || 440790 || || hSQ043012 || || || hHR015889::hHR015889 || 328642	0.765	0.8
hSQ006843	|| Hs.75231::Hs.647691 || hSQ006843 || AJ277796 || Solute carrier family 16, member 1 (monocarboxylic acid transporter 1)::AKR7 family pseudogene || AFARP1 || || 246182 || || hSQ006843 || || || hHR027289::hHR027289 || 333043	-0.665	-0.81
hSQ010116	|| Hs.407570 || hSQ010116 || BC039539 || hypothetical protein LOC255654 || LOC255654 || || 255654 || || hSQ010116 || || || hHR022617::hHR022617 || 396231	-1.225	-1.38
hSQ028242	|| || hSQ028242 || || cell death-inducing CIDE-like effector pseudogene || CICE || || 152302 || || hSQ028242 || || || hHR026240::hHR026240 || 389569	1.805	1.48
hSQ000562	|| || hSQ000562 || || prostate cancer antigen 3 (non-protein coding) || PCA3 || || 50652 || || hSQ000562 || || || hHO047617::hHO047617 || 333393	-0.425	-0.65
hSQ044689	|| || hSQ044689 || NM_175923 || family with sequence similarity 27, member E3 || FAM27E3 || || 286301 || || hSQ044689 || || || hHR030288::hHR030288 || 415122	-0.775	-0.02
hSQ001117	|| || hSQ001117 || || || XM_499427 || || 442682 || || hSQ001117 || || || hHR019942::hHR019960::hHR019942::hHR019960 || 354409	-1.025	-0.98
hSQ037866	|| || hSQ037866 || || Ral GEF with PH domain and SH3 binding motif 2 || RALGPS2 || || 55103 || || hSQ037866 || || || hHA038750::hHA038750 || 339693	-1.075	-1.22
hSQ010151	|| Hs.207471 || hSQ010151 || || proline-rich cyclin A1-interacting protein || PROCA1 || || 147011 || || hSQ010151 || || || hHC023773::hHC023773 || 329759	0.24	0.23
hSQ001671	|| || hSQ001671 || XM_373498 || hypothetical LOC387764 || LOC387764 || || 387764 || || hSQ001671 || || || hHR018551::hHR018551 || 412732	-3.33	-2.82
hSQ043796	|| || hSQ043796 || XM_495965 || similar to Gamma-glutamyltranspeptidase 1 precursor (Gamma-glutamyltransferase 1) (CD224 antigen) || LOC440152 || || 440152 || || hSQ043796 || || || hHR028877::hHR028877 || 361060	-1.12	-1.53
hSQ020004	|| Hs.129673::Hs.684858 || hSQ020004 || Y11161 || Eukaryotic translation initiation factor 4A, isoform 1::eukaryotic translation initiation factor 4A, isoform 1 || EIF4A1::Y11161 || || 1973::26781 || || hSQ020004 || || || hHR029646::hHR029646 || 370334	-2.31	-2.73
hSQ010087	|| || hSQ010087 || || || || || || || hSQ010087 || || || hHA035047::hHA035047 || 384021	0.47	1.02
hSQ030815	|| Hs.555244 || hSQ030815 || AK096200 || hypothetical protein LOC286068 || LOC286068 || || 286068 || || hSQ030815 || || || hHR003352::hHR003352 || 353298	-0.77	-0.88
hSQ002565	|| || hSQ002565 || XM_498916 || LOC440923 || LOC440923 || || 440923 || || hSQ002565 || || || hHR020815::hHR020815 || 378178	-0.54	-0.68
hSQ001339	|| Hs.558659 || hSQ001339 || || retinoic acid early transcript 1L || RAET1L || || 154064 || || hSQ001339 || || || hHC032190::hHC032190 || 374044	0.79	0.64
hSQ010277	|| || hSQ010277 || || || XM_376643 || || 401383 || || hSQ010277 || || || hHR025103::hHR025101::hHR025101::hHR025103 || 397740	0.05	-0.22
hSQ000684	|| || hSQ000684 || || || XM_377942 || || 402273 || || hSQ000684 || || || hHR026730::hHR026729::hHR026729::hHR026730 || 366329	-0.76	-1.24
hSQ014043	|| Hs.239818 || hSQ014043 || || Phosphoinositide-3-kinase, catalytic, beta polypeptide::phosphoinositide-3-kinase, catalytic, beta polypeptide || PIK3CB || || 5291 || || hSQ014043 || || || hHC013740::hHC013740 || 416769	-1.34	-0.22
hSQ010358	|| || hSQ010358 || XM_371791 || similar to High mobility group protein 4 (HMG-4) (High mobility group protein 2a) (HMG-2a) || LOC389352 || || 389352 || || hSQ010358 || || || hHR025672::hHR025672 || 358660	-0.985	-0.54
hSQ021087	|| Hs.128813 || hSQ021087 || || Chromosome 17 open reading frame 69::chromosome 17 open reading frame 69 || C17orf69 || || 147081 || || hSQ021087 || || || hHC004493::hHC004493 || 361156	0.805	1.05
hSQ022895	|| || hSQ022895 || XM_495887 || guanylate cyclase 2E || GUCY2E || || 390226 || || hSQ022895 || || || hHR019053::hHR019053 || 397321	-0.265	-0.02
hSQ044254	|| || hSQ044254 || XM_374064 || hypothetical LOC389182 || LOC389182 || || 389182 || || hSQ044254 || || || hHR015261::hHR015261 || 394080	-0.625	-0.38
hSQ006759	|| Hs.584748 || hSQ006759 || || CDC-like kinase 3::CDC-like kinase 3 || CLK3 || || 1198 || || hSQ006759 || || || hHA037558::hHA037558 || 406699	1.275	1.48
hSQ019787	|| || hSQ019787 || AK125808 || glucuronidase, beta/ immunoglobulin lambda-like polypeptide 1 pseudogene || LOC91316 || || 91316 || || hSQ019787 || || || hHR022859::hHR022859 || 412699	-1.275	-1.1
hSQ026135	|| || hSQ026135 || XM_290780 || similar to Envoplakin (210 kDa paraneoplastic pemphigus antigen) (p210) (210 kDa cornified envelope precursor) || LOC339237 || || 339237 || || hSQ026135 || || || hHR026937::hHR026937 || 396238	-0.465	-0.42
hSQ044641	|| Hs.567827 || hSQ044641 || || **Hypothetical protein FLJ25037 || FLJ25037 || || 285905 || || hSQ044641 || || || hHC024188::hHC024188 || 386862	0.605	0.41
hSQ016012	|| || hSQ016012 || XM_372759 || similar to 60S ribosomal protein L10 (QM protein) (Tumor suppressor QM) (Laminin receptor homolog) || LOC390998 || || 390998 || || hSQ016012 || || || hHR027357::hHR027357 || 394894	-1.155	-1.8
hSQ000670	|| || hSQ000670 || || || || || || || hSQ000670 || || || hHO047644::hHO047644 || 336281	0.705	0.91
hSQ009856	|| || hSQ009856 || X96652 || || X96652 || || 26796 || || hSQ009856 || || || hHR022331::hHR022331 || 365844	-2.135	-1.67
hSQ027855	|| || hSQ027855 || XM_498483 || LOC439970 || LOC439970 || || 439970 || || hSQ027855 || || || hHR031512::hHR031512 || 417199	-1.43	-1
hSQ002996	|| Hs.7236 || hSQ002996 || || Nitric oxide synthase interacting protein::nitric oxide synthase interacting protein || NOSIP || || 51070 || || hSQ002996 || || || hHC021725::hHC021725 || 365242	-1.89	-1.56
hSQ029479	|| Hs.654394 || hSQ029479 || || colony stimulating factor 1 receptor::Colony stimulating factor 1 receptor, formerly McDonough feline sarcoma viral (v-fms) oncogene homolog || CSF1R || || 1436 || || hSQ029479 || || || hHC014826::hHC014826 || 373949	-1.58	-1.48
hSQ037642	|| || hSQ037642 || || || || || || || hSQ037642 || || || hHA040662::hHA040662 || 371737	-2.04	-1.94
hSQ045363	|| || hSQ045363 || XM_496519 || similar to breakpoint cluster region isoform 1 || LOC440820 || || 440820 || || hSQ045363 || || || hHR031828::hHR031828 || 354928	0.99	0.48
hSQ017841	|| Hs.343522::Hs.661178 || hSQ017841 || BC000988 || ATPase, Ca++ transporting, plasma membrane 4::chromosome 1 open reading frame 217::Chromosome 1 open reading frame 217 || C1orf217 || || 84719 || || hSQ017841 || || || hHR015699::hHR015699 || 348222	-0.07	-0.1
hSQ038565	|| || hSQ038565 || XM_497742 || similar to zinc finger protein 532 || LOC441927 || || 441927 || || hSQ038565 || || || hHR031042::hHR031042 || 405597	0.6	0.56
hSQ005858	|| Hs.371431::Hs.660790 || hSQ005858 || BC007307 || zinc finger protein 845 || ZNF845 || || 91664 || || hSQ005858 || || || hHR024031::hHR024031 || 382716	0.38	0.34
hSQ040121	|| || hSQ040121 || || || XM_497444 || || 390560 || || hSQ040121 || || || hHR028975::hHR028975::hHR028976::hHR028976 || 377550	-0.81	-0.89
hSQ016042	|| || hSQ016042 || XM_497306 || hypothetical LOC441616 || LOC441616 || || 441616 || || hSQ016042 || || || hHR031135::hHR031135 || 382598	-0.8	-0.99
hSQ036400	|| Hs.407054 || hSQ036400 || || chromosome 1 open reading frame 180 || C1orf180 || || 439927 || || hSQ036400 || || || hHC015820::hHC015820 || 354607	-0.85	-1.2
hSQ040059	|| Hs.143315 || hSQ040059 || || G protein-coupled receptor 150 || GPR150 || || 285601 || || hSQ040059 || || || hHC026684::hHC026684 || 386369	-0.07	-0.49
hSQ018784	|| || hSQ018784 || miRNA_miR-324-3p || || miRNA_miR-324-3p || || || || hSQ018784 || || || hHM045058::hHM045058 || 331318	-0.12	-0.58
hSQ025527	|| || hSQ025527 || AJ576284.1::AJ576284 || DNM1 duplicon 17 || DNM1DN17 || || 387552 || || hSQ025527 || || || hHR029905::hHR029905 || 330292	-0.25	-0.4
hSQ038642	|| || hSQ038642 || XM_371558 || actin-like protein (ACT) gene || LOC389036 || || 389036 || || hSQ038642 || || || hHR031791::hHR031791 || 350888	1.56	1.6
hSQ045324	|| || hSQ045324 || XM_374013 || hypothetical LOC389048 || LOC389048 || || 389048 || || hSQ045324 || || || hHR027428::hHR027428 || 387379	-1.15	-1.24
hSQ024871	|| || hSQ024871 || || BCR/TCR^TRGV10||ORF||X07206||2||T_53 || BCR/TCR_TRGV10::TRGC2 || || 6967 || || hSQ024871 || || || hHO048836::hHO048836 || 389053	-2.05	-2.2
hSQ023691	|| || hSQ023691 || XM_373962 || hypothetical LOC388903 || LOC388903 || || 388903 || || hSQ023691 || || || hHR001575::hHR001575 || 348682	2.54	2.24
hSQ037729	|| || hSQ037729 || ncRNA_ACA10_11 || UCSC_hg16 || ncRNA_ACA10_11 || || || || hSQ037729 || || || hHO047667::hHO047667 || 346543	-2	-2.49
hSQ039851	|| || hSQ039851 || XM_499327 || similar to Cohesin subunit SA-3 (Stromal antigen 3) (Stromalin 3) (SCC3 homolog 3) || LOC442585 || || 442585 || || hSQ039851 || || || hHR028957::hHR028955::hHR028956::hHR028955::hHR028957::hHR028956 || 328891	-0.735	-0.71
hSQ018167	|| || hSQ018167 || || || XM_212123 || || 285995 || || hSQ018167 || || || hHR001562::hHR001562::hHR001563::hHR001563 || 340009	-1.725	-0.1
hSQ012888	|| Hs.75528 || hSQ012888 || || Guanine nucleotide binding protein-like 2 (nucleolar)::guanine nucleotide binding protein-like 2 (nucleolar) || GNL2 || || 29889 || || hSQ012888 || || || hHC017023::hHC017023 || 382968	-1.375	-0.22
hSQ039022	|| Hs.546492 || hSQ039022 || AK022898 || Hypothetical protein LOC149351::hypothetical protein LOC149351 || LOC149351 || || 149351 || || hSQ039022 || || || hHR007423::hHR007423 || 381648	-1.995	-1.4
hSQ031456	|| || hSQ031456 || || small nucleolar RNA host gene 12 (non-protein coding) || SNHG12 || || 85028 || || hSQ031456 || || || hHO047730::hHO047730 || 375778	-3.965	-3.53
hSQ037760	|| Hs.54713 || hSQ037760 || AK126695 || Hypothetical LOC642533::hypothetical protein FLJ12986 || FLJ12986 || || 197319 || || hSQ037760 || || || hHR018270::hHR018270 || 374704	2.275	2.41
hSQ040950	|| || hSQ040950 || || similar to Farnesyl pyrophosphate synthetase (FPP synthetase) (FPS) (Farnesyl diphosphate synthetase) || LOC441261 || || 441261 || || hSQ040950 || || || hHR031493::hHR031494::hHR031494::hHR031493 || 369004	-1.225	-1.52
hSQ004396	|| || hSQ004396 || XM_496065 || acidic (leucine-rich) nuclear phosphoprotein 32 family, member F || ANP32F || || 440272 || || hSQ004396 || || || hHR028169::hHR028169 || 366331	-0.095	0.89
hSQ020776	|| || hSQ020776 || XM_499502 || hypothetical gene supported by AK090593 || LOC442498 || || 442498 || || hSQ020776 || || || hHR009113::hHR009113 || 361654	-0.145	-0.15
hSQ023542	|| Hs.658965 || hSQ023542 || || solute carrier family 12 (sodium/chloride transporters), member 3 || SLC12A3 || || 6559 || || hSQ023542 || || || hHA039102::hHA039102 || 373637	-1.405	-1.38
hSQ011627	|| || hSQ011627 || XM_496329 || similar to transcription factor TFII-I-alpha || LOC440549 || || 440549 || || hSQ011627 || || || hHR028255::hHR028255 || 382592	-1.07	-0.96
hSQ017934	|| || hSQ017934 || XM_497209 || similar to ankyrin repeat domain 20A || LOC441544 || || 441544 || || hSQ017934 || || || hHR027367::hHR027367 || 383366	-2.6	-2.69
hSQ026803	|| Hs.144075 || hSQ026803 || XM_295200 || Family with sequence similarity 183, member B::family with sequence similarity 183, member B || FAM183B || || 340286 || || hSQ026803 || || || hHR008272::hHR008272 || 360514	-0.84	-1.07
hSQ034448	|| || hSQ034448 || || || || || || || hSQ034448 || || || hHA033979::hHA033979 || 378557	-1.54	-1.98
hSQ008171	|| || hSQ008171 || || || || || || || hSQ008171 || || || hHA033413::hHA033413 || 367599	-0.85	-0.85
hSQ037122	|| || hSQ037122 || || || || || || || hSQ037122 || || || hHA039061::hHA039061 || 326668	-1.01	-1.21
hSQ018609	|| Hs.50868 || hSQ018609 || || Solute carrier family 22, member 18::solute carrier family 22, member 18 || SLC22A18 || || 5002 || || hSQ018609 || || || hHA040373::hHA040373 || 363124	-0.65	-0.98
hSQ019789	|| || hSQ019789 || XM_372542 || similar to protein kinase related to Raf protein kinases; Method: conceptual translation supplied by author || LOC390529 || || 390529 || || hSQ019789 || || || hHR026764::hHR026764 || 353829	-0.45
hSQ006728	|| Hs.248114 || hSQ006728 || || Glial cell derived neurotrophic factor || GDNF || || 2668 || || hSQ006728 || || || hHC025940::hHC025940 || 391214	-1.2	-1.17
hSQ033770	|| || hSQ033770 || || immunoglobulin heavy locus || IGH@ || || 3492 || || hSQ033770 || || || hHO045090::hHO045090 || 371934	-0.88	-0.96
hSQ042430	|| Hs.374257 || hSQ042430 || BX537506 || ST3 beta-galactoside alpha-2,3-sialyltransferase 1::hypothetical LOC286167 || LOC286167 || || 286167 || || hSQ042430 || || || hHR025762::hHR025762 || 406224	2.86	2.61
hSQ000053	|| || hSQ000053 || || UCSC_hg16 || ncRNA_U40_U46_11 || || 26803 || || hSQ000053 || || || hHR027976::hHR027984::hHR027984::hHR027976 || 351451	-3.035	-2.74
hSQ029042	|| || hSQ029042 || XM_495941 || similar to Ankyrin repeat domain protein 18A || LOC440124 || || 440124 || || hSQ029042 || || || hHR028187::hHR028187 || 410006	-2.365	-2.38
hSQ005637	|| Hs.524804::Hs.654994 || hSQ005637 || AK095700 || Ras homolog gene family, member F (in filopodia)::hypothetical locus LOC338799::Hypothetical locus LOC338799 || LOC338799 || || 338799 || || hSQ005637 || || || hHR022035::hHR022035 || 346925	-0.125	-0.41
hSQ006129	|| || hSQ006129 || XM_498630 || LOC440333 || LOC440333 || || 440333 || || hSQ006129 || || || hHR022214::hHR022214 || 340817	-0.105	-0.61
hSQ026100	|| Hs.469601 || hSQ026100 || || Zinc finger protein 586 || ZNF586 || || 54807 || || hSQ026100 || || || hHC013120::hHC013120 || 354967	1.415	2.14
hSQ043295	|| Hs.591314 || hSQ043295 || || guanine monphosphate synthetase::Guanine monphosphate synthetase || GMPS || || 8833 || || hSQ043295 || || || hHC030981::hHC030981 || 395956	-0.825	-0.5
hSQ001427	|| Hs.534650 || hSQ001427 || || Aquaporin 12A || AQP12A || || 375318 || || hSQ001427 || || || hHC031959::hHC031955::hHC031955::hHC031959 || 344617	-0.875	-0.69
hSQ009193	|| || hSQ009193 || NM_173613 || hypothetical protein FLJ35785 || FLJ35785::GOLGA9P || || 283796 || || hSQ009193 || || || hHR032027::hHR032027 || 409632	-1.985	-1.89
hSQ026555	|| Hs.591603 || hSQ026555 || XM_497898 || similar to zinc finger protein 207 || LOC442065 || || 442065 || || hSQ026555 || || || hHR026772::hHR026772 || 413437	-2.215	-2.12
hSQ016115	|| || hSQ016115 || || || XM_499064 || || 441207 || || hSQ016115 || || || hHR027073::hHR027073::hHR027075::hHR027075 || 335045	-2.765	-2.71
hSQ007011	|| Hs.450057::Hs.655735 || hSQ007011 || AK055934 || CDNA FLJ35769 fis, clone TESTI2005040::hypothetical LOC344595::Hypothetical LOC344595 || LOC344595 || || 344595 || || hSQ007011 || || || hHR019035::hHR019035 || 348924	-1.75	-1.52
hSQ045038	|| || hSQ045038 || || || || || || || hSQ045038 || || || hHA033370::hHA033370 || 402913	-1.14	-1.16
hSQ031300	|| Hs.546700 || hSQ031300 || XM_497182 || hypothetical protein LOC286434 || LOC286434 || || 286434 || || hSQ031300 || || || hHR032202::hHR032202 || 374108	-0.46	-0.59
hSQ006107	|| Hs.278983 || hSQ006107 || NM_145300 || Alstrom syndrome 1 pseudogene::Alstrom syndrome 1 pseudogene || ALMS1P || || 200420 || || hSQ006107 || || || hHR025800::hHR025800 || 414957	0.96	0.82
hSQ029767	|| Hs.554395 || hSQ029767 || AK055281 || hypothetical protein FLJ30719 || FLJ30719 || || 219848 || || hSQ029767 || || || hHR023303::hHR023303 || 409586	-1.07	-1.33
hSQ033080	|| Hs.444541 || hSQ033080 || || Hypothetical protein LOC401577::hypothetical protein LOC401577 || LOC401577 || || 401577 || || hSQ033080 || || || hHR009099::hHR009098::hHR009098::hHR009099 || 593966	0.22	-0.06
hSQ033864	|| Hs.388226 || hSQ033864 || || Hypocretin (orexin) receptor 1::hypocretin (orexin) receptor 1 || HCRTR1 || || 3061 || || hSQ033864 || || || hHC021692::hHC021692 || 385422	-0.34
hSQ042833	|| Hs.593000::Hs.654675 || hSQ042833 || AY112721 || casein kinase 2, alpha 1 polypeptide pseudogene::Casein kinase 2, alpha 1 polypeptide pseudogene || CSNK2A1P || || 283106 || || hSQ042833 || || || hHR026804::hHR026804 || 392310	-0.09	0.25
hSQ000760	|| || hSQ000760 || EST_AA121279 || AA121279_Exon1_16 || EST_AA121279 || || || || hSQ000760 || || || hHE041051::hHE041051 || 409946	-1.03	-0.17
hSQ008802	|| Hs.226307::Hs.658626 || hSQ008802 || NM_152426 || Apolipoprotein B mRNA editing enzyme, catalytic polypeptide-like 3B::apolipoprotein B mRNA editing enzyme, catalytic polypeptide-like 3D::Apolipoprotein B mRNA editing enzyme, catalytic polypeptide-like 3D || APOBEC3D || || 140564 || || hSQ008802 || || || hHR024615::hHR024615 || 348711	0.25	0.32
hSQ008804	|| Hs.293560::Hs.663262::Hs.647405 || hSQ008804 || X99662 || Archaelysin family metallopeptidase 2::SH3-domain GRB2-like pseudogene 3::SH3-domain GRB2-like pseudogene 3::SH3-domain GRB2-like pseudogene 3 || SH3GLP3::SH3GLP3 || || 6460::727736 || || hSQ008804 || || || hHR031458::hHR031458 || 373003	0.85	0.49
hSQ036593	|| Hs.459632 || hSQ036593 || || WD repeat domain 24::WD repeat domain 24 || WDR24 || || 84219 || || hSQ036593 || || || hHC024992::hHC024992 || 389822	0.85	0.27
hSQ008447	|| || hSQ008447 || XM_376001 || similar to low density lipoprotein receptor-related protein 5; low density lipoprotein receptor-related protein 7; osteoporosis pseudoglioma syndrome || LOC400921 || || 400921 || || hSQ008447 || || || hHR026094::hHR026094 || 369392	0.33	-0.78
hSQ000407	|| || hSQ000407 || || tRNA::cytochrome c oxidase subunit I || TRNK::COX1 || || 4566::4512 || || hSQ000407 || || || hHR030115::hHR030115 || 381246	-1.68	-1.27
hSQ022324	|| || hSQ022324 || || || || || || || hSQ022324 || || || hHA035116::hHA035116 || 353436	-1.67	-1.44
hSQ033827	|| || hSQ033827 || XM_379781 || similar to beta-1,4-mannosyltransferase; beta-1,4 mannosyltransferase || LOC402458 || || 402458 || || hSQ033827 || || || hHR030191::hHR030191 || 411639	1.08	1.2
hSQ023824	|| Hs.655173 || hSQ023824 || || synaptonemal complex central element protein 2::Synaptonemal complex central element protein 2 || SYCE2 || || 256126 || || hSQ023824 || || || hHC023556::hHC023556 || 415436	-1.3	-1.3
hSQ015406	|| Hs.561966::Hs.644630 || hSQ015406 || NM_147195 || ankyrin repeat domain 18A::Ankyrin repeat domain 18A || ANKRD18A || || 253650 || || hSQ015406 || || || hHR030838::hHR030838 || 407330	-1.21	-1.31
hSQ032898	|| Hs.248115 || hSQ032898 || || Growth hormone secretagogue receptor || GHSR || || 2693 || || hSQ032898 || || || hHA039351::hHA039351 || 344929	1.77	1.54
hSQ002392	|| Hs.116287 || hSQ002392 || || hypothetical protein LOC348120::Hypothetical protein LOC348120 || LOC348120 || || 348120 || || hSQ002392 || || || hHC031533::hHC031533 || 398620	-2.33	-2.75
hSQ007113	|| || hSQ007113 || || ribosomal protein L21 || RPL21 || || 6144 || || hSQ007113 || || || hHO047977::hHO047977 || 326951	-5.43	-4.8
hSQ012967	|| Hs.554753 || hSQ012967 || || Major histocompatibility complex, class II, DQ beta 2 || HLA-DQB2 || || 3120 || || hSQ012967 || || || hHC030448::hHC030448 || 359324	-1.265	-1.95
hSQ006932	|| Hs.389906::Hs.679027 || hSQ006932 || NM_001013651 || Transcribed locus::hypothetical gene supported by AK128318 || LOC389607 || || 389607 || || hSQ006932 || || || hHR024090::hHR024090 || 370689	-0.935	-1.09
hSQ006110	|| || hSQ006110 || XM_497929 || similar to villin 2 || LOC391562 || || 391562 || || hSQ006110 || || || hHR024385::hHR024385 || 335323	0.435	0.54
hSQ029295	|| Hs.518241::Hs.683815 || hSQ029295 || AK097457 || DnaJ (Hsp40) homolog, subfamily B, member 8::hypothetical protein LOC285224 || LOC285224 || || 285224 || || hSQ029295 || || || hHR016696::hHR016696 || 353878	-0.435	-0.59
hSQ040072	|| Hs.123159 || hSQ040072 || || sperm associated antigen 4::Sperm associated antigen 4 || SPAG4 || || 6676 || || hSQ040072 || || || hHA040610::hHA040610 || 342519	-1.955	-1.5
hSQ028356	|| Hs.632377 || hSQ028356 || || CDNA clone IMAGE:40021907::small nucleolar RNA host gene 12 (non-protein coding) || SNHG12 || || 85028 || || hSQ028356 || || || hHC008862::hHC008862 || 373589	-3.585	-3.25
hSQ001175	|| Hs.169474 || hSQ001175 || || Eukaryotic translation initiation factor 2B, subunit 4 delta, 67kDa::eukaryotic translation initiation factor 2B, subunit 4 delta, 67kDa || EIF2B4 || || 8890 || || hSQ001175 || || || hHC025834::hHC025834 || 408205	-1.105	-0.8
hSQ010096	|| || hSQ010096 || || || XM_498480 || || 439964 || || hSQ010096 || || || hHR032098::hHR032099::hHR032099::hHR032098 || 405105	-2.065	-1.87
hSQ003455	|| Hs.166486 || hSQ003455 || BC051691 || Chloride channel 5::**Hypothetical protein LOC158563::chloride channel 5 || LOC158563::CLCN5 || || 158563::1184 || || hSQ003455 || || || hHR012228::hHR012228 || 415578	1.665	1.83
hSQ005837	|| Hs.34969 || hSQ005837 || || Hypothetical transcript::DLX6 antisense RNA (non-protein coding) || FLJ34048 || || 285987 || || hSQ005837 || || || hHC013969::hHC013969 || 330117	-1.395	-1.25
hSQ018365	|| || hSQ018365 || miRNA_miR-203 || || miRNA_miR-203 || || || || hSQ018365 || || || hHM044948::hHM044948 || 391597	-1.045	-1.15
hSQ031483	|| Hs.31474 || hSQ031483 || || MRNA; cDNA DKFZp686I18116 (from clone DKFZp686I18116)::Hypothetical LOC402560 || LOC402560 || || 402560 || || hSQ031483 || || || hHR019948::hHR019945::hHR019945::hHR019948 || 593946	-1.115	-1.28
hSQ011718	|| Hs.585190 || hSQ011718 || XM_372815 || Transcribed locus::Similar to 40S ribosomal protein S26 || LOC391165 || || 391165 || || hSQ011718 || || || hHR015866::hHR015866 || 339884	-0.305	-0.82
hSQ007110	|| || hSQ007110 || XM_373366 || hypothetical LOC392528 || LOC392528 || || 392528 || || hSQ007110 || || || hHR028077::hHR028077 || 397890	0.465	-0.15
hSQ005853	|| Hs.535014::Hs.529793 || hSQ005853 || NM_021036 || SMA5 || SMA5 || || 11042 || || hSQ005853 || || || hHR031522::hHR031522 || 406232	-1.31	-0.2
hSQ018810	|| || hSQ018810 || XM_497965 || similar to 60S ribosomal protein L17 (L23) || LOC391655 || || 391655 || || hSQ018810 || || || hHR026894::hHR026894 || 343562	-2.61	-2.11
hSQ013994	|| Hs.418493 || hSQ013994 || || Grainyhead-like 1 (Drosophila)::grainyhead-like 1 (Drosophila) || GRHL1 || || 29841 || || hSQ013994 || || || hHA037254::hHA037254 || 377176	1.19	1.41
hSQ027417	|| || hSQ027417 || XM_371413 || C2orf4 protein pseudogene || LOC388822 || || 388822 || || hSQ027417 || || || hHR029449::hHR029449 || 327226	2.19	2.23
hSQ031320	|| || hSQ031320 || EST_AI024323 || AI024323_Exon1_53 || EST_AI024323 || || || || hSQ031320 || || || hHE041017::hHE041017 || 332007	1.15	1.18
hSQ007042	|| Hs.579823::Hs.656353 || hSQ007042 || Y11159 || UCSC_hg16 || Y11159::SNORA65 || || 26783 || || hSQ007042 || || || hHR015514::hHR015514 || 365923	-3.03	-3.12
hSQ027709	|| || hSQ027709 || XM_370836 || hypothetical LOC388079 || LOC388079 || || 388079 || || hSQ027709 || || || hHR027246::hHR027246 || 371031	-1.1	-1.44
hSQ003505	|| Hs.314359 || hSQ003505 || NM_013234 || Eukaryotic translation initiation factor 3, subunit K::eukaryotic translation initiation factor 3, subunit K || EIF3K || || 27335 || || hSQ003505 || || || hHR026802::hHR026802 || 376725	-1.62	-2.07
hSQ004023	|| Hs.435458 || hSQ004023 || || SET binding protein 1::SET binding protein 1::hypothetical protein LOC284262 || SETBP1::LOC284262 || || 26040::284262 || || hSQ004023 || || || hHR009775::hHR009775 || 378867	1.5	0.6
hSQ042500	|| Hs.292457 || hSQ042500 || BC009220 || Small nucleolar RNA host gene 5 (non-protein coding)::small nucleolar RNA host gene 5 (non-protein coding) || SNHG5 || || 387066 || || hSQ042500 || || || hHR007153::hHR007153 || 330720	0.16	0.13
hSQ004917	|| Hs.435719 || hSQ004917 || || Sidekick homolog 2 (chicken)::sidekick homolog 2 (chicken) || SDK2 || || 54549 || || hSQ004917 || || || hHC025044::hHC025044 || 413203	-0.22	-0.53
hSQ024280	|| || hSQ024280 || AC074117.7::AC074117 || ferritin, heavy polypeptide-like 3 || FTHL3 || || 2498 || || hSQ024280 || || || hHR026397::hHR026397 || 393618	-0.12	0.54
hSQ015591	|| Hs.169863 || hSQ015591 || D26488 || WD repeat domain 43 || WDR43 || || 23160 || || hSQ015591 || || || hHR008999::hHR008999 || 409648	-0.73	-0.53
hSQ012993	|| Hs.337766::Hs.684118 || hSQ012993 || Y11162 || Ribosomal protein L18a || Y11162::SNORA68 || || 26780 || || hSQ012993 || || || hHR028937::hHR028937 || 365319	-0.65	-0.54
hSQ003540	|| || hSQ003540 || EST_AI791351 || AI791351_Exon1_187 || EST_AI791351 || || || || hSQ003540 || || || hHE041024::hHE041024 || 390118	-0.94	-0.91
hSQ042050	|| Hs.333358 || hSQ042050 || || G protein-coupled receptor 156::G protein-coupled receptor 156 || GPR156 || || 165829 || || hSQ042050 || || || hHC021323::hHC021323 || 412619	0.6
hSQ012784	|| Hs.658847 || hSQ012784 || || SIX homeobox 3 || SIX3 || || 6496 || || hSQ012784 || || || hHC016524::hHC016524 || 416697	-0.24
hSQ023866	|| Hs.644008::Hs.696535 || hSQ023866 || || Ral GEF with PH domain and SH3 binding motif 2::MRNA; cDNA DKFZp434M152 (from clone DKFZp434M152) || RALGPS2 || || 55103 || || hSQ023866 || || || hHC003979::hHC003979 || 382888	-1.44	-0.94
hSQ032288	|| Hs.528817 || hSQ032288 || NM_032890 || Dispatched homolog 1 (Drosophila)::dispatched homolog 1 (Drosophila) || DISP1 || || 84976 || || hSQ032288 || || || hHR031358::hHR031358 || 339395	2.105	2.4
hSQ007930	|| || hSQ007930 || || || || || || || hSQ007930 || || || hHA032955::hHA032955 || 350365	2.835	3.12
hSQ009890	|| Hs.631865 || hSQ009890 || AK090414 || Ciliary rootlet coiled-coil, rootletin-like 1::ciliary rootlet coiled-coil, rootletin-like 1 || CROCCL1 || || 84809 || || hSQ009890 || || || hHR031650::hHR031650 || 373275	-0.725	-0.81
hSQ018699	|| || hSQ018699 || XM_495808 || similar to KIAA0592 protein || LOC439961 || || 439961 || || hSQ018699 || || || hHR028534::hHR028534 || 408076	-0.025	0.85
hSQ001723	|| Hs.534803 || hSQ001723 || || || XM_376618::TNRC18 || || 27320 || || hSQ001723 || || || hHR028972::hHR028971::hHR028972::hHR028971 || 344389	-1.075	-0.97
hSQ023899	|| Hs.558428 || hSQ023899 || || WNT1 inducible signaling pathway protein 3::WNT1 inducible signaling pathway protein 3 || WISP3 || || 8838 || || hSQ023899 || || || hHC016275::hHC016275 || 346918	-0.975	-1.02
hSQ010184	|| || hSQ010184 || XM_371145 || similar to cytochrome P450, family 4, subfamily F, polypeptide 12 || LOC388514 || || 388514 || || hSQ010184 || || || hHR021179::hHR021179 || 410156	-0.795	-0.88
hSQ044937	|| Hs.158331 || hSQ044937 || || renin binding protein::Renin binding protein || RENBP || || 5973 || || hSQ044937 || || || hHC024919::hHC024919 || 379927	-0.635	-0.85
hSQ003211	|| Hs.567625::Hs.694268::Hs.535085 || hSQ003211 || AF332237 || Testis-specific transcript, Y-linked 6 || TTTY6 || || 84672 || || hSQ003211 || || || hHR029261::hHR029261 || 361615	-0.625	-0.94
hSQ009098	|| || hSQ009098 || XM_497140 || similar to PROHIBITIN (B-CELL RECEPTOR ASSOCIATED PROTEIN 32) (BAP 32) || LOC441510 || || 441510 || || hSQ009098 || || || hHR027366::hHR027366 || 375390	-1.835	-2.23
hSQ041779	|| Hs.462080::Hs.668646 || hSQ041779 || AK021878 || Chromosome 17 open reading frame 87::hypothetical protein LOC284017 || LOC284017 || || 284017 || || hSQ041779 || || || hHR025942::hHR025942 || 406563	-1.195	-1.23
hSQ022532	|| Hs.586811 || hSQ022532 || AK096235 || Hypothetical protein LOC283516::hypothetical protein LOC283516 || LOC283516 || || 283516 || || hSQ022532 || || || hHR004875::hHR004875 || 344946	-1.27	-0.6
hSQ021377	|| Hs.198853 || hSQ021377 || || Chromosome 12 open reading frame 32::chromosome 12 open reading frame 32 || C12orf32 || || 83695 || || hSQ021377 || || || hHC016867::hHC016867 || 380811	-1.47	-1.79
hSQ035265	|| || hSQ035265 || XM_291704 || similar to double homeobox, 4; double homeobox protein 4 || LOC340765 || || 340765 || || hSQ035265 || || || hHR029176::hHR029176 || 353205	-0.4	-0.12
hSQ013548	|| || hSQ013548 || XM_373889 || similar to hypothetical protein LOC284701 || LOC440721 || || 440721 || || hSQ013548 || || || hHR028885::hHR028885 || 326578	-0.47	-0.91
hSQ006795	|| || hSQ006795 || XM_376613 || similar to hypothetical protein || LOC440019 || || 440019 || || hSQ006795 || || || hHR029123::hHR029123 || 410766	0.16	0.24
hSQ022044	|| Hs.379802 || hSQ022044 || || chromosome 14 open reading frame 70 || C14orf70 || || 283601 || || hSQ022044 || || || hHC025015::hHC025015 || 380073	0.56	0.39
hSQ018278	|| Hs.558786 || hSQ018278 || XM_293352 || family with sequence similarity 48, member B2 || FAM48B2::XM_293352 || || 347438::646212 || || hSQ018278 || || || hHR026577::hHR026577 || 393789	-0.67	-0.88
hSQ026084	|| || hSQ026084 || XM_499344 || similar to chromosome 7 open reading frame 28B; CGI-43 like protein; H_DJ1163J12.2 || LOC442600 || || 442600 || || hSQ026084 || || || hHR028660::hHR028660 || 356636	-0.41	-0.67
hSQ017323	|| Hs.410889 || hSQ017323 || AB046856 || Tetratricopeptide repeat, ankyrin repeat and coiled-coil containing 2::tetratricopeptide repeat, ankyrin repeat and coiled-coil containing 2 || TANC2 || || 26115 || || hSQ017323 || || || hHR004213::hHR004213 || 328379	1.79	2.08
hSQ012577	|| Hs.554582 || hSQ012577 || NM_001005503 || olfactory receptor, family 11, subfamily G, member 2 || OR11G2 || || 390439 || || hSQ012577 || || || hHR011630::hHR011630 || 342257	-1.71	-1.8
hSQ040765	|| || hSQ040765 || EST_AA448170 || AA448170_Exon1_29 || EST_AA448170 || || || || hSQ040765 || || || hHE040984::hHE040984 || 353658	-3.76	-3.93
hSQ004619	|| Hs.351544 || hSQ004619 || NM_020040 || Tubulin, beta polypeptide 4, member Q || TUBB4Q || || 56604 || || hSQ004619 || || || hHR027747::hHR027747 || 351224	1.12	0.92
hSQ003102	|| || hSQ003102 || AJ238852.1::AJ238852 || RNA, U86 small nucleolar || RNU86 || || 116936 || || hSQ003102 || || || hHR024611::hHR024611 || 395744	-2.8	-3.28
hSQ007809	|| || hSQ007809 || XM_498881 || LOC440833 || LOC440833 || || 440833 || || hSQ007809 || || || hHR018569::hHR018569 || 366958	-1.65	-2.39
hSQ027343	|| || hSQ027343 || tRNA_GlyCCC_0 || || tRNA_GlyCCC_0 || || || || hSQ027343 || || || hHO048860::hHO048861::hHO048860::hHO048861 || 387137	-3.02	-3.15
hSQ037663	|| Hs.248138 || hSQ037663 || || Insulin receptor-related receptor || INSRR || || 3645 || || hSQ037663 || || || hHC022914::hHC022914 || 373121	-1.805	-1.98
hSQ032908	|| Hs.656286 || hSQ032908 || || chemokine (C-C motif) ligand 15::Chemokine (C-C motif) ligand 15 || CCL15 || || 6359 || || hSQ032908 || || || hHC030640::hHC030640 || 359576	0.825	0.65
hSQ001011	|| Hs.604686 || hSQ001011 || || Transcribed locus::amyotrophic lateral sclerosis 2 (juvenile) chromosome region, candidate 16 || ALS2CR16 || || 130029 || || hSQ001011 || || || hHC015127::hHC015127 || 380335	-0.385	-0.1
hSQ034932	|| Hs.20575 || hSQ034932 || || Growth arrest-specific 2 like 3::growth arrest-specific 2 like 3 || GAS2L3 || || 283431 || || hSQ034932 || || || hHC013323::hHC013323 || 344663	0.285	1.06
hSQ011233	|| Hs.459120::Hs.646516 || hSQ011233 || XM_294765 || Golgin subfamily A member 6-like protein 10-like::similar to FLJ40113 protein::golgin subfamily A member 6-like protein 10-like || LOC388154::LOC647042 || || 388154::647042 || || hSQ011233 || || || hHR030943::hHR030943 || 382346	-2.935	-2.34
hSQ017749	|| Hs.442518 || hSQ017749 || || Chromosome X open reading frame 42 || CXorf42 || || 158801 || || hSQ017749 || || || hHC013902::hHC013902 || 370447	1.835	2.39
hSQ025004	|| Hs.484551 || hSQ025004 || BC006795::BC006795 || Mdm2 p53 binding protein homolog (mouse)::hypothetical protein MGC5370 || MGC5370 || || 84825 || || hSQ025004 || || || hHR026267::hHR026267 || 409627	1.975	2.2
hSQ036437	|| || hSQ036437 || XM_370848 || hypothetical LOC388104 || LOC388104 || || 388104 || || hSQ036437 || || || hHR027426::hHR027426 || 371385	-0.555	-0.49
hSQ032037	|| Hs.8102 || hSQ032037 || || Ribosomal protein S20::ribosomal protein S20 || RPS20 || || 6224 || || hSQ032037 || || || hHC030037::hHC030037 || 328264	-1.445	-1.82
hSQ004208	|| Hs.512645 || hSQ004208 || || N-acylsphingosine amidohydrolase (non-lysosomal ceramidase) 2 || ASAH2 || || 56624 || || hSQ004208 || || || hHC031799::hHC031799 || 411799	-0.77	-0.21
hSQ034777	|| || hSQ034777 || || || || || || || hSQ034777 || || || hHA034842::hHA034842 || 369584	-2.15	-2.12
hSQ037449	|| Hs.531752 || hSQ037449 || || RAN binding protein 3::RAN binding protein 3 || RANBP3 || || 8498 || || hSQ037449 || || || hHA038404::hHA038404 || 360359	-2.06	-2.64
hSQ026566	|| || hSQ026566 || XM_498695 || LOC440488 || LOC440488 || || 440488 || || hSQ026566 || || || hHR026584::hHR026584 || 353636	-0.55
hSQ005679	|| Hs.632235 || hSQ005679 || || Sex hormone-binding globulin::sex hormone-binding globulin || SHBG || || 6462 || || hSQ005679 || || || hHC023112::hHC023112 || 413986	0.17	0.1
hSQ026402	|| || hSQ026402 || XM_379539 || hypothetical LOC401440 || LOC401440 || || 401440 || || hSQ026402 || || || hHR029401::hHR029401 || 331839	0.31	0.21
hSQ038730	|| || hSQ038730 || XM_498013 || similar to Keratin, type I cytoskeletal 18 (Cytokeratin-18) (CK-18) (Keratin-18) (K18) || LOC391819 || || 391819 || || hSQ038730 || || || hHR023581::hHR023581 || 329482	-0.33	-0.45
hSQ012941	|| Hs.434131 || hSQ012941 || AK056561 || hypothetical protein LOC170425 || LOC170425 || || 170425 || || hSQ012941 || || || hHR007054::hHR007054 || 406259	0.04	0.32
hSQ033026	|| Hs.126558 || hSQ033026 || || Hypothetical protein LOC283357::hypothetical protein LOC283357 || LOC283357 || || 283357 || || hSQ033026 || || || hHR002642::hHR002642 || 339424	0.6	0.62
hSQ040014	|| Hs.379848 || hSQ040014 || || chromosome 12 open reading frame 51 || C12orf51 || || 283450 || || hSQ040014 || || || hHC027470::hHC027470 || 342279	-1.19	-1.62
hSQ031096	|| || hSQ031096 || XM_379200 || hypothetical LOC401078 || LOC401078 || || 401078 || || hSQ031096 || || || hHR004270::hHR004270 || 406396	-3.495	-3.19
hSQ038336	|| || hSQ038336 || XM_372258 || similar to HS1 binding protein || LOC389899 || || 389899 || || hSQ038336 || || || hHR027355::hHR027355 || 379342	-2.055	-2.52
hSQ001040	|| Hs.262857 || hSQ001040 || || Prune homolog 2 (Drosophila)::KIAA0367 || KIAA0367 || || 23273 || || hSQ001040 || || || hHC002123::hHC002123 || 412219	0.545	1.29
hSQ018201	|| || hSQ018201 || XM_497501 || similar to ectonucleotide pyrophosphatase/phosphodiesterase 7 || LOC401847 || || 401847 || || hSQ018201 || || || hHR032019::hHR032019 || 346798	0.205	0.12
hSQ037116	|| || hSQ037116 || XM_379671 || hypothetical gene supported by BC019073; BC036842; BC044229 || LOC401553 || || 401553 || || hSQ037116 || || || hHR022059::hHR022059 || 344826	0.205	-0.09
hSQ044782	|| Hs.574257 || hSQ044782 || XM_370840 || similar to hypothetical protein::**Similar to golgi autoantigen, golgin family member || LOC388085::LOC653073 || || 388085::653073 || || hSQ044782 || || || hHR031406::hHR031406 || 343888	0.435	0.96
hSQ007749	|| Hs.632751 || hSQ007749 || XM_371097 || similar to CG13076-PA, isoform A || LOC388444 || || 388444 || || hSQ007749 || || || hHR029270::hHR029270 || 336099	0.255	0.15
hSQ015743	|| Hs.636838 || hSQ015743 || AK022678 || Hypothetical LOC196707 || FLJ12616 || || 196707 || || hSQ015743 || || || hHR031933::hHR031933 || 329065	-0.385	-0.62
hSQ031466	|| || hSQ031466 || || || XM_379275 || || 440741 || || hSQ031466 || || || hHR029010::hHR029011::hHR029011::hHR029010 || 375752	0.075	0.25
hSQ002589	|| || hSQ002589 || XM_378646 || hypothetical LOC400571 || LOC400571 || || 400571 || || hSQ002589 || || || hHR019724::hHR019724 || 390545	0.235	-0.17
hSQ005246	|| Hs.534900::Hs.660597::Hs.657339 || hSQ005246 || NM_198181 || Hypothetical protein LOC374676::hypothetical protein LOC440295::Golgi autoantigen, golgin subfamily a-like pseudogene || LOC374676::LOC440295 || || 374676::440295 || || hSQ005246 || || || hHR030094::hHR030094 || 406300	1.745	2.36
hSQ010053	|| || hSQ010053 || || || XM_496842 || || 441188 || || hSQ010053 || || || hHR028644::hHR028640::hHR028644::hHR028640 || 390898	-1.095	-0.89
hSQ003686	|| Hs.32470 || hSQ003686 || || Secretion regulating guanine nucleotide exchange factor::secretion regulating guanine nucleotide exchange factor || SERGEF || || 26297 || || hSQ003686 || || || hHC020137::hHC020137 || 328483	-1.645	-1.54
hSQ004631	|| Hs.7678 || hSQ004631 || || Major facilitator superfamily domain containing 3::major facilitator superfamily domain containing 3 || MFSD3 || || 113655 || || hSQ004631 || || || hHC021462::hHC021462 || 373055	0.915	0.66
hSQ000374	|| Hs.87385 || hSQ000374 || || Chromosome 7 open reading frame 30::chromosome 7 open reading frame 30 || C7orf30 || || 115416 || || hSQ000374 || || || hHC013549::hHC013549 || 334186	-1.785	-2.52
hSQ030114	|| || hSQ030114 || XM_498605 || LOC440269 || LOC440269 || || 440269 || || hSQ030114 || || || hHR031256::hHR031256 || 388603	-4.24	-4.28
hSQ038508	|| Hs.20575 || hSQ038508 || || Growth arrest-specific 2 like 3::growth arrest-specific 2 like 3 || GAS2L3 || || 283431 || || hSQ038508 || || || hHC008623::hHC008623 || 379250	-0.94	-0.01
hSQ022136	|| || hSQ022136 || XM_072554 || hypothetical gene LOC138729 || LOC138729 || || 138729 || || hSQ022136 || || || hHR013560::hHR013560 || 416652	-0.91	-0.82
hSQ030973	|| || hSQ030973 || || || || || || || hSQ030973 || || || hHA040391::hHA040391 || 409470	0.2	0.17
hSQ016918	|| Hs.533011 || hSQ016918 || AK092078 || Hypothetical protein LOC285708::hypothetical protein LOC285708 || LOC285708 || || 285708 || || hSQ016918 || || || hHR005579::hHR005579 || 412687	-0.13	0.03
hSQ002820	|| Hs.129719 || hSQ002820 || || Transglutaminase 5 || TGM5 || || 9333 || || hSQ002820 || || || hHA037770::hHA037770 || 373852	-0.52	-0.78
hSQ018341	|| Hs.631865 || hSQ018341 || AK090414 || Ciliary rootlet coiled-coil, rootletin-like 1::ciliary rootlet coiled-coil, rootletin-like 1 || CROCCL1 || || 84809 || || hSQ018341 || || || hHR026746::hHR026746 || 403657	0.28	0.42
hSQ025223	|| || hSQ025223 || XM_496654 || similar to Nuclear transcription factor Y subunit beta (Nuclear transcription factor Y subunit B) (NF-YB) (CAAT-box DNA-binding protein subunit B) || LOC440973 || || 440973 || || hSQ025223 || || || hHR026638::hHR026638 || 405521	-1.88	-0.23
hSQ043890	|| || hSQ043890 || XM_017966 || reticulon protein 3 pseudogene || LOC152905 || || 152905 || || hSQ043890 || || || hHR027621::hHR027621 || 395306	-1.995	-2.09
hSQ038748	|| || hSQ038748 || ncRNA_ACA10_11 || UCSC_hg16 || ncRNA_ACA10_11 || || || || hSQ038748 || || || hHO047668::hHO047668 || 354944	-1.955	-2.45
hSQ026756	|| || hSQ026756 || || thioredoxin domain containing 5 (endoplasmic reticulum) || TXNDC5 || || 81567 || || hSQ026756 || || || hHA040321::hHA040321 || 333226	-0.905	-0.44
hSQ004306	|| || hSQ004306 || XM_498135 || similar to ribosomal protein L30 || LOC442251 || || 442251 || || hSQ004306 || || || hHR023356::hHR023356 || 357287	-0.705	-1.02
hSQ020879	|| || hSQ020879 || AC025904::AC025904.2 || keratin associated protein 2-3 || KRTAP2-3 || || 85295 || || hSQ020879 || || || hHR032250::hHR032250 || 369978	-0.925	-1.24
hSQ010247	|| Hs.407570 || hSQ010247 || || hypothetical protein LOC255654 || LOC255654 || || 255654 || || hSQ010247 || || || hHC026975::hHC026975 || 409072	-1.115	-0.69
hSQ003598	|| || hSQ003598 || NM_131915 || POM121 membrane glycoprotein-like 1 (rat) || POM121L1 || || 25812 || || hSQ003598 || || || hHR031778::hHR031778 || 342214	-1.275	-0.95
hSQ003797	|| Hs.435237 || hSQ003797 || AK022657 || Excision repair cross-complementing rodent repair deficiency, complementation group 8::excision repair cross-complementing rodent repair deficiency, complementation group 8::hypothetical protein FLJ12595 || ERCC8::FLJ12595 || || 1161::80060 || || hSQ003797 || || || hHR020469::hHR020469 || 399235	0.755	1.03
hSQ029406	|| Hs.515575 || hSQ029406 || || Placenta-specific 2 (non-protein coding)::placenta-specific 2 (non-protein coding) || PLAC2 || || 257000 || || hSQ029406 || || || hHC016985::hHC016985 || 362573	1.605	1.63
hSQ021666	|| Hs.599262 || hSQ021666 || BC004917 || hypothetical protein MGC4771 || MGC4771 || || 84754 || || hSQ021666 || || || hHR015065::hHR015065 || 361939	-1.625	-1.81
hSQ022834	|| Hs.489354 || hSQ022834 || AB038783 || Mucin 3A, cell surface associated::Mucin 3B, cell surface associated::mucin 3A, cell surface associated || MUC3B::MUC3A || || 57876::4584 || || hSQ022834 || || || hHR019358::hHR019358 || 338586	1.125	0.89
hSQ015021	|| Hs.7678 || hSQ015021 || || Major facilitator superfamily domain containing 3::major facilitator superfamily domain containing 3 || MFSD3 || || 113655 || || hSQ015021 || || || hHA038745::hHA038745 || 396617	0.965	0.61
hSQ033844	|| || hSQ033844 || EST_AA405396 || AA405396_Exon1_12 || EST_AA405396 || || || || hSQ033844 || || || hHE040862::hHE040862 || 338467	-3.19	-2.67
hSQ012394	|| || hSQ012394 || || ribosomal protein L27a || RPL27A || || 6157 || || hSQ012394 || || || hHO047695::hHO047695 || 377574	-1.19	-0.8
hSQ002708	|| || hSQ002708 || XM_496086 || similar to elongation factor Tu GTP binding domain containing 1 || LOC440298 || || 440298 || || hSQ002708 || || || hHR027434::hHR027434 || 335468	1.03	1.25
hSQ025197	|| Hs.567757 || hSQ025197 || || CDC14 cell division cycle 14 homolog C (S. cerevisiae) || CDC14C::CDC14B || || 168448 || || hSQ025197 || || || hHC030402::hHC030402 || 371525	0.7	0.86
hSQ017372	|| Hs.130286 || hSQ017372 || AK096324 || hypothetical protein FLJ39005 || FLJ39005 || || 284313 || || hSQ017372 || || || hHR023324::hHR023324 || 385709	-1.05	-1.01
hSQ033843	|| Hs.662812 || hSQ033843 || || similar to Cytochrome c, somatic || || || 374408 || || hSQ033843 || || || hHC017316::hHC017316 || 415066	-1.5	-1.71
hSQ009389	|| Hs.647156 || hSQ009389 || || pituitary tumor-transforming 3 || PTTG3 || || 26255 || || hSQ009389 || || || hHC027997::hHC027997 || 329627	-2.23	-2.45
hSQ000356	|| || hSQ000356 || XM_497005 || hypothetical LOC392281 || LOC392281 || || 392281 || || hSQ000356 || || || hHR025027::hHR025027 || 380144	-1.12	-1.43
hSQ018003	|| || hSQ018003 || XM_372651 || hypothetical class II basic helix-loop-helix protein || LOC390754 || || 390754 || || hSQ018003 || || || hHR024571::hHR024571 || 377482	-0.81	-1.15
hSQ022565	|| Hs.611409 || hSQ022565 || || immunoglobulin heavy constant mu || IGHM || || 3507 || || hSQ022565 || || || hHC025093::hHC025093 || 331910	-0.77	-1.12
hSQ023732	|| || hSQ023732 || || || || || || || hSQ023732 || || || hHA039526::hHA039526 || 403484	-1.89	-2.26
hSQ039186	|| Hs.517666::Hs.664737 || hSQ039186 || AF092923 || ATP synthase, H+ transporting, mitochondrial F0 complex, subunit G2 pseudogene::ATP synthase, H+ transporting, mitochondrial F0 complex, subunit G2 pseudogene || ATP5L2 || || 267020 || || hSQ039186 || || || hHR023681::hHR023681 || 363989	-1.82	-2.24
hSQ035862	|| Hs.567955 || hSQ035862 || XM_371511 || similar to anaphase promoting complex subunit 1; anaphase-promoting complex 1 (meiotic checkpoint regulator)::**Similar to anaphase promoting complex subunit 1 || LOC388972::LOC653663 || || 388972::653663 || || hSQ035862 || || || hHR028203::hHR028203 || 345422	0.18	0.73
hSQ034550	|| Hs.591689 || hSQ034550 || XM_209604 || hypothetical gene supported by BC031092 || LOC285423 || || 285423 || || hSQ034550 || || || hHR007868::hHR007868 || 386230	-0.25	0.01
hSQ014816	|| || hSQ014816 || || split hand/foot malformation (ectrodactyly) type 3 pseudogene 1 || SHFM3P1::FBXW4P1 || || 26226 || || hSQ014816 || || || hHC026569::hHC026569 || 327222	0.24	0.38
hSQ037233	|| || hSQ037233 || EST_AA988020 || AA988020_Exon1_270 || EST_AA988020 || || || || hSQ037233 || || || hHE040758::hHE040758 || 371866	0.36	0.09
hSQ012989	|| Hs.356656 || hSQ012989 || XM_373094 || similar to peptidase (prosome, macropain) 26S subunit, ATPase 1 || LOC391817 || || 391817 || || hSQ012989 || || || hHR026849::hHR026849 || 364380	-0.37	-0.7
hSQ042776	|| || hSQ042776 || XM_376888 || similar to laminin receptor 1 (ribosomal protein SA) || LOC401537 || || 401537 || || hSQ042776 || || || hHR017341::hHR017341 || 328729	-0.19	-0.52
hSQ036303	|| || hSQ036303 || XM_371490 || similar to cysteine and histidine-rich domain (CHORD)-containing, zinc-binding protein 1 || LOC388943 || || 388943 || || hSQ036303 || || || hHR028167::hHR028167 || 349725	-0.66	-0.35
hSQ013095	|| || hSQ013095 || || || XM_375147 || || 400298 || || hSQ013095 || || || hHR029451::hHR029452::hHR029451::hHR029452 || 345136	-0.97	-1.09
hSQ025961	|| || hSQ025961 || XM_496250 || similar to transcription factor TFII-I-alpha || LOC440468 || || 440468 || || hSQ025961 || || || hHR028472::hHR028472 || 388728	-0.7	-0.9
hSQ042131	|| Hs.591001::Hs.655173 || hSQ042131 || AK097443 || synaptonemal complex central element protein 2::Synaptonemal complex central element protein 2 || SYCE2 || || 256126 || || hSQ042131 || || || hHR021342::hHR021342 || 374984	-0.97	-1.27
hSQ045008	|| Hs.655087 || hSQ045008 || || Multiple C2 domains, transmembrane 1 || MCTP1 || || 79772 || || hSQ045008 || || || hHC008053::hHC008053 || 327589	0.45	0.12
hSQ007287	|| Hs.658057 || hSQ007287 || || SCO cytochrome oxidase deficient homolog 2 (yeast) || SCO2 || || 9997 || || hSQ007287 || || || hHC017980::hHC017980 || 357853	-0.45	-0.84
hSQ007769	|| Hs.632309 || hSQ007769 || XM_069734 || similar to ribosomal protein L18 || LOC136143 || || 136143 || || hSQ007769 || || || hHR027010::hHR027010 || 405952	-0.62	-1.01
hSQ010472	|| Hs.379613 || hSQ010472 || || Uroplakin 2 || UPK2 || || 7379 || || hSQ010472 || || || hHC024023::hHC024023 || 412502	-0.73
hSQ038255	|| || hSQ038255 || || CTD (carboxy-terminal domain, RNA polymerase II, polypeptide A) small phosphatase-like || CTDSPL || || 10217 || || hSQ038255 || || || hHO047928::hHO047928 || 416532	-0.87
hSQ014647	|| Hs.459573 || hSQ014647 || NM_199163 || WAS protein family homolog 3 pseudogene::WAS protein family homolog 3 pseudogene || WASH3P || || 374666 || || hSQ014647 || || || hHR031594::hHR031594 || 408213	-1.39	-1.36
hSQ018550	|| Hs.372775 || hSQ018550 || BC011002 || Hypothetical protein LOC113230::hypothetical protein LOC113230 || LOC113230 || || 113230 || || hSQ018550 || || || hHR015745::hHR015745 || 335315	-1.42	-1.47
hSQ026506	|| Hs.21554 || hSQ026506 || AB029030 || KIAA1107::KIAA1107 || KIAA1107 || || 23285 || || hSQ026506 || || || hHR002630::hHR002630 || 341656	2.795	2.74
hSQ007296	|| Hs.631555 || hSQ007296 || || Dihydrodiol dehydrogenase (dimeric)::dihydrodiol dehydrogenase (dimeric) || DHDH || || 27294 || || hSQ007296 || || || hHC018060::hHC018060 || 416772	-1.225	-1.69
hSQ034909	|| Hs.27182 || hSQ034909 || || Phospholipase A2-activating protein::phospholipase A2-activating protein || PLAA || || 9373 || || hSQ034909 || || || hHC001542::hHC001542 || 375499	-0.715	0.5
hSQ012646	|| Hs.151134 || hSQ012646 || || Oxidase (cytochrome c) assembly 1-like::oxidase (cytochrome c) assembly 1-like || OXA1L || || 5018 || || hSQ012646 || || || hHA037904::hHA037904 || 385946	0.855	1.19
hSQ028070	|| || hSQ028070 || XM_497582 || similar to ribosomal protein S4, X-linked || LOC441815 || || 441815 || || hSQ028070 || || || hHR014968::hHR014968 || 353477	0.505	0.82
hSQ014800	|| Hs.114449 || hSQ014800 || || Hypothetical gene supported by BC062774::hypothetical protein LOC388948::hypothetical protein LOC150837 || LOC388948::LOC150837 || || 388948::150837 || || hSQ014800 || || || hHR012584::hHR012584 || 392488	-0.895	-1.71
hSQ031674	|| Hs.180257 || hSQ031674 || || zinc finger protein 550::Zinc finger protein 550 || ZNF550 || || 162972 || || hSQ031674 || || || hHC002614::hHC002614 || 408045	-0.305	1.21
hSQ019506	|| || hSQ019506 || XM_497241 || similar to synaptotagmin XV isoform a; chr10 synaptotagmin || LOC389991 || || 389991 || || hSQ019506 || || || hHR028246::hHR028246 || 407714	-0.415	-0.51
hSQ013906	|| Hs.466831 || hSQ013906 || || Platelet-activating factor acetylhydrolase, isoform Ib, subunit 3 (29kDa)::platelet-activating factor acetylhydrolase, isoform Ib, subunit 3 (29kDa) || PAFAH1B3 || || 5050 || || hSQ013906 || || || hHC023219::hHC023219 || 408351	0.405	0.08
hSQ007665	|| Hs.656032 || hSQ007665 || || Cadherin-like 23 || CDH23 || || 64072 || || hSQ007665 || || || hHA039686::hHA039686 || 341127	0.155	-0.88
hSQ003189	|| || hSQ003189 || || Ral GEF with PH domain and SH3 binding motif 2 || RALGPS2 || || 55103 || || hSQ003189 || || || hHA035219::hHA035219 || 408725	-1.345	-0.9
hSQ042034	|| || hSQ042034 || XM_498822 || LOC440701 || LOC440701 || || 440701 || || hSQ042034 || || || hHR015887::hHR015887 || 410574	1.855	1.83
hSQ014814	|| Hs.494822 || hSQ014814 || || Hypothetical protein LOC158402::hypothetical protein LOC158402 || LOC158402 || || 158402 || || hSQ014814 || || || hHC010422::hHC010422 || 371693	1.285	1.1
hSQ031157	|| || hSQ031157 || EST_AA252511 || AA252511_Exon1_84 || EST_AA252511 || || || || hSQ031157 || || || hHE040792::hHE040792 || 353375	2.495	2.75
hSQ005697	|| Hs.69089 || hSQ005697 || || Galactosidase, alpha::galactosidase, alpha || GLA || || 2717 || || hSQ005697 || || || hHA035650::hHA035650 || 405970	1.325	1.1
hSQ009737	|| || hSQ009737 || XM_497515 || similar to ribosomal protein S15a || LOC390735 || || 390735 || || hSQ009737 || || || hHR018331::hHR018331 || 378815	-2.935	-3.24
hSQ001119	|| Hs.646695 || hSQ001119 || || zinc finger protein 37B::Zinc finger protein 37B || ZNF37B || || 256112 || || hSQ001119 || || || hHC021150::hHC021150 || 374713	-0.52	0.77
hSQ037803	|| Hs.220864 || hSQ037803 || AL831836 || Chromodomain helicase DNA binding protein 2::chromodomain helicase DNA binding protein 2 || CHD2 || || 1106 || || hSQ037803 || || || hHR013016::hHR013016 || 387286	1.93	2.31
hSQ006029	|| || hSQ006029 || XM_497079 || similar to hemicentin; fibulin 6 || LOC441470 || || 441470 || || hSQ006029 || || || hHR023350::hHR023350 || 406938	-0.9	-0.6
hSQ009138	|| || hSQ009138 || XM_370664 || similar to hypothetical protein || LOC387816 || || 387816 || || hSQ009138 || || || hHR005263::hHR005263 || 378581	-0.77	-0.51
hSQ024463	|| Hs.449977 || hSQ024463 || BC065723 || SUMO1 pseudogene 1 || LOC391257 || || 391257 || || hSQ024463 || || || hHR026893::hHR026893 || 334811	-1.91	-1.67
hSQ001426	|| Hs.460661 || hSQ001426 || XM_370973 || similar to Ig heavy chain V-III region VH26 precursor || LOC388255 || || 388255 || || hSQ001426 || || || hHR029256::hHR029256 || 414283	-0.87	-0.95
hSQ019100	|| || hSQ019100 || XM_497926 || similar to roundabout homolog 2 || LOC442084 || || 442084 || || hSQ019100 || || || hHR010561::hHR010561 || 333947	0.97	0.84
hSQ005155	|| Hs.408018 || hSQ005155 || NM_015414 || Ribosomal protein L36::ribosomal protein L36 || RPL36 || || 25873 || || hSQ005155 || || || hHR025343::hHR025343 || 408913	-1.94	-2.09
hSQ005725	|| Hs.592161 || hSQ005725 || || Chromosome 21 open reading frame 84 || C21orf84 || || 114038 || || hSQ005725 || || || hHC025886::hHC025886 || 339826	-0.3	-0.65
hSQ042202	|| Hs.591890::Hs.223858 || hSQ042202 || AF129263 || BPR || LOC138948 || || 138948 || || hSQ042202 || || || hHR019228::hHR019228 || 357558	0.15	-1.14
hSQ005320	|| || hSQ005320 || EST_AI820691 || AI820691_Exon1_41 || EST_AI820691 || || || || hSQ005320 || || || hHE041078::hHE041078 || 336567	0.02	0.32
hSQ027642	|| || hSQ027642 || XM_497141 || similar to mitofusin 1 isoform 1 || LOC441511 || || 441511 || || hSQ027642 || || || hHR027115::hHR027115 || 383044	-0.15	-0.07
hSQ004979	|| || hSQ004979 || XM_498975 || LOC441033 || LOC441033 || || 441033 || || hSQ004979 || || || hHR025954::hHR025954 || 404559	-0.44	-0.81
hSQ007262	|| Hs.558536 || hSQ007262 || || nucleolar complex associated 4 homolog (S. cerevisiae)::Nucleolar complex associated 4 homolog (S. cerevisiae) || NOC4L || || 79050 || || hSQ007262 || || || hHC025320::hHC025320 || 414593	-0.68	0.07
hSQ018957	|| || hSQ018957 || EST_AA749263 || AA749263_Exon1_54 || EST_AA749263 || || || || hSQ018957 || || || hHE040891::hHE040891 || 378136	0.83	0.97
hSQ026043	|| || hSQ026043 || XM_498522 || hypothetical gene supported by AK095981 || LOC440052 || || 440052 || || hSQ026043 || || || hHR028911::hHR028911 || 350882	-0.68	-0.62
hSQ025922	|| Hs.41502 || hSQ025922 || || Chromosome 14 open reading frame 139::chromosome 14 open reading frame 139 || C14orf139 || || 79686 || || hSQ025922 || || || hHC011754::hHC011754 || 373665	1.96	1.99
hSQ041272	|| || hSQ041272 || XM_498554 || LOC440118 || LOC440118 || || 440118 || || hSQ041272 || || || hHR016457::hHR016457 || 366029	-1.61	-1.75
hSQ008651	|| || hSQ008651 || EST_AI241272 || AI241272_Exon1_293 || EST_AI241272 || || || || hSQ008651 || || || hHE041045::hHE041045 || 364079	2.57	2.41
hSQ016518	|| Hs.546492 || hSQ016518 || || Hypothetical protein LOC149351::hypothetical protein LOC149351 || LOC149351 || || 149351 || || hSQ016518 || || || hHC016059::hHC016059 || 348777	-2.615	-3
hSQ020031	|| Hs.490991 || hSQ020031 || || PIN2-interacting protein 1::PIN2-interacting protein 1 || PINX1 || || 54984 || || hSQ020031 || || || hHC009879::hHC009879 || 346001	-0.985	-1.08
hSQ009990	|| Hs.326556 || hSQ009990 || || UL16 binding protein 3 || ULBP3 || || 79465 || || hSQ009990 || || || hHC024924::hHC024924 || 414238	-0.215	-0.12
hSQ031069	|| || hSQ031069 || XM_497724 || hypothetical LOC441915 || LOC441915 || || 441915 || || hSQ031069 || || || hHR027217::hHR027217 || 330601	-0.015	-0.06
hSQ008864	|| || hSQ008864 || XM_496703 || similar to Heterogeneous nuclear ribonucleoprotein A1 (Helix-destabilizing protein) (Single-strand binding protein) (hnRNP core protein A1) (HDP) || LOC391670 || || 391670 || || hSQ008864 || || || hHR027957::hHR027957 || 399642	-0.495	0.64
hSQ001887	|| Hs.27371 || hSQ001887 || BX649145 || Transcribed locus::Hypothetical protein LOC157562 || LOC157562 || || 157562 || || hSQ001887 || || || hHR023546::hHR023546 || 340614	0.135	0.27
hSQ002824	|| Hs.191186::Hs.696109 || hSQ002824 || NM_018259 || tetratricopeptide repeat domain 17::Tetratricopeptide repeat domain 17 || TTC17 || || 55761 || || hSQ002824 || || || hHR013756::hHR013756 || 357982	1.215	1.56
hSQ005800	|| || hSQ005800 || XM_496268 || similar to telomeric repeat binding factor 1 isoform 2 || LOC440484 || || 440484 || || hSQ005800 || || || hHR029795::hHR029795 || 411300	-1.975	-1.73
hSQ040001	|| Hs.568209::Hs.684861 || hSQ040001 || X99661 || Leucine rich repeat containing 37, member B2::SH3-domain GRB2-like pseudogene 2 || SH3GLP2 || || 6459 || || hSQ040001 || || || hHR029878::hHR029878 || 407954	0.905	1.03
hSQ014860	|| Hs.533258::Hs.654361 || hSQ014860 || L14813 || Carboxyl ester lipase (bile salt-stimulated lipase)::carboxyl ester lipase pseudogene || CELP || || 1057 || || hSQ014860 || || || hHR023410::hHR023410 || 401100	-1.125	-1.06
hSQ038411	|| Hs.591852 || hSQ038411 || || ADAM metallopeptidase domain 9 (meltrin gamma)::ADAM metallopeptidase domain 9 (meltrin gamma) || ADAM9 || || 8754 || || hSQ038411 || || || hHC003213::hHC003213 || 397284	0.925	0.98
hSQ009949	|| || hSQ009949 || || || || || || || hSQ009949 || || || hHA040425::hHA040425 || 398937	2.115	2.01
hSQ010696	|| || hSQ010696 || XM_373846 || hypothetical LOC388639 || LOC388639 || || 388639 || || hSQ010696 || || || hHR001541::hHR001541 || 367282	0.695	0.38
hSQ037017	|| Hs.632371 || hSQ037017 || XM_496344 || similar to Heterogeneous nuclear ribonucleoprotein C-like dJ845O24.4 (hnRNP core protein C-like) || LOC440563 || || 440563 || || hSQ037017 || || || hHR026056::hHR026056 || 357086	-0.585	-0.95
hSQ011816	|| Hs.553734 || hSQ011816 || NM_001005163 || olfactory receptor, family 52, subfamily D, member 1 || OR52D1 || || 390066 || || hSQ011816 || || || hHR015562::hHR015562 || 408004	-1.845	-1.92
hSQ031606	|| Hs.446429 || hSQ031606 || || Prostaglandin D2 synthase 21kDa (brain)::prostaglandin D2 synthase 21kDa (brain) || PTGDS || || 5730 || || hSQ031606 || || || hHC024119::hHC024119 || 412583	-2.35	-1.6
hSQ019336	|| Hs.380752 || hSQ019336 || XM_371655 || Hypothetical LOC389137::armadillo repeat containing 10 pseudogene || LOC389137 || || 389137 || || hSQ019336 || || || hHR030089::hHR030089 || 366975	0.42	0.94
hSQ006211	|| || hSQ006211 || XM_498128 || similar to 28 kDa heat- and acid-stable phosphoprotein (PDGF-associated protein) (PAP) (PDGFA-associated protein 1) (PAP1) || LOC442244 || || 442244 || || hSQ006211 || || || hHR026695::hHR026695 || 384391	-1.34	-0.98
hSQ026025	|| Hs.591288 || hSQ026025 || || Chromosome 3 open reading frame 17::chromosome 3 open reading frame 17 || C3orf17 || || 25871 || || hSQ026025 || || || hHA034273::hHA034273 || 335055	-2.08	-2.02
hSQ005216	|| || hSQ005216 || XM_497606 || similar to Glyceraldehyde 3-phosphate dehydrogenase (GAPDH) (38 kDa BFA-dependent ADP-ribosylation substrate) (BARS-38) || LOC441837 || || 441837 || || hSQ005216 || || || hHR024391::hHR024391 || 385202	-1.69	-1.77
hSQ006748	|| || hSQ006748 || || || || || || || hSQ006748 || || || hHA040452::hHA040452 || 415164	-0.98	-1.14
hSQ006335	|| || hSQ006335 || || Ral GEF with PH domain and SH3 binding motif 2 || RALGPS2 || || 55103 || || hSQ006335 || || || hHA035975::hHA035975 || 410506	-1.34	-1.59
hSQ014702	|| || hSQ014702 || XM_499281 || similar to MGC13098 protein || LOC442536 || || 442536 || || hSQ014702 || || || hHR027863::hHR027863 || 412113	-2.3	-2.94
hSQ017894	|| || hSQ017894 || || tRNA::tRNA || TRNK::TRNC || || 4566::4511 || || hSQ017894 || || || hHR031329::hHR031329 || 398314	-0.51
hSQ039929	|| Hs.515947 || hSQ039929 || AF419616 || Neuroblastoma breakpoint family, member 10::neuroblastoma breakpoint family, member 10 || NBPF10 || || 440673 || || hSQ039929 || || || hHR030655::hHR030655 || 381942	-0.41	-0.15
hSQ017429	|| Hs.443976 || hSQ017429 || || Centrosomal protein 250kDa::centrosomal protein 250kDa || CEP250 || || 11190 || || hSQ017429 || || || hHC013874::hHC013874 || 338972	1.59	1.2
hSQ036610	|| || hSQ036610 || || || XM_377943 || || 402275 || || hSQ036610 || || || hHR026294::hHR026298::hHR026294::hHR026298 || 335946	-1.66	-2.08
hSQ005598	|| Hs.55977 || hSQ005598 || NM_032770 || Hypothetical LOC84856::hypothetical LOC84856 || LOC84856 || || 84856 || || hSQ005598 || || || hHR028290::hHR028290 || 372583	4.075	3.64
hSQ041643	|| Hs.632152 || hSQ041643 || NM_001009913 || hypothetical protein DKFZp686O24166 || DKFZp686O24166 || || 374383 || || hSQ041643 || || || hHR017041::hHR017041 || 330434	2.375	2.52
hSQ037061	|| Hs.620611 || hSQ037061 || NM_033194 || Heat shock protein, alpha-crystallin-related, B9 || HSPB9 || || 94086 || || hSQ037061 || || || hHR018688::hHR018688 || 356830	1.295	1.07
hSQ016920	|| || hSQ016920 || XM_497370 || similar to eukaryotic translation initiation factor 4A, isoform 1 || LOC341784 || || 341784 || || hSQ016920 || || || hHR028108::hHR028108 || 353698	-2.065	-2.52
hSQ045461	|| || hSQ045461 || XM_371081 || similar to hypothetical protein FLJ20753 || LOC440464 || || 440464 || || hSQ045461 || || || hHR011653::hHR011653 || 331111	-0.165	0.12
hSQ034585	|| || hSQ034585 || EST_AI820868 || AI820868_Exon1_349 || EST_AI820868 || || || || hSQ034585 || || || hHE041027::hHE041027 || 411083	0.405	0.59
hSQ016547	|| || hSQ016547 || XM_379408 || hypothetical LOC401255 || LOC401255 || || 401255 || || hSQ016547 || || || hHR025295::hHR025295 || 411187	0.115	-0.25
hSQ023932	|| Hs.53155 || hSQ023932 || || Complement factor properdin::complement factor properdin || CFP || || 5199 || || hSQ023932 || || || hHC021036::hHC021036 || 416849	-1.065	-0.91
hSQ039456	|| || hSQ039456 || XM_376056 || echinoderm microtubule associated protein like 6 || EML6 || || 400954 || || hSQ039456 || || || hHR017063::hHR017063 || 410353	-0.5	0.08
hSQ035096	|| Hs.61232 || hSQ035096 || || Fibronectin type III domain containing 6 || FNDC6 || || 152028 || || hSQ035096 || || || hHC011857::hHC011857 || 329102	-0.4	-0.09
hSQ024505	|| Hs.424183::Hs.647273 || hSQ024505 || AK074178 || Dynein heavy chain domain 1::Coiled-coil domain containing 35 || CCDC35 || || 387750 || || hSQ024505 || || || hHR017321::hHR017321 || 365168	-0.27	-0.01
hSQ012201	|| Hs.657974 || hSQ012201 || || Family with sequence similarity 83, member B || FAM83B || || 222584 || || hSQ012201 || || || hHC003055::hHC003055 || 377512	0.45	0.61
hSQ038100	|| Hs.123107 || hSQ038100 || || Kallikrein 1, renal/pancreas/salivary || KLK1 || || 3816 || || hSQ038100 || || || hHC014001::hHC014001 || 394268	-0.8	-0.84
hSQ007781	|| || hSQ007781 || XM_099034 || similar to golgi autoantigen golgin subfamily a2-like || LOC159170 || || 159170 || || hSQ007781 || || || hHR028332::hHR028332 || 416929	-0.68	-0.73
hSQ026688	|| || hSQ026688 || XM_497475 || similar to neuronal nonacetlycholine binding subunit || LOC441738::XM_497435 || || 441738::441710 || || hSQ026688 || || || hHR029210::hHR029210::hHR029211::hHR029212::hHR029211::hHR029212 || 340474	-0.67	-0.89
hSQ016542	|| || hSQ016542 || || || || || || || hSQ016542 || || || hHA036577::hHA036577 || 334143	-0.95	-1.21
hSQ014168	|| || hSQ014168 || XM_374065 || hypothetical gene supported by BC028116 || LOC389183 || || 389183 || || hSQ014168 || || || hHR009088::hHR009088 || 355393	-0.65	-0.97
hSQ032882	|| || hSQ032882 || || || || || || || hSQ032882 || || || hHA037997::hHA037997 || 361764	-0.37	-0.65
hSQ044838	|| Hs.515176 || hSQ044838 || || Transcribed locus::epsin 2 || EPN2 || || 22905 || || hSQ044838 || || || hHR029164::hHR029163::hHR029164::hHR029163 || 344685	-0.71	-0.87
hSQ030961	|| || hSQ030961 || XM_499134 || LOC441393 || LOC441393 || || 441393 || || hSQ030961 || || || hHR029319::hHR029319 || 349276	-0.94	-1.26
hSQ024673	|| Hs.373612 || hSQ024673 || || Hypothetical protein LOC202051::hypothetical protein LOC202051 || LOC202051 || || 202051 || || hSQ024673 || || || hHC012237::hHC012237 || 397866	-2.42	-1.46
hSQ004801	|| || hSQ004801 || XM_372471 || hypothetical LOC390345 || LOC390345 || || 390345 || || hSQ004801 || || || hHR028876::hHR028876 || 352716	-2.55	-2.73
hSQ041247	|| Hs.535257 || hSQ041247 || || ArfGAP with coiled-coil, ankyrin repeat and PH domains 3::ArfGAP with coiled-coil, ankyrin repeat and PH domains 3 || ACAP3 || || 116983 || || hSQ041247 || || || hHC026203::hHC026203 || 377733	2.66	1.95
hSQ020236	|| Hs.385493 || hSQ020236 || || Chromosome 10 open reading frame 128::chromosome 10 open reading frame 128 || C10orf128 || || 170371 || || hSQ020236 || || || hHC011501::hHC011501 || 362916	-1.765	-2.05
hSQ005652	|| || hSQ005652 || BN000357 || ovostatin 2 || OVOS2 || || 144203 || || hSQ005652 || || || hHR027867::hHR027867 || 349212	-1.975	-2.59
hSQ017688	|| Hs.131846 || hSQ017688 || || TAF6-like RNA polymerase II, p300/CBP-associated factor (PCAF)-associated factor, 65kDa::TAF6-like RNA polymerase II, p300/CBP-associated factor (PCAF)-associated factor, 65kDa || TAF6L || || 10629 || || hSQ017688 || || || hHC015739::hHC015739 || 379198	0.565	0.79
hSQ026056	|| || hSQ026056 || XM_497717 || similar to serum amyloid P component precursor || LOC127150 || || 127150 || || hSQ026056 || || || hHR018473::hHR018473 || 366823	-0.495	-0.75
hSQ002290	|| Hs.161441 || hSQ002290 || || transducer of erbB-2 2 related gene || LOC222699 || || 222699 || || hSQ002290 || || || hHC017559::hHC017559 || 344594	0.715	-0.08
hSQ018661	|| || hSQ018661 || || || || || || || hSQ018661 || || || hHA039618::hHA039618 || 372324	0.165	1.06
hSQ033587	|| || hSQ033587 || XM_062025 || similar to Heterogeneous nuclear ribonucleoprotein A1 (Helix-destabilizing protein) (Single-strand binding protein) (hnRNP core protein A1) (HDP-1) (Topoisomerase-inhibitor suppressed) || LOC120364::HNRPA1 || || 120364 || || hSQ033587 || || || hHR028079::hHR028079 || 411111	-0.255	0.49
hSQ014560	|| || hSQ014560 || XM_378305 || hypothetical LOC399933 || LOC399933 || || 399933 || || hSQ014560 || || || hHR018559::hHR018559 || 383100	-0.215	-0.21
hSQ045118	|| || hSQ045118 || BK000152 || taste receptor, type 1, member 3 || TAS1R3 || || 83756 || || hSQ045118 || || || hHR032207::hHR032207 || 410962	0.125	-0.06
hSQ027285	|| || hSQ027285 || XM_497313 || similar to RIKEN cDNA 0610012A05 || LOC441620 || || 441620 || || hSQ027285 || || || hHR029788::hHR029788 || 358297	-0.185	-0.43
hSQ005036	|| || hSQ005036 || XM_499159 || LOC441463 || LOC441463 || || 441463 || || hSQ005036 || || || hHR032286::hHR032286 || 374178	-0.235	-0.53
hSQ009784	|| || hSQ009784 || XM_379145 || hypothetical gene supported by AK092134 || LOC401020 || || 401020 || || hSQ009784 || || || hHR007553::hHR007553 || 363549	0.125	-0.58
hSQ024045	|| || hSQ024045 || || high-mobility group (nonhistone chromosomal) protein 1-like 4 || HMG1L4 || || 10355 || || hSQ024045 || || || hHR028223::hHR028223 || 408915	-2.675	-1.77
hSQ021104	|| Hs.150837 || hSQ021104 || || Thioredoxin domain containing 5 (endoplasmic reticulum)::thioredoxin domain containing 5 (endoplasmic reticulum) || TXNDC5 || || 81567 || || hSQ021104 || || || hHC010666::hHC010666 || 407235	3.505	3.83
hSQ041121	|| Hs.128386::Hs.657094 || hSQ041121 || XM_209597 || similar to beta-1,4-mannosyltransferase || LOC285407 || || 285407 || || hSQ041121 || || || hHR030347::hHR030347 || 411758	1.355	1.53
hSQ043128	|| Hs.232272 || hSQ043128 || XM_294209 || similar to Unc4.1 homeobox || LOC340260 || || 340260 || || hSQ043128 || || || hHR023334::hHR023334 || 375818	-1.145	-1.02
hSQ026633	|| || hSQ026633 || X74613 || || X74613 || || 2088 || || hSQ026633 || || || hHR029741::hHR029741 || 362273	1.705	1.75
hSQ037304	|| Hs.535123 || hSQ037304 || XM_497579 || similar to Kinase suppressor of ras-1 (Kinase suppressor of ras) || LOC441812 || || 441812 || || hSQ037304 || || || hHR028928::hHR028928 || 389339	-1.755	-1.71
hSQ011367	|| Hs.676102 || hSQ011367 || || BTB (POZ) domain containing 8 || BTBD8 || || 284697 || || hSQ011367 || || || hHC008250::hHC008250 || 370660	-1.095	-1.71
hSQ009475	|| || hSQ009475 || XM_499541 || LOC442643 || LOC442643 || || 442643 || || hSQ009475 || || || hHR006422::hHR006422 || 336362	-0.025	0.79
hSQ026994	|| Hs.522029 || hSQ026994 || AK022805 || Kelch-like 9 (Drosophila)::kelch-like 9 (Drosophila)::hypothetical protein LOC158014 || KLHL9::LOC158014 || || 55958::158014 || || hSQ026994 || || || hHR006271::hHR006271 || 382045	-6.08	-7.79
hSQ003291	|| Hs.485910 || hSQ003291 || || Arginyl-tRNA synthetase 2, mitochondrial::arginyl-tRNA synthetase 2, mitochondrial || RARS2 || || 57038 || || hSQ003291 || || || hHA034137::hHA034137 || 396254	-0.51	0.23
hSQ011802	|| Hs.591314 || hSQ011802 || NM_003875 || guanine monphosphate synthetase::Guanine monphosphate synthetase || GMPS || || 8833 || || hSQ011802 || || || hHR008471::hHR008471 || 412724	-1.37	-0.83
hSQ008877	|| Hs.512645 || hSQ008877 || NM_019893 || N-acylsphingosine amidohydrolase (non-lysosomal ceramidase) 2 || ASAH2 || || 56624 || || hSQ008877 || || || hHR028819::hHR028819 || 383441	-0.75	-0.23
hSQ003563	|| || hSQ003563 || XM_373224 || similar to cAMP-dependent protein kinase type I-beta regulatory chain || LOC392164 || || 392164 || || hSQ003563 || || || hHR029504::hHR029504 || 390103	-1.1	-0.67
hSQ041922	|| || hSQ041922 || XM_496587 || similar to PRO1546 || LOC440901 || || 440901 || || hSQ041922 || || || hHR022216::hHR022216 || 357784	-0.85	-0.53
hSQ034606	|| Hs.489207 || hSQ034606 || AB007953 || Asparagine synthetase::asparagine synthetase::KIAA0484 protein || ASNS::KIAA0484 || || 440::57240 || || hSQ034606 || || || hHR030684::hHR030684 || 414242	-1.22	-1.15
hSQ003942	|| Hs.591725 || hSQ003942 || || ADAM metallopeptidase with thrombospondin type 1 motif, 2::ADAM metallopeptidase with thrombospondin type 1 motif, 2 || ADAMTS2 || || 9509 || || hSQ003942 || || || hHA040139::hHA040139 || 412713	-0.32	-0.34
hSQ003527	|| || hSQ003527 || XM_373881 || hypothetical LOC388727 || LOC388727 || || 388727 || || hSQ003527 || || || hHR017324::hHR017324 || 389255	-2.15	-2.22
hSQ024328	|| Hs.528606 || hSQ024328 || XM_372693 || similar to 27 kDa Golgi SNARE protein (Golgi SNAP receptor complex member 2) (Membrin) || LOC390846 || || 390846 || || hSQ024328 || || || hHR026633::hHR026633 || 366191	2.01	1.9
hSQ012043	|| Hs.568108 || hSQ012043 || AL713776 || hypothetical protein DKFZp434L192 || DKFZp434L192 || || 222029 || || hSQ012043 || || || hHR027146::hHR027146 || 337193	-0.94	-1.07
hSQ039331	|| Hs.374588 || hSQ039331 || NM_000985 || Ribosomal protein L17::ribosomal protein L17 || RPL17 || || 6139 || || hSQ039331 || || || hHR013153::hHR013153 || 333494	-2.66	-2.9
hSQ014757	|| Hs.57710 || hSQ014757 || || Fibroblast growth factor 8 (androgen-induced) || FGF8 || || 2253 || || hSQ014757 || || || hHC018985::hHC018985 || 326693	0.62	0.3
hSQ019444	|| || hSQ019444 || XM_496270 || similar to FLJ46363 protein || LOC440485 || || 440485 || || hSQ019444 || || || hHR029453::hHR029453 || 361883	-0.32	-0.83
hSQ012065	|| Hs.546584 || hSQ012065 || U21556 || integral membrane glycoprotein-like || LOC166994::U21556 || || 166994::729915 || || hSQ012065 || || || hHR030127::hHR030127 || 379149	0.57	-0.4
hSQ023457	|| || hSQ023457 || XM_378805 || hypothetical LOC400701 || LOC400701 || || 400701 || || hSQ023457 || || || hHR005629::hHR005629 || 330641	-0.42	-0.83
hSQ016038	|| Hs.631666::Hs.474116 || hSQ016038 || AK097082 || TPTE pseudogene::TPTE pseudogene || psiTPTE22 || || 387590 || || hSQ016038 || || || hHR030187::hHR030187 || 383295	-0.68	-0.82
hSQ021541	|| Hs.374076 || hSQ021541 || || Adenylate cyclase 10 pseudogene::adenylate cyclase 10 pseudogene::hypothetical protein FLJ11236 || LOC221442::FLJ11236 || || 221442::56008 || || hSQ021541 || || || hHR009534::hHR009534 || 374553	3.215	4.25
hSQ020350	|| || hSQ020350 || XM_495912 || ribosomal protein S6 pseudogene 1 || RPS6P1 || || 440086 || || hSQ020350 || || || hHR025902::hHR025902 || 371179	-3.035	-2.33
hSQ004737	|| Hs.421608 || hSQ004737 || NM_001959 || Eukaryotic translation elongation factor 1 beta 2::eukaryotic translation elongation factor 1 beta 2 || EEF1B2 || || 1933 || || hSQ004737 || || || hHR015778::hHR015778 || 406344	-1.155	-0.49
hSQ023898	|| Hs.418123::Hs.690450 || hSQ023898 || AJ851862 || Cathepsin L-like 3::cathepsin L-like protein || HCTSL-s || || 392360 || || hSQ023898 || || || hHR016447::hHR016447 || 382189	-1.395	-0.78
hSQ023350	|| Hs.12509 || hSQ023350 || AL832569 || Hypothetical LOC92973::hypothetical LOC92973 || LOC92973 || || 92973 || || hSQ023350 || || || hHR009263::hHR009263 || 411023	1.565	1.87
hSQ003602	|| Hs.660487 || hSQ003602 || || zinc finger protein 720 || ZNF720 || || 124411 || || hSQ003602 || || || hHC032038::hHC032038 || 403102	-1.155	-0.85
hSQ041601	|| || hSQ041601 || XM_376160 || similar to RIKEN cDNA 5330401P04 || LOC401026 || || 401026 || || hSQ041601 || || || hHR014654::hHR014654 || 337998	-1.245	-1.58
hSQ020410	|| Hs.458644 || hSQ020410 || || R3H domain and coiled-coil containing 1::R3H domain and coiled-coil containing 1 || R3HCC1 || || 203069 || || hSQ020410 || || || hHC018032::hHC018032 || 386305	-0.945	-0.69
hSQ007337	|| Hs.505946 || hSQ007337 || || Glutamate receptor interacting protein 1::glutamate receptor interacting protein 1 || GRIP1 || || 23426 || || hSQ007337 || || || hHC011904::hHC011904 || 413082	0.665	0.73
hSQ017362	|| Hs.610084 || hSQ017362 || || Hippocampus abundant transcript-like 2::hippocampus abundant transcript-like 2 || HIATL2 || || 84278 || || hSQ017362 || || || hHC032149::hHC032149 || 327010	0.265	0.14
hSQ032561	|| || hSQ032561 || XM_497615 || hypothetical LOC441843 || LOC441843 || || 441843 || || hSQ032561 || || || hHR024101::hHR024101 || 368716	-0.285	-0.6
hSQ026742	|| || hSQ026742 || || || || || || || hSQ026742 || || || hHA037734::hHA037734 || 375835	-0.035	-0.49
hSQ028659	|| Hs.55977 || hSQ028659 || NM_032770 || Hypothetical LOC84856::hypothetical LOC84856 || LOC84856 || || 84856 || || hSQ028659 || || || hHR026030::hHR026030 || 342278	0.685	0.72
hSQ015320	|| Hs.112423 || hSQ015320 || BC073840 || Hypothetical protein DKFZp586I1420::hypothetical protein DKFZp586I1420 || DKFZp586I1420::DKFZP586I1420 || || 222161 || || hSQ015320 || || || hHR014856::hHR014856 || 414269	2.945	3.29
hSQ028705	|| Hs.591810 || hSQ028705 || || Glycosylphosphatidylinositol specific phospholipase D1::glycosylphosphatidylinositol specific phospholipase D1 || GPLD1 || || 2822 || || hSQ028705 || || || hHA036405::hHA036405 || 399390	-0.53	-0.02
hSQ015153	|| Hs.598551::Hs.605380::Hs.640302 || hSQ015153 || || Hypothetical protein LOC286025::KIAA1549::KIAA1549 || LOC286025::KIAA1549 || || 286025::57670 || || hSQ015153 || || || hHR025087::hHR025087 || 382205	1.94	2.1
hSQ001177	|| Hs.591361 || hSQ001177 || M62895 || annexin A2 pseudogene 3 || ANXA2P3 || || 305 || || hSQ001177 || || || hHR024650::hHR024650 || 335595	-0.89	-0.74
hSQ041191	|| Hs.143845 || hSQ041191 || || Chromosome 14 open reading frame 48 || C14orf48 || || 256369 || || hSQ041191 || || || hHC025995::hHC025995 || 344235	-0.38	-0.35
hSQ032270	|| Hs.445315 || hSQ032270 || || Hypothetical protein FLJ39653 || FLJ39653 || || 202020 || || hSQ032270 || || || hHC029439::hHC029439 || 347299	0.27	-0.35
hSQ005880	|| || hSQ005880 || XM_497907 || similar to mKIAA1114 protein || LOC442072 || || 442072 || || hSQ005880 || || || hHR021717::hHR021717 || 398971	0.24
hSQ031945	|| Hs.479223 || hSQ031945 || || Transmembrane anterior posterior transformation 1::transmembrane anterior posterior transformation 1 || TAPT1 || || 202018 || || hSQ031945 || || || hHA032676::hHA032676 || 415813	-1.01
hSQ031747	|| || hSQ031747 || ncRNA_mir-138-2_13 || UCSC_hg16 || ncRNA_mir-138-2_13 || || || || hSQ031747 || || || hHO047843::hHO047843 || 410779	-0.15	-0.1
hSQ009380	|| || hSQ009380 || || || || || || || hSQ009380 || || || hHA036232::hHA036232 || 357246	0.34	-0.09
hSQ008037	|| || hSQ008037 || XM_371645 || similar to 40S ribosomal protein S10 || LOC389127 || || 389127 || || hSQ008037 || || || hHR027993::hHR027993 || 395794	-0.88	-1.58
hSQ023235	|| || hSQ023235 || EST_AA496957 || AA496957_Exon1_60 || EST_AA496957 || || || || hSQ023235 || || || hHE040801::hHE040801 || 333993	3.45	3.44
hSQ016456	|| || hSQ016456 || XM_068889 || similar to eukaryotic translation initiation factor 3, subunit 12 || LOC134505 || || 134505 || || hSQ016456 || || || hHR024355::hHR024355 || 381235	-2.655	-3.1
hSQ027087	|| Hs.585084::Hs.591146 || hSQ027087 || || Antagonist of mitotic exit network 1 homolog (S. cerevisiae)::antagonist of mitotic exit network 1 homolog (S. cerevisiae)::Antagonist of mitotic exit network 1 homolog (S. cerevisiae) || AMN1 || || 196394 || || hSQ027087 || || || hHC004820::hHC004820 || 391784	-1.395	-1.18
hSQ011827	|| || hSQ011827 || || || || || || || hSQ011827 || || || hHA038657::hHA038657 || 364789	-1.535	-1.4
hSQ008028	|| Hs.364045 || hSQ008028 || || ATPase, H+ transporting, lysosomal accessory protein 1-like::ATPase, H+ transporting, lysosomal accessory protein 1-like || ATP6AP1L || || 92270 || || hSQ008028 || || || hHC008883::hHC008883 || 346625	-0.475	-0.66
hSQ026936	|| Hs.592770::Hs.654869 || hSQ026936 || || CDNA clone IMAGE:4794950::FLJ35348::Bromodomain containing 3 || FLJ35348 || || 266655 || || hSQ026936 || || || hHC026245::hHC026245 || 331445	-0.435	-0.17
hSQ009347	|| Hs.61581 || hSQ009347 || || RhoA/RAC/CDC42 exchange factor::RhoA/RAC/CDC42 exchange factor || GEFT || || 115557 || || hSQ009347 || || || hHA040657::hHA040657 || 329153	0.385	0.23
hSQ001206	|| || hSQ001206 || XM_373671 || nuclear pore complex interacting protein pseudogene || LOC613037::XM_373671 || || 613037::388231 || || hSQ001206 || || || hHR029038::hHR029038 || 404898	-0.465	-0.22
hSQ032498	|| Hs.492208 || hSQ032498 || || Nibrin::nibrin || NBN || || 4683 || || hSQ032498 || || || hHA035313::hHA035313 || 393931	-2.915	-2.29
hSQ014007	|| Hs.595774 || hSQ014007 || || hypothetical protein LOC283680 || LOC283680 || || 283680 || || hSQ014007 || || || hHC015522::hHC015522 || 372841	2.025	2.49
hSQ044439	|| || hSQ044439 || EST_AA464134 || AA464134_Exon1_237 || EST_AA464134 || || || || hSQ044439 || || || hHE040918::hHE040918 || 407343	3.855	4.02
hSQ022781	|| || hSQ022781 || XM_059256 || hypothetical LOC128499 || LOC128499 || || 128499 || || hSQ022781 || || || hHR020521::hHR020521 || 326777	-0.545	-0.74
hSQ033717	|| Hs.408191 || hSQ033717 || AK056746 || Hypothetical LOC158572::hypothetical LOC158572 || LOC158572 || || 158572 || || hSQ033717 || || || hHR011495::hHR011495 || 410484	1.455	1.16
hSQ040747	|| || hSQ040747 || AL133616 || putative acid phosphatase || LOC114135 || || 114135 || || hSQ040747 || || || hHR007008::hHR007008 || 413755	-3.12	-1.89
hSQ032684	|| Hs.364045 || hSQ032684 || AK022625 || ATPase, H+ transporting, lysosomal accessory protein 1-like::ATPase, H+ transporting, lysosomal accessory protein 1-like || ATP6AP1L || || 92270 || || hSQ032684 || || || hHR012504::hHR012504 || 416951	0.76	1.56
hSQ030047	|| Hs.370450::Hs.696258 || hSQ030047 || || hypothetical protein LOC286161::Hypothetical protein LOC286161 || LOC286161 || || 286161 || || hSQ030047 || || || hHC008640::hHC008640 || 413896	0.93	1.4
hSQ002617	|| || hSQ002617 || XM_372679 || similar to Cleavage and polyadenylation specificity factor, 30 kDa subunit (CPSF 30 kDa subunit) (NS1 effector domain-binding protein 1) (Neb-1) (No arches homolog) || LOC390812 || || 390812 || || hSQ002617 || || || hHR021707::hHR021707 || 411751	0.17	0.52
hSQ000198	|| || hSQ000198 || XM_084445 || similar to centaurin, gamma-like family, member 1; ARF GTPase-activating protein; Em:AC012044.1 || LOC143158 || || 143158 || || hSQ000198 || || || hHR030628::hHR030628 || 359514	-0.09	0.15
hSQ033010	|| Hs.632686 || hSQ033010 || || Chromosome 9 open reading frame 102 || C9orf102 || || 56959 || || hSQ033010 || || || hHC010256::hHC010256 || 385471	0.38	0.56
hSQ026185	|| || hSQ026185 || || RNA, U73 small nucleolar || RNU73 || || 8944 || || hSQ026185 || || || hHR013210::hHR013210 || 402890	-5.24	-5.2
hSQ019797	|| Hs.412355 || hSQ019797 || || LAG1 homolog, ceramide synthase 1::growth differentiation factor 1 || GDF1 || || 2657 || || hSQ019797 || || || hHC013611::hHC013611 || 345113	1.43	1.31
hSQ001447	|| Hs.585319 || hSQ001447 || XM_497472 || similar to hypothetical protein DKFZp434I1020::hypothetical protein DKFZp434I1020 || LOC441735::DKFZp434I1020::C15orf51 || || 441735::196968 || || hSQ001447 || || || hHR029403::hHR029403 || 349358	0.12	-1.79e-09
hSQ033660	|| || hSQ033660 || EST_AA664350 || AA664350_Exon1_132 || EST_AA664350 || || || || hSQ033660 || || || hHE040791::hHE040791 || 344930	1.4	1.25
hSQ008069	|| Hs.664469 || hSQ008069 || || tubulin, alpha 4 || TUBA4::TUBA4B || || 80086 || || hSQ008069 || || || hHC019161::hHC019161 || 395498	-0.55	-0.76
hSQ040065	|| || hSQ040065 || AF001689.1::AF001689 || || AF001689 || || 26773 || || hSQ040065 || || || hHR021829::hHR021829 || 331286	-3.15	-3.37
hSQ032146	|| || hSQ032146 || || || || || || || hSQ032146 || || || hHA032963::hHA032963 || 411531	-2.16	-2.4
hSQ035708	|| Hs.632473::Hs.647760 || hSQ035708 || AB046834 || KIAA1614 || KIAA1614 || || 57710 || || hSQ035708 || || || hHR022955::hHR022955 || 412773	-0.51	-0.77
hSQ012092	|| || hSQ012092 || || || || || || || hSQ012092 || || || hHA038585::hHA038585 || 362604	-0.77	-1.03
hSQ036848	|| || hSQ036848 || XM_496437 || similar to PROHIBITIN (B-CELL RECEPTOR ASSOCIATED PROTEIN 32) (BAP 32) || LOC440719 || || 440719 || || hSQ036848 || || || hHR026404::hHR026404 || 359644	-1.56	-1.93
hSQ019524	|| || hSQ019524 || XM_498879 || LOC440826 || LOC440826 || || 440826 || || hSQ019524 || || || hHR025106::hHR025106 || 338522	-0.47	-0.86
hSQ037066	|| || hSQ037066 || XM_047083 || hypothetical gene LOC92755 || LOC92755 || || 92755 || || hSQ037066 || || || hHR031722::hHR031722 || 373416	3.71	3.01
hSQ015759	|| Hs.170835 || hSQ015759 || AF319573 || Three prime repair exonuclease 2::HAUS augmin-like complex, subunit 7 || TREX2 || || 11219 || || hSQ015759 || || || hHR024429::hHR024429 || 398723	0.59
hSQ024113	|| Hs.558428 || hSQ024113 || || WNT1 inducible signaling pathway protein 3::WNT1 inducible signaling pathway protein 3 || WISP3 || || 8838 || || hSQ024113 || || || hHC003216::hHC003216 || 415305	-1.2
hSQ031429	|| Hs.594149 || hSQ031429 || AK092518 || Hypothetical protein LOC283378::hypothetical protein LOC283378 || LOC283378 || || 283378 || || hSQ031429 || || || hHR008242::hHR008242 || 401976	2.745	2.69
hSQ007816	|| Hs.436505::Hs.643569::Hs.700782 || hSQ007816 || BC004487 || GRIP and coiled-coil domain containing 2::hypothetical protein MGC10701 || MGC10701 || || 84744 || || hSQ007816 || || || hHR023849::hHR023849 || 366320	-0.695	-0.78
hSQ011324	|| Hs.43812 || hSQ011324 || || Syntaxin 10::syntaxin 10 || STX10 || || 8677 || || hSQ011324 || || || hHC020048::hHC020048 || 387055	1.695	1.58
hSQ017482	|| Hs.8517::Hs.144011 || hSQ017482 || U59752 || cytohesin 2::pleckstrin homology, Sec7 and coiled-coil domains 2-like::Cytohesin 2 || CYTH2::PSCD2L || || 9266::9224 || || hSQ017482 || || || hHR016588::hHR016588 || 353681	-0.815	-1.22
hSQ015565	|| Hs.47062 || hSQ015565 || || Polymerase (RNA) II (DNA directed) polypeptide I, 14.5kDa::polymerase (RNA) II (DNA directed) polypeptide I, 14.5kDa || POLR2I || || 5438 || || hSQ015565 || || || hHC024217::hHC024217 || 332724	-1.575	-2.08
hSQ009163	|| Hs.46551 || hSQ009163 || XM_172389 || Transcribed locus, moderately similar to XP_859827.1 PREDICTED: similar to Tryptophan-rich protein (Congenital heart disease 5 protein) isoform 2 [Canis familiaris]::Similar to Tryptophan-rich protein (Congenital heart disease 5 protein) || LOC256085 || || 256085 || || hSQ009163 || || || hHR010835::hHR010835 || 408786	-2.575	-3.14
hSQ015578	|| || hSQ015578 || XM_371009 || chromosome 17 open reading frame 100 || C17orf100 || || 388327 || || hSQ015578 || || || hHR016730::hHR016730 || 341165	0.125	-0.48
hSQ031063	|| Hs.533756 || hSQ031063 || || Taste receptor, type 2, member 10 || TAS2R10 || || 50839 || || hSQ031063 || || || hHC012370::hHC012370 || 401729	-0.925	-0.88
hSQ001539	|| Hs.559245::Hs.648395 || hSQ001539 || AK124516 || hypothetical protein LOC339047::Hypothetical protein LOC339047 || LOC339047 || || 339047 || || hSQ001539 || || || hHR031857::hHR031857 || 393189	-0.665	-0.64
hSQ036737	|| Hs.442781 || hSQ036737 || BC047078 || SGT1, suppressor of G2 allele of SKP1 like 1 (S. cerevisiae)::SGT1, suppressor of G2 allele of SKP1 like 1 (S. cerevisiae) || SUGT1L1 || || 283507 || || hSQ036737 || || || hHR020144::hHR020144 || 387160	-0.125	0.09
hSQ020076	|| Hs.525013 || hSQ020076 || XM_378859 || hypothetical gene supported by BC031250 || LOC400751 || || 400751 || || hSQ020076 || || || hHR029559::hHR029559 || 345353	-0.805	-0.91
hSQ010025	|| Hs.559386 || hSQ010025 || || Hypothetical protein LOC285286::hypothetical protein LOC285286 || LOC285286 || || 285286 || || hSQ010025 || || || hHC014893::hHC014893 || 334030	-0.805
hSQ013969	|| || hSQ013969 || XM_496528 || similar to 40S ribosomal protein S15a || LOC440828 || || 440828 || || hSQ013969 || || || hHR028568::hHR028568 || 388853	-2.685	-2.76
hSQ014311	|| || hSQ014311 || NM_032318 || hippocampus abundant transcript-like 2 || HIATL2 || || 84278 || || hSQ014311 || || || hHR028932::hHR028932 || 415156	-0.3	-0.47
hSQ035633	|| || hSQ035633 || XM_374272 || hypothetical LOC389666 || LOC389666 || || 389666 || || hSQ035633 || || || hHR024482::hHR024482 || 342060	-0.34	-0.76
hSQ043416	|| Hs.654994 || hSQ043416 || || hypothetical locus LOC338799::Hypothetical locus LOC338799 || LOC338799 || || 338799 || || hSQ043416 || || || hHC021842::hHC021842 || 337942	0.08	-0.48
hSQ021751	|| Hs.441287 || hSQ021751 || BC029544 || Nudix (nucleoside diphosphate linked moiety X)-type motif 9 pseudogene 1::nudix (nucleoside diphosphate linked moiety X)-type motif 9 pseudogene 1 || NUDT9P1 || || 119369 || || hSQ021751 || || || hHR007771::hHR007771 || 378085	-0.1	0.36
hSQ008301	|| || hSQ008301 || XM_499450 || similar to postmeiotic segregation increased 2-like 5 || LOC442705 || || 442705 || || hSQ008301 || || || hHR028427::hHR028427 || 412547	-1.6	-1.33
hSQ030906	|| || hSQ030906 || XM_375174 || hypothetical gene supported by BC037839 || LOC400340 || || 400340 || || hSQ030906 || || || hHR031026::hHR031026 || 376594	1.18	1.14
hSQ033392	|| || hSQ033392 || || UCSC_hg16 || LOC441244 || || 441244 || || hSQ033392 || || || hHO047684::hHO047684 || 387520	-1.42	-1.7
hSQ002216	|| Hs.409730 || hSQ002216 || BC033564 || Hypothetical LOC285593::hypothetical LOC285593 || LOC285593 || || 285593 || || hSQ002216 || || || hHR023188::hHR023188 || 354910	-0.52	-0.85
hSQ039502	|| || hSQ039502 || || || || || || || hSQ039502 || || || hHA033016::hHA033016 || 354567	-0.7	-1.05
hSQ002448	|| Hs.553572 || hSQ002448 || NM_138331 || Ribonuclease, RNase A family, 8 || RNASE8 || || 122665 || || hSQ002448 || || || hHR023651::hHR023651 || 410995	-1.06	-1.52
hSQ011318	|| || hSQ011318 || || || || || || || hSQ011318 || || || hHA034282::hHA034282 || 408027	-0.67	-1.22
hSQ010213	|| Hs.647811 || hSQ010213 || || FLJ42986 protein || FLJ42986 || || 389012 || || hSQ010213 || || || hHC019307::hHC019307 || 412150	-0.73
hSQ007863	|| Hs.632005::Hs.575337 || hSQ007863 || AK074567 || similar to AI661453 protein || FLJ90086::AK074567 || || 389389::647024 || || hSQ007863 || || || hHR019308::hHR019308 || 416617	-0.8
hSQ012809	|| || hSQ012809 || BCR/TCR_IGHJ6 || BCR/TCR^IGHJ6||F||J00256||3||Immunoglobulin_0 || BCR/TCR_IGHJ6 || || || || hSQ012809 || || || hHO045086::hHO045086 || 338338	-0.92	-0.98
hSQ023731	|| || hSQ023731 || XM_497242 || similar to Cathepsin L precursor (Major excreted protein) (MEP) || LOC118945 || || 118945 || || hSQ023731 || || || hHR028621::hHR028621 || 335265	-1.09	-0.59
hSQ022030	|| Hs.632503::Hs.647777 || hSQ022030 || AK055963 || hypothetical protein FLJ31401 || RP4-621O15.2 || || 200107 || || hSQ022030 || || || hHR010093::hHR010093 || 333251	-2.76	-2.74
hSQ015910	|| Hs.568189 || hSQ015910 || XM_496062 || similar to GM88 autoantigen isoform c || LOC440266 || || 440266 || || hSQ015910 || || || hHR029159::hHR029159 || 409665	2.53	2.47
hSQ033118	|| Hs.493716 || hSQ033118 || BC038293 || Phosphatase and tensin homolog pseudogene 1::phosphatase and tensin homolog pseudogene 1 || PTENP1 || || 11191 || || hSQ033118 || || || hHR030015::hHR030015 || 348169	1.195	1.1
hSQ008621	|| || hSQ008621 || XM_498027 || similar to hypothetical protein Y50E8A.m - Caenorhabditis elegans || LOC442145 || || 442145 || || hSQ008621 || || || hHR029149::hHR029149 || 329196	0.995	0.54
hSQ033603	|| Hs.554030 || hSQ033603 || || hypothetical protein LOC284570 || LOC284570 || || 284570 || || hSQ033603 || || || hHC019908::hHC019908 || 415952	-0.215	-0.16
hSQ009329	|| Hs.380178 || hSQ009329 || || orphan short-chain dehydrogenase / reductase || SDR-O || || 121214 || || hSQ009329 || || || hHC020082::hHC020082 || 377343	-0.015	-0.52
hSQ007691	|| || hSQ007691 || XM_378824 || hypothetical LOC400729 || LOC400729 || || 400729 || || hSQ007691 || || || hHR029627::hHR029627 || 410008	-0.065	-0.17
hSQ021192	|| || hSQ021192 || XM_498641 || hypothetical gene supported by BC019717 || LOC440360 || || 440360 || || hSQ021192 || || || hHR031655::hHR031655 || 410502	-0.025	-0.19
hSQ030730	|| Hs.597078 || hSQ030730 || || Hypothetical protein LOC256273::hypothetical protein LOC256273 || LOC256273 || || 256273 || || hSQ030730 || || || hHR009762::hHR009762 || 372836	0.995	1.63
hSQ037979	|| Hs.553612 || hSQ037979 || XM_089281 || chromosome 1 open reading frame 184 || C1orf184 || || 149281 || || hSQ037979 || || || hHR016058::hHR016058 || 340171	-0.745	-0.65
hSQ042831	|| || hSQ042831 || AJ576279.1::AJ576279 || DNM1 duplicon 15 cluster || DNM1DN15@ || || 387550 || || hSQ042831 || || || hHR031880::hHR031880 || 391387	0.605	0.49
hSQ006521	|| Hs.352602 || hSQ006521 || AK056304 || Similar to hCG1996578::hypothetical protein LOC147299 || LOC147299 || || 147299 || || hSQ006521 || || || hHR024166::hHR024166 || 404100	-0.865	-1.03
hSQ012683	|| || hSQ012683 || || RNA, U17D small nucleolar || snRNA_U17_87::SNHG3 || || 8420 || || hSQ012683 || || || hHA032405::hHA032405 || 364069	-0.605	-0.81
hSQ035958	|| Hs.567053 || hSQ035958 || XM_376843 || hypothetical LOC401510 || LOC401510::XM_376843 || || 401510::653444 || || hSQ035958 || || || hHR031191::hHR031191 || 345634	-0.795	-1.06
hSQ014382	|| || hSQ014382 || XM_498557 || LOC440123 || LOC440123 || || 440123 || || hSQ014382 || || || hHR031142::hHR031142 || 341256	-1.095	-0.27
hSQ034032	|| Hs.595347 || hSQ034032 || || Hypothetical protein LOC90110::hypothetical protein LOC90110 || LOC90110 || || 90110 || || hSQ034032 || || || hHC004073::hHC004073 || 366802	1.665	1.99
hSQ031097	|| || hSQ031097 || || || || || || || hSQ031097 || || || hHA035010::hHA035010 || 371925	-1.715	-1.5
hSQ000586	|| Hs.7277 || hSQ000586 || AK023593 || Peroxisomal biogenesis factor 3::peroxisomal biogenesis factor 3::hypothetical protein LOC153914 || PEX3::LOC153914 || || 8504::153914 || || hSQ000586 || || || hHR024881::hHR024881 || 367795	1.395	1.16
hSQ029365	|| Hs.22270 || hSQ029365 || || Chromosome 11 open reading frame 69 || C11orf69 || || 120196 || || hSQ029365 || || || hHC008521::hHC008521 || 328307	1.265	0.97
hSQ038606	|| Hs.632152::Hs.656375 || hSQ038606 || BX537685 || hypothetical protein DKFZp686O24166::Hypothetical protein DKFZp686O24166 || DKFZp686O24166 || || 374383 || || hSQ038606 || || || hHR007910::hHR007910 || 340926	2.315	1.81
hSQ024859	|| Hs.256587 || hSQ024859 || || pygopus homolog 1 (Drosophila) || PYGO1 || || 26108 || || hSQ024859 || || || hHC014262::hHC014262 || 373043	0.03	-0.5
hSQ041608	|| || hSQ041608 || XM_372778 || similar to ribosomal protein S15a || LOC391035 || || 391035 || || hSQ041608 || || || hHR029722::hHR029722 || 403778	-2.99	-2.98
hSQ032008	|| Hs.595347 || hSQ032008 || BC042012 || Hypothetical protein LOC90110::hypothetical protein LOC90110 || LOC90110 || || 90110 || || hSQ032008 || || || hHR004072::hHR004072 || 358622	1.82	1.92
hSQ041165	|| || hSQ041165 || XM_497912 || similar to rhomboid family 1 || LOC131973 || || 131973 || || hSQ041165 || || || hHR027008::hHR027008 || 390624	0.94	0.71
hSQ004377	|| || hSQ004377 || XM_498840 || LOC440745 || LOC440745 || || 440745 || || hSQ004377 || || || hHR030662::hHR030662 || 340549	-0.39	-0.56
hSQ031110	|| Hs.632842::Hs.651297 || hSQ031110 || XM_372274 || similar to Serine/threonine-protein kinase PRKX (Protein kinase PKX1) || LOC389906 || || 389906 || || hSQ031110 || || || hHR032209::hHR032209 || 329424	0	-0.5
hSQ026355	|| || hSQ026355 || EST_AA460826 || AA460826_Exon1_268 || EST_AA460826 || || || || hSQ026355 || || || hHE040964::hHE040964 || 388158	0.79	2.11
hSQ012645	|| || hSQ012645 || AC083873.3::AC083873 || family with sequence similarity 10, member A7 || FAM10A7 || || 155019 || || hSQ012645 || || || hHR029778::hHR029778 || 376852	-3.01	-2.2
hSQ000194	|| Hs.591117::Hs.433427 || hSQ000194 || NM_001021 || ribosomal protein S17::Ribosomal protein S17 || RPS17 || || 6218 || || hSQ000194 || || || hHR030076::hHR030076 || 358733	-2.35	-2
hSQ026825	|| Hs.515048 || hSQ026825 || || Adaptor-related protein complex 4, beta 1 subunit::adaptor-related protein complex 4, beta 1 subunit || AP4B1 || || 10717 || || hSQ026825 || || || hHC005457::hHC005457 || 394391	1.27	1.47
hSQ007091	|| || hSQ007091 || BCR/TCR_IGHV3/OR16-15 || BCR/TCR^IGHV3/OR16-15||P||L25546||2||Immunoglobulin_15 || BCR/TCR_IGHV3/OR16-15 || || || || hSQ007091 || || || hHO045131::hHO045131 || 412083	-0.71	-0.73
hSQ040226	|| || hSQ040226 || XM_497674 || similar to calreticulin, like 2 || LOC441884 || || 441884 || || hSQ040226 || || || hHR013090::hHR013090 || 404685	1	0.89
hSQ035440	|| Hs.400431::Hs.658200 || hSQ035440 || NM_178037 || Transcribed locus::ELKS/RAB6-interacting/CAST family member 1::ELKS/RAB6-interacting/CAST family member 1 || ERC1 || || 23085 || || hSQ035440 || || || hHR013297::hHR013297 || 329104	3.87	3.71
hSQ037563	|| || hSQ037563 || ncRNA_mir-150_1 || UCSC_hg16 || ncRNA_mir-150_1 || || || || hSQ037563 || || || hHO047855::hHO047855 || 410819	-0.43	-0.62
hSQ045489	|| Hs.554719 || hSQ045489 || NM_001001657 || olfactory receptor, family 2, subfamily Y, member 1 || OR2Y1 || || 134083 || || hSQ045489 || || || hHR006242::hHR006242 || 342757	-1.91	-2.11
hSQ024843	|| Hs.659158 || hSQ024843 || || CLR pseudogene::CLR pseudogene || LOC374443 || || 374443 || || hSQ024843 || || || hHC011616::hHC011616 || 412866	-0.71	-0.93
hSQ025045	|| || hSQ025045 || XM_497787 || similar to extensin-like protein || LOC441968 || || 441968 || || hSQ025045 || || || hHR025033::hHR025033 || 327077	0.47	0.12
hSQ031032	|| Hs.592566 || hSQ031032 || AL833381 || SAP30-like::hypothetical protein LOC56757 || LOC56757 || || 56757 || || hSQ031032 || || || hHR013438::hHR013438 || 401272	0.555	0.51
hSQ029615	|| Hs.489355 || hSQ029615 || AF147790 || Mucin 12, cell surface associated::mucin 12, cell surface associated || MUC12 || || 10071 || || hSQ029615 || || || hHR020273::hHR020273 || 367388	-0.795	-1.03
hSQ000631	|| || hSQ000631 || XM_371622 || similar to 60S ribosomal protein L23a || LOC389101 || || 389101 || || hSQ000631 || || || hHR030298::hHR030298 || 402674	-2.115	-2.49
hSQ036344	|| Hs.456507 || hSQ036344 || || KIAA0319-like::KIAA0319-like || KIAA0319L || || 79932 || || hSQ036344 || || || hHA036207::hHA036207 || 351038	2.165	1.56
hSQ014977	|| Hs.485910 || hSQ014977 || || Arginyl-tRNA synthetase 2, mitochondrial::arginyl-tRNA synthetase 2, mitochondrial || RARS2 || || 57038 || || hSQ014977 || || || hHA035987::hHA035987 || 409353	-0.315	0.36
hSQ033223	|| || hSQ033223 || || || XM_377926 || || 402245 || || hSQ033223 || || || hHR024663::hHR024664::hHR024664::hHR024663 || 344447	-0.365	-0.24
hSQ029504	|| Hs.7966 || hSQ029504 || || hypothetical protein FLJ11850::Ubiquitin specific peptidase 46 || FLJ11850 || || 64752 || || hSQ029504 || || || hHC019779::hHC019779 || 352163	0.665	0.74
hSQ043826	|| || hSQ043826 || X96651 || RNA, U52 small nuclear || RNU52 || || 26797 || || hSQ043826 || || || hHR016680::hHR016680 || 414583	-0.295	-0.28
hSQ038774	|| Hs.253050 || hSQ038774 || || || XM_376655 || || 402569 || || hSQ038774 || || || hHR025766::hHR025767::hHR025766::hHR025767 || 593973	-0.555	-0.88
hSQ037672	|| || hSQ037672 || XM_374735 || similar to Williams Beuren syndrome chromosome region 19 || LOC392730 || || 392730 || || hSQ037672 || || || hHR028179::hHR028179 || 347517	-0.585	-0.96
hSQ032145	|| || hSQ032145 || XM_497871 || similar to ARHQ protein || LOC442043 || || 442043 || || hSQ032145 || || || hHR030493::hHR030493 || 329062	-0.785	-1.26
hSQ024930	|| || hSQ024930 || EST_AA707755 || AA707755_Exon1_296 || EST_AA707755 || || || || hSQ024930 || || || hHE040844::hHE040844 || 389910	-1.775	-1.23
hSQ003338	|| || hSQ003338 || XM_208200 || similar to Heterogeneous nuclear ribonucleoprotein A1 (Helix-destabilizing protein) (Single-strand binding protein) (hnRNP core protein A1) (HDP-1) (Topoisomerase-inhibitor suppressed) || LOC284387 || || 284387 || || hSQ003338 || || || hHR030086::hHR030086 || 341846	1.38	2.11
hSQ003205	|| Hs.74375::Hs.696041 || hSQ003205 || || dishevelled, dsh homolog 1 (Drosophila)::Dishevelled, dsh homolog 1 (Drosophila) || DVL1 || || 1855 || || hSQ003205 || || || hHC032198::hHC032198 || 340695	1.36	1.19
hSQ043927	|| Hs.498348 || hSQ043927 || || FLJ43276 protein || FLJ43276 || || 388165 || || hSQ043927 || || || hHC029811::hHC029811 || 347811	0.8	1.58
hSQ024158	|| || hSQ024158 || XM_498622 || LOC440308 || LOC440308 || || 440308 || || hSQ024158 || || || hHR026376::hHR026376 || 414279	-0.94	-0.94
hSQ022451	|| || hSQ022451 || || || XM_378156 || || 402436 || || hSQ022451 || || || hHR026971::hHR026971::hHR026991::hHR026991 || 352243	-0.55	-0.89
hSQ039024	|| || hSQ039024 || XM_497894 || similar to heat shock 70kD protein binding protein || LOC344328 || || 344328 || || hSQ039024 || || || hHR028299::hHR028299 || 345565	-0.29	-0.61
hSQ038154	|| || hSQ038154 || XM_070277 || otoconin 90 || OC90 || || 137202 || || hSQ038154 || || || hHR020940::hHR020940 || 416775	-0.44
hSQ042241	|| || hSQ042241 || AC006070::AC006070.1 || keratin associated protein 4-1 || KRTAP4-1 || || 85292 || || hSQ042241 || || || hHR026425::hHR026425 || 331676	-0.01	-0.6
hSQ038256	|| || hSQ038256 || XM_379191 || hypothetical LOC401065 || LOC401065 || || 401065 || || hSQ038256 || || || hHR023920::hHR023920 || 360271	0.1	0.65
hSQ013415	|| || hSQ013415 || || tRNA::tRNA || TRNK::TRNA || || 4566::4553 || || hSQ013415 || || || hHR030893::hHR030893 || 361886	-0.24	0.23
hSQ029011	|| Hs.502072 || hSQ029011 || || Usher syndrome 1C (autosomal recessive, severe)::Usher syndrome 1C (autosomal recessive, severe) || USH1C || || 10083 || || hSQ029011 || || || hHA032478::hHA032478 || 374454	-0.17	0.09
hSQ010529	|| Hs.549598 || hSQ010529 || XM_371588 || **Similar to selenophosphate synthetase || LOC389069 || || 389069 || || hSQ010529 || || || hHR029923::hHR029923 || 380973	-0.05	-0.11
hSQ002369	|| Hs.148670 || hSQ002369 || || Rho-related BTB domain containing 1::Rho-related BTB domain containing 1 || RHOBTB1 || || 9886 || || hSQ002369 || || || hHA039729::hHA039729 || 394051	-0.23	-0.44
hSQ007156	|| Hs.50868 || hSQ007156 || || Solute carrier family 22, member 18::solute carrier family 22, member 18 || SLC22A18 || || 5002 || || hSQ007156 || || || hHC018838::hHC018838 || 406682	0.15	-0.55
hSQ006296	|| Hs.17170 || hSQ006296 || || G protein-coupled receptor 4::G protein-coupled receptor 4 || GPR4 || || 2828 || || hSQ006296 || || || hHC019015::hHC019015 || 383737	-0.09
hSQ024999	|| Hs.370522 || hSQ024999 || || Butyrophilin, subfamily 2, member A3 || BTN2A3 || || 54718 || || hSQ024999 || || || hHC025045::hHC025045 || 327147	0.14	1.02
hSQ000837	|| || hSQ000837 || XM_498722 || LOC440537 || LOC440537 || || 440537 || || hSQ000837 || || || hHR019329::hHR019329 || 397650	-0.7	-0.1
hSQ018252	|| || hSQ018252 || XM_498499 || LOC440008 || LOC440008 || || 440008 || || hSQ018252 || || || hHR024667::hHR024667 || 377601	-1.4	-1.22
hSQ029317	|| Hs.606310::Hs.645112 || hSQ029317 || || FLJ44715 gene product || FLJ44715 || || 386671 || || hSQ029317 || || || hHC011987::hHC011987 || 408550	-1.83	-1.73
hSQ011462	|| Hs.546868::Hs.694739 || hSQ011462 || NM_006985 || nuclear pore complex interacting protein::Nuclear pore complex interacting protein || NPIP || || 9284 || || hSQ011462 || || || hHR031641::hHR031641 || 396737	-0.53	-0.54
hSQ002990	|| || hSQ002990 || || similar to Interferon omega-1 precursor (Interferon alpha-II-1) || LOC392291 || || 392291 || || hSQ002990 || || || hHR031477::hHR031477 || 328266	-1.54	-1.58
hSQ041426	|| || hSQ041426 || XM_373599 || hypothetical LOC388001 || LOC388001 || || 388001 || || hSQ041426 || || || hHR013367::hHR013367 || 412015	-0.52	-0.59
hSQ013936	|| || hSQ013936 || XM_372638 || similar to ribosomal protein L10 || LOC390729 || || 390729 || || hSQ013936 || || || hHR021706::hHR021706 || 406621	-0.59	-0.72
hSQ041126	|| || hSQ041126 || XM_497456 || similar to 40S ribosomal protein S10 || LOC401817 || || 401817 || || hSQ041126 || || || hHR028401::hHR028401 || 394290	-1.77	-2.5
hSQ014614	|| || hSQ014614 || XM_374326 || hypothetical LOC389858 || LOC389858 || || 389858 || || hSQ014614 || || || hHR026808::hHR026808 || 416888	-0.73
hSQ039891	|| Hs.447602 || hSQ039891 || || hypothetical protein LOC115110 || LOC115110 || || 115110 || || hSQ039891 || || || hHR026162::hHR026162 || 337951	0.03	-0.33
hSQ023949	|| Hs.25892::Hs.616380 || hSQ023949 || || Chromosome 7 open reading frame 40::chromosome 7 open reading frame 40 || C7orf40 || || 285958 || || hSQ023949 || || || hHC026171::hHC026171 || 409557	2.015	2.14
hSQ034680	|| || hSQ034680 || XM_499009 || LOC441095 || LOC441095 || || 441095 || || hSQ034680 || || || hHR013395::hHR013395 || 346912	-1.655	-1.01
hSQ023797	|| Hs.534573 || hSQ023797 || BX647899 || Hypothetical protein LOC161527::Golgi autoantigen, golgin subfamily a-like pseudogene || LOC161527::PML || || 161527 || || hSQ023797 || || || hHR030193::hHR030193 || 330762	-1.125	-0.87
hSQ032357	|| Hs.419859 || hSQ032357 || AY363305 || Coiled-coil domain containing 144B::TL132-like::coiled-coil domain containing 144B || LOC162632::CCDC144B || || 162632::284047 || || hSQ032357 || || || hHR030126::hHR030126 || 371035	1.815	1.9
hSQ008476	|| || hSQ008476 || XM_498639 || LOC440357 || LOC440357 || || 440357 || || hSQ008476 || || || hHR016458::hHR016458 || 374218	-1.515	-1.47
hSQ021710	|| Hs.279008 || hSQ021710 || AK000177 || Minichromosome maintenance complex component 9::Chromosome 6 open reading frame 61::minichromosome maintenance complex component 9 || C6orf61::MCM9 || || 54844::254394 || || hSQ021710 || || || hHR006016::hHR006016 || 355103	0.455	0.37
hSQ031041	|| || hSQ031041 || XM_379025 || hypothetical LOC400877 || LOC400877 || || 400877 || || hSQ031041 || || || hHR016451::hHR016451 || 410987	0.045	-0.42
hSQ008989	|| Hs.559245::Hs.648395 || hSQ008989 || AK131084 || Hypothetical protein LOC339047 || AK131084::LOC399491 || || 399491 || || hSQ008989 || || || hHR028674::hHR028674 || 373128	-0.815	-0.76
hSQ044785	|| Hs.380240::Hs.121001 || hSQ044785 || NM_203448 || Hypothetical locus MGC21881::hypothetical locus MGC21881 || MGC21881 || || 389741 || || hSQ044785 || || || hHR031394::hHR031394 || 343813	-0.745	-0.99
hSQ041419	|| Hs.132262 || hSQ041419 || || Hypothetical LOC286359::hypothetical LOC286359 || hCG_2045089 || || 286359 || || hSQ041419 || || || hHC017822::hHC017822 || 338438	-0.355	-0.81
hSQ034959	|| Hs.567849 || hSQ034959 || XM_291095 || similar to glutamate receptor, ionotropic, N-methyl D-aspartate-like 1A isoform 1 || LOC339970 || || 339970 || || hSQ034959 || || || hHR030689::hHR030689 || 363729	-1.565	-1.52
hSQ025365	|| Hs.200738 || hSQ025365 || || Solute carrier family 38, member 6::solute carrier family 38, member 6 || SLC38A6 || || 145389 || || hSQ025365 || || || hHC003833::hHC003833 || 362304	-1.085	-1.41
hSQ007319	|| || hSQ007319 || || || || || || || hSQ007319 || || || hHA039023::hHA039023 || 410660	-0.37	-0.33
hSQ043666	|| Hs.91384::Hs.691402::Hs.659328 || hSQ043666 || AK054953 || Transcribed locus::hypothetical protein LOC200830 || LOC200830 || || 200830 || || hSQ043666 || || || hHR021662::hHR021662 || 337720	-0.33	-0.33
hSQ026075	|| Hs.192316::Hs.584829 || hSQ026075 || || Matrix metallopeptidase 23B::matrix metallopeptidase 23B || MMP23B || || 8510 || || hSQ026075 || || || hHR025786::hHR025785::hHR025786::hHR025785 || 643419	-0.1	-0.15
hSQ010063	|| || hSQ010063 || || || || || || || hSQ010063 || || || hHA040388::hHA040388 || 387394	0.07	-0.19
hSQ011173	|| Hs.515947 || hSQ011173 || BC086308 || neuroblastoma breakpoint family, member 1::Neuroblastoma breakpoint family, member 10::neuroblastoma breakpoint family, member 10 || NBPF1::NBPF10 || || 55672::440673 || || hSQ011173 || || || hHR029611::hHR029611 || 382536	-0.91	-0.31
hSQ001120	|| Hs.528817 || hSQ001120 || || Dispatched homolog 1 (Drosophila)::dispatched homolog 1 (Drosophila) || DISP1 || || 84976 || || hSQ001120 || || || hHC031448::hHC031448 || 388858	1.85	2.3
hSQ025607	|| Hs.82129 || hSQ025607 || || Carbonic anhydrase III, muscle specific::carbonic anhydrase III, muscle specific || CA3 || || 761 || || hSQ025607 || || || hHC005026::hHC005026 || 405437	-1.2	-0.77
hSQ009242	|| || hSQ009242 || || || XM_498029 || || 442147 || || hSQ009242 || || || hHR028845::hHR028844::hHR028845::hHR028844 || 389277	-0.84	-0.55
hSQ025604	|| Hs.561966 || hSQ025604 || AB095935 || ankyrin repeat domain 18A || ANKRD18A || || 253650 || || hSQ025604 || || || hHR025273::hHR025273 || 332128	-1.82	-1.72
hSQ040045	|| || hSQ040045 || XM_499151 || LOC441450 || LOC441450 || || 441450 || || hSQ040045 || || || hHR014038::hHR014038 || 407934	-1.01	-0.92
hSQ013913	|| || hSQ013913 || || || || || || || hSQ013913 || || || hHA036019::hHA036019 || 383450	-0.99	-0.96
hSQ005526	|| Hs.390736::Hs.664613 || hSQ005526 || AB053312 || CASP8 and FADD-like apoptosis regulator::amyotrophic lateral sclerosis 2 (juvenile) chromosome region, candidate 10::Amyotrophic lateral sclerosis 2 (juvenile) chromosome region, candidate 10 || ALS2CR10 || || 65072 || || hSQ005526 || || || hHR013162::hHR013162 || 406733	-1.01	-1.1
hSQ024660	|| || hSQ024660 || XM_499219 || LOC442069 || LOC442069 || || 442069 || || hSQ024660 || || || hHR024907::hHR024907 || 382005	-0.36	-0.5
hSQ022661	|| || hSQ022661 || XM_373636 || hypothetical LOC388140 || LOC388140 || || 388140 || || hSQ022661 || || || hHR013368::hHR013368 || 416504	-1.13	-1.27
hSQ003866	|| Hs.4749 || hSQ003866 || BC047623 || solute carrier family 4, sodium bicarbonate cotransporter, member 8::CDNA FLJ31660 fis, clone NT2RI2004410::hypothetical protein LOC283400 || SLC4A8::LOC283400 || || 9498::283400 || || hSQ003866 || || || hHR016688::hHR016688 || 386422	4.07	3.66
hSQ040199	|| || hSQ040199 || || || XM_379498 || || 401363 || || hSQ040199 || || || hHR015877::hHR015878::hHR015877::hHR015878 || 330971	-0.29	-0.87
hSQ018023	|| Hs.370140 || hSQ018023 || || helicase with zinc finger::Helicase with zinc finger::Hypothetical protein LOC284019 || HELZ::LOC284019 || || 9931::284019 || || hSQ018023 || || || hHR005224::hHR005224 || 358185	0.04	0.07
hSQ029449	|| || hSQ029449 || XM_379906 || similar to PMS5 homolog mismatch repair protein - human || LOC402577 || || 402577 || || hSQ029449 || || || hHR030772::hHR030772 || 355498	-1.335	-1.14
hSQ038412	|| || hSQ038412 || XM_375668 || hypothetical gene supported by AK093729; AK128780; BX647918; NM_198284 || LOC400724 || || 400724 || || hSQ038412 || || || hHR032067::hHR032067 || 351229	1.375	1.39
hSQ020372	|| Hs.381222 || hSQ020372 || XM_497648 || similar to Ankyrin-1 (Erythrocyte ankyrin) || LOC441869 || || 441869 || || hSQ020372 || || || hHR031970::hHR031970 || 342505	-0.255	-0.49
hSQ010840	|| || hSQ010840 || || || || || || || hSQ010840 || || || hHA036384::hHA036384 || 413102	0.155	-0.72
hSQ041383	|| Hs.319969 || hSQ041383 || BC039529 || hypothetical protein LOC285375 || LOC285375 || || 285375 || || hSQ041383 || || || hHR018778::hHR018778 || 402657	0.195	0.25
hSQ013353	|| || hSQ013353 || || || || || || || hSQ013353 || || || hHA038567::hHA038567 || 410292	-0.925	-0.86
hSQ041453	|| || hSQ041453 || || immunoglobulin kappa constant || IGKC || || 3514 || || hSQ041453 || || || hHO045189::hHO045189 || 395740	0.625	0.59
hSQ034478	|| Hs.355809 || hSQ034478 || XM_087225 || Male-specific lethal 3-like 2 (Drosophila)::male-specific lethal 3-like 2 (Drosophila) || MSL3L2 || || 151507 || || hSQ034478 || || || hHR010416::hHR010416 || 415311	-0.915	-1.28
hSQ043743	|| Hs.517453::Hs.596225 || hSQ043743 || || immunoglobulin lambda joining 3 || IGLJ3 || || 28831 || || hSQ043743 || || || hHC024461::hHC024461 || 362939	0.765	0.34
hSQ035286	|| || hSQ035286 || XM_372204 || similar to 40S ribosomal protein SA (p40) (34/67 kDa laminin receptor) (Colon carcinoma laminin-binding protein) (NEM/1CHD4) (Multidrug resistance-associated protein MGr1-Ag) || LOC389848 || || 389848 || || hSQ035286 || || || hHR030898::hHR030898 || 401482	-1.465	-1.1
hSQ014091	|| Hs.446102 || hSQ014091 || || furry homolog-like (Drosophila) || FRYL || || 23045 || || hSQ014091 || || || hHC001819::hHC001819 || 377829	1.435	1.48
hSQ038413	|| || hSQ038413 || XM_496841 || similar to hypothetical protein LOC349114 || LOC441186 || || 441186 || || hSQ038413 || || || hHR032004::hHR032004 || 415293	1.425	1.29
hSQ025894	|| || hSQ025894 || XM_497231 || similar to Cathepsin L, preproprotein || LOC441561 || || 441561 || || hSQ025894 || || || hHR028797::hHR028797 || 394897	-1.08	-0.67
hSQ020444	|| Hs.389638 || hSQ020444 || AK026938 || Hypothetical protein LOC100132181::Hypothetical gene supported by AL713796 || LOC389831 || || 389831 || || hSQ020444 || || || hHR026177::hHR026177 || 363441	1.55	1.87
hSQ037625	|| || hSQ037625 || || || || || || || hSQ037625 || || || hHA032976::hHA032976 || 416069	-1.47	-1.36
hSQ008749	|| || hSQ008749 || XM_372466 || hypothetical LOC390335 || LOC390335 || || 390335 || || hSQ008749 || || || hHR025531::hHR025531 || 378831	1.82	1.63
hSQ024229	|| || hSQ024229 || EST_AI500085 || AI500085_Exon1_32 || EST_AI500085 || || || || hSQ024229 || || || hHE040827::hHE040827 || 349232	0.57	0.77
hSQ042885	|| || hSQ042885 || || || XM_498502 || || 440018 || || hSQ042885 || || || hHR032242::hHR032243::hHR032240::hHR032241::hHR032243::hHR032242::hHR032241::hHR032240 || 386071	-0.53	-0.43
hSQ036903	|| || hSQ036903 || || similar to Filamin-C (Gamma-filamin) (Filamin-2) (Protein FLNc) (Actin-binding-like protein) (ABP-L) (ABP-280-like protein) || LOC392787::NC_000007 || || 392787::346643 || || hSQ036903 || || || hHR025098::hHR025098 || 374230	0.57	0.36
hSQ036974	|| || hSQ036974 || XM_371630 || ribosomal protein S27 pseudogene 4 || RPS27P4 || || 389112 || || hSQ036974 || || || hHR020601::hHR020601 || 395501	-0.56	-0.79
hSQ023567	|| Hs.485910 || hSQ023567 || || Arginyl-tRNA synthetase 2, mitochondrial::arginyl-tRNA synthetase 2, mitochondrial || RARS2 || || 57038 || || hSQ023567 || || || hHA032459::hHA032459 || 412321	-0.39	0.34
hSQ015201	|| Hs.546686 || hSQ015201 || XM_496814 || similar to Zinc finger CCCH-type domain containing protein 11A || LOC441155 || || 441155 || || hSQ015201 || || || hHR030110::hHR030110 || 339683	0.25	0.45
hSQ043867	|| Hs.406568 || hSQ043867 || || CDC10 cell division cycle 10 homolog (S. cerevisiae)-like::CDC10 cell division cycle 10 homolog (S. cerevisiae)-like || CDC10L || || 285961 || || hSQ043867 || || || hHC030348::hHC030348 || 416259	-0.13	-0.21
hSQ021731	|| Hs.183390 || hSQ021731 || || Zinc finger protein 613::zinc finger protein 613 || ZNF613 || || 79898 || || hSQ021731 || || || hHC018418::hHC018418 || 402133	0.1	0.56
hSQ026599	|| || hSQ026599 || XM_497315 || similar to heat shock 70kD protein binding protein || LOC390244 || || 390244 || || hSQ026599 || || || hHR028076::hHR028076 || 390163	-1.71	-0.94
hSQ035763	|| Hs.410678 || hSQ035763 || || Hypothetical protein LOC286071::hypothetical protein LOC286071 || LOC286071 || || 286071 || || hSQ035763 || || || hHR005233::hHR005233 || 329951	1.19	1.29
hSQ035987	|| || hSQ035987 || XM_375313 || similar to MGC9515 protein || LOC440481 || || 440481 || || hSQ035987 || || || hHR026480::hHR026480 || 386063	-1.64	-1.56
hSQ006095	|| || hSQ006095 || || || || || || || hSQ006095 || || || hHA034663::hHA034663 || 383512	-1.77	-1.85
hSQ033871	|| Hs.405028 || hSQ033871 || || Molybdenum cofactor sulfurase || MOCOS::PTHLH || || 55034 || || hSQ033871 || || || hHC019977::hHC019977 || 400491	-0.62	-0.72
hSQ029037	|| Hs.148078 || hSQ029037 || AK092390 || Ubiquitin protein ligase E3 component n-recognin 4::ubiquitin protein ligase E3 component n-recognin 4::hypothetical protein LOC148490 || UBR4::LOC148490 || || 23352::148490 || || hSQ029037 || || || hHR005155::hHR005155 || 380526	-1.65	-1.98
hSQ023689	|| Hs.456507 || hSQ023689 || || KIAA0319-like::KIAA0319-like || KIAA0319L || || 79932 || || hSQ023689 || || || hHC019384::hHC019384 || 353622	1.81	1.45
hSQ004411	|| || hSQ004411 || XM_499165 || hypothetical gene supported by AK024177 || LOC441468 || || 441468 || || hSQ004411 || || || hHR017630::hHR017630 || 338149	0.41	0.03
hSQ012226	|| || hSQ012226 || AC007455.7::AC007455 || keratin associated protein 1-4 || KRTAP1-4 || || 85298 || || hSQ012226 || || || hHR029142::hHR029142 || 371721	0.29	-0.38
hSQ034449	|| || hSQ034449 || XM_497092 || similar to Glutathione peroxidase 1 (GSHPx-1) (GPx-1) (Cellular glutathione peroxidase) || LOC441481 || || 441481 || || hSQ034449 || || || hHR030212::hHR030212 || 389155	-1.42	-2.22
hSQ020064	|| Hs.380682 || hSQ020064 || XM_374010 || hypothetical LOC389033 || LOC389033 || || 389033 || || hSQ020064 || || || hHR027724::hHR027724 || 353129	-1.36
hSQ011440	|| Hs.531089 || hSQ011440 || BC034618 || Hypothetical protein FLJ31306::hypothetical LOC379025 || FLJ31306 || || 379025 || || hSQ011440 || || || hHR007152::hHR007152 || 416125	-2.94	-2.24
hSQ040214	|| Hs.376691 || hSQ040214 || NM_175055 || histone 3, H2bb || HIST3H2BB || || 128312 || || hSQ040214 || || || hHR022137::hHR022137 || 395633	-2.55	-2.56
hSQ003516	|| || hSQ003516 || ncRNA_mir-92-1_6 || UCSC_hg16 || ncRNA_mir-92-1_6 || || || || hSQ003516 || || || hHO047959::hHO047959 || 379959	-4.61	-4.25
hSQ024768	|| || hSQ024768 || XM_371411 || similar to GNGT1 protein || LOC388819 || || 388819 || || hSQ024768 || || || hHR012703::hHR012703 || 382960	-1.975	-2.23
hSQ042080	|| Hs.633835 || hSQ042080 || AK095403 || hypothetical protein LOC284072 || LOC284072 || || 284072 || || hSQ042080 || || || hHR023050::hHR023050 || 406487	-0.535	-0.41
hSQ001836	|| || hSQ001836 || XM_495815 || similar to centaurin, gamma-like family, member 1; ARF GTPase-activating protein; Em:AC012044.1 || LOC439967 || || 439967 || || hSQ001836 || || || hHR031720::hHR031720 || 356970	0.005	0.15
hSQ018222	|| || hSQ018222 || || || || || || || hSQ018222 || || || hHA032373::hHA032373 || 399788	-0.835	0.49
hSQ013422	|| || hSQ013422 || XM_497713 || hypothetical LOC441908 || LOC441908 || || 441908 || || hSQ013422 || || || hHR027369::hHR027369 || 398793	-0.505	-0.45
hSQ020013	|| || hSQ020013 || XM_291627 || transmembrane protein 16M || TMEM16M || || 343531 || || hSQ020013 || || || hHR017312::hHR017312 || 389196	-0.615	-0.9
hSQ013387	|| || hSQ013387 || || Immunoglobulin heavy variable 1-69 || IGHV1-69 || || 28461 || || hSQ013387 || || || hHO045101::hHO045101 || 361636	-0.795	-1.31
hSQ028206	|| || hSQ028206 || XM_208554 || farnesyltransferase, CAAX box, alpha-like 1 || FNTAL1 || || 283226 || || hSQ028206 || || || hHR026805::hHR026805 || 400048	-1.275	-1.45
hSQ020992	|| || hSQ020992 || XM_292674 || similar to leucine-rich repeat-containing 3 || LOC342669 || || 342669 || || hSQ020992 || || || hHR024814::hHR024814 || 405029	-0.77	-1.04
hSQ004832	|| || hSQ004832 || XM_499020 || LOC441121 || LOC441121 || || 441121 || || hSQ004832 || || || hHR023708::hHR023708 || 386253	-0.9	-1.26
hSQ009843	|| Hs.370140 || hSQ009843 || || Helicase with zinc finger::Hypothetical protein LOC284019 || LOC284019 || || 284019 || || hSQ009843 || || || hHC005225::hHC005225 || 366431	0.02	0.09
hSQ032039	|| || hSQ032039 || || || || || || || hSQ032039 || || || hHA035038::hHA035038 || 401302	-0.34	-0.6
hSQ001499	|| Hs.599931 || hSQ001499 || AK093606 || Hypothetical protein LOC282997::hypothetical protein LOC282997 || LOC282997 || || 282997 || || hSQ001499 || || || hHR016382::hHR016382 || 338434	-0.18	-0.48
hSQ043279	|| || hSQ043279 || XM_497460 || similar to Golgi autoantigen, golgin subfamily A member 6 (Golgin linked to PML) (Golgin-like protein) || LOC441728 || || 441728 || || hSQ043279 || || || hHR021532::hHR021532 || 358843	0.07	0.02
hSQ016558	|| || hSQ016558 || XM_379717 || hypothetical gene supported by AJ421269; AL359612; NM_018715 || LOC401607 || || 401607 || || hSQ016558 || || || hHR029780::hHR029780 || 392447	1.33	1.83
hSQ031237	|| || hSQ031237 || || Immunoglobulin heavy variable 1-69 || IGHV1-69 || || 28461 || || hSQ031237 || || || hHO045098::hHO045098 || 336038	-1.2	-0.78
hSQ002312	|| || hSQ002312 || || || || || || || hSQ002312 || || || hHA040035::hHA040035 || 352327	-2.96	-2.9
hSQ016328	|| || hSQ016328 || ncRNA_mir-92-2_4 || UCSC_hg16 || ncRNA_mir-92-2_4 || || || || hSQ016328 || || || hHO047960::hHO047960 || 387837	-2.85	-2.83
hSQ035947	|| Hs.534774 || hSQ035947 || || Chromosome 18 open reading frame 49 || C18orf49 || || 400653 || || hSQ035947 || || || hHC017260::hHC017260 || 354610	1.59	1.55
hSQ022680	|| Hs.169284 || hSQ022680 || || Phosphoribosyl pyrophosphate synthetase 1-like 1::phosphoribosyl pyrophosphate synthetase 1-like 1 || PRPS1L1 || || 221823 || || hSQ022680 || || || hHC023438::hHC023438 || 342707	-1.11	-1.36
hSQ008277	|| || hSQ008277 || L07382 || RNA, U17a small nucleolar || RNU17A || || 6080 || || hSQ008277 || || || hHR029561::hHR029561 || 362083	-3.8	-4.08
hSQ006555	|| || hSQ006555 || XM_374071 || hypothetical LOC389189 || LOC389189 || || 389189 || || hSQ006555 || || || hHR013371::hHR013371 || 349055	-2.59	-3.05
hSQ007788	|| Hs.128066 || hSQ007788 || || Hypothetical LOC100131551::**Hypothetical protein LOC254808 || LOC254808 || || 254808 || || hSQ007788 || || || hHC014569::hHC014569 || 326604	0.49	0.02
hSQ010735	|| Hs.593721 || hSQ010735 || || Hypothetical protein LOC149448 || LOC149448 || || 149448 || || hSQ010735 || || || hHC007040::hHC007040 || 390872	0.785	1.15
hSQ021580	|| || hSQ021580 || XM_499122 || LOC441367 || LOC441367 || || 441367 || || hSQ021580 || || || hHR009844::hHR009844 || 356479	-1.535	-1.6
hSQ004195	|| || hSQ004195 || ncRNA_U29_0 || UCSC_hg16 || ncRNA_U29_0 || || || || hSQ004195 || || || hHO048000::hHO048000 || 413182	-3.855	-4
hSQ023622	|| Hs.515169 || hSQ023622 || || TRM1 tRNA methyltransferase 1 homolog (S. cerevisiae)::TRM1 tRNA methyltransferase 1 homolog (S. cerevisiae) || TRMT1 || || 55621 || || hSQ023622 || || || hHC027035::hHC027035 || 410239	-0.515	-0.7
hSQ043260	|| Hs.74647 || hSQ043260 || BC071738 || T cell receptor delta locus::T cell receptor alpha locus || TRA@ || || 6955 || || hSQ043260 || || || hHR010291::hHR010291 || 383656	-0.705	-1.13
hSQ030882	|| Hs.664469 || hSQ030882 || || tubulin, alpha 4 || TUBA4::TUBA4B || || 80086 || || hSQ030882 || || || hHC012472::hHC012472 || 354008	-0.365	-0.58
hSQ042986	|| || hSQ042986 || EST_AA215649 || AA215649_Exon1_92 || EST_AA215649 || || || || hSQ042986 || || || hHE040923::hHE040923 || 349373	-0.385
hSQ030919	|| || hSQ030919 || XM_374341 || hypothetical LOC389908 || LOC389908 || || 389908 || || hSQ030919 || || || hHR029017::hHR029017 || 331214	0.645	0.56
hSQ001832	|| Hs.432485 || hSQ001832 || NM_021029 || Ribosomal protein L36a || RPL36A || || 6173 || || hSQ001832 || || || hHR031047::hHR031047 || 349731	-0.945	-1.09
hSQ035186	|| Hs.569124::Hs.659158 || hSQ035186 || AK096274 || Transcribed locus::CLR pseudogene::CLR pseudogene || LOC374443 || || 374443 || || hSQ035186 || || || hHR011615::hHR011615 || 408307	-0.595	-0.81
hSQ044543	|| Hs.317627 || hSQ044543 || AK054978 || hypothetical protein LOC286411 || LOC286411 || || 286411 || || hSQ044543 || || || hHR017585::hHR017585 || 367651	-3.885	-3.79
hSQ016045	|| Hs.512234::Hs.636049::Hs.672798 || hSQ016045 || BC066301 || Similar to Six transmembrane epithelial antigen of prostate::STEAP family protein MGC87042 || MGC87042 || || 256227 || || hSQ016045 || || || hHR008223::hHR008223 || 347846	-2.01	-2.12
hSQ011970	|| Hs.492208 || hSQ011970 || || Nibrin::nibrin || NBN || || 4683 || || hSQ011970 || || || hHC014342::hHC014342 || 341980	-1.68	-1.86
hSQ038393	|| Hs.318898::Hs.699529 || hSQ038393 || || POM121 membrane glycoprotein-like 8 (rat) pseudogene::POM121 membrane glycoprotein-like 8 (rat) pseudogene || POM121L8P || || 29797 || || hSQ038393 || || || hHC031550::hHC031550 || 339686	-1.13	-1.79
hSQ018956	|| || hSQ018956 || XM_496186 || ubiquitin-conjugating enzyme E2S pseudogene 2 || UBE2SP2 || || 440406 || || hSQ018956 || || || hHR031565::hHR031565 || 362801	-2.19	-2.88
hSQ014980	|| Hs.275398 || hSQ014980 || AL833646 || hypothetical protein LOC285084 || LOC285084 || || 285084 || || hSQ014980 || || || hHR006355::hHR006355 || 384171	-0.83	-0.83
hSQ024987	|| Hs.657246 || hSQ024987 || || limbic system-associated membrane protein::Limbic system-associated membrane protein || LSAMP || || 4045 || || hSQ024987 || || || hHC024665::hHC024665 || 361264	-0.63	-0.81
hSQ031883	|| Hs.129959 || hSQ031883 || || Interleukin 17 receptor C::interleukin 17 receptor C || IL17RC || || 84818 || || hSQ031883 || || || hHA037126::hHA037126 || 404113	-0.54	-0.8
hSQ008451	|| Hs.20516::Hs.676121 || hSQ008451 || BC008026 || Histone deacetylase 4::hypothetical protein MGC16025 || MGC16025 || || 85009 || || hSQ008451 || || || hHR025691::hHR025691 || 410323	-0.08	-0.13
hSQ021214	|| Hs.443430 || hSQ021214 || AB051439 || Thioredoxin reductase 2::thioredoxin reductase 2::KIAA1652 protein || TXNRD2::KIAA1652 || || 10587::85367 || || hSQ021214 || || || hHR018435::hHR018435 || 352300	-0.46	-0.69
hSQ021061	|| || hSQ021061 || XM_498815 || hypothetical gene supported by AK001966 || LOC440680 || || 440680 || || hSQ021061 || || || hHR029125::hHR029125 || 331450	-0.35	-0.91
hSQ041061	|| Hs.146239 || hSQ041061 || BC035836 || Asparaginase homolog (S. cerevisiae)::asparaginase homolog (S. cerevisiae) || ASPG || || 374569 || || hSQ041061 || || || hHR019927::hHR019927 || 381028	-0.2	-0.84
hSQ039284	|| || hSQ039284 || XM_371514 || similar to WW domain binding protein 1 || LOC388975 || || 388975 || || hSQ039284 || || || hHR031703::hHR031703 || 411721	-0.19	-0.86
hSQ031109	|| || hSQ031109 || XM_208204 || actin-related protein 2 pseudogene || LOC284441 || || 284441 || || hSQ031109 || || || hHR026761::hHR026761 || 327540	-1.13	-0.48
hSQ019623	|| || hSQ019623 || XM_496294 || LOC440513 || LOC440513 || || 440513 || || hSQ019623 || || || hHR021525::hHR021525 || 400659	-0.99	-0.73
hSQ012796	|| || hSQ012796 || XM_208270 || || XM_208270 || || 284967 || || hSQ012796 || || || hHC031308::hHR031305::hHR031305::hHC031308 || 400249	-1.49	-1.31
hSQ011435	|| || hSQ011435 || || || || || || || hSQ011435 || || || hHA037204::hHA037204 || 356515	-1.48	-1.39
hSQ018177	|| Hs.668497 || hSQ018177 || || Zinc finger and BTB domain containing 37 || ZBTB37 || || 84614 || || hSQ018177 || || || hHC011404::hHC011404 || 354465	1.24	1.19
hSQ019076	|| || hSQ019076 || XM_370856 || similar to LOC137392 || LOC388116 || || 388116 || || hSQ019076 || || || hHR028378::hHR028378 || 403900	-1.02	-1.33
hSQ004872	|| Hs.26605 || hSQ004872 || AK094730 || Hypothetical protein LOC283454::hypothetical protein LOC283454 || LOC283454 || || 283454 || || hSQ004872 || || || hHR010853::hHR010853 || 368275	2.58	2.83
hSQ044690	|| || hSQ044690 || XM_290185 || hypothetical LOC338598 || LOC338598 || || 338598 || || hSQ044690 || || || hHR029139::hHR029139 || 346793	0.355	0.53
hSQ021631	|| || hSQ021631 || EST_AA479475 || AA479475_Exon1_424 || EST_AA479475 || || || || hSQ021631 || || || hHE041053::hHE041053 || 329792	1.625	1.77
hSQ039267	|| Hs.632632::Hs.568307 || hSQ039267 || || || XM_496847 || || 645700 || || hSQ039267 || || || hHR021714::hHR021720::hHR021720::hHR021714 || 618993	-0.685	-0.69
hSQ030553	|| Hs.106311::Hs.657950 || hSQ030553 || AF130850 || DiGeorge syndrome critical region gene 9::DiGeorge syndrome critical region gene 7 || DGCR7 || || 266621 || || hSQ030553 || || || hHR029664::hHR029664 || 413477	-1.885	-1.92
hSQ008137	|| Hs.450804 || hSQ008137 || XM_292035 || similar to olfactory specific medium-chain acyl CoA synthetase || LOC341392 || || 341392 || || hSQ008137 || || || hHR020165::hHR020165 || 367165	-0.825	-1.07
hSQ023744	|| || hSQ023744 || XM_499140 || LOC441423 || LOC441423 || || 441423 || || hSQ023744 || || || hHR030457::hHR030457 || 331217	1.145	0.81
hSQ044561	|| || hSQ044561 || || || || || || || hSQ044561 || || || hHA038240::hHA038240 || 390239	-1.135	-1.51
hSQ019418	|| Hs.513128 || hSQ019418 || NM_031943 || IFP38 || IFP38 || || 83880 || || hSQ019418 || || || hHR030295::hHR030295 || 379407	1.295	0.84
hSQ003803	|| Hs.319969 || hSQ003803 || || hypothetical protein LOC285375 || LOC285375 || || 285375 || || hSQ003803 || || || hHC018779::hHC018779 || 409417	0.305	0.29
hSQ007178	|| Hs.520042 || hSQ007178 || || FK506 binding protein like::FK506 binding protein like || FKBPL || || 63943 || || hSQ007178 || || || hHC019133::hHC019133 || 365655	0.045	0.01
hSQ028039	|| Hs.538515 || hSQ028039 || AK057316 || anthrax toxin receptor-like || ANTXRL || || 195977 || || hSQ028039 || || || hHR026538::hHR026538 || 374234	-0.155	-0.22
hSQ044696	|| || hSQ044696 || XM_373769 || hypothetical LOC388453 || LOC388453 || || 388453 || || hSQ044696 || || || hHR028496::hHR028496 || 386818	-0.795	-0.63
hSQ040986	|| || hSQ040986 || XM_496901 || similar to DKFZP434A0131 protein || LOC441260 || || 441260 || || hSQ040986 || || || hHR028807::hHR028807 || 383368	-0.805	-0.84
hSQ006457	|| || hSQ006457 || XM_498857 || hypothetical gene supported by AK130202 || LOC440772 || || 440772 || || hSQ006457 || || || hHR022653::hHR022653 || 394357	-1.005	-1.25
hSQ015251	|| || hSQ015251 || XM_496774 || similar to hypothetical protein || LOC441106 || || 441106 || || hSQ015251 || || || hHR012735::hHR012735 || 348141	-1.195
hSQ005905	|| || hSQ005905 || XM_377027 || similar to heat shock 70kD protein binding protein; progesterone receptor-associated p48 protein; putative tumor suppressor ST13; Hsp70-interacting protein; suppression of tumorigenicity 13 (colon car || LOC401605 || || 401605 || || hSQ005905 || || || hHR028063::hHR028063 || 382339	-2.95	-1.58
hSQ043709	|| || hSQ043709 || || RNA, U38B small nucleolar || RNU38B || || 94163 || || hSQ043709 || || || hHR028228::hHR028228 || 360204	-2.49	-2.74
hSQ004332	|| || hSQ004332 || XM_497481 || similar to C367G8.3 (novel protein similar to RPL23A (60S ribosomal protein L23A)) || LOC441743 || || 441743 || || hSQ004332 || || || hHR029482::hHR029482 || 407395	-2.28	-2.66
hSQ043501	|| Hs.541177 || hSQ043501 || || hypothetical LOC65996::Hypothetical LOC65996 || MGC2752 || || 65996 || || hSQ043501 || || || hHC025826::hHC025826 || 344096	0.92	0.83
hSQ021822	|| Hs.585006 || hSQ021822 || || Alpha tubulin-like || MGC16703 || || 113691 || || hSQ021822 || || || hHC032193::hHC032193 || 397537	-0.04	0.23
hSQ024036	|| || hSQ024036 || XM_497068 || similar to Makorin-1 (RING finger protein 61) || LOC441455 || || 441455 || || hSQ024036 || || || hHR028247::hHR028247 || 412429	-0.18	0.38
hSQ030732	|| Hs.97408 || hSQ030732 || BC043259 || Hypothetical protein LOC338864::hypothetical protein LOC338864 || LOC338864 || || 338864 || || hSQ030732 || || || hHR008654::hHR008654 || 342105	-0.25	-0.71
hSQ026624	|| Hs.591867 || hSQ026624 || || DEP domain containing 2 || DEPDC2 || || 80243 || || hSQ026624 || || || hHA036288::hHA036288 || 413032	0.37
hSQ000345	|| Hs.441076 || hSQ000345 || || Hypothetical protein LOC340544::hypothetical protein LOC340544 || LOC340544 || || 340544 || || hSQ000345 || || || hHR001878::hHR001878 || 371820	-2.48	-0.99
hSQ024788	|| Hs.515947 || hSQ024788 || BX538005 || Neuroblastoma breakpoint family, member 10::neuroblastoma breakpoint family, member 10 || NBPF10 || || 440673 || || hSQ024788 || || || hHR030224::hHR030224 || 387173	-0.79	-0.29
hSQ013025	|| || hSQ013025 || XM_497928 || similar to 60S ribosomal protein L32 || LOC391560 || || 391560 || || hSQ013025 || || || hHR027802::hHR027802 || 403161	-3.89	-3.58
hSQ044472	|| || hSQ044472 || XM_378897 || hypothetical LOC400781 || LOC400781 || || 400781 || || hSQ044472 || || || hHR031239::hHR031239 || 350000	0.55	0.8
hSQ036993	|| || hSQ036993 || D87002.1::D87002 || POM121 membrane glycoprotein-like 1 (rat)::hypothetical gene similar to gamma-glutamyltransferase-like activity 1 || POM121L1::LOC129026 || || 25812::129026 || || hSQ036993 || || || hHR031236::hHR031236 || 415812	-1.03	-1.11
hSQ044365	|| Hs.98751 || hSQ044365 || AK057958 || FUSE binding protein 3 (FBP3)::far upstream element (FUSE) binding protein 3 || FUBP3 || || 8939 || || hSQ044365 || || || hHR001762::hHR001762 || 404920	-1.82	-2.34
hSQ015940	|| Hs.422585 || hSQ015940 || || Twist homolog 2 (Drosophila)::twist homolog 2 (Drosophila) || TWIST2 || || 117581 || || hSQ015940 || || || hHC012204::hHC012204 || 416694	-1.32	-1.94
hSQ001134	|| Hs.390287 || hSQ001134 || AK093936 || Hypothetical protein LOC100132894::Hypothetical protein LOC284276 || LOC284276 || || 284276 || || hSQ001134 || || || hHR011581::hHR011581 || 328713	2.725	2.38
hSQ030998	|| Hs.517653 || hSQ030998 || || Hypothetical FLJ23584::hypothetical FLJ23584 || CTA-216E10.6 || || 79640 || || hSQ030998 || || || hHC010658::hHC010658 || 342908	1.405	2.41
hSQ002805	|| || hSQ002805 || || || XM_498326 || || 442422 || || hSQ002805 || || || hHR028272::hHR028273::hHR028272::hHR028273 || 329993	-0.555	-0.02
hSQ010324	|| Hs.436034::Hs.633255::Hs.654716 || hSQ010324 || AK127026 || NOL1/NOP2/Sun domain family, member 5B::nuclear envelope pore membrane LOC340318::POM121 membrane glycoprotein C || LOC340318::POM121::POM121C || || 340318::100101267 || || hSQ010324 || || || hHR027061::hHR027061 || 328103	1.915	2.43
hSQ015478	|| || hSQ015478 || || similar to peptidylprolyl isomerase A isoform 1::similar to laminin receptor 1 (ribosomal protein SA) || LOC131691::LOC389141 || || 131691::389141 || || hSQ015478 || || || hHR030858::hHR030858 || 374243	-1.615	-1.22
hSQ039753	|| Hs.104941 || hSQ039753 || || Chromosome 8 open reading frame 48::chromosome 8 open reading frame 48 || C8orf48 || || 157773 || || hSQ039753 || || || hHC003554::hHC003554 || 343049	-1.105	-1.03
hSQ036657	|| || hSQ036657 || || RNA, 7SK, nuclear || RN7SK || || 125050 || || hSQ036657 || || || hHR030227::hHR030227 || 409348	-5.105	-5.05
hSQ018895	|| Hs.631895::Hs.663254 || hSQ018895 || XM_377761 || similar to 60S ribosomal protein L22 (Heparin binding protein HBp15) || LOC402100 || || 402100 || || hSQ018895 || || || hHR031100::hHR031100 || 386501	-3.245	-3.28
hSQ001650	|| || hSQ001650 || || || || || || || hSQ001650 || || || hHA036080::hHA036080 || 385373	3.325	3.28
hSQ022151	|| Hs.591536::Hs.657818 || hSQ022151 || NM_006511 || regulatory solute carrier protein, family 1, member 1::Regulatory solute carrier protein, family 1, member 1 || RSC1A1 || || 6248 || || hSQ022151 || || || hHR008403::hHR008403 || 348061	1.465	1.38
hSQ016695	|| Hs.137594 || hSQ016695 || NM_003519 || Histone cluster 1, H2bl::histone cluster 1, H2bl || HIST1H2BL || || 8340 || || hSQ016695 || || || hHR027910::hHR027910 || 403351	-1.385	-1.49
hSQ006557	|| Hs.85890 || hSQ006557 || XM_211764 || Similar to mCG14474::hypothetical LOC285095 || LOC285095 || || 285095 || || hSQ006557 || || || hHR019910::hHR019910 || 341683	-3.295	-3.48
hSQ034653	|| || hSQ034653 || XM_372040 || similar to asparagine synthetase || LOC389652 || || 389652 || || hSQ034653 || || || hHR026763::hHR026763 || 345420	-0.485	-0.77
hSQ016436	|| || hSQ016436 || XM_496026 || similar to rhophilin-like protein; RhoB effector; rhophilin-2; rhophilin 2 || LOC283801 || || 283801 || || hSQ016436 || || || hHR027241::hHR027241 || 328338	-1.415	-1.83
hSQ005839	|| || hSQ005839 || XM_371496 || PX19 protein pseudogene || LOC388955 || || 388955 || || hSQ005839 || || || hHR030633::hHR030633 || 399315	-0.665	-1.14
hSQ000062	|| || hSQ000062 || || HSPC047 protein || HSPC047 || || 29060 || || hSQ000062 || || || hHC032073::hHC032073 || 399318	-0.145	0.25
hSQ043590	|| Hs.632842::Hs.684492 || hSQ043590 || BC017231 || similar to Serine/threonine-protein kinase PRKX (Protein kinase PKX1) || LOC389906 || || 389906 || || hSQ043590 || || || hHR027759::hHR027759 || 351297	0.535	0.26
hSQ043478	|| Hs.311208 || hSQ043478 || AK056063 || hypothetical protein LOC146443 || LOC146443 || || 146443 || || hSQ043478 || || || hHR020099::hHR020099 || 411592	-0.185	-0.58
hSQ026059	|| Hs.300076 || hSQ026059 || || Solute carrier family 22 (organic cation transporter), member 18 antisense::solute carrier family 22 (organic cation transporter), member 18 antisense || SLC22A18AS || || 5003 || || hSQ026059 || || || hHC024498::hHC024498 || 375462	-0.255	-0.76
hSQ006750	|| || hSQ006750 || || || || || || || hSQ006750 || || || hHA038522::hHA038522 || 341478	0.485	-0.06
hSQ006588	|| Hs.150840 || hSQ006588 || XM_096733 || Transcribed locus::Chromosome 14 open reading frame 72 || C14orf72 || || 145200 || || hSQ006588 || || || hHR011481::hHR011481 || 396705	-0.725	-0.79
hSQ006170	|| Hs.546636 || hSQ006170 || XM_380008 || IgLON family member 5::IgLON family member 5 || IGLON5 || || 402665 || || hSQ006170 || || || hHR031346::hHR031346 || 339320	-0.585	-0.85
hSQ042743	|| || hSQ042743 || || || XM_499078 || || 441274 || || hSQ042743 || || || hHR028830::hHR028831::hHR028830::hHR028831 || 373345	-1.155	-1.11
hSQ027679	|| || hSQ027679 || XM_378028 || similar to L21 ribosomal protein || LOC402336 || || 402336 || || hSQ027679 || || || hHR027740::hHR027740 || 385862	-2.52	-1.23
hSQ006246	|| || hSQ006246 || XM_165533 || similar to protein 40kD || LOC440126 || || 440126 || || hSQ006246 || || || hHR029115::hHR029115 || 348941	-1.31	-1.11
hSQ037998	|| || hSQ037998 || XM_373977 || hypothetical LOC388934 || LOC388934 || || 388934 || || hSQ037998 || || || hHR011257::hHR011257 || 332704	-2.66	-2.7
hSQ034631	|| Hs.419171::Hs.655843 || hSQ034631 || AB051458 || KIAA1671 protein::KIAA1671 || CTA-221G9.4 || || 85379 || || hSQ034631 || || || hHR012864::hHR012864 || 413827	1.84	1.76
hSQ017799	|| Hs.545401::Hs.647156 || hSQ017799 || AF095289 || Transcribed locus::pituitary tumor-transforming 3 || PTTG3 || || 26255 || || hSQ017799 || || || hHR028333::hHR028333 || 334815	-1.64	-1.92
hSQ030529	|| || hSQ030529 || XM_497026 || similar to Contactin associated protein-like 3 precursor (Cell recognition molecule Caspr3) || LOC441404 || || 441404 || || hSQ030529 || || || hHR029250::hHR029250 || 371915	-1.31	-1.6
hSQ011052	|| || hSQ011052 || || thioredoxin domain containing 5 (endoplasmic reticulum) || TXNDC5 || || 81567 || || hSQ011052 || || || hHA034846::hHA034846 || 401060	-0.84	-0.41
hSQ036408	|| || hSQ036408 || XM_496245 || myosin XVB pseudogene || MYO15B::XM_496245 || || 80022::440463 || || hSQ036408 || || || hHR009837::hHR009837 || 398470	-0.65	-1.04
hSQ009822	|| Hs.249184 || hSQ009822 || || POU class 5 homeobox 1::POU class 5 homeobox 1 || POU5F1 || || 5460 || || hSQ009822 || || || hHA036107::hHA036107 || 411765	0.06
hSQ015111	|| || hSQ015111 || XM_371705 || hypothetical LOC389221 || LOC389221 || || 389221 || || hSQ015111 || || || hHR032097::hHR032097 || 397414	-0.37	-0.32
hSQ008291	|| || hSQ008291 || XM_498891 || LOC440851 || LOC440851 || || 440851 || || hSQ008291 || || || hHR001611::hHR001611 || 344338	-0.19	-0.22
hSQ005335	|| || hSQ005335 || || lines homolog 1 (Drosophila) || LINS1 || || 55180 || || hSQ005335 || || || hHA033858::hHA033858 || 372313	-0.69	-0.1
hSQ020882	|| Hs.631542 || hSQ020882 || XM_372723 || nudix (nucleoside diphosphate linked moiety X)-type motif 19 || NUDT19 || || 390916 || || hSQ020882 || || || hHR011260::hHR011260 || 358560	1.5	1.47
hSQ008296	|| Hs.628250 || hSQ008296 || AK055854 || hypothetical protein LOC149684 || LOC149684 || || 149684 || || hSQ008296 || || || hHR011853::hHR011853 || 397303	-0.71	-0.94
hSQ039129	|| Hs.368281 || hSQ039129 || || Microtubule-associated protein 2::microtubule-associated protein 2 || MAP2 || || 4133 || || hSQ039129 || || || hHA034968::hHA034968 || 416525	-1.15
hSQ000225	|| || hSQ000225 || XM_496156 || similar to rhophilin-like protein; RhoB effector; rhophilin-2; rhophilin 2 || LOC440368 || || 440368 || || hSQ000225 || || || hHR030293::hHR030293 || 363106	2.68	2.71
hSQ028631	|| || hSQ028631 || || || || || || || hSQ028631 || || || hHA034070::hHA034070 || 336828	-1.825	-1.73
hSQ028899	|| Hs.436426 || hSQ028899 || || hypothetical protein LOC284454 || LOC284454 || || 284454 || || hSQ028899 || || || hHC021501::hHC021501 || 394749	-3.205	-3.16
hSQ037891	|| Hs.592566 || hSQ037891 || || SAP30-like::hypothetical protein LOC56757 || LOC56757 || || 56757 || || hSQ037891 || || || hHC007608::hHC007608 || 416498	0.495	0.57
hSQ024661	|| Hs.379018 || hSQ024661 || || Transcription factor Dp-2 (E2F dimerization partner 2)::transcription factor Dp-2 (E2F dimerization partner 2) || TFDP2 || || 7029 || || hSQ024661 || || || hHC022835::hHC022835 || 409187	-1.885	-1.93
hSQ043345	|| || hSQ043345 || || || XM_498350 || || 442442 || || hSQ043345 || || || hHR025035::hHR025034::hHR025035::hHR025034 || 336161	-1.055	-1.11
hSQ030555	|| || hSQ030555 || XM_374343 || hypothetical gene supported by BC017239 || LOC389910 || || 389910 || || hSQ030555 || || || hHR028837::hHR028837 || 330992	0.755	0.67
hSQ032127	|| Hs.483816 || hSQ032127 || BX648997 || hypothetical protein LOC153346 || LOC153346 || || 153346 || || hSQ032127 || || || hHR002456::hHR002456 || 388564	2.045	1.93
hSQ010054	|| || hSQ010054 || XM_498706 || similar to hypothetical protein LOC284701 || LOC440501 || || 440501 || || hSQ010054 || || || hHR029034::hHR029034 || 373696	-1.845	-1.96
hSQ018700	|| || hSQ018700 || || || XM_376600 || || 401330 || || hSQ018700 || || || hHR028486::hHR028486::hHR028487::hHR028487 || 404105	-0.785	-1.04
hSQ030974	|| Hs.434388 || hSQ030974 || || hypothetical protein MGC52282 || MGC52282 || || 124221 || || hSQ030974 || || || hHC026563::hHC026563 || 380280	-0.375	-0.74
hSQ005084	|| || hSQ005084 || || || || || || || hSQ005084 || || || hHA040302::hHA040302 || 371203	0.005	0.06
hSQ031358	|| Hs.369624 || hSQ031358 || BC034962 || Glutamyl-tRNA(Gln) amidotransferase, subunit C homolog (bacterial)::glutamyl-tRNA(Gln) amidotransferase, subunit C homolog (bacterial) || GATC || || 283459 || || hSQ031358 || || || hHR006350::hHR006350 || 342978	0.275	0.32
hSQ022137	|| Hs.516813 || hSQ022137 || || D-2-hydroxyglutarate dehydrogenase || D2HGDH || || 257054 || || hSQ022137 || || || hHC032201::hHC032201 || 365904	-0.715	-0.56
hSQ027366	|| || hSQ027366 || || eukaryotic translation elongation factor 1 beta 2 || EEF1B2 || || 1933 || || hSQ027366 || || || hHA036158::hHA036158 || 337876	-1.425	-0.86
hSQ011809	|| Hs.567490 || hSQ011809 || NM_014590 || endogenous retroviral family W, env(C7), member 1 (syncytin) || ERVWE1 || || 30816 || || hSQ011809 || || || hHR030743::hHR030743 || 412116	-1.215	-0.66
hSQ011620	|| Hs.567776 || hSQ011620 || XM_166160 || Chromosome 10 open reading frame 37 || C10orf37 || || 221017 || || hSQ011620 || || || hHR027564::hHR027564 || 416329	-2.885	-3.02
hSQ018521	|| || hSQ018521 || XM_498606 || LOC440271 || LOC440271 || || 440271 || || hSQ018521 || || || hHR031012::hHR031012 || 360070	-3.885	-4.16
hSQ008414	|| Hs.147563 || hSQ008414 || XM_370711 || Similar to FRAS1 related extracellular matrix protein 2::Similar to FRAS1-related extracellular matrix protein 2 precursor (ECM3 homolog)::similar to FRAS1 related extracellular matrix protein 2 || LOC387904::LOC650794 || || 387904::650794 || || hSQ008414 || || || hHR025763::hHR025763 || 411521	-1.97	-2.16
hSQ029290	|| Hs.467409::Hs.541177 || hSQ029290 || NM_023939 || hypothetical LOC65996::Hypothetical LOC65996 || MGC2752 || || 65996 || || hSQ029290 || || || hHR017426::hHR017426 || 337778	0.91	0.71
hSQ022917	|| || hSQ022917 || XM_374281 || hypothetical LOC389687 || LOC389687 || || 389687 || || hSQ022917 || || || hHR019309::hHR019309 || 334191	-1.05	-1.44
hSQ006870	|| Hs.568291 || hSQ006870 || XM_496766 || cofactor required for Sp1 transcriptional activation subunit 8 34kDa pseudogene || RP11-323H21.4 || || 441089 || || hSQ006870 || || || hHR028509::hHR028509 || 394498	-0.81	-1.09
hSQ019196	|| Hs.540230::Hs.672474 || hSQ019196 || || Golgi autoantigen, golgin subfamily a, 6::Transcribed locus || GOLGA6::GOLGA || || 342096 || || hSQ019196 || || || hHR031186::hHR031184::hHR031186::hHR031184 || 637072	-0.65	-0.08
hSQ027437	|| Hs.460179 || hSQ027437 || || SMG1 homolog, phosphatidylinositol 3-kinase-related kinase (C. elegans)::SMG1 homolog, phosphatidylinositol 3-kinase-related kinase (C. elegans) || SMG1 || || 23049 || || hSQ027437 || || || hHA033578::hHA033578 || 336025	-1.5	-1.32
hSQ002387	|| Hs.652741 || hSQ002387 || || NHS-like 1::NHS-like 1 || NHSL1 || || 57224 || || hSQ002387 || || || hHC025730::hHC025730 || 343957	2.57	2.61
hSQ004344	|| Hs.668806 || hSQ004344 || || pituitary tumor-transforming 2 || PTTG2 || || 10744 || || hSQ004344 || || || hHC026532::hHC026532 || 415518	-2.54	-2.62
hSQ006281	|| || hSQ006281 || AB028893.1::AB028893 || RNA, U34 small nucleolar::RNA, U35B small nucleolar || RNU34::RNU35B || || 26817::84546 || || hSQ006281 || || || hHR019176::hHR019176 || 414273	-3.72	-3.95
hSQ041616	|| Hs.95008 || hSQ041616 || || KiSS-1 metastasis-suppressor::KiSS-1 metastasis-suppressor || KISS1 || || 3814 || || hSQ041616 || || || hHC023339::hHC023339 || 411909	-1.13
hSQ012959	|| Hs.332649 || hSQ012959 || AW173797 || Transcribed locus, strongly similar to XP_001917658.1 PREDICTED: similar to mCG58979 [Equus caballus]::olfactory receptor, family 2, subfamily I, member 1 pseudogene || OR2I1P || || 442197 || || hSQ012959 || || || hHR020034::hHR020034 || 373114	0.06	-0.6
hSQ018311	|| || hSQ018311 || || || || || || || hSQ018311 || || || hHA034371::hHA034371 || 352458	1.925	1.66
hSQ020757	|| || hSQ020757 || || || || || || || hSQ020757 || || || hHA032685::hHA032685 || 398257	-2.115	-1
hSQ042452	|| || hSQ042452 || XM_371672 || similar to SET protein (Phosphatase 2A inhibitor I2PP2A) (I-2PP2A) (Template-activating factor I) (TAF-I) (HLA-DR associated protein II) (PHAPII) (Inhibitor of granzyme A-activated DNase) (IGAAD) || LOC389168 || || 389168 || || hSQ042452 || || || hHR030746::hHR030746 || 340627	0.375	1.05
hSQ024400	|| Hs.89387 || hSQ024400 || || Cancer susceptibility candidate 2::cancer susceptibility candidate 2 || CASC2 || || 255082 || || hSQ024400 || || || hHA034114::hHA034114 || 405839	-2.035	-1.82
hSQ036155	|| Hs.531509::Hs.458334 || hSQ036155 || || Hect domain and RLD 2 pseudogene::hect domain and RLD 2 pseudogene::Transcribed locus, strongly similar to NP_001019853.1 hypothetical protein LOC283755 [Homo sapiens] || LOC440248 || || 440248 || || hSQ036155 || || || hHC030157::hHC030157 || 335399	-0.865	-0.68
hSQ043608	|| || hSQ043608 || XM_499037 || LOC441157 || LOC441157 || || 441157 || || hSQ043608 || || || hHR012025::hHR012025 || 331646	-2.165	-2.2
hSQ016334	|| || hSQ016334 || || || || || || || hSQ016334 || || || hHA040633::hHA040633 || 331391	-1.445	-1.71
hSQ019457	|| Hs.592770::Hs.654869 || hSQ019457 || || CDNA clone IMAGE:4794950::FLJ35348::Bromodomain containing 3 || FLJ35348 || || 266655 || || hSQ019457 || || || hHC013612::hHC013612 || 353548	2.675	2.39
hSQ003515	|| Hs.132272 || hSQ003515 || || hypothetical protein LOC115110 || LOC115110 || || 115110 || || hSQ003515 || || || hHC031066::hHC031066 || 403665	-1.545	-2.02
hSQ032964	|| Hs.658114 || hSQ032964 || || SCAN domain containing 2 pseudogene::SCAN domain containing 2 pseudogene || SCAND2 || || 54581 || || hSQ032964 || || || hHA034703::hHA034703 || 410657	-0.085	0.11
hSQ022741	|| Hs.61441 || hSQ022741 || || RNA binding motif protein 27::RNA binding motif protein 27 || RBM27 || || 54439 || || hSQ022741 || || || hHR010589::hHR010589 || 365790	-0.975	-0.94
hSQ027762	|| Hs.631525 || hSQ027762 || AL833170 || FRY-like::FRY-like::furry homolog-like (Drosophila) || FRYL::FRYL || || 285527::23045 || || hSQ027762 || || || hHR005193::hHR005193 || 399950	1.785	1.79
hSQ022779	|| || hSQ022779 || XM_370723 || similar to tubulin, beta 5 || LOC387922 || || 387922 || || hSQ022779 || || || hHR029757::hHR029757 || 394219	2.905	2.35
hSQ030512	|| || hSQ030512 || || || XM_498233 || || 442342 || || hSQ030512 || || || hHR019961::hHR019959::hHR019961::hHR019959 || 346023	-2.15	-2.07
hSQ014968	|| Hs.458418 || hSQ014968 || || KIAA1731::KIAA1731 || KIAA1731 || || 85459 || || hSQ014968 || || || hHC011412::hHC011412 || 413794	-2.31	-1.33
hSQ011075	|| || hSQ011075 || XM_495802 || similar to hypothetical protein MGC33214 || LOC387652 || || 387652 || || hSQ011075 || || || hHR026437::hHR026437 || 331749	-1.14	-0.25
hSQ044509	|| || hSQ044509 || || || XM_496684 || || 441007 || || hSQ044509 || || || hHR028321::hHR028320::hHR028321::hHR028320 || 334739	-1.74	-1.45
hSQ037124	|| Hs.529100 || hSQ037124 || NM_019104 || Lin-37 homolog (C. elegans)::lin-37 homolog (C. elegans) || LIN37 || || 55957 || || hSQ037124 || || || hHR002947::hHR002947 || 379437	-1.96	-2.2
hSQ009881	|| || hSQ009881 || XM_294590 || keratin 8-like 1 || KRT8L1 || || 347265 || || hSQ009881 || || || hHR030101::hHR030101 || 364838	-0.83	-1.21
hSQ012469	|| Hs.534012 || hSQ012469 || XM_370833 || similar to ribosomal protein S8 || LOC388076::RPS8 || || 388076 || || hSQ012469 || || || hHR030108::hHR030108 || 414921	-2.12	-2.56
[truncated: 23,206 more rows]
