# Supplementary material for: miR-142 regulates the tumorigenicity of human breast cancer stem cells through the canonical WNT signaling pathway
Source: eLife. 2014 Nov 18;3:e01977. doi: 10.7554/eLife.01977 (PMC4235011; doi:10.7554/eLife.01977)
Supplement: Supplementary file 1. — Changes in mRNA abundance in the miR-142-expressing cells. DOI: http://dx.doi.org/10.7554/eLife.01977.017 [file elife01977s005.xlsx]

## Sheet: mir142_all_52110
Supplementary File 1. Changes in mRNA abundance in the miR-142 expressing cells.
HSQ	gene_symbol	entrez_id	refseq	Ago_mock_mean	Ago_miR_mean	exp_change
hSQ020403	STARD9	57519	NA	1.84	1.37	-2.27114
hSQ013506	BRWD3	254065	NM_153252	2.22	2.83	-1.75614
hSQ000320	ZNF326	284695	NM_182975	-1.59	-1.13	-1.35114
hSQ008508	VDR	7421	NM_000376	1.92	1.85	-1.32114
hSQ011292	ASB7	140460	NM_198243	0.3	-0.59	-1.30614
hSQ016309	MARVELD3	91862	NM_001017967	1.92	2.27	-1.27614
hSQ003373	USP8	9101	NM_005154	1.55	0.38	-1.23614
hSQ008070	ZFP106	64397	NM_022473	0.81	0.37	-1.20114
hSQ025690	BMS1	9790	NM_014753	-0.56	-1.75	-1.13614
hSQ005579	AFF1	4299	NM_005935	0.51	0.59	-1.10614
hSQ023211	CAD	790	NM_004341	2.18	2.21	-1.10114
hSQ039321	WHSC1L1	54904	NM_017778	0.01	-0.96	-1.09614
hSQ003347	HECTD2	143279	NM_182765	2.15	1.64	-1.05614
hSQ005595	RAPGEF6	51735	NM_016340	0.43	-1.62	-1.04614
hSQ038415	PREX2	80243	NA	0.58	-0.31	-1.01114
hSQ003357	SMC1A	8243	NM_006306	-1.23	-3.09	-1.01114
hSQ016807	ANK2	287	NM_001148	1.71	1.11	-1.00614
hSQ011109	GAR1	54433	NA	-2.25	-1.4	-1.00114
hSQ001028	HNRNPA1P4	389674	NA	-0.7	-0.11	-0.991138
hSQ039860	HMGB2	3148	NM_002129	-1.6	-1.27	-0.966138
hSQ017704	FAM98A	25940	NM_015475	1.33	3.07	-0.961138
hSQ019261	NPM1	4869	NM_001037738	-1.77	-1.6	-0.956138
hSQ022676	HNRNPA3	220988	NM_194247	-1.69	-1.59	-0.941138
hSQ019521	NCRNA00095	283932	NA	0.06	0.43	-0.926138
hSQ044397	TWF1	5756	NM_002822	-0.16	3.3	-0.901138
hSQ021856	MTMR15	22909	NM_014967	-0.25	-0.92	-0.901138
hSQ023460	ANP32B	10541	NM_006401	-2.7	-2.97	-0.891138
hSQ008639	RAB1A	5861	NM_004161	0.98	2.41	-0.886138
hSQ028285	DNAJA1	3301	NM_001539	-3.07	-2.4	-0.886138
hSQ000036	FAM178A	55719	NA	-0.53	-1.95	-0.881138
hSQ003421	RPE	6120	NM_199229	-2.97	1.4	-0.866138
hSQ010917	WDR5B	54554	NM_019069	-1.94	2.67	-0.866138
hSQ001912	CSE1L	1434	NM_001316	0.82	1.7	-0.866138
hSQ037861	ARMC8	25852	NM_014154	3.64	3.11	-0.866138
hSQ023426	HNRNPA2B1	3181	NM_002137	-2.39	-0.34	-0.861138
hSQ023634	ZNF320	162967	NM_207333	1.1	0.07	-0.856138
hSQ015450	FGFBP3	143282	NM_152429	-0.44	0.4	-0.851138
hSQ026346	BACH2	60468	NM_021813	1.73	2.86	-0.841138
hSQ032514	ROCK1	6093	NM_005406	-1.18	-1.98	-0.836138
hSQ045375	FLJ32810	143872	NA	2.56	3.76	-0.831138
hSQ013638	PSMC1	5700	NM_002802	-1.66	-0.42	-0.831138
hSQ000038	PAIP2B	400961	NM_020459	1.23	0.58	-0.831138
hSQ008899	PBRM1	55193	NM_018165	1.11	1.62	-0.826138
hSQ010774	C1orf115	79762	NM_024709	-0.03	-0.21	-0.821138
hSQ040066	DDX3X	1654	NM_001356	1.97	1.11	-0.821138
hSQ015748	FAM178A	55719	NA	-0.3	-1.33	-0.816138
hSQ002682	SLC16A6	9120	NM_004694	2.61	3.28	-0.811138
hSQ008005	KCTD9	54793	NA	0.36	0.5	-0.811138
hSQ029262	USP35	57558	NM_020798	1.95	1.69	-0.811138
hSQ044526	ZRANB2	9406	NM_005455	-3.36	-2.33	-0.806138
hSQ014715	RSF1	51773	NM_016578	-1	-0.92	-0.806138
hSQ043533	HSP90B1	7184	NM_003299	-3.2	-3.45	-0.806138
hSQ036701	DNAJB6	10049	NM_058246	-0.23	2.79	-0.801138
hSQ022080	CPNE8	144402	NM_153634	-1.34	-0.91	-0.801138
hSQ035664	CLDN12	9069	NM_012129	1.24	3.04	-0.796138
hSQ044003	AKAP2	11217	NA	1.1	0.3	-0.791138
hSQ037253	HSD17B4	3295	NM_000414	-1.39	1.7	-0.786138
hSQ035124	FKBP14	55033	NM_017946	0.58	1.05	-0.786138
hSQ026378	FBXO3	26273	NM_012175	1.96	4.92	-0.776138
hSQ010436	HNRPA1L3	388275::642659	NA	0.12	0.27	-0.776138
hSQ007456	NEFM	4741	NA	2.35	0.77	-0.776138
hSQ021430	ZNF532	55205	NM_018181	2.31	1.6	-0.771138
hSQ029397	CAPN7	23473	NM_014296	0.93	1.56	-0.761138
hSQ043042	UBE3A	7337	NM_000462	-1.11	-2.52	-0.761138
hSQ025035	ZNF326	284695	NM_182975	-1.06	-2.2	-0.761138
hSQ025992	HMGB1L1	10357	NA	-3.23	-1.07	-0.756138
hSQ011400	AASDH	132949	NM_181806	-1.12	-0.09	-0.756138
hSQ034879	TTC3	7267	NM_001001894	0.67	-0.37	-0.756138
hSQ024913	CHM	1121::158677	NM_000390	-0.21	3.35	-0.751138
hSQ022589	CASC5	57082	NM_144508	-1.74	-2.05	-0.751138
hSQ000378	DICER1	23405	NM_030621	3.06	2.27	-0.751138
hSQ038341	PSIP1	11168	NM_033222	-2.88	2.09	-0.746138
hSQ032328	HNRNPH3	3189	NM_012207	-0.61	-0.53	-0.746138
hSQ016765	DIRC2	84925	NM_032839	2.39	3.42	-0.741138
hSQ028112	MRFAP1L1	114932	NM_152301	-3.21	-3.4	-0.741138
hSQ023128	KIAA1958	158405	NM_133465	1.95	1.11	-0.741138
hSQ013183	WASL	8976	NA	1.26	4.38	-0.736138
hSQ028347	MYRIP	25924	NM_015460	1.97	2.23	-0.736138
hSQ011799	UTP3	57050	NM_020368	-0.94	-0.54	-0.736138
hSQ026214	HSPA4	3308	NM_002154	-2.08	-3.04	-0.731138
hSQ034235	CSE1L	1434	NM_001316	2.76	4.11	-0.726138
hSQ004419	DNAJA1	3301	NM_001539	-2.79	-2.34	-0.726138
hSQ034033	FITM2	128486	NA	1.32	3.03	-0.721138
hSQ025930	MORF4L2	9643	NA	0.73	1.8	-0.721138
hSQ008864	LOC391670	391670	NA	-0.42	-0.58	-0.721138
hSQ013282	NHLRC3	387921	NM_001012754	3.07	2.53	-0.721138
hSQ000570	ANKHD1	54882	NM_017747	-0.09	-0.83	-0.721138
hSQ004975	TMEM59	9528	NM_004872	0.78	5.06	-0.716138
hSQ042706	LOC402562	402562	NA	-0.3	0.04	-0.716138
hSQ000404	PSIP1	11168	NM_033222	-3.43	-3.69	-0.716138
hSQ017872	ANLN	54443	NM_018685	0.5	-0.16	-0.716138
hSQ035300	PPP4R2	151987	NM_174907	-2.14	-2.49	-0.716138
hSQ003759	RABEP1	9135	NM_001083585	-0.42	0	-0.711138
hSQ010344	BCLAF1	9774	NM_001077440	-3.3	-3.06	-0.706138
hSQ011834	CCT8	10694	NM_006585	-2.14	-1.61	-0.701138
hSQ029487	PPWD1	23398	NM_015342	-2.37	-2	-0.701138
hSQ027555	ZMYND11	10771	NM_006624	0.36	-0.69	-0.701138
hSQ012689	DDI2	84301	NM_032341	0.95	0.03	-0.701138
hSQ045453	SEC14L1	6397	NM_001039573	3.63	3.98	-0.696138
hSQ017672	C16orf63	123811	NM_144600	-2.52	-2.38	-0.696138
hSQ028833	ARMCX3	51566	NM_016607	-2.05	-1.07	-0.691138
hSQ007203	NDC80	10403	NM_006101	-2.49	-1.99	-0.691138
hSQ012532	PLEKHA7	144100	NM_175058	3.09	3.5	-0.691138
hSQ037080	hCG2026038	441050	NA	-2.31	-1.72	-0.686138
hSQ028459	UPF3B	65109	NM_023010	-2.6	-3.13	-0.686138
hSQ033922	ERICH1	157697	NM_207332	-0.51	0.45	-0.681138
hSQ023484	ANP32B	10541	NM_006401	-2.64	-2.05	-0.681138
hSQ000709	RCN1	5954	NM_002901	-0.66	-0.21	-0.681138
hSQ032287	NR1D2	9975	NM_005126	0.94	0.88	-0.681138
hSQ026049	GOLGA4	2803	NM_002078	2.02	1.79	-0.681138
hSQ019173	ZNF664	144348	NM_152437	-0.24	-1.55	-0.681138
hSQ006336	RBM5	10180	NA	-0.71	-2.56	-0.681138
hSQ043170	SRP54	6729	NM_003136	-1.78	-1.5	-0.676138
hSQ000568	NEXN	91624	NM_144573	-2.3	-2.69	-0.676138
hSQ026163	MORF4	10934	NA	4.14	3.44	-0.676138
hSQ027346	SLTM	79811	NM_001013843	-0.99	-2.16	-0.676138
hSQ038519	LOC390615	390615	NA	-2.59	-2.22	-0.671138
hSQ016232	RFX7	64864	NA	0.7	-0.46	-0.671138
hSQ022976				-1.23	-2.45	-0.671138
hSQ035339	TTC35	9694	NM_014673	-0.66	0.65	-0.666138
hSQ021189				-1.32	-1.35	-0.666138
hSQ008436	PALM2	114299	NA	0.75	-0.42	-0.666138
hSQ018475	WBSCR16	81554	NM_030798	1.8	2.84	-0.661138
hSQ019143	FBXO11	80204	NM_025133	-0.6	0.25	-0.661138
hSQ045110	CHMP5	51510	NM_016410	-3.42	-2.68	-0.661138
hSQ007345	ANKRD11	29123	NM_013275	1.44	2.01	-0.661138
hSQ022013	MFN1	55669	NM_033540	-0.46	-0.63	-0.661138
hSQ041081	SPTLC1	10558	NM_006415	0.01	-0.27	-0.661138
hSQ035746	MRFAP1	93621	NA	-2.06	2.26	-0.656138
hSQ008432	ZNF641	121274	NM_152320	0.1	1.29	-0.656138
hSQ044662	PSIP1	11168	NM_033222	-3.22	-2.75	-0.656138
hSQ044113	DYNC1LI2	1783	NM_006141	1.71	3.4	-0.651138
hSQ036711	SRP9	6726	NA	-2.58	-0.67	-0.651138
hSQ022379	VAMP3	9341	NM_004781	2.05	3.07	-0.651138
hSQ024695	HSPD1	3329	NA	-0.56	-0.19	-0.651138
hSQ022145	UBXN7	26043	NA	-1.12	-2.37	-0.651138
hSQ029483				-1.33	-2.45	-0.651138
hSQ025241	ABCF1	23	NM_001025091	0.04	-0.9	-0.651138
hSQ024235	TFG	10342	NM_001007565	-0.78	1.38	-0.646138
hSQ017805	ZNF761	147804	NM_001008401	-0.97	-0.88	-0.646138
hSQ033714	SPAG9	9043	NA	-0.53	-0.76	-0.646138
hSQ006340	PIGN	23556	NM_012327	0.93	0.23	-0.646138
hSQ002652	CCNT2	905	NM_001241	1.49	3.38	-0.641138
hSQ014443	DOCK7	85440	NM_033407	0.27	1.56	-0.641138
hSQ034374	CHUK	1147	NM_001278	0.69	1.15	-0.641138
hSQ008356	PPP3CA	5530	NM_000944	-0.71	-0.58	-0.641138
hSQ007370	HIRIP3	8479	NM_003609	-1.75	-1.66	-0.641138
hSQ004193	GAR1	54433	NA	-2.46	-2.51	-0.641138
hSQ025950	MATR3	9782	NM_018834	-1.58	-2.2	-0.641138
hSQ026271	HOOK3	84376	NA	-1.69	-2.49	-0.641138
hSQ044069	AP3B1	8546	NM_003664	-0.08	1.51	-0.636138
hSQ038380	FOXO4	4303	NM_005938	-0.74	1.8	-0.636138
hSQ021522	RAB13	5872	NM_002870	2.08	3.02	-0.636138
hSQ003991	SLC4A7	9497	NM_003615	1.44	2.42	-0.636138
hSQ025599	LMAN1	3998	NM_005570	-2.01	-1.66	-0.636138
hSQ045021	RAN	5901	NM_006325	2.25	2.47	-0.636138
hSQ001830	XIST	7503	NA	-1.64	-1.7	-0.636138
hSQ003338	LOC284387	284387	NA	0.81	0.7	-0.636138
hSQ024831	PPIG	9360	NM_004792	-2.26	-2.57	-0.636138
hSQ028271	CSNK2A2	1459	NM_001896	2.06	0.73	-0.636138
hSQ012695	TWSG1	57045	NM_020648	-1.2	1.46	-0.631138
hSQ009130	GNAQ	2776	NM_002072	0.22	1.35	-0.631138
hSQ003881	RAB13	5872	NM_002870	2.6	3.28	-0.631138
hSQ003291	RARS2	57038	NA	-0.2	2.88	-0.626138
hSQ002773	DIP2A	23181	NM_015151	1.88	2.52	-0.626138
hSQ009908	HNRNPA1	3178	NM_002136	-0.71	-0.42	-0.626138
hSQ000242	CTTNBP2	83992	NM_033427	2.96	3.01	-0.626138
hSQ036081	FAM3C	10447	NM_001040020	1.02	0.95	-0.626138
hSQ011260	GPSM2	29899	NM_013296	0.71	1.75	-0.621138
hSQ011638	CHORDC1	26973	NM_012124	-0.61	-0.15	-0.621138
hSQ011960	CSE1L	1434	NM_001316	2.28	2.91	-0.621138
hSQ017471	C20orf194	25943	NM_001009984	2.69	2.95	-0.621138
hSQ042561	CSE1L	1434	NM_001316	1.72	2.04	-0.621138
hSQ012888	GNL2	29889	NA	-1.41	0.8	-0.616138
hSQ010144	PRC1	9055	NM_199414	0.99	2.87	-0.616138
hSQ044605	HNRNPD	3184	NM_001003810	-2.74	-1.03	-0.616138
hSQ045075	RPL14P1	144581	NA	-1.87	-0.96	-0.616138
hSQ033733	IFT80	57560	NM_020800	-1.96	-1.33	-0.616138
hSQ030877	GOPC	57120	NM_001017408	-1.55	-1.77	-0.616138
hSQ025728	ARHGEF12	23365	NM_015313	0.31	0.86	-0.611138
hSQ033669	2010-09-10	151011	NA	-0.76	0.13	-0.611138
hSQ045417	C5orf26	114915	NA	-1.63	-2.7	-0.611138
hSQ024868	DHX9	1660	NM_001357	-0.99	-1.64	-0.611138
hSQ025529	ANKHD1	54882	NM_017747	0.85	-0.4	-0.611138
hSQ033030	PGM3	5238	NM_015599	-0.98	0.45	-0.606138
hSQ017406	IARS	3376	NM_002161	-0.63	0.32	-0.606138
hSQ030170	RHOQ	23433	NM_012249	-1.01	-0.81	-0.606138
hSQ041721	PPP1R12A	4659	NM_002480	2.06	2.19	-0.606138
hSQ024566	SNORD57	26792	NA	-2.29	-2.6	-0.606138
hSQ000945	LOC402112	402112	NA	-0.44	-0.7	-0.606138
hSQ022206	CALCOCO2	10241	NM_005831	-0.92	1.2	-0.601138
hSQ009803	EEF1A1	1915	NA	-2.2	-0.82	-0.601138
hSQ020738	ARHGAP11A	9824	NM_014783	1.92	2.75	-0.601138
hSQ043302	RAB3GAP1	22930	NM_012233	-0.55	-0.19	-0.601138
hSQ013057	PSIP1	11168	NM_033222	-3.45	-3.63	-0.601138
hSQ028985	AP1S3	130340	NM_001039569	1.11	0.93	-0.601138
hSQ018554				1.29	0.82	-0.601138
hSQ002805	XM_498326	442422	NA	-0.11	1.33	-0.596138
hSQ000113	UBE2HP	392239::389644	NA	-3.21	-2.52	-0.596138
hSQ009338	ATP6V1A	523	NM_001690	-0.41	0.26	-0.596138
hSQ011048	TBC1D12	23232	NM_015188	-1.03	-0.78	-0.596138
hSQ021415	SMARCA5	8467	NM_003601	-0.68	-1.28	-0.596138
hSQ019372	CCDC52	152185	NM_144718	-0.4	-0.85	-0.596138
hSQ010586	NAP1L3	4675	NM_004538	-1.86	-1.53	-0.591138
hSQ038064	AIMP1	9255	NA	-3.94	-3.82	-0.591138
hSQ003493	RSRC1	51319	NM_016625	-2.7	-2.68	-0.591138
hSQ002481	CFDP1	10428	NM_006324	-2.75	-2.78	-0.591138
hSQ013972	KLF10	7071	NM_001032282	2.93	2.89	-0.591138
hSQ041064	PHF6	84295	NM_032458	-1.73	-2.06	-0.591138
hSQ005500	PNPT1	87178	NM_033109	-1.44	-1.83	-0.591138
hSQ014807	MORF4L2	9643	NA	1.78	3.1	-0.586138
hSQ020253	RBM26	64062	NM_022118	0.16	1.27	-0.586138
hSQ008603	USP16	10600	NM_001001992	-1.54	-0.72	-0.586138
hSQ040356	HSP90AA1	3320	NM_001017963	-1.16	-1.21	-0.586138
hSQ030448	C17orf51	339263	NA	3.32	1.76	-0.586138
hSQ009912	ST6GALNAC3	256435	NM_152996	2.06	4.22	-0.581138
hSQ008184	NUPR1	26471	NM_001042483	-1.95	0.69	-0.581138
hSQ022756	GCSH	2653	NM_004483	0.51	1.57	-0.581138
hSQ002921	PMPCB	9512	NM_004279	-1.06	0.09	-0.581138
hSQ025420	HTATSF1	27336	NM_014500	-2.52	-2.35	-0.581138
hSQ043309	CAPZA2	830	NM_006136	-0.87	-0.65	-0.581138
hSQ034912	PSMD10	5716	NM_170750	0.13	0.19	-0.581138
hSQ036175	EXO1	9156	NM_003686	-1.42	-2.49	-0.581138
hSQ002749	APC	324	NM_000038	-0.59	2.6	-0.576138
hSQ010321	LOC441454	441454	NA	-1.96	-1.17	-0.576138
hSQ015116	ZMAT3	64393	NM_022470	0.44	0.03	-0.576138
hSQ044729	C1orf174	339448	NM_207356	-0.73	-0.99	-0.576138
hSQ006689	PCM1	5108	NM_006197	-1.93	-2.52	-0.576138
hSQ001585	FANCM	57697	NM_020937	0.35	-0.08	-0.576138
hSQ009685	WSB1	26118	NM_015626	-5.61	-6.33	-0.576138
hSQ039199	YES1	7525	NM_005433	-1.14	2.09	-0.571138
hSQ021242	2010-03-05	54708	NA	0	1.83	-0.571138
hSQ019894	CSE1L	1434	NM_001316	2.31	2.94	-0.571138
hSQ025340	NCKAP1	10787	NM_013436	3.3	3.77	-0.571138
hSQ025645	LUC7L3	51747	NA	-4.12	-3.81	-0.571138
hSQ005544	NPM1	4869	NM_001037738	-2.03	-1.86	-0.571138
hSQ028587	RPAP3	79657	NM_024604	-2.95	-1.88	-0.566138
hSQ019373	HMGN4	10473	NM_006353	-1.77	-1.53	-0.566138
hSQ040791	FZD3	7976	NM_017412	0.16	0.24	-0.566138
hSQ026209	MYB	4602	NM_005375	2.36	1.84	-0.566138
hSQ005991	RIOK1	83732	NM_031480	-2.28	-3.5	-0.566138
hSQ032533	SRP9	6726	NA	-2.44	-0.65	-0.561138
hSQ012824	HSD17B13	51170	NM_178135	-0.55	0.42	-0.561138
hSQ024133	FBXL5	26234	NM_012161	2.96	3.73	-0.561138
hSQ014585	EXOC8	149371	NM_175876	0.49	0.89	-0.561138
hSQ006228	CNOT6	57472	NM_015455	2.49	2.76	-0.561138
hSQ020506	LOC401704	401704	NA	-2.24	-2.22	-0.561138
hSQ032314	DOCK11	139818	NM_144658	-0.1	-0.17	-0.561138
hSQ008052	STXBP6	29091	NM_014178	0.3	0.24	-0.561138
hSQ033061	GOPC	57120	NM_001017408	-1.58	-1.76	-0.561138
hSQ006546	GCC2	9648	NM_014635	0.1	-0.45	-0.561138
hSQ008918	VPS36	51028	NM_016075	-0.07	-1.29	-0.561138
hSQ004894	SPAG5	10615	NM_006461	-1.27	-2.43	-0.561138
hSQ001150	FBXO38	81545	NM_030793	-0.03	-1.29	-0.561138
hSQ031628	SLC16A1	6566	NM_003051	-1.71	-0.54	-0.556138
hSQ031282	CSE1L	1434	NM_001316	1.69	2.18	-0.556138
hSQ039520	DHX9	1660	NM_001357	-0.48	-0.41	-0.556138
hSQ030452	HSPA4	3308	NM_002154	-1.86	-2.63	-0.556138
hSQ032373	GDI2	2665	NM_001494	1.76	0.36	-0.556138
hSQ008660	B2M	567	NM_004048	-1.8	-0.38	-0.551138
hSQ019891	TMCO7	79613	NM_024562	0.98	1.9	-0.551138
hSQ034412	DMTF1	9988	NM_021145	-1.19	0.43	-0.551138
hSQ028329	2010-09-15	9403	NA	-2.44	-1.71	-0.551138
hSQ011654	MCF2L2	84002	NM_015078	-0.17	0.38	-0.551138
hSQ002863	CSE1L	1434	NM_001316	3.42	4.08	-0.551138
hSQ044799	HSP90AB1	3326	NM_007355	0.4	0.37	-0.551138
hSQ044934	ARL13B	200894	NM_144996	0.46	0.27	-0.551138
hSQ028176	TECPR2	9895	NA	2.84	2.72	-0.551138
hSQ040653	VCPIP1	80124	NM_025054	1.47	0.98	-0.551138
hSQ025280	ZNF182	7569	NM_001007088	0.36	-1.45	-0.551138
hSQ038068	HNRNPH3	3189	NM_012207	-1.63	-2.41	-0.551138
hSQ018780	HNRNPD	3184	NM_001003810	-2.5	-0.49	-0.546138
hSQ029434	CLIC4	25932	NA	0.45	2.53	-0.546138
hSQ014444	RPL4	6124	NA	-2.2	-0.66	-0.546138
hSQ011285	SEC22C	9117	NM_004206	-0.6	1.11	-0.546138
hSQ032231	HIF1A	3091	NA	0.71	1.73	-0.546138
hSQ044485	ZWILCH	55055	NM_017975	-2.42	-1.51	-0.546138
hSQ009731	KRT18P20	121054::390290	NA	-0.31	-0.04	-0.546138
hSQ036016	RRS1	23212	NM_015169	0.23	0.9	-0.546138
hSQ012526	AP3B1	8546	NM_003664	0.28	0.8	-0.546138
hSQ020986	RBM41	55285	NM_018301	-1.9	-1.63	-0.546138
hSQ010910	NEFM	4741	NA	1.64	1.52	-0.546138
hSQ031640	CCDC123	84902	NM_032816	-2.01	-3.17	-0.546138
hSQ043054	NUPR1	26471	NM_001042483	-1.37	1.26	-0.541138
hSQ008527	TAF9B	51616	NM_015975	-2.74	-1.22	-0.541138
hSQ004032	RABGGTB	5876	NM_004582	2.63	2.88	-0.541138
hSQ037510	RPS6KB1	6198	NM_003161	-0.43	-0.37	-0.541138
hSQ013570	ASPH	444	NM_032468	-1.54	-1.47	-0.541138
hSQ036677	CCNG1	900	NM_004060	-1.22	-1.22	-0.541138
hSQ016133	HERC3	8916	NM_014606	0.86	0.77	-0.541138
hSQ026359	SMG1	23049	NM_015092	1.57	1.25	-0.541138
hSQ034651	SMEK2	57223	NM_020463	-1.79	-2.23	-0.541138
hSQ029442	PSIP1	11168	NM_033222	-3.33	-3.86	-0.541138
hSQ003749	UBE3B	89910	NM_130466	1.59	1.01	-0.541138
hSQ000736	SYNJ2BP	55333	NA	-0.94	0.44	-0.536138
hSQ025043	PHF14	9678	NM_014660	-0.25	-0.01	-0.536138
hSQ013836	CHURC1	91612	NM_145165	0.2	0.02	-0.536138
hSQ019300	HNRPDL	9987	NM_031372	-0.55	-0.76	-0.536138
hSQ042740	TWF1	5756	NM_002822	0.48	3.89	-0.531138
hSQ035122	RAD23B	5887	NM_002874	-1.13	0.24	-0.531138
hSQ036375	EEF1A1	1915	NA	-2.27	-0.19	-0.531138
hSQ009464	SNRPA1	6627	NM_003090	-0.85	0.4	-0.531138
hSQ030564	C1orf9	51430	NM_014283	1.64	2.7	-0.531138
hSQ015620	CNTF	80829	NM_000614	1.83	2.94	-0.531138
hSQ007288	KLF9	687	NM_001206	0.77	1.71	-0.531138
hSQ021501	RPL6	6128	NA	-3.3	-2.63	-0.531138
hSQ032577	RBM10	8241	NM_152856	1.84	1.81	-0.531138
hSQ025947	WDR67	93594	NM_145647	-2.03	-2.18	-0.531138
hSQ036589	PHAX	51808::84137	NA	-0.73	-0.94	-0.531138
hSQ018222				-0.92	-1.75	-0.531138
hSQ022207	PRPF40A	55660	NM_017892	-1.64	-0.41	-0.526138
hSQ027973	RPL5	6125	NA	-3.12	-2.27	-0.526138
hSQ001939	RPS3AP6	145767	NA	-3.29	-2.69	-0.526138
hSQ038143	MCCC2	64087	NM_022132	-1.02	-0.59	-0.526138
hSQ016792	PACSIN2	26286	NM_007229	-1.95	-1.57	-0.526138
hSQ021542	GOLGA4	2803	NM_002078	2.36	2.64	-0.526138
hSQ042110	BCOR	54880	NM_017745	0.82	0.11	-0.526138
hSQ025907	SLC4A1AP	22950	NM_018158	0.33	-0.43	-0.526138
hSQ023874	PPP1R2	5504	NA	-1.17	2.06	-0.521138
hSQ042640	IDI1	3422	NM_004508	-2.95	-1.64	-0.521138
hSQ013770	SLC25A27	9481	NM_004277	-2	-1.08	-0.521138
hSQ010322	BC013859	441456	NA	-1.98	-1.19	-0.521138
hSQ008863	LOC440577	440577	NA	-1.9	-1.77	-0.521138
hSQ013901	TSPAN3	10099	NM_005724	0.46	0.61	-0.521138
hSQ011958	ASPH	444	NM_032468	-1.5	-1.67	-0.521138
hSQ010666	TMEM30A	55754	NM_018247	0.46	0.13	-0.521138
hSQ038021	SMCR7	125170	NM_139162	2.47	2.22	-0.521138
hSQ000557	FAM178A	55719	NA	0.18	-0.5	-0.521138
hSQ026237	AHSA1	10598	NM_012111	1.57	1.02	-0.521138
hSQ040349	HNRNPH1	3187	NM_005520	-1.72	-2.6	-0.521138
hSQ039547	RBPJ	3516	NM_005349	0	-0.93	-0.521138
hSQ002767	CUL2	8453	NM_003591	-1.05	2.53	-0.516138
hSQ035134	LIN7C	55327	NM_018362	-1.47	-0.55	-0.516138
hSQ034054	APIP	51074	NM_015957	-2.81	-2.23	-0.516138
hSQ021378	WDR60	55112	NM_018051	0.87	1.29	-0.516138
hSQ005603	CBX1	10951	NM_006807	-0.11	0.53	-0.516138
hSQ011882	LOC441497	441497	NA	-1.47	-1.07	-0.516138
hSQ023235	EST_AA496957		NA	3.53	3.69	-0.516138
hSQ021175	DYNC1LI2	1783	NM_006141	2.05	2.19	-0.516138
hSQ042452	LOC389168	389168	NA	-0.27	-0.28	-0.516138
hSQ028804	PANK3	79646	NM_024594	2.55	2.54	-0.516138
hSQ025867	LARP7	51574	NM_015454	-2.92	-3.06	-0.516138
hSQ018938	GDI2	2665	NM_001494	1.7	0.92	-0.516138
hSQ027695	C1orf162	128346	NM_174896	-1.91	-2.98	-0.516138
hSQ033950	SAPS3	55291	NM_018312	-1.21	-2.68	-0.516138
hSQ020985	SFRS18	25957	NM_015491	-1.12	-1.95	-0.516138
hSQ025347	MTIF3	219402	NA	-1.09	4.23	-0.511138
hSQ018076	GOLGA5	9950	NM_005113	0.38	2.81	-0.511138
hSQ023367	TMEM126B	55863	NM_018480	-3.24	-1.75	-0.511138
hSQ002124	METAP2	10988	NM_006838	-2	-1.38	-0.511138
hSQ008951	RBMX	27316	NM_002139	-1.28	-0.53	-0.511138
hSQ020206	SCAPER	49855	NM_020843	-1.12	-0.85	-0.511138
hSQ037643	PUS10	150962	NM_144709	0.76	0.98	-0.511138
hSQ010075	MARK3	4140	NM_002376	-0.28	1.5	-0.506138
hSQ004612	ZNF675	171392	NM_138330	-0.45	1.22	-0.506138
hSQ018870	RBM26	64062	NM_022118	0.29	0.7	-0.506138
hSQ027935	DMTF1	9988	NM_021145	-1.68	-0.81	-0.506138
hSQ036049	TOMM20	9804	NM_014765	-0.48	-0.2	-0.506138
hSQ029026	EID1	23741	NM_014335	-1.86	-1.61	-0.506138
hSQ002197	ASPH	444	NM_032468	-1.63	-1.53	-0.506138
hSQ022149	STRN	6801	NM_003162	-0.77	-0.76	-0.506138
hSQ003147	CSNK2A2	1459	NM_001896	1.89	0.59	-0.506138
hSQ003381	KIAA1702	80822	NA	1.05	-0.18	-0.506138
hSQ006125	FBXO3	26273	NM_012175	1.94	4.54	-0.501138
hSQ036004	AIDA	64853	NA	0.85	1.91	-0.501138
hSQ038406	AIMP1	9255	NA	-3.47	-2.84	-0.501138
hSQ031904	GNA13	10672	NM_006572	-1.58	-1.84	-0.501138
hSQ003623	DLG1	1739	NM_001098424	-1.01	-1.82	-0.501138
hSQ004396	ANP32F	440272	NA	-0.56	-1.2	-0.501138
hSQ028977	USP34	9736	NM_014709	1.24	-0.08	-0.501138
hSQ010271	CLIC4	25932	NA	0.02	1.6	-0.496138
hSQ020658	PSMD6	9861	NM_014814	-1.77	-0.88	-0.496138
hSQ008398	ZBTB6	10773	NM_006626	0.66	1.55	-0.496138
hSQ034582	UBAP1	51271	NM_016525	1.77	2.14	-0.496138
hSQ025449	CLTC	1213	NM_004859	1.43	1.8	-0.496138
hSQ035053	WDR12	55759	NM_018256	-2.4	-2.15	-0.496138
hSQ025634	CYCSL1	157317	NA	-1.21	-0.96	-0.496138
hSQ013772	DHX32	56647	NM_018180	-1.55	-1.67	-0.496138
hSQ016952	CCL20	6364	NM_004591	-2.29	-2.48	-0.496138
hSQ034319	YOD1	55432	NA	1.2	0.75	-0.496138
hSQ004197	2010-09-02	4735	NA	2.97	2.32	-0.496138
hSQ036721	LUC7L	55692	NM_018032	-1.16	0.8	-0.491138
hSQ034098	LUC7L	55692	NM_018032	-1.77	0.07	-0.491138
hSQ028424	TSPAN3	10099	NM_005724	0.34	1.64	-0.491138
hSQ044742	CSE1L	1434	NM_001316	1.91	3.51	-0.491138
hSQ034233	GAN	8139	NM_022041	1.69	2.42	-0.491138
hSQ006266	CRBN	51185	NM_016302	-1.9	-1.74	-0.491138
hSQ031301	ELK4	2005	NM_021795	-0.72	-0.69	-0.491138
hSQ025595	C5orf15	56951	NM_020199	-0.16	-0.14	-0.491138
hSQ026266	WHSC1L1	54904	NM_017778	-0.79	-0.99	-0.491138
hSQ014598	CCDC47	57003	NM_020198	0.27	0.1	-0.491138
hSQ031892	FAM83D	81610	NM_030919	3.25	5.41	-0.486138
hSQ011226	RAB11FIP2	22841	NM_014904	0.78	2.23	-0.486138
hSQ045117	TMTC3	160418	NM_181783	-1.24	0.47	-0.486138
hSQ025334	UBQLN1	29979	NM_013438	-1.55	-0.39	-0.486138
hSQ042563	NCBP2	22916	NM_001042540	-1.1	-0.13	-0.486138
hSQ021088	RPS24	6229	NM_033022	-2.16	-1.37	-0.486138
hSQ000882	ASPH	444	NM_032468	-1.7	-1.4	-0.486138
hSQ019605	LOC150580	150580	NA	-0.82	-0.96	-0.486138
hSQ028647	DZIP3	9666	NM_014648	0.03	-0.21	-0.486138
hSQ013915	CPNE1	8904	NM_003915	0.9	0.19	-0.486138
hSQ024265	TTC3	7267	NM_001001894	0.76	-0.52	-0.486138
hSQ018873	BICD2	23299	NM_001003800	2.66	1.67	-0.486138
hSQ017878	GOLGA5	9950	NM_005113	0.42	2.9	-0.481138
hSQ042527	MAD2L1	4085	NM_002358	-2.13	0.84	-0.481138
hSQ029108	CDC6	990	NM_001254	-0.28	1.49	-0.481138
hSQ035119	EIF3A	8661	NM_003750	-0.74	0.05	-0.481138
hSQ038168	BC020307	388270	NA	-1.49	-1.35	-0.481138
hSQ000619	FOS	2353	NM_005252	2.82	2.7	-0.481138
hSQ002331	ZFAND6	54469	NM_019006	-0.2	-0.52	-0.481138
hSQ032588	PHF6	84295	NM_032458	-1.68	-2.07	-0.481138
hSQ003678	SPAG9	9043	NA	0.36	-0.48	-0.481138
hSQ003112	ANKHD1	54882	NM_017747	0.72	-0.7	-0.481138
hSQ029009	LYPLA1	10434	NM_006330	-1	1.64	-0.476138
hSQ021092	GGH	8836	NM_003878	-2.68	-0.8	-0.476138
hSQ042614	TATDN3	128387	NM_001042552	-1.01	0.7	-0.476138
hSQ015124	XM_379851	402525	NA	-3.6	-2.79	-0.476138
hSQ034727	XPOT	11260	NM_007235	-0.12	0.34	-0.476138
hSQ011054	ACADM	34	NM_000016	-0.71	-0.25	-0.476138
hSQ008714	AP1S2	8905	NM_003916	-1.97	-1.78	-0.476138
hSQ015721	MDM1	56890	NM_020128	-1.18	-1.43	-0.476138
hSQ003245	RBM34	23029	NM_015014	-2.23	-2.51	-0.476138
hSQ034481	ZNF627	199692	NM_145295	1.74	1.46	-0.476138
hSQ041800	RPL4P5	158345	NA	-2.48	-0.86	-0.471138
hSQ038975	VTI1B	10490	NA	-1.11	-0.11	-0.471138
hSQ034226	DIS3	22894	NM_014953	-2.47	-1.59	-0.471138
hSQ011287	ATF2	1386	NM_001880	-0.68	0.29	-0.471138
hSQ008762	EST_AA040598		NA	-1.04	-0.22	-0.471138
hSQ014415	KCTD12	115207	NM_138444	0.59	1.29	-0.471138
hSQ025247	PTMA	5757	NM_001099285	-1.51	-0.94	-0.471138
hSQ035983	XPOT	11260	NM_007235	-0.1	0.21	-0.471138
hSQ036657	RN7SK	125050	NA	-5.67	-5.55	-0.471138
hSQ005259	SNRNP35	11066	NA	-2.06	-1.93	-0.471138
hSQ042115	KPNA4	3840	NM_002268	-2.01	-2.45	-0.471138
hSQ021372	YME1L1	10730	NM_014263	-0.83	-1.6	-0.471138
hSQ026229	HK2	3099	NA	1	-0.2	-0.471138
hSQ011034	HMGB3	3149	NM_005342	-0.99	-2.53	-0.471138
hSQ016886	LYPLA1	10434	NM_006330	-1.24	1.53	-0.466138
hSQ013234	LOC389386	389386	NA	-1.62	-0.62	-0.466138
hSQ001473	PBK	55872	NM_018492	-1.64	-0.56	-0.466138
hSQ002469	TFG	10342	NM_001007565	-0.64	0.48	-0.466138
hSQ011411	USP33	23032	NM_015017	-1.13	-0.66	-0.466138
hSQ021357	DEK	7913	NM_003472	-1.47	-1.08	-0.466138
hSQ005355	CCDC99	54908	NM_017785	-1.96	-1.59	-0.466138
hSQ017129	RRP15	51018	NM_016052	-2.53	-2.35	-0.466138
hSQ010509	SEC14L1	6397	NM_001039573	2.82	2.61	-0.466138
hSQ044690	LOC338598	338598	NA	0.6	-0.21	-0.466138
hSQ004223	C6orf174	387104	NM_001012279	-0.81	-1.42	-0.466138
hSQ006599	ODF2	4957	NM_002540	-2.49	-3.72	-0.466138
hSQ040076	SFRS12	140890	NM_001077199	-2.84	-4.45	-0.466138
hSQ039102	GTF2B	2959	NM_001514	-0.91	1.24	-0.461138
hSQ013072	HNRNPD	3184	NM_001003810	-1.91	0.22	-0.461138
hSQ036320	OSTCL	202459	NA	-3.01	-1.49	-0.461138
hSQ041751	SNRPA1	6627	NM_003090	-0.63	0.27	-0.461138
hSQ043228	MDM4	4194	NM_002393	0.26	0.85	-0.461138
hSQ019282	SLC35A3	23443	NM_012243	-0.68	-0.32	-0.461138
hSQ020020	EGLN1	54583	NM_022051	-1.18	-0.89	-0.461138
hSQ004799	GOLGA4	2803	NM_002078	2.35	2.33	-0.461138
hSQ028481	TAF7	6879	NM_005642	-1.62	-1.75	-0.461138
hSQ035970	ACTR2	10097	NM_001005386	-0.51	-0.75	-0.461138
hSQ017748	ZC3H8	84524	NM_032494	-2.18	-2.51	-0.461138
hSQ007069	IPO8	10526	NM_006390	0.51	-0.42	-0.461138
hSQ016552	ODF2	4957	NM_002540	-2.28	-3.45	-0.461138
hSQ042771	RBM5	10180	NA	-0.34	-2.23	-0.461138
hSQ014977	RARS2	57038	NA	-0.22	2.63	-0.456138
hSQ045274	EIF2S2	8894	NM_003908	-3.22	-2.49	-0.456138
hSQ037885	MAP4K3	8491	NM_003618	0.07	0.44	-0.456138
hSQ044396	DEPDC1	55635	NM_017779	-0.59	-0.23	-0.456138
hSQ027760	CCDC66	285331	NM_001012506	-2.14	-2.05	-0.456138
hSQ003639	ARL5B	221079	NM_178815	-0.92	-0.89	-0.456138
hSQ013018	SLMAP	7871	NM_007159	0.02	0.03	-0.456138
hSQ040153	CAPZA1	829	NM_006135	-0.7	-0.85	-0.456138
hSQ029433	NCRNA00081	27250	NA	-0.85	-1.05	-0.456138
hSQ036385	DPY19L1P1	89231	NA	0.8	0.22	-0.456138
hSQ012697	ZW10	9183	NM_004724	-0.67	-1.56	-0.456138
hSQ025390	HS2ST1	9653	NM_012262	0.06	1.47	-0.451138
hSQ012686	BNC2	54796	NA	3.51	4.69	-0.451138
hSQ042932	CTTN	2017	NM_138565	-0.19	0.99	-0.451138
hSQ044265	C7orf53	286006	NM_182597	-2.39	-1.83	-0.451138
hSQ045478	CBX1	10951	NM_006807	-0.05	0.39	-0.451138
hSQ030578	RBM39	9584	NM_004902	-2.73	-2.38	-0.451138
hSQ035793	TRMT5	57570	NM_020810	-1.48	-1.31	-0.451138
hSQ030387	CEP152	22995	NM_014985	-1.99	-2.05	-0.451138
hSQ038147	HNRNPH1	3187	NM_005520	-1.47	-1.7	-0.451138
hSQ026514	NUMB	8650	NM_001005743	-0.92	-2.21	-0.451138
hSQ029571	BICD2	23299	NM_001003800	2.7	1.72	-0.451138
hSQ001956	OSTC	58505	NA	-3.13	-1.66	-0.446138
hSQ028695	RPS3AP47	146053	NA	-3.53	-2.84	-0.446138
hSQ000359	PGK1	5230	NM_000291	-1.17	-0.67	-0.446138
hSQ022318	TMEM50A	23585	NM_014313	0.28	0.78	-0.446138
hSQ002391	RBMS1	5937::192137	NM_002897	1.96	2.33	-0.446138
hSQ011076	C11orf58	10944	NM_014267	-1.81	-1.51	-0.446138
hSQ019649	BMPR1A	657	NM_004329	0.44	0.58	-0.446138
hSQ036370	hCG2028557	284672	NA	-1.27	-1.41	-0.446138
hSQ030025	ZHX1	11244	NM_001017926	0.77	0.02	-0.446138
hSQ027597	PLEKHA1	59338	NM_001001974	3.37	2.24	-0.446138
hSQ001521	HNRPDL	9987	NM_031372	-0.13	-0.71	-0.446138
hSQ027863	SLC30A5	64924	NM_024055	-0.06	-0.86	-0.446138
hSQ029540	GOLGA5	9950	NM_005113	-0.05	2.7	-0.441138
hSQ004237	DNAJB4	11080	NM_007034	0.95	2.73	-0.441138
hSQ008921	MRFAP1L1	114932	NM_152301	-1.73	-0.51	-0.441138
hSQ012679	PFTK1	5218	NM_012395	1.71	2.63	-0.441138
hSQ018368	PERP	64065	NM_022121	-0.84	0.17	-0.441138
hSQ009697	PHTF1	10745	NM_006608	-0.37	0.62	-0.441138
hSQ043025	CNOT8	9337	NM_004779	-0.43	0.36	-0.441138
hSQ005799	ARL6IP5	10550	NA	-3.02	-2.5	-0.441138
hSQ041827	RANBP2	5903	NM_006267	0.12	0.59	-0.441138
hSQ024872	FAM10A4	145165	NA	-2.38	-1.98	-0.441138
hSQ013068	RAB10	10890	NM_016131	-0.05	0.21	-0.441138
hSQ029799	APBA2	321	NM_005503	0.13	0.02	-0.441138
hSQ000786	APAF1	317	NM_181869	0.15	-0.01	-0.441138
hSQ034892	MAP3K8	1326	NM_005204	1.9	1.62	-0.441138
hSQ035619	CBARA1	10367	NM_006077	0.84	0.29	-0.441138
hSQ012110	TOP1	7150	NM_003286	-1.59	-2.59	-0.441138
hSQ038587	CECR6	27439	NM_031890	1.69	1.12	-0.441138
hSQ015714	LONRF1	91694	NM_152271	3.43	2.19	-0.441138
hSQ004532	NOMO3	283820	NM_001004067	-0.15	-1.34	-0.441138
hSQ033406	BOD1	91272	NA	-1.32	5.12	-0.436138
hSQ032398	CEP192	55125	NM_032142	-0.44	2.42	-0.436138
hSQ022216	BUB1B	701	NM_001211	-1.47	0.53	-0.436138
hSQ021236	TICAM2	353376::51014	NM_021649	-0.31	1.71	-0.436138
hSQ006575	ACYP1	97	NM_203488	-1.8	-0.78	-0.436138
hSQ028947	KIF2A	3796	NM_001098511	-0.29	0.27	-0.436138
hSQ029764	LOC254128	254128	NA	-2	-1.59	-0.436138
hSQ028293	C5orf44	80006	NA	0.73	1.18	-0.436138
hSQ014951	FOXG1	2291	NA	0.05	0.34	-0.436138
hSQ016986	PRPF4B	8899	NM_003913	-1.36	-1.27	-0.436138
hSQ005767	FUS	2521	NM_004960	0.39	0.37	-0.436138
hSQ038783	SCN4B	6330	NM_174934	2.32	2.16	-0.436138
hSQ008478	ACTR2	10097	NM_001005386	-0.57	-0.86	-0.436138
hSQ005430	PIP4K2B	8396	NM_003559	1.59	1.09	-0.436138
hSQ025834	PCNP	57092	NM_020357	-2.9	-3.46	-0.436138
hSQ005445	NOL11	25926	NM_015462	-2.35	0.46	-0.431138
hSQ023414	GNAQ	2776	NM_002072	0.66	1.9	-0.431138
hSQ012023	LOC390956	390956	NA	-1.25	-0.67	-0.431138
hSQ013323	XPNPEP1	7511	NM_020383	-1.54	-0.61	-0.431138
hSQ044281	DDRGK1	65992	NA	-0.93	-0.26	-0.431138
hSQ001726	RPL7A	6130	NM_000972	-0.98	-0.11	-0.431138
hSQ015311	DNAJB9	4189	NM_012328	5.19	5.42	-0.431138
hSQ018994	CAPZA2	830	NM_006136	-0.75	-0.55	-0.431138
hSQ026649	PNRC2	55629	NA	1.04	1.2	-0.431138
hSQ042826	RYK	6259	NM_001005861	1.43	1.6	-0.431138
hSQ042216	ZNF823	55552	NM_001080493	1.49	1.17	-0.431138
hSQ008162	KDELR2	11014	NM_006854	0.23	2.89	-0.426138
hSQ022904	CSE1L	1434	NM_001316	2.46	3.59	-0.426138
hSQ021496	GPN3	51184	NM_016301	-2	-0.99	-0.426138
hSQ010900	SECISBP2L	9728	NA	2.62	3.38	-0.426138
hSQ000614	ZNF91	7644	NM_003430	-0.37	0.71	-0.426138
hSQ032286	WWTR1	25937	NM_015472	0.51	1.54	-0.426138
hSQ025474	DTNBP1	84062	NM_183040	-2.04	-1.51	-0.426138
hSQ003114	C1orf131	128061	NM_152379	-2.29	-1.92	-0.426138
hSQ011196	C10orf58	84293	NM_032333	-1.48	-1.22	-0.426138
hSQ035355	HEATR5A	25938	NM_015473	1.37	1.52	-0.426138
hSQ021970	PSIP1	11168	NM_033222	-3.21	-3.11	-0.426138
hSQ002272	HSPA8	3312	NM_006597	1.5	1.54	-0.426138
hSQ025453	CMAS	55907	NM_018686	0.02	-0.15	-0.426138
hSQ023379	POLR3G	10622	NM_006467	1.94	1.08	-0.426138
hSQ025979	ABCB4	5244	NM_000443	0.25	-0.41	-0.426138
hSQ017974	ITSN1	6453	NM_001001132	1.14	-0.3	-0.426138
hSQ036294	HNRNPD	3184	NM_001003810	-2.47	-0.57	-0.421138
hSQ042311	GAB1	2549	NA	0.96	2.75	-0.421138
hSQ043267	LOC220686	220686	NA	0.3	2.12	-0.421138
hSQ019327	GOSR1	9527	NM_001007024	0.39	1.22	-0.421138
hSQ042550	FNDC3B	64778	NM_022763	4.09	5.04	-0.421138
hSQ040569	DNAJC19	131118	NM_145261	-3.3	-2.62	-0.421138
hSQ034880	FBXO8	26269	NM_012180	0.73	1.65	-0.421138
hSQ014053	SFXN1	94081	NM_022754	1.68	2.17	-0.421138
hSQ033925	RSPH1	89765	NM_080860	0.05	0.51	-0.421138
hSQ001220	ITGB1	3688	NM_002211	0.04	0.15	-0.421138
hSQ001222	HSP90B1	7184	NM_003299	-2.11	-2.06	-0.421138
hSQ005362	THAP5	168451	NM_182529	-2.19	-2.33	-0.421138
hSQ025210	ZAK	51776	NM_133646	-0.72	-0.82	-0.421138
hSQ024612	RNF138	51444	NM_016271	0.36	0.16	-0.421138
hSQ018961	PRR3	285831	NM_001077497	0.8	0.64	-0.421138
hSQ001724	NCAPG2	54892	NM_017760	0.63	0.24	-0.421138
hSQ027619	FAM178A	55719	NA	0.41	-0.21	-0.421138
hSQ031083	C17orf85	55421	NM_018553	-0.04	-0.63	-0.421138
hSQ043990	CCL3L2	390788::388363	NA	-2.25	-0.94	-0.416138
hSQ039508	HNRNPD	3184	NM_001003810	-2.97	-1.43	-0.416138
hSQ035350	C11orf54	28970	NM_014039	-1.36	-0.35	-0.416138
hSQ036086	CBWD6	220869	NM_001085457	-2.06	-1.38	-0.416138
hSQ028510	MEMO1	51072	NM_015955	1.03	1.75	-0.416138
hSQ041335	TBC1D23	55773	NA	0.35	1.01	-0.416138
hSQ031728	GLT8D3	283464	NM_001099650	0.09	0.46	-0.416138
hSQ041613	AP3S1	1176	NM_001284	-1.34	-1	-0.416138
hSQ045347	SNRNP27	11017	NA	-2.9	-2.67	-0.416138
hSQ012598	ARIH1	25820	NM_005744	-0.29	-0.23	-0.416138
hSQ000288	SMC5	23137	NM_015110	-2.68	-2.68	-0.416138
hSQ009772	DDX19A	55308	NM_018332	-0.1	-0.31	-0.416138
hSQ009434	LOC643401	340109::643401	NA	-1.27	-1.68	-0.416138
hSQ024116	ODF2	4957	NM_002540	-1.44	-1.88	-0.416138
hSQ042533	MSL3	10943	NA	-0.43	-1.35	-0.416138
hSQ023654	HSPA4	3308	NM_002154	-1.96	-2.89	-0.416138
hSQ025150	BMPR2	659	NM_001204	2.7	0.82	-0.416138
hSQ045260	PPP1R2	5504	NA	-0.88	2.65	-0.411138
hSQ022344	TMED7	51014	NA	-0.67	0.7	-0.411138
hSQ021241	ZUFSP	221302	NM_145062	-2.05	-1.22	-0.411138
hSQ014693	LIPT1	51601	NA	2.2	3.07	-0.411138
hSQ027542	LMAN1	3998	NM_005570	-1.85	-1	-0.411138
hSQ035615	SH3RF1	57630	NM_020870	2.8	3.37	-0.411138
hSQ039583	KIFAP3	22920	NM_014970	-0.49	-0.06	-0.411138
hSQ005730	GGCT	79017	NA	-3.14	-2.74	-0.411138
hSQ032340	SMC2	10592	NM_001042550	-2.72	-2.35	-0.411138
hSQ029315				-4.37	-4.36	-0.411138
hSQ003591	NUDT16	131870	NM_152395	0.15	-0.05	-0.411138
hSQ041344	SLC2A13	114134	NM_052885	1.6	1.34	-0.411138
hSQ039894	PPP4R4	57718	NA	-1.51	-2.1	-0.411138
hSQ022659	BBS4	585	NM_033028	-1.9	-2.61	-0.411138
hSQ034254	MSL3	10943	NA	-0.49	-1.23	-0.411138
hSQ023563	CCT6A	908	NM_001009186	-1.1	-2.15	-0.411138
hSQ009699	SYNE2	23224	NM_015180	0.22	-0.71	-0.411138
hSQ013581	MRE11A	4361	NM_005590	-0.66	-1.6	-0.411138
hSQ040862	RARS2	57038	NA	0.26	3.79	-0.406138
hSQ015550	LYN	4067	NM_002350	-0.45	3.07	-0.406138
hSQ035075	STMN3	50861	NM_015894	-0.01	0.79	-0.406138
hSQ016715	PDE8A	5151	NM_002605	0.39	1	-0.406138
hSQ022348	LRRC23	171220	NM_201650	-2.38	-1.33	-0.406138
hSQ011726	PTX3	5806	NM_002852	-0.74	0.1	-0.406138
hSQ019281	DNAJC13	23317	NM_015268	2.05	2.5	-0.406138
hSQ001250	PUS10	150962	NM_144709	0.77	1.03	-0.406138
hSQ002846	ZEB1	6935	NM_030751	-1.31	-1.22	-0.406138
hSQ045289	TCOF1	6949	NM_001008657	-0.41	-0.35	-0.406138
hSQ002733	EPS15	2060	NM_001981	-1.04	-1.14	-0.406138
hSQ030176	BCL2	596	NM_000633	1.16	0.74	-0.406138
hSQ009242	XM_498029	442147	NA	-0.78	-1.55	-0.406138
hSQ033974	TRIM73	375593	NA	1.07	0.38	-0.406138
hSQ044498	LOC440248	440248	NA	-1.86	1.02	-0.401138
hSQ031761	SC5DL	6309	NM_001024956	-2.28	0.71	-0.401138
hSQ033016	UTP18	51096	NM_016001	-2.56	-0.19	-0.401138
hSQ027030	LRRC1	55227	NM_018214	1.58	2.87	-0.401138
hSQ011606	NACA2	342538	NM_199290	-2.23	-1.82	-0.401138
hSQ015439	TXN	7295	NM_003329	-2.79	-2.09	-0.401138
hSQ008842	CWF19L2	143884	NM_152434	-1.99	-1.61	-0.401138
hSQ021589	PRPF38A	84950	NM_032864	-0.87	-0.64	-0.401138
hSQ022766	GNL3	26354	NM_014366	-3.09	-2.76	-0.401138
hSQ031723	SDCCAG1	9147	NM_004713	-1.44	-1.36	-0.401138
hSQ030998	CTA-216E10.6	79640	NA	0.84	0.57	-0.401138
hSQ037077	C14orf156	81892	NA	-0.97	3.57	-0.396138
hSQ032950	DKC1	1736	NM_001363	-1.69	0.71	-0.396138
hSQ014908	EEF1AL9	440595	NA	-2.62	-0.61	-0.396138
hSQ033930	ATG4C	84938	NM_032852	-1.85	-0.45	-0.396138
hSQ041506	RPS20P14	440992	NA	-3.31	-2.2	-0.396138
hSQ043270	CMPK1	51727	NM_016308	1.57	2.11	-0.396138
hSQ041668	C9orf72	203228	NM_018325	0.56	1.13	-0.396138
hSQ040189	MYEF2	50804	NM_016132	-1.17	-0.92	-0.396138
hSQ024546	NIPBL	25836	NM_133433	-0.13	0.01	-0.396138
hSQ012473	CSE1L	1434	NM_001316	1.7	2.12	-0.396138
hSQ029655	ABI1	10006	NM_001012750	-0.56	-0.46	-0.396138
hSQ013827	CLOCK	9575	NM_004898	3.38	2.77	-0.396138
hSQ012427	HNRPDL	9987	NM_031372	-1.27	-1.89	-0.396138
hSQ012948	KIAA0528	9847	NM_014802	0.96	-0.15	-0.396138
hSQ000499	CNOT4	4850	NM_013316	0.85	3.18	-0.391138
hSQ026196	PSMA2	5683	NM_002787	-2.17	-0.87	-0.391138
hSQ026080	ACBD6	84320	NM_032360	-1.32	-0.57	-0.391138
hSQ018737	USP38	84640	NM_032557	0.52	1.61	-0.391138
hSQ034640	DEGS1	8560	NM_003676	0.26	1.17	-0.391138
hSQ040359	PRPF3	9129	NM_004698	-1.57	-0.63	-0.391138
hSQ011755	CSE1L	1434	NM_001316	1.77	2.91	-0.391138
hSQ007010	KIAA1191	57179	NM_001079684	0.03	1.26	-0.391138
hSQ045337	SLC37A3	84255	NM_207113	0.7	1.7	-0.391138
hSQ012442	UBE2K	3093	NM_005339	0.29	0.85	-0.391138
hSQ022742	MFSD8	256471	NM_152778	0	0.66	-0.391138
hSQ022910	SYF2	25949	NM_015484	-2.88	-2.57	-0.391138
hSQ001269	SLC38A2	54407	NM_018976	-0.42	0.05	-0.391138
hSQ044643	CENPK	64105	NM_022145	-2.13	-1.63	-0.391138
hSQ020815	CCDC34	91057	NM_080654	-3.49	-3.35	-0.391138
hSQ037890	LARS	51520	NM_020117	0.8	0.72	-0.391138
hSQ045538	NCRNA00081	27250	NA	0.37	0.04	-0.391138
hSQ025691	CR2	1380	NM_001006658	3.41	3.07	-0.391138
hSQ014253	PTEN	5728	NM_000314	2.46	1.96	-0.391138
hSQ030722	FAM178A	55719	NA	-0.04	-0.8	-0.391138
hSQ023987	NPHP1	4867	NM_000272	-0.52	-1.23	-0.391138
hSQ033941	LOC440039	440039	NA	0.51	4.5	-0.386138
hSQ043922	MANBAL	63905	NM_001003897	-1.11	4.98	-0.386138
hSQ013148	ARF2	376	NA	-0.9	2.95	-0.386138
hSQ019381	GLUD1	2746	NM_005271	-0.07	2.11	-0.386138
hSQ042572	PSMG2	56984	NM_020232	0.76	1.85	-0.386138
hSQ016939	RPL6	6128	NA	-3.56	-2.55	-0.386138
hSQ029436	TBCA	6902	NM_004607	-3.87	-2.84	-0.386138
hSQ036549	MANEA	79694	NM_024641	-3.1	-1.99	-0.386138
hSQ021331	FRMD6	122786	NM_001042481	2.56	3.38	-0.386138
hSQ002994	FERMT2	10979	NM_006832	0.04	0.85	-0.386138
hSQ036123	UBR2	23304	NA	0.05	0.7	-0.386138
hSQ001589	ALG10	84920	NM_032834	-1.94	-1.22	-0.386138
hSQ025053	RAB7A	7879	NM_004637	-0.83	-0.26	-0.386138
hSQ042778	BRMS1L	84312	NM_032352	2.53	3.02	-0.386138
hSQ000959	SNX13	23161	NM_015132	0.35	0.77	-0.386138
hSQ012091	RHPN2	85415	NM_033103	2.92	3.23	-0.386138
hSQ001357	MGC16703	113691	NA	0.73	0.86	-0.386138
hSQ009916	UBE2K	3093	NM_005339	0.41	0.49	-0.386138
hSQ030189	MIER3	166968	NM_152622	2.24	2.34	-0.386138
hSQ018787	HIF1A	3091	NA	0.64	0.6	-0.386138
hSQ027942	CCNE2	9134	NM_057749	0.23	0.03	-0.386138
hSQ015255	ZNF350	59348	NM_021632	-0.68	-0.88	-0.386138
hSQ030942	ZNF131	7690	NM_003432	-0.98	-1.25	-0.386138
hSQ011416	EIF5B	9669	NM_015904	-0.73	-1.01	-0.386138
hSQ011535	ZNF498	221785	NM_145115	2.89	2.37	-0.386138
hSQ010314	KLHL5	51088	NM_001007075	-0.66	-1.82	-0.386138
hSQ041471	LOC389217	389217	NA	-0.35	-1.44	-0.386138
hSQ023151	MAP1B	4131	NM_005909	0.11	-2.1	-0.386138
hSQ004536	DCUN1D4	23142	NM_001040402	0.52	2.79	-0.381138
hSQ011839	C5orf51	285636	NA	-0.71	0.96	-0.381138
hSQ026862	IMPAD1	54928	NM_017813	-0.79	-0.06	-0.381138
hSQ010890	SMN2	6607::8293	NM_017411	1.64	2.43	-0.381138
hSQ019576	MPP5	64398	NM_022474	0.65	1.35	-0.381138
hSQ022277	RPL23AP37	130773	NA	-3.45	-2.8	-0.381138
hSQ025297	NBR1	4077	NA	-0.64	-0.23	-0.381138
hSQ031556	BACE1	23621	NM_012104	2.06	2.25	-0.381138
hSQ023102	DENND2C	163259	NM_198459	2.11	2.22	-0.381138
hSQ044748	COBL	23242	NM_015198	1.85	1.94	-0.381138
hSQ002528	FAM129A	116496	NM_052966	2.91	3.01	-0.381138
hSQ022689	ARIH1	25820	NM_005744	-0.22	-0.17	-0.381138
hSQ010784	ZC3H11A	9877	NM_014827	-0.24	-0.24	-0.381138
hSQ032453	LOC442230	442230	NA	-0.47	-0.52	-0.381138
hSQ025400	ABHD10	55347	NM_018394	0.72	0.48	-0.381138
hSQ033687	HMGN2	3151	NM_005517	-0.36	-0.66	-0.381138
hSQ017301	HNRNPK	3190	NM_002140	-1.64	-2.05	-0.381138
hSQ023810	ARL13B	200894	NM_144996	0.91	0.21	-0.381138
hSQ007632	TM7SF3	51768	NM_016551	-0.67	-1.44	-0.381138
hSQ017575	NVL	4931	NM_002533	-2.16	-3.11	-0.381138
hSQ040399	CSNK2A2	1459	NM_001896	2.92	2.09	-0.381138
hSQ019717	ALG11	440138::9724	NM_001004127	-0.41	-1.32	-0.381138
hSQ036735	PIK3R1	5295	NM_181504	2.37	1.79	-0.381138
hSQ020110	LOC440889	440889	NA	-2.08	-2.86	-0.381138
hSQ031700	IKIP	121457	NM_153687	-3.17	0.17	-0.376138
hSQ041095	MKLN1	4289	NM_013255	-0.87	1.12	-0.376138
hSQ000121	TPR	7175	NM_003292	-1.36	-0.36	-0.376138
hSQ028262	HBS1L	10767	NM_006620	-0.8	0.03	-0.376138
hSQ034396	ELOVL7	79993	NM_024930	-0.56	0.43	-0.376138
hSQ018877	CSTF2T	23283	NM_015235	-0.85	0.33	-0.376138
hSQ031702	TSPAN6	7105	NM_003270	-1.03	-0.4	-0.376138
hSQ003608	EIF3J	8669	NM_003758	-2.22	-1.72	-0.376138
hSQ028460	SLC44A5	204962	NA	0.06	0.62	-0.376138
hSQ025308	LOC441198	441198	NA	1.1	1.44	-0.376138
hSQ019365	CMTM6	54918	NM_017801	-0.22	0.13	-0.376138
hSQ037200	LAPTM4B	55353	NM_018407	0.74	1	-0.376138
hSQ034887	C11orf75	56935	NM_020179	-1.58	-1.51	-0.376138
hSQ037043	RNPC3	55599	NM_017619	-3.26	-3.27	-0.376138
hSQ012202	MCM3	4172	NM_002388	-0.07	-0.12	-0.376138
hSQ014397	CCDC121	79635	NM_024584	-1.26	-1.38	-0.376138
hSQ021070	PHF3	23469	NM_015153	-0.08	-0.22	-0.376138
hSQ014481	C15orf23	90417	NM_033286	-2.57	-2.78	-0.376138
hSQ016612	UPF3A	65110	NM_023011	-1.16	-1.38	-0.376138
hSQ020757				-2.16	-2.47	-0.376138
hSQ019386	MINPP1	9562	NM_004897	-0.39	1.48	-0.371138
hSQ030161	SLC2A12	154091	NM_145176	0.45	1.66	-0.371138
hSQ023892	SDHC	6391	NM_001035512	1.95	2.66	-0.371138
hSQ017708	TMEM123	114908	NM_052932	-1.36	-0.47	-0.371138
hSQ007709	CASP8	841	NM_001080124	0.62	1.26	-0.371138
hSQ028624	RBM3	5935	NM_006743	-2.08	-1.8	-0.371138
hSQ044192	ATP6V1H	51606	NM_015941	-1.23	-0.99	-0.371138
hSQ007988	HSP90AA3P	3322::440696	NA	-1.62	-1.89	-0.371138
hSQ008570	CCT8	10694	NM_006585	-1.73	-2.06	-0.371138
hSQ010621	DIP2C	22982	NM_014974	2.51	2	-0.371138
hSQ006156	UPF3A	65110	NM_023011	-0.98	-1.36	-0.371138
hSQ015793	TAX1BP1	8887	NM_001079864	-1.18	-1.67	-0.371138
hSQ000363	HSPA9	3313	NM_004134	-1.66	-2.58	-0.371138
hSQ037228	EIF4G2	1982	NM_001042559	-1.17	-2.61	-0.371138
hSQ024944	MATR3	9782	NM_018834	-1.71	-2.8	-0.371138
hSQ029417	LOC392793	392793	NA	-2.82	-0.81	-0.366138
hSQ020529	EPC2	26122	NM_015630	1.23	2.86	-0.366138
hSQ018316	ERI2	112479	NA	-1.09	0.81	-0.366138
hSQ008987	ZC3H7B	23264	NM_017590	0.92	3.23	-0.366138
hSQ035296	GAS1	2619	NM_002048	2.37	3.22	-0.366138
hSQ032176	TRMT11	60487	NM_001031712	-1.91	-0.89	-0.366138
hSQ005442	LOC442198	442198	NA	-0.72	-0.08	-0.366138
hSQ034006	ZNF607	84775	NM_032689	-0.73	-0.33	-0.366138
hSQ041035	CNKSR3	154043	NM_173515	1.46	1.86	-0.366138
hSQ027113	EIF4A2	1974	NA	3.54	3.91	-0.366138
hSQ022223	CTDSPL2	51496	NM_016396	0.73	1.06	-0.366138
hSQ041870	PHKB	5257	NM_000293	1.84	1.94	-0.366138
hSQ003594	RAB3IP	117177	NM_175624	-1.05	-0.99	-0.366138
hSQ037376	DHX9	1660	NM_001357	-0.74	-0.8	-0.366138
hSQ001111	HSPA9	3313	NM_004134	-0.86	-0.94	-0.366138
hSQ033433	EED	8726	NM_152991	-3.1	-3.24	-0.366138
hSQ038959	SLC16A6	9120	NM_004694	3.69	3.44	-0.366138
hSQ001225	STXBP5	134957	NM_139244	1.57	1.26	-0.366138
hSQ025399	FCF1	51077	NA	-0.47	-1.32	-0.366138
hSQ040165	CHUK	1147	NM_001278	0.34	-0.38	-0.366138
hSQ020233	ZNF791	163049	NM_153358	0.81	0.32	-0.366138
hSQ028210	GJC1	10052	NM_001080383	0.43	-0.16	-0.366138
hSQ033709	RBM5	10181	NA	-0.28	-1.87	-0.366138
hSQ041818	HSPA1B	3304	NM_005346	1.2	4.64	-0.361138
hSQ039655	EID2	163126	NM_153232	-2.48	-1.01	-0.361138
hSQ029451	ESF1	51575	NM_016649	-3.12	-1.78	-0.361138
hSQ040136	UNC84A	23353	NM_025154	1.06	2.09	-0.361138
hSQ014198	TRA2B	6434	NA	-2.37	-1.78	-0.361138
hSQ032540	ACSL4	2182	NM_004458	1.69	2.14	-0.361138
hSQ005433	RAB3GAP2	25782	NM_012414	-0.73	-0.37	-0.361138
hSQ000836	API5	8539	NM_006595	0.09	0.5	-0.361138
hSQ032720	USP15	9958	NM_006313	0.95	1.44	-0.361138
hSQ011496	UBAC2	337867	NM_177967	0.33	0.48	-0.361138
hSQ045164	CNOT2	4848	NM_014515	-1.28	-1.11	-0.361138
hSQ026418	GBE1	2632	NM_000158	-1.28	-1.19	-0.361138
hSQ040837	NPNT	255743	NM_001033047	1.52	1.58	-0.361138
hSQ027985	BCAT1	586	NM_005504	0.18	0.06	-0.361138
hSQ032425	CAMK1D	57118	NM_153498	0.47	0.35	-0.361138
hSQ003139	CSDE1	7812	NM_001007553	1.27	1.09	-0.361138
hSQ008149	C4orf46	201725	NA	0.29	-0.02	-0.361138
hSQ032247	AKAP2	11217	NA	0.7	0.42	-0.361138
hSQ002721	UST	10090	NM_005715	0.52	0.11	-0.361138
hSQ018591	FNBP1L	54874	NM_001024948	0.94	0.01	-0.361138
hSQ040786	PWWP2A	114825	NA	0.68	-0.1	-0.361138
hSQ009239	ATP6V0A1	535	NM_005177	0.66	-0.11	-0.361138
hSQ002655	TAX1BP1	8887	NM_001079864	-1.3	-2.16	-0.361138
hSQ044645	PMS2	5395	NM_000535	-1.4	-2.37	-0.361138
hSQ026407	HSPA4	3308	NM_002154	-1.39	-2.02	-0.361138
hSQ032864	MGEA5	10724	NM_012215	0.41	-0.73	-0.361138
hSQ019700	ANKHD1	54882	NM_017747	0.47	-1.24	-0.361138
hSQ003826	CDC42BPA	8476	NM_003607	-0.26	-1.58	-0.361138
hSQ035164	HMGB1	3146	NA	-2.56	-0.24	-0.356138
hSQ001367	LOC343153	343153	NA	-2.47	-1.34	-0.356138
hSQ011283	RPS6	6194	NA	-2.33	-1.33	-0.356138
hSQ030227	NAP1L2	4674	NM_021963	1.2	1.91	-0.356138
hSQ035176	PIGY	84992	NM_032906	-1.67	-1.07	-0.356138
hSQ042735	RBM12B	389677	NM_203390	2.23	2.88	-0.356138
hSQ011601	DARS2	55157	NM_018122	-2.02	-1.64	-0.356138
hSQ022300	WDR35	57539	NM_001006657	-0.35	-0.06	-0.356138
hSQ034169	ATP5A1	498	NM_001001937	-0.74	-0.54	-0.356138
hSQ027255	SS18	6760	NM_001007559	0.18	0.38	-0.356138
hSQ019599	EIF1AX	1964	NM_001412	0.11	0.27	-0.356138
hSQ032196	AGAP4	119016	NA	-0.5	-0.38	-0.356138
hSQ003903	OCIAD1	54940	NM_001079841	0.09	0.15	-0.356138
hSQ011150	HNRNPF	3185	NM_001098204	-0.51	-0.47	-0.356138
hSQ032077	THOC2	57187	NM_001081550	-1.66	-1.68	-0.356138
hSQ013186	MOBKL1A	92597	NM_173468	1.02	0.85	-0.356138
hSQ018192	KRIT1	889	NM_001013406	1.21	0.97	-0.356138
hSQ027069	RDX	5962	NM_002906	-1.92	-2.1	-0.356138
hSQ005751	PRPSAP2	5636	NM_002767	-2.72	-3.24	-0.356138
hSQ024454	TSC1	7248	NM_000368	2.15	1.69	-0.356138
hSQ042769	GTPBP10	85865	NM_001042717	0.25	-0.61	-0.356138
hSQ019023	DCAF6	55827	NA	1.76	0.76	-0.356138
hSQ016599	ERCC5	2073	NM_000123	-1.86	-2.54	-0.356138
hSQ003223	HSD17B4	3295	NM_000414	-1.25	1.53	-0.351138
hSQ009648	LOC389425	389425	NA	-3.66	-1.59	-0.351138
hSQ027096	TEX2	55852	NM_018469	2.23	3.2	-0.351138
hSQ013617	SNORD47	26802	NA	-4.79	-4.21	-0.351138
hSQ034062	MAP7	9053	NM_003980	1.96	2.61	-0.351138
hSQ035674	RAPGEF4	11069	NM_001100397	2	2.33	-0.351138
hSQ021096	MPP5	64398	NM_022474	0.66	0.53	-0.351138
hSQ008645	KLHL24	54800	NM_017644	-1.02	-1.16	-0.351138
hSQ006598	HSPA8	3312	NM_006597	2.58	2.34	-0.351138
hSQ009708	MAGEH1	28986	NM_014061	-0.94	-1.15	-0.351138
hSQ044121	RRN3	54700	NM_018427	1.88	1.62	-0.351138
hSQ011680	DNAJC2	27000	NA	-2.88	-3.16	-0.351138
hSQ018779	POLQ	10721	NM_199420	2.47	2.03	-0.351138
hSQ027913	PSMC5	5705	NM_002805	-1.33	-1.69	-0.351138
hSQ024942	ARMC8	25852	NM_014154	3.73	3.04	-0.351138
hSQ032708	MET	4233	NM_000245	0.74	-0.31	-0.351138
hSQ041257	HNRPA1L3	388275	NA	-0.74	-1.2	-0.351138
hSQ024912	YME1L1	10730	NM_014263	-0.69	-1.71	-0.351138
hSQ013501	ARHGAP5	394	NM_001030055	0.34	-0.54	-0.351138
hSQ004195	ncRNA_U29_0		NA	-4.06	-4.53	-0.351138
hSQ006529	BBS4	585	NM_033028	-1.39	-2.01	-0.351138
hSQ010529	LOC389069	389069	NA	-0.11	-0.78	-0.351138
hSQ000240	BAG5	9529	NM_001015048	-1.78	-3.35	-0.351138
hSQ030836	ZC3H13	23091	NM_015070	-1.09	-1.96	-0.351138
hSQ018317	FTHL8	2501	NA	-0.01	1.47	-0.346138
hSQ024484	PRC1	9055	NM_199414	1.94	4.13	-0.346138
hSQ005906	C14orf147	171546	NM_138288	1.67	2.94	-0.346138
hSQ013759	ZNF845	91664	NA	-0.08	1.29	-0.346138
hSQ042933	EXD2	55218	NA	-0.58	0.23	-0.346138
hSQ017187	ANG	6038	NM_001097577	0.93	1.99	-0.346138
hSQ013802	REV1	51455	NM_001037872	1.32	1.4	-0.346138
hSQ017224	BEX4	56271	NM_001080425	-1.51	-1.45	-0.346138
hSQ000304	MAGEF1	64110	NM_022149	-0.64	-0.58	-0.346138
hSQ009520	STC2	8614	NM_003714	2.39	2.42	-0.346138
hSQ015280	ZFP161	7541	NM_003409	1.37	1.39	-0.346138
hSQ008166	HERC6	55008	NM_017912	-1.03	-1.03	-0.346138
hSQ002512	DDX42	11325	NM_007372	-0.1	-0.16	-0.346138
hSQ035587	ACSL4	2182	NM_004458	1.36	1.24	-0.346138
hSQ020319	MUM1L1	139221	NM_152423	-0.11	-0.26	-0.346138
hSQ016847	MARK1	4139	NM_018650	2.42	2.2	-0.346138
hSQ038355	OTUD6B	51633	NM_016023	-0.99	-1.35	-0.346138
hSQ001468	LOC100288358	54386	NA	-0.17	-0.45	-0.346138
hSQ033587	LOC120364	120364	NA	-0.33	-0.68	-0.346138
hSQ033172	NFIB	4781	NM_005596	3.14	2.51	-0.346138
hSQ025040	LMNB1	4001	NM_005573	-1.63	-2.59	-0.346138
hSQ038033	PSMC2	5701	NM_002803	-0.18	-0.66	-0.346138
hSQ025303	PHF17	79960	NM_199320	-0.5	-1.49	-0.346138
hSQ036567	CHAF1A	10036	NM_005483	1.43	0.52	-0.346138
hSQ028858	ZNF226	7769	NM_001032374	-2.63	-4.25	-0.346138
hSQ027174	DPM1	8813	NM_003859	-3.79	0.68	-0.341138
hSQ015095	PRDX4	10549	NM_006406	-2.07	1.43	-0.341138
hSQ037305	NDUFV2	4729	NM_021074	-2.44	-0.3	-0.341138
hSQ012949	GNAQ	2776	NM_002072	0.78	2.76	-0.341138
hSQ008234	PTS	5805	NM_000317	-0.33	0.35	-0.341138
hSQ014721	ARL15	54622	NM_019087	2.48	3.31	-0.341138
hSQ038836	PABPN1	8106	NM_004643	0	0.93	-0.341138
hSQ043503	FAM122C	159091	NM_138819	-2.42	-2.07	-0.341138
hSQ032272	SMC1A	8243	NM_006306	-0.03	0.75	-0.341138
hSQ031794	CLK1	1195	NM_004071	0.12	0.67	-0.341138
hSQ037517	NSUN3	63899	NM_022072	1.19	1.55	-0.341138
hSQ003787	CSNK2A2	1459	NM_001896	1.76	1.93	-0.341138
hSQ021485	PTMAP5	150928	NA	-1.26	-0.97	-0.341138
hSQ007159	COPS2	9318	NM_004236	-1.9	-1.65	-0.341138
hSQ023435	NEDD4	4734	NM_006154	0.88	0.93	-0.341138
hSQ019626	CDC5L	988	NM_001253	-1.5	-1.46	-0.341138
hSQ003032	ZBTB2	57621	NM_020861	0.81	0.81	-0.341138
hSQ022312	POLK	51426	NM_016218	-0.24	-0.4	-0.341138
hSQ044773	C12orf11	55726	NM_018164	-2.53	-2.72	-0.341138
hSQ000123	TFAM	7019	NM_003201	-1.91	-2.28	-0.341138
hSQ012778	DHX9	1660	NM_001357	-1.04	-1.32	-0.341138
hSQ016108	C11orf63	79864	NM_199124	-2.13	-2.54	-0.341138
hSQ036707	NPHP1	4867	NM_000272	-0.99	-1.79	-0.341138
hSQ037074	DCUN1D3	123879	NM_173475	4.36	3.64	-0.341138
hSQ013545	EST_AI821519		NA	-0.61	-1.75	-0.341138
hSQ011795	ZNF792	126375	NM_175872	2.98	2.31	-0.341138
hSQ001856	CLTA	1211	NM_001076677	-1.04	3.75	-0.336138
hSQ009003	CENPI	2491	NA	1.05	2.82	-0.336138
hSQ009913	RPL4	6124	NA	-2.1	-1.15	-0.336138
hSQ009795	LNX1	81608	NM_032622	-2.18	-1.59	-0.336138
hSQ024953	NRN1	51299	NM_016588	-0.81	-0.07	-0.336138
hSQ023156	PSME4	23198	NM_014614	0.57	1.17	-0.336138
hSQ032597	ACAT1	38	NM_000019	-1.32	-0.8	-0.336138
hSQ031970	CENPF	1063	NM_016343	-1.55	-1.2	-0.336138
hSQ036507	ZNF551	284309	NM_138347	0.14	0.39	-0.336138
hSQ031978	GNRH1	2796	NM_000825	-4.59	-4.48	-0.336138
hSQ043208	ACAT2	39	NM_005891	-1.36	-1.28	-0.336138
hSQ000622	NBR1	4077	NA	-0.3	-0.23	-0.336138
hSQ036215	RARB	5915	NM_000965	1.64	1.69	-0.336138
hSQ038948	C1orf124	83932	NM_001010984	-1.58	-1.52	-0.336138
hSQ017567	ETFDH	2110	NM_004453	-0.65	-0.66	-0.336138
hSQ010027	PSMD10	5716	NM_170750	-0.14	-0.19	-0.336138
hSQ025646	ZNF449	203523	NM_152695	0.32	0.24	-0.336138
hSQ012980	RPS6KB1	6198	NM_003161	-0.42	-0.54	-0.336138
hSQ026230	SMC3	9126	NM_005445	-1.01	-1.13	-0.336138
hSQ034832	LOC389053	389053	NA	-1.25	-1.38	-0.336138
hSQ031142	CASC5	57082	NM_144508	-1.62	-1.78	-0.336138
hSQ039835	RRAGC	64121	NM_022157	0.91	0.79	-0.336138
hSQ025698	LRRK1	79705	NM_024652	3.27	3.04	-0.336138
hSQ002923	PARP2	10038	NM_001042618	-2.13	-2.3	-0.336138
hSQ009701	MINA	84864	NM_001042533	-1.3	-1.53	-0.336138
hSQ011110	SGK3	23678	NM_001033578	1.92	1.28	-0.336138
hSQ037566	MTHFD2	10797	NM_001040409	1.33	1.08	-0.336138
hSQ044189	BLNK	29760	NM_013314	-0.47	-0.72	-0.336138
hSQ025144	HLTF	6596	NM_003071	-1.66	-2.22	-0.336138
hSQ033276	NEK7	140609	NM_133494	-0.63	-1.41	-0.336138
hSQ027042	SNTB1	6641	NM_021021	0.1	-0.52	-0.336138
hSQ007412	TMF1	7110	NM_007114	0.38	-0.34	-0.336138
hSQ041992	CSNK2A2	1459	NM_001896	2.12	0.92	-0.336138
hSQ010833	CSNK2A2	1459	NM_001896	2.48	1.38	-0.336138
hSQ016972	FOXP2	93986	NM_014491	1.2	-0.06	-0.336138
hSQ016789	C9orf123	90871	NM_033428	-1.12	-1.94	-0.336138
hSQ014468	RPL26P13	130865	NA	-2.71	-1.27	-0.331138
hSQ006968	EEF1AL7	441032	NA	-0.97	0.26	-0.331138
hSQ035301	QSER1	79832	NM_001076786	-0.33	0.94	-0.331138
hSQ042940	PIGP	51227	NM_153681	-2.55	-1.71	-0.331138
hSQ019252	LYSMD3	116068	NM_198273	-1.27	-0.44	-0.331138
hSQ028896	RPL26	6154	NA	-1.71	-0.85	-0.331138
hSQ031118	CDK7	1022	NM_001799	-3.36	-2.85	-0.331138
hSQ035235	XPR1	9213	NM_004736	-1.1	-0.74	-0.331138
hSQ007793	SMC4	10051	NM_001002800	-1.67	-1.46	-0.331138
hSQ018684	GOLIM4	27333	NM_014498	-0.9	-0.74	-0.331138
hSQ014182	RGPD5	84220::5904	NM_005054	1.29	1.37	-0.331138
hSQ037313	C2orf49	79074	NM_024093	-1.6	-1.58	-0.331138
hSQ007181	NMD3	51068	NM_015938	-0.23	-0.2	-0.331138
hSQ035592	ARHGAP21	57584	NM_020824	0.57	0.58	-0.331138
hSQ010419	ESRP1	54845	NA	0.68	0.59	-0.331138
hSQ003058	EPHB3	2049	NM_004443	2.08	1.93	-0.331138
hSQ029679	NAMPT	10135	NM_005746	-1.91	-2.31	-0.331138
hSQ024267	LOC100288438	84883	NA	2.51	2.27	-0.331138
hSQ011155	CLDND1	56650	NM_001040181	-0.44	-0.92	-0.331138
hSQ032829	SARS	6301	NM_006513	-2.19	-2.57	-0.331138
hSQ040993	SETDB1	9869	NM_012432	0.96	0.31	-0.331138
hSQ005486	NEK2	4751	NM_002497	-1.86	-2.46	-0.331138
hSQ017072	STRBP	55342	NM_018387	0.84	0.14	-0.331138
hSQ040787	PCGF6	84108	NM_001011663	0.04	2.53	-0.326138
hSQ022147	OPA1	4976	NM_015560	-0.82	0.37	-0.326138
hSQ020394	CDC14A	8556	NM_003672	1.68	3.1	-0.326138
hSQ043100	LOC402011	402011	NA	-2.02	-1.12	-0.326138
hSQ008796	HNRNPK	3190	NM_002140	-1.1	0.06	-0.326138
hSQ019054	LAMB1	3912	NM_002291	0.21	1.01	-0.326138
hSQ028948	C9orf72	203228	NM_018325	0.64	1.81	-0.326138
hSQ017597	ASPM	259266	NM_018136	-0.5	0.26	-0.326138
hSQ025307	ATP5F1	515	NM_001688	-1.89	-1.15	-0.326138
hSQ044244	STX2	2054	NM_194356	0.17	1.1	-0.326138
hSQ043876	ERCC6L	54821	NM_017669	-0.73	-0.27	-0.326138
hSQ003249	TMEM56	148534	NM_152487	-0.88	-0.3	-0.326138
hSQ030947	ZNF428	126299	NM_182498	0.73	1.34	-0.326138
hSQ036076	C1QBP	708	NM_001212	-2.37	-2.08	-0.326138
hSQ025725	SERPINI1	5274	NM_005025	-2.84	-2.5	-0.326138
hSQ016267	MYBL1	4603	NM_001080416	3.01	3.37	-0.326138
hSQ027629	SYNCRIP	10492	NM_006372	-0.21	0.04	-0.326138
hSQ003085	SFRS7	6432	NM_001031684	0.25	0.4	-0.326138
hSQ042618	UBE2W	55284	NM_001001481	3.37	3.54	-0.326138
hSQ043830	PAIP2	51247	NM_001033112	-1.83	-1.76	-0.326138
hSQ034773	GOLPH3	64083	NM_022130	-0.94	-0.93	-0.326138
hSQ042337	LATS2	26524	NM_014572	4.44	4.44	-0.326138
hSQ004815	RACGAP1	29127	NM_013277	-2.01	-2.08	-0.326138
hSQ029469	BCL2	596	NM_000633	1.47	1.42	-0.326138
hSQ022320	SERINC1	57515	NM_020755	2.1	2.04	-0.326138
hSQ014510	SWAP70	23075	NM_015055	-0.85	-1.02	-0.326138
hSQ030631	CNOT7	29883	NM_013354	-2.79	-3.07	-0.326138
hSQ011383	DENND4C	55667	NM_017925	1.54	1.05	-0.326138
hSQ033701	ZNF451	26036::80822	NM_001031623	1.43	0.9	-0.326138
hSQ033740	LOC440316	440316	NA	0.9	0.03	-0.326138
hSQ018101	MATR3	9782	NM_018834	-2.3	-3.47	-0.326138
hSQ028267	MDM1	56890	NM_020128	-1.39	-2.71	-0.326138
hSQ005643	NUP155	9631	NM_004298	0.97	2.59	-0.321138
hSQ004896	PPA1	5464	NM_021129	-3.05	-1.96	-0.321138
hSQ005773	SNX3	8724	NM_003795	-0.87	-0.26	-0.321138
hSQ033523	NUCKS1	64710	NA	-3.46	-2.38	-0.321138
hSQ000539	RPS6KA5	9252	NM_004755	2.37	2.91	-0.321138
hSQ023933	CREG1	8804	NM_003851	-1.87	-1.1	-0.321138
hSQ014960	ZNF195	7748	NM_007152	-1.28	-0.72	-0.321138
hSQ044556	BNIP3L	665	NM_004331	-1.05	-0.75	-0.321138
hSQ022857	ID4	3400	NM_001546	1.08	1.38	-0.321138
hSQ025662	SNORD36A	26815	NA	-1.48	-1.37	-0.321138
hSQ042505	TYW1	55253	NM_018264	0.57	0.53	-0.321138
hSQ020265	SLMO2	51012	NM_016045	-1.77	-1.86	-0.321138
hSQ025353	CPSF6	11052	NM_007007	-0.77	-0.84	-0.321138
hSQ014935	RCN2	5955	NM_002902	-1.33	-1.42	-0.321138
hSQ022224	EIF2S3	1968	NM_001415	-1.33	-1.42	-0.321138
hSQ014010	CEP170L	220766	NA	-0.59	-0.89	-0.321138
hSQ007600	PELI1	57162	NM_020651	-0.05	-0.38	-0.321138
hSQ034520	SLK	9748	NM_014720	-0.69	-1.02	-0.321138
hSQ019465	ATF4	468	NM_001675	-1.87	-2.4	-0.321138
hSQ034762	RALA	5898	NM_005402	-1.09	-1.49	-0.321138
hSQ040863	PRDM4	11108	NM_012406	2.02	1.59	-0.321138
hSQ002368	SLC30A5	64924	NM_024055	-0.25	-1.07	-0.321138
hSQ044691	RPS6KB1	6198	NM_003161	-0.52	-1.19	-0.321138
hSQ013074	LRP6	4040	NA	0.92	-0.38	-0.321138
hSQ014108	CCDC34	91057	NM_080654	-2.16	-3.02	-0.321138
hSQ013767	ANKHD1	54882	NM_017747	0.19	-1.08	-0.321138
hSQ008683	TMEM167A	153339	NM_174909	-1.14	0.31	-0.316138
hSQ042729	CSE1L	1434	NM_001316	3.08	4.14	-0.316138
hSQ031200	RAD51C	5889	NM_002876	-3.65	-2.69	-0.316138
hSQ034839	SCFD1	23256	NM_016106	-1.31	-0.25	-0.316138
hSQ020665	SLC39A10	57181	NM_020342	1.18	1.99	-0.316138
hSQ041852	RNF182	221687	NM_152737	-0.22	0.42	-0.316138
hSQ002967	SNORD47	26802	NA	-4.75	-4.24	-0.316138
hSQ045111	UBXN2B	137886	NA	-0.95	-0.45	-0.316138
hSQ013736	MSH6	2956	NM_000179	-0.51	-0.08	-0.316138
hSQ039761	C11orf58	10944	NM_014267	-2.42	-1.94	-0.316138
hSQ015416	NUDT11	55190	NM_018159	-0.92	-0.54	-0.316138
hSQ001064	NETO2	81831	NM_018092	2.87	3.24	-0.316138
hSQ029864	AK3L1	205	NA	-0.28	0.12	-0.316138
hSQ043148	SETD3	84193	NM_032233	-0.03	0.21	-0.316138
hSQ002676	ARCN1	372	NM_001655	-0.9	-0.63	-0.316138
hSQ034963	MEGF9	1955	NM_001080497	0.23	0.38	-0.316138
hSQ042825	TTC30A	92104	NM_152275	-0.36	-0.22	-0.316138
hSQ013663	ZNF84	7637	NM_003428	0.88	0.82	-0.316138
hSQ010836	LOC284233	284233	NA	1.93	1.57	-0.316138
hSQ008750	LRRC37A	9884	NM_014834	-0.96	-1.1	-0.316138
hSQ023845	CHUK	1147	NM_001278	0.6	0.18	-0.316138
hSQ022247	LOC283624	283624	NA	-0.71	-1.49	-0.316138
hSQ034696	PLCB1	23236	NM_182734	0.5	3.05	-0.311138
hSQ020466	GNB1	2782	NM_002074	-0.29	1.55	-0.311138
hSQ031583	MARCKS	4082	NA	-1.06	0.52	-0.311138
hSQ010068	TRNT1	51095	NM_182916	-1.44	-0.16	-0.311138
hSQ030579	SLC44A1	23446	NM_080546	-0.31	0.69	-0.311138
hSQ021431	ATG4B	23192	NM_178326	0.66	1.18	-0.311138
hSQ024936	RILPL2	196383	NA	-1.66	-1.11	-0.311138
hSQ024397	CBX1	10951	NM_006807	-0.7	-0.41	-0.311138
hSQ007924	PELI1	57162	NM_020651	0.24	0.44	-0.311138
hSQ021685	ICK	22858	NM_014920	1.36	1.51	-0.311138
hSQ008814	VAV2	7410	NA	1.67	1.77	-0.311138
hSQ008702	WDR89	112840	NM_001008726	1.06	1.09	-0.311138
hSQ014874	SFRS11	9295	NM_004768	-0.89	-0.9	-0.311138
hSQ009161	RAD18	56852	NM_020165	-1.44	-1.56	-0.311138
hSQ022747	ZC3H14	79882	NM_024824	-2.08	-2.4	-0.311138
hSQ019048	RBM41	55285	NM_018301	-1.9	-2.08	-0.311138
hSQ025567	BMI1	648	NM_005180	-2.04	-2.35	-0.311138
hSQ028735	ANTXR1	84168	NM_032208	0.3	-0.03	-0.311138
hSQ038565	LOC441927	441927	NA	0.92	0.01	-0.311138
hSQ013970	ZNF711	7552	NM_021998	0.32	-0.4	-0.311138
hSQ000050	ESCO2	157570	NM_001017420	0.83	-0.16	-0.311138
hSQ045109	NANP	140838	NM_152667	0.07	-1.05	-0.311138
hSQ036433	MAPK14	1432	NM_139014	0.58	-0.08	-0.311138
hSQ016803	GMEB1	10691	NM_006582	1.86	1.37	-0.311138
hSQ041624	CSNK2A2	1459	NM_001896	2.1	0.87	-0.311138
hSQ036276	G3BP1	10146	NM_005754	-1.43	-2.52	-0.311138
hSQ022309	RAD50	10111	NM_005732	-2.49	-3.79	-0.311138
hSQ032979	ZNF490	57474	NM_020714	2.01	1.1	-0.311138
hSQ038616	SCD	6319	NM_005063	0.66	1.98	-0.306138
hSQ035993	BMPR1A	657	NM_004329	0.37	1.45	-0.306138
hSQ026792	ABL2	27	NM_001100108	2.63	3.13	-0.306138
hSQ028486	SPC25	57405	NM_020675	-1.91	-1.29	-0.306138
hSQ014233	TRIM39	56658	NM_021253	2.53	2.96	-0.306138
hSQ005640	LOC149448	149448	NA	0.55	0.92	-0.306138
hSQ032486	C17orf71	55181	NM_018149	-0.4	0.04	-0.306138
hSQ014138	CHPT1	56994	NM_020244	0.12	0.73	-0.306138
hSQ034264	XRN2	22803	NM_012255	-0.41	0.04	-0.306138
hSQ014267	SVIP	258010	NM_148893	-1.41	-1.07	-0.306138
hSQ033243	HCFC2	29915	NM_013320	1.34	1.3	-0.306138
hSQ010758	DHX9	1660	NM_001357	-0.76	-0.84	-0.306138
hSQ029567	BCAP29	55973	NM_018844	-1.93	-2.1	-0.306138
hSQ026802	NXT2	55916	NM_018698	-1.33	-1.73	-0.306138
hSQ017440	RAD50	10111	NM_005732	-1.89	-2.11	-0.306138
hSQ025866	ZNF251	90987	NM_138367	-1.05	-1.43	-0.306138
hSQ041052	ATXN3	4287	NM_004993	-0.07	-0.96	-0.306138
hSQ000589	CXXC1	30827	NM_001101654	-0.22	-1.01	-0.306138
hSQ045459	DHX9	1660	NM_001357	-0.43	-1.34	-0.306138
hSQ003286	LOC440248	440248::400322	NA	-1.77	1.14	-0.301138
hSQ012001	MCM8	84515	NM_032485	-0.82	0.65	-0.301138
hSQ025617	YIPF4	84272	NM_032312	-1.16	0.56	-0.301138
hSQ022545	KLRAQ1	129285	NA	0.01	1.16	-0.301138
hSQ013641	IRAK4	51135	NM_016123	-0.23	1.01	-0.301138
hSQ030341	HDAC1	3065	NM_004964	-0.83	0.31	-0.301138
hSQ043872	LRRC8B	23507	NA	1.63	2.47	-0.301138
hSQ025638	C4orf52	389203	NA	-2.74	-2	-0.301138
hSQ041716	LEMD3	23592	NM_014319	0.13	0.73	-0.301138
hSQ011440	FLJ31306	379025	NA	-3.22	-2.92	-0.301138
hSQ033967	HMGN1	3150	NM_004965	-2.09	-1.69	-0.301138
hSQ009180	BCL2L2	599	NM_004050	1.2	1.54	-0.301138
hSQ030944	BTBD1	53339	NM_001011885	-1.29	-0.71	-0.301138
hSQ026623	RTN4	57142	NM_007008	2.41	2.66	-0.301138
hSQ038407	P4HB	5034	NM_000918	0.49	0.85	-0.301138
hSQ021437	IPO5	3843	NM_002271	1.85	2.12	-0.301138
hSQ031095	PPP1R14B	26472	NM_138689	-1.15	-0.85	-0.301138
hSQ019251	CTSL1	1514	NM_001912	-1.43	-1.21	-0.301138
hSQ005808	PAWR	5074	NM_002583	-1.07	-0.88	-0.301138
hSQ017674	CAMK2D	817	NM_172127	-1.38	-1.25	-0.301138
hSQ013475	SPRED1	161742	NM_152594	2.05	2.16	-0.301138
hSQ000367	CDC10L	285961	NA	-3.48	-3.39	-0.301138
hSQ008017	CLEC2D	29121	NM_001004419	-2.19	-2.12	-0.301138
hSQ005513	SNAP23	8773	NM_003825	-1.18	-1.09	-0.301138
hSQ022237	NCRNA00201	116228::284702	NA	-3.75	-3.71	-0.301138
hSQ016889	EXOSC2	23404	NM_014285	-0.24	-0.27	-0.301138
hSQ004486	SHPRH	257218	NM_001042683	-0.46	-0.76	-0.301138
hSQ019027	ZMYM6	9204	NA	-1.59	-1.88	-0.301138
hSQ040778	ACADM	34	NM_000016	-1.02	-1.48	-0.301138
hSQ031069	LOC441915	441915	NA	-0.12	-0.51	-0.301138
hSQ025610				-1.82	-2.51	-0.301138
hSQ034950	GDI2	2665	NM_001494	2.34	1.68	-0.301138
hSQ016357	LOC283624	283624	NA	-0.68	-1.49	-0.301138
hSQ035014	CDR2	1039	NM_001802	1.08	-0.07	-0.301138
hSQ037642				-2.07	-3.02	-0.301138
hSQ021042	LARP1B	55132	NA	-2.93	-3.56	-0.301138
hSQ012631	SMC3	9126	NM_005445	-1.36	-2.21	-0.301138
hSQ012677	BBX	56987	NM_020235	1.92	0.81	-0.301138
hSQ023474	ARHGAP12	94134	NM_018287	2.24	3.84	-0.296138
hSQ005517	PTPRF	5792	NM_002840	1.37	2.55	-0.296138
hSQ032383	BMPR1A	657	NM_004329	0.38	1.62	-0.296138
hSQ042619	SCP2	6342	NM_001007250	-2.74	-1.65	-0.296138
hSQ034561	PLK4	10733	NM_014264	-0.29	0.39	-0.296138
hSQ044635	H3F3A	3020	NA	-2.6	-1.81	-0.296138
hSQ033938	SH3BP5	9467	NM_001018009	0.48	1.1	-0.296138
hSQ020744	TRAM1	23471	NM_014294	-1.87	-1.71	-0.296138
hSQ044930	GCLM	2730	NM_002061	0.5	0.67	-0.296138
hSQ005550	PGGT1B	5229	NM_005023	0.28	0.15	-0.296138
hSQ043051	ACADM	34	NM_000016	-1.01	-1.23	-0.296138
hSQ009250	KIAA0430	9665	NM_014647	1.6	1.46	-0.296138
hSQ002415	UBE2W	55284	NM_001001481	2.93	2.62	-0.296138
hSQ003770	P4HA1	5033	NM_000917	-2.17	-2.51	-0.296138
hSQ009538	SEC23IP	11196	NM_007190	0.65	0.24	-0.296138
hSQ004663	SMS	6611	NM_004595	-0.39	-0.99	-0.296138
hSQ000972	CREB1	1385	NA	0.27	-0.29	-0.296138
hSQ023535	HSPA4	3308	NM_002154	-1.57	-2.18	-0.296138
hSQ000835	G3BP1	10146	NM_005754	-1.16	-2.22	-0.296138
hSQ012494	HSPA4	3308	NM_002154	-1.27	-2.16	-0.296138
hSQ011271	ZNF720	124411	NA	-0.02	-0.66	-0.296138
hSQ020926	VKORC1	79001	NM_206824	-0.45	4.55	-0.291138
hSQ024433	USP6NL	9712	NM_001080491	1.92	3.98	-0.291138
hSQ005242	RRM2B	50484	NM_015713	-0.31	1.41	-0.291138
hSQ030663	HNRNPR	10236	NM_001102397	-1.58	0.05	-0.291138
hSQ012981	PDSS2	57107	NM_020381	-0.21	0.78	-0.291138
hSQ039070	AP3B1	8546	NM_003664	0.09	1.25	-0.291138
hSQ006956	NR3C1	2908	NM_000176	1.24	2.27	-0.291138
hSQ036762	mtRNA_ATP6		NA	-4.2	-3.31	-0.291138
hSQ045007	SNX7	51375	NM_015976	-2.33	-1.47	-0.291138
hSQ026226	SDCCAG10	10283	NM_005869	-3.31	-2.62	-0.291138
hSQ004881	RPL7A	6130	NM_000972	-1.55	-0.55	-0.291138
hSQ000878	LOC220594	220594	NA	1.99	2.65	-0.291138
hSQ001326	SRP72	6731	NM_006947	-1.55	-0.86	-0.291138
hSQ014906	ANKRD40	91369	NM_052855	0.1	0.5	-0.291138
hSQ033856	EPB41L3	23136	NM_012307	0.42	0.88	-0.291138
hSQ033708	ZC3H12C	85463	NM_033390	1.86	2.3	-0.291138
hSQ004544	LCOR	84458	NM_032440	0.48	0.81	-0.291138
hSQ010331	C17orf58	284018	NM_181656	-1.28	-0.95	-0.291138
hSQ020655	BBS9	27241	NM_001033604	-0.9	-0.71	-0.291138
hSQ042004	USP10	9100	NM_005153	0.44	0.67	-0.291138
hSQ003743	MRPS35	60488	NM_021821	0.13	0.28	-0.291138
hSQ028932	PPP1R7	5510	NM_002712	-1.7	-1.61	-0.291138
hSQ028812	STK17B	9262	NA	0.73	0.72	-0.291138
hSQ028523	ZNF274	10782	NM_016324	0.69	0.53	-0.291138
hSQ041384	ORC5L	5001	NM_002553	-0.41	-0.66	-0.291138
hSQ031932	MARS	4141	NM_004990	2.2	1.98	-0.291138
hSQ035330	SCAMP1	9522	NM_004866	0.08	-0.28	-0.291138
hSQ028778	CDC2	983	NM_001786	-1.05	-1.29	-0.291138
hSQ013380	NHEDC2	133308	NM_178833	0.79	0.39	-0.291138
hSQ021573	UBE2D3	7323	NM_181892	-0.54	-0.86	-0.291138
hSQ039499	API5	8539	NM_006595	-1.22	-2.08	-0.291138
hSQ006203	GEM	2669	NM_005261	-0.43	-1.22	-0.291138
hSQ035352	SETD3	84193	NM_032233	-0.34	-1.11	-0.291138
hSQ033466	RAD51	5888	NM_002875	1.23	0.58	-0.291138
hSQ022813	HSPA4	3308	NM_002154	-1.6	-2.57	-0.291138
hSQ018745	C7orf40	285958	NA	-2.19	-3.38	-0.291138
hSQ030945	KPNB1	3837	NA	1.77	0.73	-0.291138
hSQ018099	HSP90AB1	3326	NM_007355	0.7	-0.82	-0.291138
hSQ032396	ZEB2	9839	NM_014795	1.92	4.02	-0.286138
hSQ020365	USP6NL	9712	NM_001080491	1.97	3.97	-0.286138
hSQ032498	NBN	4683	NM_001024688	-2.92	-0.15	-0.286138
hSQ039093	MOBKL3	25843	NM_001100819	-0.11	1.42	-0.286138
hSQ034461	STAU2	27067	NM_014393	-1.93	-0.79	-0.286138
hSQ005258	PGM3	5238	NM_015599	-0.6	0.37	-0.286138
hSQ000494	SDHAF2	54949	NA	1.31	2.09	-0.286138
hSQ003164	UQCRB	7381	NM_006294	-4.09	-3.21	-0.286138
hSQ044062	MIPOL1	145282	NM_138731	-2.31	-1.3	-0.286138
hSQ022998	CCNG1	900	NM_004060	-1.01	-0.35	-0.286138
hSQ032759	ATP5C1	509	NM_001001973	-2.83	-2.34	-0.286138
hSQ036348	ARL5A	26225	NM_001037174	-1.11	-0.41	-0.286138
hSQ007437	TIFA	92610	NM_052864	-1.9	-1.35	-0.286138
hSQ045085	SF3B1	23451	NM_012433	0.6	1.02	-0.286138
hSQ011476	PI4KA	5297	NM_002650	-0.5	-0.02	-0.286138
hSQ045281	LOC439994	439994	NA	-2.02	-1.65	-0.286138
hSQ038658	PPP1R15B	84919	NM_032833	2.42	2.71	-0.286138
hSQ027644	MEGF9	1955	NM_001080497	0.21	0.46	-0.286138
hSQ001276	RACGAP1	29127	NM_013277	-1.07	-0.87	-0.286138
hSQ040252	CHD2	1106	NM_001271	-2.62	-2.4	-0.286138
hSQ027653	FAM45B	55855	NM_018472	1.9	2.08	-0.286138
hSQ026580	SDCBP	6386	NM_001007067	-0.65	-0.59	-0.286138
hSQ022602	TIPRL	261726	NM_152902	-2.14	-2.09	-0.286138
hSQ035595	HIBADH	11112	NM_152740	1.42	1.44	-0.286138
hSQ043268	FAM126A	84668	NM_032581	-0.54	-0.6	-0.286138
hSQ043616	CCDC104	112942	NM_080667	-3.44	-3.53	-0.286138
hSQ037236	SNX25	83891	NM_031953	1.24	1.11	-0.286138
hSQ040083	RNF20	56254	NM_019592	-0.89	-1.03	-0.286138
hSQ017844	KIAA1429	25962	NM_015496	0.24	0.01	-0.286138
hSQ000221	MSL3	10943	NA	-1.9	-2.15	-0.286138
hSQ010432	UQCC	55245	NM_018244	-1.68	-2.15	-0.286138
hSQ030885	TTC14	151613	NM_001042601	-2.55	-2.93	-0.286138
hSQ038289	ZNF271	10778	NM_006629	0.83	0.55	-0.286138
hSQ025050	MPP3	4356	NM_001932	-1.37	-1.69	-0.286138
hSQ011374	RBM34	23029	NM_015014	-2.08	-2.37	-0.286138
hSQ025339	ZNF81	347344	NM_007137	0.29	-0.14	-0.286138
hSQ007837	GPATCH2	55105	NM_018040	1.15	0.57	-0.286138
hSQ041669	GNG4	2786::200169	NM_001098721	0.74	-0.29	-0.286138
hSQ012895	HOOK1	51361	NM_015888	-0.32	-1.04	-0.286138
hSQ038906	SEC31A	22872	NM_001077206	-1.46	-3.18	-0.286138
hSQ004686	BOD1	91272	NA	-1.33	4.43	-0.281138
hSQ006269	FBXO3	26273	NM_012175	1.79	3.67	-0.281138
hSQ029593	ZNF724P	440519	NA	-1.01	1.75	-0.281138
hSQ017770	VDAC2	7417	NM_003375	-0.38	0.45	-0.281138
hSQ021991	C8orf38	137682	NM_152416	1.27	2.18	-0.281138
hSQ031198	MAGOH	4116	NM_002370	-3.43	-2.18	-0.281138
hSQ022146	LYRM5	144363	NM_001001660	0.2	1.34	-0.281138
hSQ039291	PDK1	5163	NM_002610	-0.14	0.78	-0.281138
hSQ041004	SKP2	6502	NM_005983	0.31	1.98	-0.281138
hSQ002807	TRAM1	23471	NM_014294	-1.81	-1.07	-0.281138
hSQ041418	PDCD6	10016	NM_013232	-0.11	0.37	-0.281138
hSQ022111	NOL8	55035	NM_017948	-2.35	-1.85	-0.281138
hSQ013256	FAM175B	23172	NA	-0.55	0.02	-0.281138
hSQ002599	WRB	7485	NM_004627	-2.63	-2.17	-0.281138
hSQ014608	TSTD2	158427	NA	0.47	0.89	-0.281138
hSQ026215	RPL23AP9	122585	NA	-3.09	-2.59	-0.281138
hSQ009939	TTRAP	51567	NM_016614	-2.09	-1.59	-0.281138
hSQ020317	AHCYL2	23382	NM_015328	-0.14	0.18	-0.281138
hSQ034376	MYEF2	50804	NM_016132	-1.08	-0.78	-0.281138
hSQ045144	EAF1	85403	NM_033083	1.15	1.37	-0.281138
hSQ019464	IDH1	3417	NM_005896	2.33	2.46	-0.281138
hSQ039023	PDHA1	5160	NM_000284	0.04	0.15	-0.281138
hSQ002826	SURF6	6838	NM_006753	-0.15	0	-0.281138
hSQ020123	SH3BGR	6450	NM_001001713	-2.37	-2.25	-0.281138
hSQ034742	YTHDF3	253943	NM_152758	1.1	1.12	-0.281138
hSQ025005	GNA13	10672	NM_006572	-0.68	-0.7	-0.281138
hSQ013920	FAM179B	23116	NA	2.72	2.65	-0.281138
hSQ001642	LOC730101	221362::730101	NA	-1.73	-1.82	-0.281138
hSQ008512	TGS1	96764	NM_024831	-0.93	-1.01	-0.281138
hSQ036037	ACBD3	64746	NM_022735	-0.69	-0.84	-0.281138
hSQ013993	TMPO	7112	NM_001032283	-2.44	-2.79	-0.281138
hSQ014914	NPHP1	4867	NM_000272	-0.34	-0.66	-0.281138
hSQ036489				3.98	3.26	-0.281138
hSQ037405	RMND5A	64795	NM_022780	0.47	0.09	-0.281138
hSQ022025	FAM91A1	157769	NM_144963	0.43	-0.31	-0.281138
hSQ038488	CAST	831	NM_001042440	-1.23	-1.71	-0.281138
hSQ021075	SSBP3	23648	NM_001009955	0.37	-0.11	-0.281138
hSQ033512	C12orf41	54934	NM_017822	-2.02	-2.55	-0.281138
hSQ001739	NPHP1	4867	NM_000272	-1.04	-1.9	-0.281138
hSQ019639	TMC7	79905	NM_024847	1.52	0.58	-0.281138
hSQ002791	PCTP	58488	NM_001102402	1.93	3.38	-0.276138
hSQ009480	CWC22	57703	NA	-2.66	-1.65	-0.276138
hSQ025906	TPM4	7171	NM_003290	-0.65	0.5	-0.276138
hSQ029282	SPON1	10418	NM_006108	-0.01	1.08	-0.276138
hSQ001770	hCG_2038586	378805	NA	-2.76	-1.77	-0.276138
hSQ039507	WASF1	8936	NM_001024934	-1.17	-0.25	-0.276138
hSQ022259	CHMP5	51510	NM_016410	-3.39	-2.76	-0.276138
hSQ006271	GALK2	2585	NM_001001556	-1.26	-0.61	-0.276138
hSQ037774	CSE1L	1434	NM_001316	3.47	4.34	-0.276138
hSQ008850	SFRS13B	135295	NA	0.47	1.24	-0.276138
hSQ002439	EPRS	2058	NM_004446	-0.45	0.07	-0.276138
hSQ043991	MAP4K5	11183	NM_006575	-0.33	0.12	-0.276138
hSQ023882	SLC6A15	55117	NM_018057	-2.02	-1.6	-0.276138
hSQ032277	PCNP	57092	NM_020357	-1.98	-1.84	-0.276138
hSQ033439	AMMECR1	9949	NM_001025580	1.74	1.83	-0.276138
hSQ030392	ZW10	9183	NM_004724	-0.5	-0.44	-0.276138
hSQ004559	NDFIP2	54602	NM_019080	-1.45	-1.44	-0.276138
hSQ001004	DSCC1	79075	NM_024094	-1.65	-1.69	-0.276138
hSQ008651	EST_AI241272		NA	2.38	2.33	-0.276138
hSQ008809	LNPEP	4012	NA	0.22	0.02	-0.276138
hSQ033383	FAM32A	26017	NM_014077	-1.7	-1.9	-0.276138
hSQ035887	KIAA1826	84437	NM_032424	3.77	3.45	-0.276138
hSQ013880	ZC3HAV1	56829	NM_020119	-0.12	-0.53	-0.276138
hSQ010644	MTMR2	8898	NM_016156	0.17	-0.51	-0.276138
hSQ009522	STC2	8614	NM_003714	1.54	0.97	-0.276138
hSQ013702	BOD1L	259282::57219	NA	-0.2	-0.54	-0.276138
hSQ004878	KIAA1009	22832	NM_014895	-2.56	-3.45	-0.276138
hSQ011173	NBPF1	55672::440673	NA	-1.01	1.74	-0.271138
hSQ020834	C12orf24	29902	NM_013300	-0.18	2.58	-0.271138
hSQ032346	SLC30A9	10463	NM_006345	-1.6	1.29	-0.271138
hSQ012745	SEC22A	26984	NM_012430	-0.05	2.57	-0.271138
hSQ006919	LRRC1	55227	NM_018214	1.57	3	-0.271138
hSQ005419	FAM188A	80013	NA	-2.41	-0.84	-0.271138
hSQ017082	TRIM33	51592	NM_015906	0.14	0.97	-0.271138
hSQ001519	TMEM48	55706	NM_018087	-0.17	1.14	-0.271138
hSQ031423	FBXO28	23219	NM_015176	2.46	3.21	-0.271138
hSQ024096	LOC440259	440259::642397	NA	-1.44	-0.03	-0.271138
hSQ033226	MID1IP1	58526	NM_001098790	2.8	3.26	-0.271138
hSQ017774	PTK2	5747	NM_005607	0.54	1.06	-0.271138
hSQ002681	TPMT	7172	NM_000367	-3.82	-3.07	-0.271138
hSQ024459	MED4	29079	NM_014166	-1.54	-0.98	-0.271138
hSQ042917	RAB11A	8766	NM_004663	-0.42	-0.06	-0.271138
hSQ011912	NPHP3	27031	NM_153240	3.48	3.78	-0.271138
hSQ021850	RAP1A	5906	NM_001010935	0.01	0.41	-0.271138
hSQ045287	ROD1	9991	NM_005156	-0.62	-0.4	-0.271138
hSQ031265	ZMYM1	79830	NM_024772	-2.06	-1.81	-0.271138
hSQ039535	DNAJB6	10049	NM_058246	-1.19	-0.93	-0.271138
hSQ030374	SLC24A1	9187	NM_004727	0.59	0.76	-0.271138
hSQ039078	ATP5L	10632	NM_006476	-2.69	-2.54	-0.271138
hSQ031464	MTIF2	4528	NA	-0.72	-0.58	-0.271138
hSQ030884	HOXB6	3216	NM_018952	-1.15	-1.02	-0.271138
hSQ005455	ASNS	440	NM_133436	0.5	0.6	-0.271138
hSQ038411	ADAM9	8754	NM_001005845	1.08	1.24	-0.271138
hSQ034807	RPF2	84154	NA	3.2	3.3	-0.271138
hSQ036379	MMADHC	27249	NA	-0.61	-0.51	-0.271138
hSQ030791	TMED9	54732	NM_017510	-0.19	-0.04	-0.271138
hSQ042581	PPP2CB	5516	NM_001009552	1.76	1.78	-0.271138
hSQ016687	SVIL	6840	NM_003174	0.2	0.12	-0.271138
hSQ003104	GALC	2581	NM_000153	0.76	0.63	-0.271138
hSQ033102	NASP	4678	NM_002482	-2.46	-2.55	-0.271138
hSQ000173	C6orf170	221322	NM_152730	-1.49	-1.64	-0.271138
hSQ012744	ZNF302	339318	NM_001012320	-0.94	-1.11	-0.271138
hSQ030724	ATL2	64225	NA	-0.23	-0.53	-0.271138
hSQ043586	ARFIP1	27236	NM_001025593	0.08	-0.17	-0.271138
hSQ021163	FASTKD5	60493	NA	2.37	2.09	-0.271138
hSQ000817	PRKD1	5587	NM_002742	-0.16	-0.36	-0.271138
hSQ006935	STMN1	3925	NM_005563	-1.07	-1.42	-0.271138
hSQ040842	ADAMTS9	56999	NM_182920	0.93	0.67	-0.271138
hSQ008940	LOC728323	440720::653224	NA	-0.75	-1.49	-0.271138
hSQ012397	CENPJ	55835	NM_018451	-1.88	-2.33	-0.271138
hSQ005562	NUFIP1	26747	NM_012345	-1.58	-2.14	-0.271138
hSQ024550	MDM1	56890	NM_020128	-1.33	-1.88	-0.271138
hSQ042950	PLDN	26258	NM_012388	0.2	-0.61	-0.271138
hSQ041776	SPAG9	9043	NA	0.04	-0.97	-0.271138
hSQ004531	PKP4	8502	NM_001005476	1.31	-0.28	-0.271138
hSQ004391	DCTN6	10671	NM_006571	-2.78	3.65	-0.266138
hSQ012749	CSE1L	1434	NM_001316	2.51	3.77	-0.266138
hSQ031051	ELF1	1997	NM_172373	-0.46	0.59	-0.266138
hSQ045525	BRI3	25798	NM_015379	-1.31	-0.45	-0.266138
hSQ037815	STMN3	50861	NM_015894	0.01	0.71	-0.266138
hSQ024134	ARID1A	8289	NM_006015	2.44	3.17	-0.266138
hSQ017542	C15orf41	84529	NM_032499	-0.94	-0.31	-0.266138
hSQ003155	AVL9	23080	NA	1.69	2.43	-0.266138
hSQ034514	SLC41A3	54946	NM_001008487	0.64	1.21	-0.266138
hSQ023799	SLC25A27	9481	NM_004277	-1.97	-1.62	-0.266138
hSQ034765	ACTR6	64431	NM_022496	-0.73	-0.14	-0.266138
hSQ029828	ZNF75D	7626	NA	0.03	0.41	-0.266138
hSQ027513	PRPF38A	84950	NM_032864	-0.68	-0.27	-0.266138
hSQ031973	ARL13B	200894	NM_144996	0.68	1.15	-0.266138
hSQ011482	ZNF267	10308	NM_003414	1.88	2.25	-0.266138
hSQ000118	ARV1	64801	NM_022786	-0.9	-0.66	-0.266138
hSQ005127	C6orf64	55776	NM_018322	-0.37	-0.12	-0.266138
hSQ043975	ARL1	400	NM_001177	-2.64	-2.37	-0.266138
hSQ024869	HSD17B12	51144	NM_016142	-1.81	-1.6	-0.266138
hSQ008393	PAFAH1B1	5048	NM_000430	1.73	1.91	-0.266138
hSQ036015	RPL17	6139	NA	-1.68	-1.51	-0.266138
hSQ041380	KLKB1	285440	NM_000892	-0.26	-0.13	-0.266138
hSQ014484	C5orf25	375484	NM_198567	0.72	0.83	-0.266138
hSQ000253	ESCO1	114799	NM_052911	-2.05	-1.98	-0.266138
hSQ017957	SRP72	6731	NM_006947	-2.29	-2.22	-0.266138
hSQ040176	RPP14	11102	NM_001098783	0.33	0.34	-0.266138
hSQ039092	NUDT15	55270	NM_018283	-1.16	-1.21	-0.266138
hSQ043273	KCNJ8	3764	NM_004982	4	3.95	-0.266138
hSQ013015	USP25	29761	NM_013396	2.35	2.21	-0.266138
hSQ005855	RNF138	51444	NM_016271	0.63	0.33	-0.266138
hSQ011669	SNRNP70	6625	NA	-0.92	-1.12	-0.266138
hSQ011881	STAU2	27067	NM_014393	-2.67	-2.96	-0.266138
hSQ025631	SPTLC1	10558	NM_006415	0.43	-0.01	-0.266138
hSQ025922	C14orf139	79686	NA	1.34	1.08	-0.266138
hSQ027456	TRMT6	51605	NM_015939	-0.66	-0.9	-0.266138
hSQ029539	C11orf30	56946	NM_020193	1.72	1.51	-0.266138
hSQ005308	CDC45L	8318	NM_003504	-0.52	-1.17	-0.266138
hSQ034786	PRKAR2B	5577	NM_002736	-1.45	-2.12	-0.266138
hSQ042371	NRAS	4893	NM_002524	0.05	-1.22	-0.266138
hSQ043603	TCP1	6950	NM_001008897	0.31	-0.61	-0.266138
hSQ024840	CEP55	55165	NM_018131	1.39	0.74	-0.266138
hSQ009780	HSPD1	3329	NA	-0.86	-2.25	-0.266138
hSQ022386	LOC653269	653269::344227	NA	0.52	-0.13	-0.266138
hSQ022768	MDM1	56890	NM_020128	-1.28	-2.04	-0.266138
hSQ018743	RSRC2	65117	NM_023012	-3.58	-4.39	-0.266138
hSQ021803	THUMPD1	55623	NM_017736	1.33	0.13	-0.266138
hSQ002493	SFRS18	25957	NM_015491	-0.04	-1.39	-0.266138
hSQ032206	SERAC1	84947	NM_032861	-0.1	3.85	-0.261138
hSQ034584	RPE	6120	NM_199229	-2.34	0.08	-0.261138
hSQ045108	STAM2	10254	NM_005843	1.41	3.34	-0.261138
hSQ014519	STX12	23673	NM_177424	-0.09	1.33	-0.261138
hSQ034158	TTC37	9652	NA	-0.58	0.85	-0.261138
hSQ001591	RPL23AP2	401904	NA	-3.69	-2.62	-0.261138
hSQ013792	DHX29	54505	NM_019030	-1.32	-0.55	-0.261138
hSQ012346	SUCLA2	8803	NM_003850	-0.65	0.4	-0.261138
hSQ008659	PPAP2B	8613	NA	1.18	2.42	-0.261138
hSQ008577	ZNF673	55634	NM_017776	-1.16	-0.31	-0.261138
hSQ004137	PSTK	118672	NM_153336	-2.13	-1.53	-0.261138
hSQ011980	MYC	4609	NM_002467	0.34	1.09	-0.261138
hSQ014581	SETDB2	83852	NM_031915	-2.14	-1.5	-0.261138
hSQ008632	MRPL42	28977	NM_014050	-2.36	-1.57	-0.261138
hSQ041738	HSPA13	6782	NA	-1.74	-1.04	-0.261138
hSQ034359	RPL23AP65	440027	NA	-3.36	-2.8	-0.261138
hSQ041557	ATF3	467	NM_001040619	-1.6	-1.16	-0.261138
hSQ023083	GGCT	79017	NA	-3.09	-2.81	-0.261138
hSQ036087	SLC35E2	9906	NA	0.93	1.24	-0.261138
hSQ037029	PRKD3	23683	NM_005813	0.62	0.81	-0.261138
hSQ015257	PGAM4	441531	NM_001029891	2.05	2.16	-0.261138
hSQ044995	TFPI	7035	NM_006287	0.82	0.91	-0.261138
hSQ040146	TDG	6996	NM_003211	0.38	0.33	-0.261138
hSQ000269	MAGT1	84061	NM_032121	-1.58	-1.67	-0.261138
hSQ013374	CCDC46	201134	NM_001037325	-2.88	-2.94	-0.261138
hSQ043750	NPM1	4869	NM_001037738	-1.81	-1.88	-0.261138
hSQ032758	ENAH	55740	NM_001008493	-1.05	-1.16	-0.261138
hSQ007974	SFPQ	6421	NM_005066	-1.17	-1.31	-0.261138
hSQ042268	ZNF526	116115	NM_133444	0.65	0.46	-0.261138
hSQ020772	TMPO	7112	NM_001032283	-2.58	-2.85	-0.261138
hSQ001953	PFDN2	5202	NM_012394	-1.59	-1.8	-0.261138
hSQ028433	ANKRD10	55608	NM_017664	1.64	1.36	-0.261138
hSQ026025	C3orf17	25871	NM_001025072	-1.99	-2.39	-0.261138
hSQ004341	POLR3F	10621	NM_006466	0.49	0.12	-0.261138
hSQ012182	RPL14	9045	NM_001034996	-0.23	-0.67	-0.261138
hSQ037357	C9orf41	138199	NM_152420	1.89	1.54	-0.261138
hSQ023051	TFCP2	7024	NM_005653	-0.29	-0.56	-0.261138
hSQ011473	SYNE1	23345	NM_015293	1.49	1.18	-0.261138
hSQ020936	CEP78	84131	NM_001098802	-3	-3.3	-0.261138
hSQ006679	ARHGAP17	55114	NM_001006634	-1.74	-2.13	-0.261138
hSQ014100	FAM91A1	157769	NM_144963	0.51	-0.35	-0.261138
hSQ013753	NAP1L4	4676	NM_005969	0.26	-0.81	-0.261138
hSQ014627	PTPN9	5780	NM_002833	0.19	-0.33	-0.261138
hSQ009160	CLINT1	9685	NM_014666	-1.44	-2.67	-0.261138
hSQ036350	DDX58	23586	NM_014314	0.39	-0.17	-0.261138
hSQ036313	DHX9	1660	NM_001357	-0.98	-1.62	-0.261138
hSQ034630	SKIV2L2	23517	NM_015360	-1.86	2.54	-0.256138
hSQ000624	TXNDC17	84817	NM_032731	-1.54	2.72	-0.256138
hSQ031716	ZNF438	220929	NM_182755	0.64	3.12	-0.256138
hSQ020050	COQ7	10229	NM_016138	-0.54	0.67	-0.256138
hSQ007982	MBLAC2	153364	NA	-1.04	-0.1	-0.256138
hSQ006251	XM_377997	402318	NA	-4.48	-3.47	-0.256138
hSQ023497	TGFBR2	7048	NM_001024847	3.87	4.65	-0.256138
hSQ003823	TSNAX	7257	NM_005999	-2.61	-1.93	-0.256138
hSQ011792	SLC25A25	114789	NM_001006641	1.65	2.54	-0.256138
hSQ019565	CNIH	10175	NM_005776	0.62	0.92	-0.256138
hSQ018804	C5orf54	63920	NA	-1.39	-1.18	-0.256138
hSQ028257	YPEL5	51646	NM_016061	0.3	0.53	-0.256138
hSQ045378	CUGBP1	10658	NM_001025596	2.35	2.57	-0.256138
hSQ032441	MBD1	4152	NM_002384	1.62	1.86	-0.256138
hSQ039203	PRKCD	5580	NM_006254	1.72	1.72	-0.256138
hSQ026941	SCNM1	79005	NM_024041	-2.69	-2.7	-0.256138
hSQ026734	LOC441066	441066	NA	-1.63	-1.65	-0.256138
hSQ009061	KDM3A	55818	NA	-0.16	-0.19	-0.256138
hSQ009011	KCTD15	79047	NM_024076	1.41	1.34	-0.256138
hSQ033047	PRKDC	5591	NM_001081640	0.25	0.19	-0.256138
hSQ021900	EST_AA773317		NA	1.41	1.34	-0.256138
hSQ034745	EIF1AX	1964	NM_001412	-0.87	-0.96	-0.256138
hSQ003285	PNN	5411	NM_002687	-0.51	-0.72	-0.256138
hSQ037597	CSNK1D	1453	NM_139062	0.1	-0.12	-0.256138
hSQ032792	ACADM	34	NM_000016	-1.04	-1.45	-0.256138
hSQ002894	UBA3	9039	NM_003968	1.23	1	-0.256138
hSQ039775	C4orf34	201895	NM_174921	1.6	1.18	-0.256138
hSQ011052	TXNDC5	81567	NM_022085	-0.78	-1.4	-0.256138
hSQ039287	PPAPDC1A	196051	NM_001030059	0.47	0.05	-0.256138
hSQ041013	DPY19L3	147991	NM_207325	0.04	-0.72	-0.256138
hSQ021463	NPHP1	4867	NM_000272	-0.38	-0.89	-0.256138
hSQ017397	GINS1	9837	NM_021067	1.13	-0.17	-0.256138
hSQ000413	MYLIP	29116	NM_013262	5.19	4.62	-0.256138
hSQ014235	USP8	9101	NM_005154	1.8	0.73	-0.256138
hSQ011100	CANX	821	NM_001024649	0.21	-0.4	-0.256138
hSQ011062	ARF4	378	NM_001660	-1.3	1.9	-0.251138
hSQ001832	RPL36A	6173	NA	-2.12	2.93	-0.251138
hSQ020998	LAMP2	3920	NM_013995	-1.07	1.77	-0.251138
hSQ033944	PICALM	8301	NM_001008660	-0.17	1.98	-0.251138
hSQ027816	CTTN	2017	NM_138565	0.75	3.29	-0.251138
hSQ016980	TIPARP	25976	NA	1.15	2.78	-0.251138
hSQ005845	CDC25C	995	NM_001790	0.23	2.61	-0.251138
hSQ036482	PARD6B	84612	NM_032521	3.01	4.14	-0.251138
hSQ038232	RPL17P25	442232	NA	-2.96	-2.31	-0.251138
hSQ034661	RBMS1	5937	NM_002897	2.41	3.11	-0.251138
hSQ044736	MBOAT2	129642	NA	0.55	1.23	-0.251138
hSQ042701	EEF1E1	9521	NM_004280	-3.18	-2.7	-0.251138
hSQ029780	HNRNPK	3190	NM_002140	-0.75	-0.06	-0.251138
hSQ012104	ZFAND5	7763	NM_001102420	0.01	0.59	-0.251138
hSQ028283	NR2F2	7026	NM_021005	0.08	0.55	-0.251138
hSQ034607	MRI1	84245	NA	-0.68	-0.09	-0.251138
hSQ013773	TMEM70	54968	NM_001040613	0.19	0.56	-0.251138
hSQ013866	NUDT10	170685	NM_153183	-1.19	-0.82	-0.251138
hSQ045237	RAD21	5885	NM_006265	-0.37	-0.01	-0.251138
hSQ038927	PTTG1	9232	NM_004219	-2.4	-2.11	-0.251138
hSQ024099	RPL19	6143	NM_000981	-0.48	-0.23	-0.251138
hSQ023838	UBL3	5412	NM_007106	0.29	0.47	-0.251138
hSQ007029	TAF5	6877	NM_006951	0.44	0.49	-0.251138
hSQ017869	TFAM	7019	NM_003201	-1.78	-1.76	-0.251138
hSQ029386	C16orf63	123811	NM_144600	-0.97	-0.98	-0.251138
hSQ025606	C3orf63	23272	NM_015224	-0.64	-0.66	-0.251138
hSQ023607	MKLN1	4289	NM_013255	-1.33	-1.39	-0.251138
hSQ029115	NASP	4678	NM_002482	-2.36	-2.4	-0.251138
hSQ019234	TMEM30A	55754	NM_018247	0.66	0.57	-0.251138
hSQ003636	DBT	1629	NM_001918	0.19	-0.11	-0.251138
hSQ035310	ZNF322A	79692	NA	0.58	0.34	-0.251138
hSQ036508	PDXDC1	23042	NM_015027	0.97	0.63	-0.251138
hSQ019892	PAPOLA	10914	NM_032632	-0.57	-0.99	-0.251138
hSQ004274	ELF2	1998	NM_006874	-0.11	-0.6	-0.251138
hSQ003397	LOC284988	284988	NA	-0.84	-1.26	-0.251138
hSQ016849	IFT81	28981	NM_031473	-2.7	-3.14	-0.251138
hSQ000125	C11orf82	220042	NM_145018	2.1	0.96	-0.251138
hSQ005760	EZH2	2146	NM_004456	-0.24	-0.77	-0.251138
hSQ012916	PDHX	8050	NM_003477	0.13	-0.59	-0.251138
hSQ004077	FAM69A	388650	NA	1.42	0.45	-0.251138
hSQ005868	ZRSR2	8233	NA	-1.66	-2.18	-0.251138
hSQ002926	GDI2	2665	NM_001494	2.75	2.1	-0.251138
hSQ002280	ZFYVE9	9372	NM_004799	1.34	0.69	-0.251138
hSQ012564	RAD51	5888	NM_002875	1.33	0.56	-0.251138
hSQ007011	LOC344595	344595	NA	-2.01	0.16	-0.246138
hSQ012094	NBPF14	25832	NM_015383	-0.85	1.24	-0.246138
hSQ044708	TPD52L1	7164	NM_001003396	-1.93	0.71	-0.246138
hSQ030324	RRM2B	50484	NM_015713	-0.17	1.89	-0.246138
hSQ043719	MARCKS	4082	NA	-0.97	0.55	-0.246138
hSQ002950	AFF1	4299	NM_005935	0.91	2.14	-0.246138
hSQ003920	FTHP1	2509	NA	0.45	1.96	-0.246138
hSQ012058	TPD52	7163	NM_001025252	-1.15	0.04	-0.246138
hSQ044783	GSTO1	9446	NA	-3.44	-2.97	-0.246138
hSQ021074	SDHD	6392	NM_003002	-0.09	0.44	-0.246138
hSQ032068	GLRX5	51218	NM_016417	-2.03	-1.6	-0.246138
hSQ033445	GLMN	11146	NM_053274	-1.88	-1.3	-0.246138
hSQ042271	RPL6P25	401725	NA	-3.8	-3.44	-0.246138
hSQ032051	COX7B	1349	NM_001866	-3.06	-2.48	-0.246138
hSQ021364	DPP4	1803	NM_001935	0.36	0.65	-0.246138
hSQ020135	PINK1	65018	NM_032409	0.35	0.62	-0.246138
hSQ003015	SSFA2	6744	NM_006751	2.09	2.19	-0.246138
hSQ035160	KBTBD10	10324	NM_006063	-1.72	-1.63	-0.246138
hSQ042724	RWDD4A	201965	NM_152682	-2.03	-2	-0.246138
hSQ027570	NDFIP1	80762	NM_030571	-0.94	-0.91	-0.246138
hSQ003790	CBFB	865	NM_001755	0.09	0.1	-0.246138
hSQ023421	SLC11A2	4891	NM_000617	2.66	2.66	-0.246138
hSQ036170	USP53	54532	NA	-0.25	-0.26	-0.246138
hSQ037549	MTHFD1	4522	NM_005956	0.94	0.92	-0.246138
hSQ043214	RNFT1	51136	NM_016125	0.86	0.76	-0.246138
hSQ017678	CPD	1362	NM_001304	0.5	0.43	-0.246138
hSQ019936	C21orf66	94104	NM_016631	-2.93	-3.05	-0.246138
hSQ041544	UPF3A	65110	NM_023011	-1.63	-1.97	-0.246138
hSQ000826	GLO1	2739	NM_006708	0.26	-0.04	-0.246138
hSQ016819	TUBE1	51175	NM_016262	-1.01	-1.61	-0.246138
hSQ014690	LPAR1	1902	NM_001401	0.28	-0.07	-0.246138
hSQ016183	DDX18	8886	NM_006773	-0.1	-0.57	-0.246138
hSQ042278	NOP58	51602	NA	-2.83	-3.6	-0.246138
hSQ016023	LOC389953	389953	NA	-1.18	-1.73	-0.246138
hSQ014864	C12orf41	54934	NM_017822	-1.57	-2.09	-0.246138
hSQ022507	CTNNBL1	56259	NM_030877	-1.31	-2.29	-0.246138
hSQ044108	IK	3550	NM_006083	-2.92	-4.33	-0.246138
hSQ000814	MELK	9833	NM_014791	-1.29	2.54	-0.241138
hSQ029019	MRPL3	11222	NM_007208	-0.52	0.22	-0.241138
hSQ028374	DHRS7	51635	NM_016029	-1.05	-0.49	-0.241138
hSQ010948	ELF2	1998	NM_006874	-0.35	0.41	-0.241138
hSQ033131	SUPT4H1	6827	NM_003168	-1.77	-0.99	-0.241138
hSQ044677	DHX38	9785	NM_014003	0.32	0.97	-0.241138
hSQ022428	DCK	1633	NM_000788	-0.84	-0.16	-0.241138
hSQ020429	TERF1	7013	NM_003218	-2.24	-1.77	-0.241138
hSQ025113	MED7	9443	NA	0.36	0.82	-0.241138
hSQ041632	LOC440539	440539::648217	NA	-3.07	-2.54	-0.241138
hSQ043317	RPL23A	6147	NM_000984	-3.18	-2.69	-0.241138
hSQ001189	CAV2	858	NM_001233	0.97	1.39	-0.241138
hSQ022120	C3orf58	205428	NM_173552	1	1.26	-0.241138
hSQ013714	PRMT10	90826	NA	-0.65	-0.48	-0.241138
hSQ026691	ATAD1	84896	NM_032810	-1.8	-1.67	-0.241138
hSQ039155	ZCCHC4	29063	NM_024936	2.35	2.45	-0.241138
hSQ034683	TANK	10010	NM_004180	-1.89	-1.92	-0.241138
hSQ023057	ALG10	84920	NM_032834	-1.03	-1.06	-0.241138
hSQ029119	HMGXB4	10042	NA	-0.34	-0.42	-0.241138
hSQ031869	NDST2	8509	NM_003635	0.48	0.43	-0.241138
hSQ036460	RAB5A	5868	NM_004162	-0.82	-0.89	-0.241138
hSQ010319	DDX21	9188	NM_004728	-0.23	-0.3	-0.241138
hSQ033738	SFRS12	140890	NM_001077199	-1.61	-1.68	-0.241138
hSQ045304	NUSAP1	51203	NM_016359	-2.64	-2.72	-0.241138
hSQ009785	CLCC1	23155	NM_001048210	-0.62	-0.74	-0.241138
hSQ019316	TBC1D19	55296	NM_018317	-0.34	-0.63	-0.241138
hSQ018952	PPFIBP1	8496	NM_003622	-1.24	-1.68	-0.241138
hSQ044009	ATP2B4	493	NM_001001396	2.18	1.9	-0.241138
hSQ026174	DNTTIP2	30836	NM_014597	-0.45	-0.89	-0.241138
hSQ022854	CEP170	9859::220766	NM_001042404	-0.73	-1.43	-0.241138
hSQ018909	PSIP1	11168	NM_033222	-3.02	-3.48	-0.241138
hSQ041423	PPP1CB	5500	NM_002709	-1.33	-2.19	-0.241138
hSQ009083	ADD1	118	NM_014190	-0.09	-1.04	-0.241138
hSQ017639	ZNF823	55552	NM_001080493	0.84	-0.17	-0.241138
hSQ039226	RGPD1	400966::729857	NM_001024457	0.72	-0.25	-0.241138
hSQ009266	RPL22	2122	NA	1.45	0.83	-0.241138
hSQ040973	ARGLU1	55082	NM_018011	-2.06	-2.65	-0.241138
hSQ044364	RAB31	11031	NM_006868	-0.13	-0.99	-0.241138
hSQ024766	KLHL28	54813	NM_017658	3.59	1.88	-0.241138
hSQ016188	CEP192	55125	NM_032142	-0.45	1.68	-0.236138
hSQ002759	PIGZ	80235	NM_025163	1.66	2.87	-0.236138
hSQ022405	LOC100233156	389834	NA	0.61	1.59	-0.236138
hSQ008901	LYPLA1	10434	NM_006330	-1.05	0.36	-0.236138
hSQ024237	DDX1	1653	NM_004939	0.23	1.05	-0.236138
hSQ029056	GFRA1	143381	NM_005264	1.33	2.33	-0.236138
hSQ007521	EEF2K	29904	NM_013302	0.39	1	-0.236138
hSQ041548	hCG_25371	440567	NM_001089591	-3.38	-2.65	-0.236138
hSQ032135	MMGT1	93380	NA	-1.15	-0.68	-0.236138
hSQ038626	SUMO2	6613	NA	-2.35	-1.77	-0.236138
hSQ044115	SAP30	8819	NM_003864	-2.46	-2.03	-0.236138
hSQ017847	PDS5B	23047	NM_015032	0.52	0.9	-0.236138
hSQ003389	C9orf30	91283	NM_080655	-1.25	-0.92	-0.236138
hSQ005594	FAM103A1	83640	NM_031452	-0.42	-0.06	-0.236138
hSQ012772	SIP1	8487	NM_001009183	-1.4	-1.01	-0.236138
hSQ003534	EPHB2	2048	NM_004442	1.75	2.06	-0.236138
hSQ005218	C21orf59	56683	NM_021254	-3.4	-3.29	-0.236138
hSQ023866	RALGPS2	55103	NM_018037	-1.47	-1.37	-0.236138
hSQ005124	ZNF462	58499	NM_021224	1.45	1.52	-0.236138
hSQ032810	HEXIM1	10614	NM_006460	1.37	1.34	-0.236138
hSQ029551	TM9SF3	56889	NM_020123	-0.45	-0.5	-0.236138
hSQ034532	SNRPD1	6632	NM_006938	-0.42	-0.51	-0.236138
hSQ026223	ZNF644	84146	NM_016620	0.41	0.17	-0.236138
hSQ008415	ZNF709	10224	NM_152601	0.46	0.31	-0.236138
hSQ001068	FAM190B	54462	NA	2.42	2.21	-0.236138
hSQ036214	ZXDA	7789	NM_007156	4.01	3.73	-0.236138
hSQ017979	CAST	831	NM_001042440	-2.16	-2.68	-0.236138
hSQ041112	RAD51AP1	10635	NM_006479	0.11	-0.31	-0.236138
hSQ035763	LOC286071	286071	NA	0.65	0.33	-0.236138
hSQ022721	ACTR8	93973	NM_022899	-0.36	-0.68	-0.236138
hSQ011494	LOC391510	391510	NA	-1.86	-2.18	-0.236138
hSQ019068	AASS	10157	NM_005763	-1.2	-1.69	-0.236138
hSQ003060	AGPAT5	55326	NM_018361	2.5	1.83	-0.236138
hSQ003259	ITGB1	3688	NM_002211	-0.17	-1.2	-0.236138
hSQ007877	ZBTB26	57684	NM_020924	0.05	-0.53	-0.236138
hSQ023831	FAM184A	79632	NA	-0.71	-1.23	-0.236138
hSQ007499	MTHFD1	4522	NM_005956	0.01	-1.18	-0.236138
hSQ033425	GRIPAP1	56850	NM_207672	0.57	-0.15	-0.236138
hSQ010614	ACOT9	23597	NM_001033583	-0.98	-1.84	-0.236138
hSQ025515	2010-09-02	4735	NA	3.1	1.91	-0.236138
hSQ017156	MTFR1	5150	NM_014637	0.93	-0.06	-0.236138
hSQ011427	ZNF286A	57335	NA	0.13	-1.06	-0.236138
hSQ033713	NDUFV2	4729	NM_021074	-2.27	0.02	-0.231138
hSQ023733	SEMA3D	223117	NM_152754	-0.59	1.84	-0.231138
hSQ031854	SLC38A6	145389	NA	-1.33	0.44	-0.231138
hSQ009639	TMEM167A	153339	NM_174909	-1	0.37	-0.231138
hSQ000280	SLC30A9	10463	NM_006345	-2.16	-0.52	-0.231138
hSQ001014	USP10	9100	NM_005153	1.16	2.49	-0.231138
hSQ025468	C17orf95	124512	NA	-2.61	-1.44	-0.231138
hSQ009957	CACNA2D2	9254	NM_001005505	1.42	2.55	-0.231138
hSQ025398	SSX2IP	117178	NM_014021	-0.06	0.93	-0.231138
hSQ042539	CHRNA5	1138	NA	-0.45	0.16	-0.231138
hSQ014280	C13orf27	93081	NM_138779	1.58	2.18	-0.231138
hSQ016430	MTPN	136319	NA	-0.39	0.19	-0.231138
hSQ015626	APOBEC3B	9582	NM_004900	0.79	1.23	-0.231138
hSQ029860	ATP6V1A	523	NM_001690	0.16	0.57	-0.231138
hSQ043079	SON	6651	NM_138927	-0.12	0.32	-0.231138
hSQ002972	STAMBP	10617	NA	-1.57	-1.08	-0.231138
hSQ003318	RPL21	6144	NA	-3.83	-3.34	-0.231138
hSQ025568	KDELC1	79070	NM_024089	0.62	1.04	-0.231138
hSQ027245	C16orf87	388272	NA	-1.05	-0.87	-0.231138
hSQ032358	OTUD6B	51633	NM_016023	-0.56	-0.38	-0.231138
hSQ038649	XM_377934	402252	NA	-0.59	-0.47	-0.231138
hSQ026373	UBE2E3	10477	NM_006357	-0.93	-0.84	-0.231138
hSQ011978	NT5C3	51251	NM_001002009	-1.73	-1.67	-0.231138
hSQ028535	MTF2	22823	NM_007358	1.2	1.24	-0.231138
hSQ001699	GGCT	79017	NA	-2.78	-2.75	-0.231138
hSQ000996	IKBKAP	8518	NM_003640	0.31	0.32	-0.231138
hSQ017675	CLPX	10845	NM_006660	-1.95	-1.96	-0.231138
hSQ035582	YLPM1	56252	NM_019589	-0.32	-0.34	-0.231138
hSQ010262	ATP6V1C1	528	NM_001695	0.45	0.4	-0.231138
hSQ002219	KDELC2	143888	NM_153705	-0.46	-0.58	-0.231138
hSQ017716	LARP4	113251	NM_052879	-0.9	-1.09	-0.231138
hSQ033249	DHFR	1719	NA	-2.8	-2.96	-0.231138
hSQ019933	RFC4	5984	NM_002916	-0.21	-0.33	-0.231138
hSQ012815	RHOA	387	NM_001664	-2.15	-2.31	-0.231138
hSQ039300	ANXA2	302	NM_001002857	-0.68	-0.82	-0.231138
hSQ022343	ARMC4	55130	NM_018076	-0.44	-0.61	-0.231138
hSQ033105	CALR	811	NM_004343	0.71	0.38	-0.231138
hSQ038908	FAM115A	9747	NM_014719	0.13	-0.08	-0.231138
hSQ003021	SMG1	23049	NM_015092	-2.13	-2.41	-0.231138
hSQ017307	CHKA	1119	NM_001277	-0.55	-0.93	-0.231138
hSQ035060	USP46	64854	NM_022832	2.27	1.75	-0.231138
hSQ035442	RNGTT	8732	NM_003800	-1.72	-2.3	-0.231138
hSQ037647	APPL2	55198	NM_018171	2.38	2.09	-0.231138
hSQ025485	LIN28B	389421	NM_001004317	2.09	1.44	-0.231138
hSQ025137	MBNL2	10150	NM_144778	0.6	-0.08	-0.231138
hSQ034231	HACL1	26061	NM_012260	-1.25	-1.83	-0.231138
hSQ036824	SETD3	84193	NM_032233	-0.48	-1.24	-0.231138
hSQ005077	PBX3	5090	NM_006195	2.56	1.6	-0.231138
hSQ039091				2.05	1.1	-0.231138
hSQ034966	DDX18	8886	NM_006773	-0.06	-0.8	-0.231138
hSQ010763	MLL5	55904	NM_018682	0	-1.04	-0.231138
hSQ037406	PLOD2	5352	NM_000935	-1.14	-2.2	-0.231138
hSQ014139	KIAA1429	25962	NM_015496	0.17	-0.8	-0.231138
hSQ000472	RBM15B	9730	NM_013286	1.07	0.23	-0.231138
hSQ019686	SPAG9	9043	NA	0.15	-0.73	-0.231138
hSQ003511	ZNF155	7711	NM_003445	-0.84	-1.7	-0.231138
hSQ036172	LRRFIP2	9209	NM_017724	-1.06	-1.87	-0.231138
hSQ033664	MCM7	4176	NM_005916	-3.59	-5.5	-0.231138
hSQ043011	MON2	23041	NM_015026	-0.19	1.24	-0.226138
hSQ007742	C7orf36	57002	NM_020192	-4.01	-2.53	-0.226138
hSQ009028	CAMK2D	817	NM_172127	-0.39	0.38	-0.226138
hSQ012045	TOMM7	54543	NM_019059	-2.28	-1.19	-0.226138
hSQ022485	DIP2A	23181	NM_015151	1.71	2.33	-0.226138
hSQ014153	HSD17B7	51478	NM_016371	-0.94	-0.49	-0.226138
hSQ039949	SPRED1	161742	NM_152594	1.99	2.5	-0.226138
hSQ019165	LOC149351	149351	NA	-1.37	-0.95	-0.226138
hSQ032202	CSTF2T	23283	NM_015235	-0.33	-0.09	-0.226138
hSQ043104	HELB	92797	NM_033647	1.28	1.53	-0.226138
hSQ011198	NDUFA5	4698	NM_005000	-1.45	-1.33	-0.226138
hSQ009885	SS18	6760	NM_001007559	-0.21	-0.17	-0.226138
hSQ005255	CDC45L	8318	NM_003504	0.02	0.03	-0.226138
hSQ018469	FBXW4	6468	NM_022039	0.1	0.07	-0.226138
hSQ037100	NAT13	80218	NM_025146	-0.75	-0.79	-0.226138
hSQ031243	SFRS5	6430	NM_001039465	-2.73	-2.79	-0.226138
hSQ028506	ATP5F1	515	NM_001688	-1.77	-1.85	-0.226138
hSQ030213	RGAG4	340526	NM_001024455	1.08	0.96	-0.226138
hSQ002970	SNORD45A	26805	NA	-1.98	-2.21	-0.226138
hSQ034377	DHX9	1660	NM_001357	-0.32	-0.55	-0.226138
hSQ005181	ENAH	55740	NM_001008493	-1.55	-1.76	-0.226138
hSQ004638	LOC440172	440172	NA	-1.44	-1.63	-0.226138
hSQ013575	WAC	51322	NM_016628	2.97	2.75	-0.226138
hSQ009506	RAB6A	5870	NA	-2.17	-2.55	-0.226138
hSQ001329	MYNN	55892	NM_018657	1.96	1.67	-0.226138
hSQ022666	HIF1A	3091	NA	0.67	0.18	-0.226138
hSQ003122	IFIT5	24138	NM_012420	-0.05	-0.31	-0.226138
hSQ036486	METT5D1	196074	NM_152636	-0.43	-0.84	-0.226138
hSQ014480	RSRC2	65117	NM_023012	-1.91	-2.27	-0.226138
hSQ043925	LYRM7	90624	NM_181705	-2.35	-2.85	-0.226138
hSQ037991	CSNK2A2	1459	NM_001896	2.75	1.93	-0.226138
hSQ043920	CAPRIN2	65981	NM_001002259	2.94	2.49	-0.226138
hSQ008557	YBX1	4904	NM_004559	-3.62	-4.1	-0.226138
hSQ043888	EXO1	9156	NM_003686	-1.26	-2.3	-0.226138
hSQ022177	CDKN2C	1031	NA	0.79	0.01	-0.226138
hSQ013269	ING3	54556	NM_198267	-0.51	-1.62	-0.226138
hSQ023122	PTCD3	55037	NM_017952	0.27	-0.79	-0.226138
hSQ044424	DCLRE1B	64858	NM_022836	-0.26	-1.32	-0.226138
hSQ000525	KIAA0586	9786	NM_014749	-1.25	-2.09	-0.226138
hSQ027650	ZCCHC8	55596	NM_017612	-0.38	-1.62	-0.226138
hSQ033860	KLHL8	57563	NM_020803	-0.04	-1.32	-0.226138
hSQ010504	DDX19B	11269	NM_001014449	-1.74	-2.74	-0.226138
hSQ034753	BPTF	2186	NM_004459	0.09	-0.74	-0.226138
hSQ014506	KIAA1429	25962	NM_015496	0.28	-0.95	-0.226138
hSQ017181	ZNF286A	57335::5466	NA	0.39	-0.82	-0.226138
hSQ023813	RPL30	6156	NM_000989	-2.17	2.01	-0.221138
hSQ033317	TMTC1	83857	NM_175861	0.07	1.29	-0.221138
hSQ023194	FIGNL1	63979	NM_001042762	0.06	1.41	-0.221138
hSQ039189	TPD52L1	7164	NM_001003396	-2.24	-0.5	-0.221138
hSQ003757	USP10	9100	NM_005153	1.12	1.86	-0.221138
hSQ007930				2.15	3.45	-0.221138
hSQ037523	SPATA17	128153	NM_138796	-2.46	-1.8	-0.221138
hSQ010490	ZNF607	22835	NM_032689	-1.73	-1.1	-0.221138
hSQ019408	CXCR4	7852	NM_001008540	0.04	0.84	-0.221138
hSQ036333	HMMR	3161	NM_012484	-2.45	-2	-0.221138
hSQ022823	RPS25P6	401206	NA	-0.34	0.27	-0.221138
hSQ012040	CXADRP3	440224	NA	-1.03	-0.5	-0.221138
hSQ044891	TAF10	3611::55522	NM_006284	-0.35	-0.08	-0.221138
hSQ033596	C1orf63	57035	NM_020317	-0.26	-0.01	-0.221138
hSQ008569	C6orf167	253714	NM_198468	-0.89	-0.65	-0.221138
hSQ021483	RPL21P39	389156	NA	-3.18	-2.93	-0.221138
hSQ035320	LOC284244	284244	NA	1.97	2.11	-0.221138
hSQ000580	FAM3C	10447	NM_001040020	1.9	2.03	-0.221138
hSQ007324				3.65	3.83	-0.221138
hSQ030148	CCNA2	890	NM_001237	0.35	0.46	-0.221138
hSQ042048	DSTN	11034	NM_001011546	-3.04	-3.01	-0.221138
hSQ029531	SLC6A15	55117	NM_018057	-2.14	-2.12	-0.221138
hSQ029661	FH	2271	NM_000143	-0.83	-0.83	-0.221138
hSQ011029	RSPRY1	89970	NM_133368	2.5	2.49	-0.221138
hSQ000343	ODF2	4957	NM_002540	-1.34	-1.35	-0.221138
hSQ011746	ELL3	80237	NM_025165	0.47	0.45	-0.221138
hSQ019990	GUSBL2	375513::285749	NA	-1.01	-1.06	-0.221138
hSQ042818	ALKBH1	8846	NM_006020	0.02	-0.03	-0.221138
hSQ042437	NDNL2	56160	NM_138704	1.62	1.55	-0.221138
hSQ032473	VCPIP1	80124	NM_025054	0.35	0.25	-0.221138
hSQ032924	CTNNA1	1495	NM_001903	0.42	0.33	-0.221138
hSQ001234	BCAS2	10286	NM_005872	-3.44	-3.53	-0.221138
hSQ008785	TRIM45	80263	NM_025188	0.78	0.63	-0.221138
hSQ015305	2010-09-07	989	NA	-2.01	-2.18	-0.221138
hSQ041349	CTH	1491	NM_001902	0.72	0.53	-0.221138
hSQ040741	ZBTB33	10009	NM_006777	0.19	-0.24	-0.221138
hSQ012009	SMARCE1	6605	NM_003079	-2.3	-2.67	-0.221138
hSQ035108	SDCBP	6386	NM_001007067	-0.76	-1.3	-0.221138
hSQ033192	ANTXR2	118429	NM_058172	0.38	0.07	-0.221138
hSQ011149	ILF3	3609	NM_012218	2.08	1.75	-0.221138
hSQ013855	ZNF585B	92285	NM_152279	1.16	0.76	-0.221138
hSQ018291	LRCH3	84859	NA	0.82	0.26	-0.221138
hSQ028774	FEZ2	9637	NM_001042548	-0.27	-0.67	-0.221138
hSQ034237	UPF2	26019	NM_015542	-0.63	-1.09	-0.221138
hSQ039523	RNF34	80196	NM_025126	0.75	-0.31	-0.221138
hSQ020949	PRKAR1A	5573	NM_002734	0.46	-0.19	-0.221138
hSQ008886	CCT6A	908	NM_001009186	-0.91	-2.03	-0.221138
hSQ022151	RSC1A1	6248	NA	1.18	0.56	-0.221138
hSQ004003	ARHGAP5	394	NM_001030055	0.32	-0.76	-0.221138
hSQ031809	CDC42BPA	8476	NM_003607	1.15	0.05	-0.221138
hSQ025009	USP34	9736	NM_014709	1.32	0.08	-0.221138
hSQ029719	RIMS3	9783	NM_014747	1.72	1.1	-0.221138
hSQ037780	MDM1	56890	NM_020128	-1.33	-2.24	-0.221138
hSQ015225	ANKHD1	54882	NM_017747	0.44	-0.88	-0.221138
hSQ002390	ZNF451	26036	NM_001031623	-0.71	2.02	-0.216138
hSQ012597	NLGN1	22871	NM_014932	-0.77	1	-0.216138
hSQ023423	MAD2L1	4085	NM_002358	-2	-0.44	-0.216138
hSQ038027	PSMD1	5707	NM_002807	-0.56	0.65	-0.216138
hSQ037391	CUL5	8065	NM_003478	0.26	1.01	-0.216138
hSQ034094	RPL9	6133	NA	-2.75	-1.75	-0.216138
hSQ002463	LRRC40	55631	NM_017768	-0.19	0.81	-0.216138
hSQ033874	LOC401016	401016	NA	-3.64	-3.03	-0.216138
hSQ028568	UGP2	7360	NM_001001521	0.77	1.4	-0.216138
hSQ025481	MSL2	55167	NA	0.58	1.03	-0.216138
hSQ019065	IRX5	10265	NM_005853	-0.64	0.03	-0.216138
hSQ024257	XPO1	7514	NM_003400	-0.11	0.4	-0.216138
hSQ013669	SEC11C	90701	NM_033280	-4	-3.38	-0.216138
hSQ036969	ZMYM5	9205	NM_001039649	-2.41	-1.95	-0.216138
hSQ030060	CEP97	79598	NM_024548	0.16	0.56	-0.216138
hSQ034389	RPL17P5	388132	NA	-2.46	-2.04	-0.216138
hSQ020458	BAMBI	25805	NM_012342	4.38	4.66	-0.216138
hSQ035614	DNAJC10	54431	NM_018981	-1.9	-1.55	-0.216138
hSQ027971	RBL2	5934	NM_005611	1.71	2.03	-0.216138
hSQ045362	SLMO2	51012	NM_016045	-1.25	-0.94	-0.216138
hSQ000871	ZNF486	90649	NM_052852	-0.4	-0.1	-0.216138
hSQ033438	SQLE	6713	NM_003129	0.15	0.23	-0.216138
hSQ033706	THAP9	79725	NM_024672	1.88	1.95	-0.216138
hSQ003454	C14orf138	79609	NM_001040662	3.66	3.72	-0.216138
hSQ027868	FAM133B	257415	NA	1.15	1.11	-0.216138
hSQ032384	PTGES3	10728	NM_006601	-1.23	-1.27	-0.216138
hSQ026818	ATP6V1G1	9550	NM_004888	-0.27	-0.35	-0.216138
hSQ025925	CEP120	153241	NA	1.29	1.16	-0.216138
hSQ012314	LOC400452	400452	NA	-2.3	-2.41	-0.216138
hSQ025885	LOC81691	81691	NM_030941	-0.99	-1.18	-0.216138
hSQ035349	HHIP	64399	NM_022475	1.45	1.29	-0.216138
hSQ003272	PEBP1	5037	NM_002567	-0.49	-0.82	-0.216138
hSQ026118	DSP	1832	NM_001008844	0.38	0.16	-0.216138
hSQ031907	KIF1B	23095	NM_015074	-0.03	-0.24	-0.216138
hSQ029763	C14orf37	145407	NM_001001872	0.93	0.7	-0.216138
hSQ042890	HSDL1	83693	NM_031463	1.53	1.25	-0.216138
hSQ002774	EIF4H	7458	NM_022170	0.87	0.53	-0.216138
hSQ005032	ANXA5	308	NM_001154	-0.9	-1.19	-0.216138
hSQ002063	RHOV	171177	NM_133639	2.57	2.08	-0.216138
hSQ016089	PPIL3	53938	NM_032472	-2.41	-2.7	-0.216138
hSQ029586	IREB2	3658	NM_004136	1.27	0.66	-0.216138
hSQ010532	DENND5B	160518	NA	2.71	2.34	-0.216138
hSQ011407	UBE2V2	7336	NM_003350	-1.85	-2.3	-0.216138
hSQ013516	PKN2	5586	NM_006256	0.31	-0.41	-0.216138
hSQ024329	SLC30A5	64924	NM_024055	0.08	-0.51	-0.216138
hSQ014813	PRKCI	5584	NM_002740	0.35	-0.8	-0.216138
hSQ007205	ZC3HAV1	56829	NM_020119	0.04	-1.3	-0.216138
hSQ032223	GART	2618	NM_175085	0.38	-0.83	-0.216138
hSQ017305	GFPT2	9945	NM_005110	2.81	2.25	-0.216138
hSQ008934	RIOK1	83732	NM_031480	-2.1	-3.43	-0.216138
hSQ045449	RC3H2	54542	NM_001100588	-0.33	2.61	-0.211138
hSQ045023	CXorf23	256643	NM_198279	-1.94	1.24	-0.211138
hSQ012012	CASK	8573	NM_003688	1.45	2.6	-0.211138
hSQ010215	CRK	1398	NM_005206	0.77	2.02	-0.211138
hSQ023787	TPT1-like	392490	NA	-2.47	-1.61	-0.211138
hSQ039942	CMTM8	152189	NM_178868	-1.16	-0.59	-0.211138
hSQ033387	SLC10A7	84068	NM_001029998	0.78	1.46	-0.211138
hSQ036290	CNO	55330	NM_018366	-0.27	0.23	-0.211138
hSQ038267	FUCA1	2517	NM_000147	0.37	0.79	-0.211138
hSQ023847	THOC7	80145	NM_025075	-3.03	-2.71	-0.211138
hSQ037235	ORMDL1	94101	NM_016467	-1	-0.54	-0.211138
hSQ031710	TMED5	50999	NM_016040	-1.35	-0.87	-0.211138
hSQ005541	DNA2	1763	NM_001080449	0.52	0.78	-0.211138
hSQ025319	STOM	2040	NM_004099	0.46	0.68	-0.211138
hSQ010555	PDIA3	2923	NM_005313	-0.3	-0.07	-0.211138
hSQ042523	FEZ2	9637	NM_001042548	0.03	0.2	-0.211138
hSQ034100	SUB1	10923	NM_006713	-1.43	-1.28	-0.211138
hSQ011474	EIF4B	1975	NM_001417	-1.82	-1.73	-0.211138
hSQ035437	CDC23	8697	NM_004661	2.45	2.5	-0.211138
hSQ032794	EHBP1	23301	NM_015252	0.8	0.83	-0.211138
hSQ029974	LOC402098	402098	NA	-3.86	-3.87	-0.211138
hSQ043649	INSIG2	51141	NM_016133	-0.54	-0.56	-0.211138
hSQ027401	TPM1	7168	NM_001018004	-1.94	-1.97	-0.211138
hSQ031846	NASP	4678	NM_002482	-0.35	-0.41	-0.211138
hSQ000257	MOSC2	54996	NM_017898	-2.44	-2.49	-0.211138
hSQ036876	PPM1B	5495	NM_177968	-1.03	-1.1	-0.211138
hSQ021170	PGBD1	84547	NM_032507	-0.47	-0.56	-0.211138
hSQ013217	SLC9A7	84679	NA	-0.29	-0.46	-0.211138
hSQ033072	ARMCX3	51566	NM_016607	-1.23	-1.39	-0.211138
hSQ022077	ZNF484	83744	NM_031486	0.71	0.41	-0.211138
hSQ000011	C11orf82	220042	NM_145018	3.33	2.97	-0.211138
hSQ012431	TRMT12	55039	NM_017956	0.11	-0.34	-0.211138
hSQ016670	PSEN1	5663	NM_000021	-0.69	-1.56	-0.211138
hSQ000287	2010-09-07	989	NA	-2.74	-3.55	-0.211138
hSQ015858	RBL1	5933	NA	0.73	0.1	-0.211138
hSQ039797	CSNK2A2	1459	NM_001896	2.45	1.86	-0.211138
hSQ026337	DCAF5	8816	NA	0.64	0.07	-0.211138
hSQ002717	SNW1	22938	NM_012245	-1.67	-2.06	-0.211138
hSQ008769	DCLRE1C	64421	NM_001033855	-0.94	-1.78	-0.211138
hSQ043311	EWSR1	2130	NM_005243	-0.91	-1.44	-0.211138
hSQ026625	CXCL12	6387	NM_000609	1.39	0.44	-0.211138
hSQ015170	MORF4L1	10933	NM_006791	3.09	2.35	-0.211138
hSQ004575	INTS9	55756	NM_018250	-0.39	-1.57	-0.211138
hSQ002125	C17orf80	55028	NM_001100621	-1.31	-2.23	-0.211138
hSQ030976	IK	3550	NM_006083	-2.69	-3.43	-0.211138
hSQ044747	GON4L	54856	NM_001037533	-0.86	-2.16	-0.211138
hSQ034798	FAM188A	80013	NA	-2.22	-0.08	-0.206138
hSQ031316	CCDC18	343099	NM_206886	-1.72	-0.44	-0.206138
hSQ031755	NUP62CL	54830	NM_017681	0.98	3.21	-0.206138
hSQ038925	AGXT2L2	3182	NM_153373	-2.65	-0.19	-0.206138
hSQ021487	USP33	23032	NM_015017	0.06	1.19	-0.206138
hSQ008879	DAG1	1605	NM_004393	2.45	4.02	-0.206138
hSQ018925	RPL35A	6165	NM_000996	-0.28	0.87	-0.206138
hSQ041044	COPS5	10987	NM_006837	-1.49	-1.26	-0.206138
hSQ027640	CBLB	868	NM_170662	0.07	0.36	-0.206138
hSQ027140	HOXC9	3225	NM_006897	-0.94	-0.55	-0.206138
hSQ041254	UBA2	10054	NM_005499	-2.72	-2.43	-0.206138
hSQ019258	CLGN	1047	NM_004362	-2.2	-2.03	-0.206138
hSQ035284	WDR89	112840	NM_001008726	0.58	0.66	-0.206138
hSQ014072	ANKRD13A	88455	NM_033121	-0.48	-0.51	-0.206138
hSQ013196	PDK4	5166	NM_002612	1.31	1.26	-0.206138
hSQ032961	KATNA1	11104	NA	-0.7	-0.78	-0.206138
hSQ014456	ADD3	120	NM_001121	0.23	0.02	-0.206138
hSQ033096	PPP2R1B	5519	NM_002716	0.2	-0.05	-0.206138
hSQ035407	SLC35B3	51000	NM_015948	-2.17	-2.43	-0.206138
hSQ024883	SMPDL3A	10924	NM_006714	0.67	0.39	-0.206138
hSQ018159	LNX1	81608	NM_032622	-2.48	-2.78	-0.206138
hSQ000921	PAFAH1B1	5048	NM_000430	-1.18	-1.51	-0.206138
hSQ032585	ERO1LB	56605	NM_019891	0.01	-0.44	-0.206138
hSQ012762	SOCS4	122809	NM_080867	0.05	-0.46	-0.206138
hSQ002412	SQLE	6713	NM_003129	-0.09	-0.74	-0.206138
hSQ041769	SMARCA2	6595	NM_003070	3.66	3.31	-0.206138
hSQ013210	SNCAIP	9627	NM_005460	-0.12	-0.63	-0.206138
hSQ040099	CREB1	1385	NA	-1	-1.9	-0.206138
hSQ042651	ZNF566	84924	NM_032838	-1.61	-2.18	-0.206138
hSQ009208	PRRX1	5396	NM_006902	0.27	-0.66	-0.206138
hSQ043896	HNRNPH1	3187	NM_005520	-1.2	-1.92	-0.206138
hSQ043322	HP1BP3	50809	NM_016287	0.78	-0.35	-0.206138
hSQ039838	DBF4B	80174	NM_025104	-1.83	-2.54	-0.206138
hSQ009233	MBTPS1	8720	NM_003791	0.54	-0.36	-0.206138
hSQ039377	CITED2	10370	NM_006079	2.66	5.88	-0.201138
hSQ016633	CCDC94	55702	NM_018074	-1.26	1.96	-0.201138
hSQ036389	APC	324	NM_000038	-0.91	1.18	-0.201138
hSQ037883	RPL28	6158	NM_000991	-0.4	0.83	-0.201138
hSQ013177	BTN2A2	10385	NM_006995	0.09	1.76	-0.201138
hSQ015135	LOC389787	389787	NA	-2.77	-1.77	-0.201138
hSQ011236	SPRY1	10252	NM_005841	0.64	1.71	-0.201138
hSQ007250	HSCB	150274	NM_172002	-3.05	-2.22	-0.201138
hSQ010599	PUM2	23369	NM_015317	0.63	1.35	-0.201138
hSQ020092	COX7C	1350	NM_001867	-3.59	-2.64	-0.201138
hSQ000068	SOX4	6659	NM_003107	3.47	4.02	-0.201138
hSQ039123	RINT1	60561	NM_021930	-0.35	0.23	-0.201138
hSQ009851	HERC2P3	283755	NA	-1.42	-0.81	-0.201138
hSQ025498	PHF20L1	51105	NM_016018	-0.7	-0.35	-0.201138
hSQ023959	LOC159176	159176	NA	-0.25	0.16	-0.201138
hSQ001838	LOC441866	441866	NA	-2.66	-2.37	-0.201138
hSQ022611	OSGIN2	734	NM_004337	1.2	1.45	-0.201138
hSQ034339	POLK	51426	NM_016218	0.06	0.36	-0.201138
hSQ003140	HERPUD1	9709	NM_001010989	2.14	2.3	-0.201138
hSQ032167	USP25	29761	NM_013396	2.2	2.38	-0.201138
hSQ033127	MIS12	79003	NM_024039	-1.48	-1.36	-0.201138
hSQ020954	2010-09-15	9403	NA	-2.48	-2.46	-0.201138
hSQ022508	PSMD6	9861	NM_014814	-1.23	-1.22	-0.201138
hSQ028281	CDAN1	146059	NM_138477	0.98	0.94	-0.201138
hSQ029657	SMARCC2	6601	NM_003075	1.14	1.06	-0.201138
hSQ002620	SNAPC1	6617	NM_003082	0.49	0.43	-0.201138
hSQ042601	VKORC1L1	154807	NM_173517	0.49	0.41	-0.201138
hSQ016035	ASB8	140461	NM_024095	-1.6	-1.73	-0.201138
hSQ021628	SLMAP	7871	NM_007159	-0.1	-0.27	-0.201138
hSQ023096	NDUFA5	4698	NM_005000	-1.53	-1.77	-0.201138
hSQ023141	CXorf48	54967	NA	-1.16	-1.45	-0.201138
hSQ012461	FBXO11	80204	NM_025133	-0.66	-0.99	-0.201138
hSQ022042	MICB	4277	NA	3.09	2.77	-0.201138
hSQ013098	MBOAT2	129642	NA	0.53	-0.11	-0.201138
hSQ044863	CCDC45	90799	NM_138363	-2	-2.32	-0.201138
hSQ021291	DDX10	1662	NM_004398	-0.44	-0.79	-0.201138
hSQ001979	ZBTB44	29068	NM_014155	-1.08	-1.7	-0.201138
hSQ018699	LOC439961	439961	NA	-0.17	-0.71	-0.201138
hSQ032977	SUV420H1	51111	NM_017635	-0.59	-1.09	-0.201138
hSQ025345	ZC3HAV1	56829	NM_020119	0.12	-0.66	-0.201138
hSQ027696	HSPH1	10808	NM_006644	-1.82	-2.56	-0.201138
hSQ022030	FLJ31401	200107	NA	-2.67	-3.78	-0.201138
hSQ020149	DCAF6	55827	NA	2.39	1.58	-0.201138
hSQ037350	RBPJ	3516	NM_005349	0.12	-1.29	-0.201138
hSQ012764	LRRFIP1	9208	NM_004735	-0.8	-1.52	-0.201138
hSQ045120	PTPN11	5781	NM_002834	-0.75	2.12	-0.196138
hSQ044632	FBXO21	23014	NM_015002	1.77	3.68	-0.196138
hSQ013712	C11orf1	64776	NM_022761	-0.69	0.77	-0.196138
hSQ024341	NRBF2	29982	NM_030759	-0.37	1.01	-0.196138
hSQ021473	TAF1D	79101	NA	-3.59	-2.7	-0.196138
hSQ020229	COQ3	51805	NM_017421	-2.87	-1.86	-0.196138
hSQ034337	FTHL12	2504	NA	0.97	2.19	-0.196138
hSQ029369	CUL4B	8450	NM_001079872	-1.49	-0.4	-0.196138
hSQ032053	SIK1	150094	NA	5.87	6.74	-0.196138
hSQ010949	HMGXB4	10042	NA	0.12	0.72	-0.196138
hSQ021278	HEATR5A	25938	NM_015473	1.6	2.2	-0.196138
hSQ001053	KLHL24	54800	NM_017644	-0.88	-0.37	-0.196138
hSQ020677	HEXB	3074	NM_000521	-0.88	-0.41	-0.196138
hSQ009776	FBXL3	26224	NM_012158	3.23	3.72	-0.196138
hSQ035998	SUMO2	6613	NA	-1.01	-0.43	-0.196138
hSQ032566	CORO2A	7464	NM_003389	1.85	2.16	-0.196138
hSQ008589	TMEM39A	55254	NM_018266	-0.46	0.15	-0.196138
hSQ028975	CSE1L	1434	NM_001316	1.77	2.38	-0.196138
hSQ034927	RBM12	8904::10137	NA	1.16	1.47	-0.196138
hSQ038063	ELP2	55250	NA	-1.35	-1.14	-0.196138
hSQ042187	AGPS	8540	NM_003659	-1.36	-1.19	-0.196138
hSQ026322	FBXO11	80204	NM_025133	-0.59	-0.44	-0.196138
hSQ000831	C20orf72	92667	NM_052865	-0.91	-0.8	-0.196138
hSQ005989	TMEM41B	440026	NM_015012	-0.83	-0.78	-0.196138
hSQ012105	C4orf41	60684	NM_199053	-0.18	-0.15	-0.196138
hSQ043308	LRCH2	57631	NM_020871	-0.97	-0.94	-0.196138
hSQ003234	PCMT1	5110	NM_005389	-0.61	-0.59	-0.196138
hSQ028089	SLC35F5	80255	NM_025181	1.82	1.83	-0.196138
hSQ044857	PIGB	9236	NM_004855	-2.17	-2.2	-0.196138
hSQ024569	DDX20	11218	NM_007204	0.57	0.53	-0.196138
[truncated: 10,151 more rows]
